# Supplementary material for: Reciprocal priming between receptor tyrosine kinases at recycling endosomes orchestrates cellular signalling outputs
Source: EMBO J. 2021 Jun 4;40(14):e107182. doi: 10.15252/embj.2020107182 (PMC8447605; doi:10.15252/embj.2020107182)
Supplement: Supplementary file 4 — Dataset EV1 [file EMBJ-40-e107182-s002.xlsx]

## Sheet: Dataset EV1
id	Uniprot	Protein names	Gene names	Amino acid	Positions within proteins	Sequence	Motifs	GOBP slim name	GOCC slim name	KEGG name	kinases	localization	adhesion	DISEASES (BC)	DISEASE (other)	log Norm I BT20_Control_01	log Norm I BT20_Control_02	log Norm I BT20_FGF7_1min._01	log Norm I BT20_FGF7_1min._02	log Norm I BT20_FGF7_8min._01	log Norm I BT20_FGF7_8min._02	log Norm I BT20_FGF10_1min._01	log Norm I BT20_FGF10_1min._02	log Norm I BT20_FGF10_8min._01	log Norm I BT20_FGF10_8min._02	log Norm I HCC1937_Control_01	log Norm I HCC1937_Control_02	log Norm I HCC1937_FGF7_1min._01	log Norm I HCC1937_FGF7_1min._02	log Norm I HCC1937_FGF7_8min._01	log Norm I HCC1937_FGF7_8min._02	log Norm I HCC1937_FGF10_1min._01	log Norm I HCC1937_FGF10_1min._02	log Norm I HCC1937_FGF10_8min._01	log Norm I HCC1937_FGF10_8min._02	log Norm I MDAMB415_Control_01	log Norm I MDAMB415_Control_02	log Norm I MDAMB415_FGF7_1min._01	log Norm I MDAMB415_FGF7_1min._02	log Norm I MDAMB415_FGF7_8min._01	log Norm I MDAMB415_FGF7_8min._02	log Norm I MDAMB415_FGF10_1min._01	log Norm I MDAMB415_FGF10_1min._02	log Norm I MDAMB415_FGF10_8min._01	log Norm I MDAMB415_FGF10_8min._02	log Norm I T47D_Control_01	log Norm I T47D_Control_02	log Norm I T47D_FGF7_1min._01	log Norm I T47D_FGF7_1min._02
7099	Q6PD74	Alpha- and gamma-adaptin-binding protein p34	AAGAB	S	310	DEIEGLSSDEEH_	Casein kinase I substrate motif;Casein kinase II substrate motif	establishment of localization;protein transport;transport	cell part;cytoplasm;cytosol			+					25.3417	25.9528	26.6257			25.8501		23.7865	26.0576	25.0165		24.0002				24.8962	25.187			25.3555	26.1191	25.9301	24.1263	25.938	26.6079	27.1938	27.2199	25.7159			22.5472
7100	Q6PD74	Alpha- and gamma-adaptin-binding protein p34	AAGAB	S	311	EIEGLSSDEEH__	BARD1 BRCT domain binding motif;Casein kinase II substrate motif;MDC1 BRCT domain binding motif;Plk1 PBD domain binding motif	establishment of localization;protein transport;transport	cell part;cytoplasm;cytosol			+					25.3417	25.9528	26.6257			25.8501		23.7865	26.0576	25.0165		24.0002				24.8962	25.187			25.3555	26.1191	25.9301	24.1263	25.938	26.6079	27.1938	27.2199	25.7159			22.5472
401	A0A096LNZ0	Uncharacterized protein FLJ45252	AAK1	S	217	FAPPEVSPEQAKT	Casein kinase II substrate motif;ERK1,2 kinase substrate motif;G protein-coupled receptor kinase 1 substrate motif;GSK-3, ERK1, ERK2, CDK5 substrate motif;WW domain binding motif				+				+	28.2619	27.9264	28.4662	28.363	28.2882	28.3627	28.1023	28.2468	28.3836	28.2601	27.3243	27.4727	27.4325	27.0965	27.0365	27.1966	27.4297	27.2743	27.5509	27.5226	27.7877	27.5997	27.4295	27.9877	27.5375	27.7923	27.6514	27.2339	27.5704	27.4813	26.2686	26.6537	26.1241	26.2878
406	A0A096LP25	Uncharacterized protein FLJ45252	AAK1	S	450	KYSRHYSPEDEPS	14-3-3 domain binding motif;Calmodulin-dependent protein kinase II substrate motif;Calmodulin-dependent protein kinase IV substrate motif;Casein kinase II substrate motif;ERK1,2 kinase substrate motif;GSK-3, ERK1, ERK2, CDK5 substrate motif;MAPKAPK2 kinase substrate motif;PKA kinase substrate motif;PKC kinase substrate motif;Pyruvate dehydrogenase kinase substrate motif;WW domain binding motif				+				+	23.3729	24.9337	24.54	24.2968	24.0605	24.2915	24.4063	23.8395	23.2131	24.1597				23.4841	23.0885				23.524								24.0797							23.0438
407	A0A096LP25	Uncharacterized protein FLJ45252	AAK1	S	456	SPEDEPSPEAQPI	Casein kinase I substrate motif;Casein kinase II substrate motif;DNA dependent Protein kinase substrate motif;ERK1,2 kinase substrate motif;GSK-3, ERK1, ERK2, CDK5 substrate motif;WW domain binding motif				+				+	22.7986	24.6965	24.4364		24.0372	24.0587	24.0723	23.8451		24.1455	23.6429	23.8945				23.2043				23.4612	21.1523								21.3597
6448	Q2M2I8-2	AP2-associated protein kinase 1	AAK1	S	14	RREQGGSGLGSGS	G protein-coupled receptor kinase 1 substrate motif;GSK3 kinase substrate motif	biological regulation;cellular component organization;cellular membrane organization;cellular metabolic process;cellular process;endocytosis;establishment of localization;macromolecule metabolic process;macromolecule modification;membrane invagination;membrane organization;metabolic process;phosphorus metabolic process;primary metabolic process;protein metabolic process;protein modification proce…	cell leading edge;cell part;cytoplasmic membrane-bounded vesicle;intracellular membrane-bounded organelle;intracellular organelle;organelle;vesicle		+				+	24.9159	25.5604		25.4562	25.689				24.9355		25.0395	25.7109	25.3256	25.2799	25.4216	25.3898	25.4473	24.9192	25.1229	25.5777	24.4851	24.8147	24.3359	24.8221		24.8259	24.9165	24.3448	23.9235	25.9271
6451	Q2M2I8-2	AP2-associated protein kinase 1	AAK1	S	21	GLGSGSSGGGGST	MDC1 BRCT domain binding motif;Plk1 PBD domain binding motif	biological regulation;cellular component organization;cellular membrane organization;cellular metabolic process;cellular process;endocytosis;establishment of localization;macromolecule metabolic process;macromolecule modification;membrane invagination;membrane organization;metabolic process;phosphorus metabolic process;primary metabolic process;protein metabolic process;protein modification proce…	cell leading edge;cell part;cytoplasmic membrane-bounded vesicle;intracellular membrane-bounded organelle;intracellular organelle;organelle;vesicle		+				+	23.6031	23.1677	23.9343	24.0342	24.4298	22.545			22.7261	23.8248	23.5673	22.8396	23.1368	23.6437	23.4074	23.815	23.2485	23.0083		23.3087					22.8291	22.1391		22.5477
6452	Q2M2I8-2	AP2-associated protein kinase 1	AAK1	S	637	GHRRILSDVTHSA	14-3-3 domain binding motif;Calmodulin-dependent protein kinase II substrate motif;Casein kinase II substrate motif;PKA kinase substrate motif;PKC kinase substrate motif;ZIP kinase substrate motif	biological regulation;cellular component organization;cellular membrane organization;cellular metabolic process;cellular process;endocytosis;establishment of localization;macromolecule metabolic process;macromolecule modification;membrane invagination;membrane organization;metabolic process;phosphorus metabolic process;primary metabolic process;protein metabolic process;protein modification proce…	cell leading edge;cell part;cytoplasmic membrane-bounded vesicle;intracellular membrane-bounded organelle;intracellular organelle;organelle;vesicle		+				+	28.6576	28.0315	28.4595	28.2468	28.2952	27.8964	28.9727	28.4364	29.1258	28.2171	26.2922	26.6871	29.3082	29.2491	26.9795	26.6095	29.4168	28.708	27.5731	27.1201	26.761	26.4446	25.9383	25.3664	26.2452	26.8635	26.3931	25.54	25.8208	25.7445			23.8468	23.906
6454	Q2M2I8-2	AP2-associated protein kinase 1	AAK1	S	623	GSLTPPSSPKTQR	DNA dependent Protein kinase substrate motif;G protein-coupled receptor kinase 1 substrate motif	biological regulation;cellular component organization;cellular membrane organization;cellular metabolic process;cellular process;endocytosis;establishment of localization;macromolecule metabolic process;macromolecule modification;membrane invagination;membrane organization;metabolic process;phosphorus metabolic process;primary metabolic process;protein metabolic process;protein modification proce…	cell leading edge;cell part;cytoplasmic membrane-bounded vesicle;intracellular membrane-bounded organelle;intracellular organelle;organelle;vesicle		+				+	27.2851	27.8314	27.466	27.3679	27.9305	27.5268	27.682	27.6668		27.8149		26.0115	21.7637	26.8914		25.6118	26.8277	27.0093	26.0632			26.5551		25.4758	26.4404	26.5843	26.4794	21.9244				24.6906		23.2561
6455	Q2M2I8-2	AP2-associated protein kinase 1	AAK1	S	624	SLTPPSSPKTQRA	Casein kinase II substrate motif;ERK1,2 kinase substrate motif;Growth associated histone HI kinase substrate motif;GSK-3, ERK1, ERK2, CDK5 substrate motif;MDC1 BRCT domain binding motif;PKA kinase substrate motif;PKC kinase substrate motif;Plk1 PBD domain binding motif;WW domain binding motif	biological regulation;cellular component organization;cellular membrane organization;cellular metabolic process;cellular process;endocytosis;establishment of localization;macromolecule metabolic process;macromolecule modification;membrane invagination;membrane organization;metabolic process;phosphorus metabolic process;primary metabolic process;protein metabolic process;protein modification proce…	cell leading edge;cell part;cytoplasmic membrane-bounded vesicle;intracellular membrane-bounded organelle;intracellular organelle;organelle;vesicle		+				+	25.1832		25.9465	25.5811		25.1541	24.8955	25.1622	27.086	21.1538	24.7481	25.2214		21.9358		19.3826			24.7781		26.0575		26.0708					26.0276	26.2962	25.8867	23.9219
11956	Q2M2I8-2	AP2-associated protein kinase 1	AAK1	T	620	QKVGSLTPPSSPK	Casein kinase II substrate motif;G protein-coupled receptor kinase 1 substrate motif;GSK-3, ERK1, ERK2, CDK5 substrate motif;RAF1 kinase substrate motif;WW domain binding motif	biological regulation;cellular component organization;cellular membrane organization;cellular metabolic process;cellular process;endocytosis;establishment of localization;macromolecule metabolic process;macromolecule modification;membrane invagination;membrane organization;metabolic process;phosphorus metabolic process;primary metabolic process;protein metabolic process;protein modification proce…	cell leading edge;cell part;cytoplasmic membrane-bounded vesicle;intracellular membrane-bounded organelle;intracellular organelle;organelle;vesicle		+				+	27.376	27.8694	27.466	27.3679	27.9305	27.5268	27.682	27.6668	27.086	27.8149	24.7481	26.0115	21.7637	26.8914		25.6118	26.8277	27.0093	26.0632		26.0575	26.5551	26.0708	25.4758	26.4404	26.5843	26.4794	26.0276	26.2962	25.8867	23.9219	24.6906		23.2561
11958	Q2M2I8-2	AP2-associated protein kinase 1	AAK1	T	606	QPKVQTTPPPAVQ	G protein-coupled receptor kinase 1 substrate motif;GSK-3, ERK1, ERK2, CDK5 substrate motif;PKA kinase substrate motif;WW domain binding motif	biological regulation;cellular component organization;cellular membrane organization;cellular metabolic process;cellular process;endocytosis;establishment of localization;macromolecule metabolic process;macromolecule modification;membrane invagination;membrane organization;metabolic process;phosphorus metabolic process;primary metabolic process;protein metabolic process;protein modification proce…	cell leading edge;cell part;cytoplasmic membrane-bounded vesicle;intracellular membrane-bounded organelle;intracellular organelle;organelle;vesicle		+				+	27.3219	27.1647	26.5605	27.02	26.9586	27.2813	26.8716	27.1691	27.0269	26.5096	23.6052	25.5174	24.7798	25.1551	23.76	24.5228	24.9545	24.5129	24.5926	25.1234	23.1355	25.9804	26.2087	25.4982	26.1632	25.2512	25.1665	25.3918	26.3226	25.5928	25.0161	25.3798		24.9256
4898	P49588	Alanine--tRNA ligase, cytoplasmic	AARS	S	555	VKVDDSSEDKTEF	Casein kinase I substrate motif;G protein-coupled receptor kinase 1 substrate motif;MDC1 BRCT domain binding motif;Plk1 PBD domain binding motif	amine metabolic process;anatomical structure development;biological regulation;cellular amino acid metabolic process;cellular ketone metabolic process;cellular metabolic process;cellular nitrogen compound metabolic process;cellular process;developmental process;macromolecule metabolic process;macromolecule modification;metabolic process;molting cycle;multicellular organismal process;neurological …	cell part;cytosol	Aminoacyl-tRNA biosynthesis					+									22.4293												23.8312	24.0678	23.7184	24.0097		22.9423		23.1451		23.6257		24.3111		24.3894
9704	Q9NY61	Protein AATF	AATF	S	203	RAGDRNSEDDGVV	Casein kinase I substrate motif;Casein kinase II substrate motif;G protein-coupled receptor kinase 1 substrate motif;PKA kinase substrate motif;PKC kinase substrate motif;Pyruvate dehydrogenase kinase substrate motif	biological adhesion;biological regulation;cell adhesion;cell division;cellular process;regulation of cell cycle;regulation of mitotic cell cycle;response to DNA damage stimulus;response to stimulus;response to stress;ribosome biogenesis;signal transduction	cell part;centrosome;cytoplasm;Golgi apparatus;intracellular membrane-bounded organelle;intracellular non-membrane-bounded organelle;intracellular organelle;microtubule organizing center;nucleolus;organelle				+			22.8042	22.9605	24.0221	24.5358	23.8378	24.4892	24.2237		23.9841	23.3966	23.202				23.5342	23.71			24.0459	22.9181						23.0349								23.6549
241	J3QSS3	ATP-binding cassette sub-family A member 2	ABCA2	S	1328	VSEEDQSLENSEA	Casein kinase I substrate motif;Casein kinase II substrate motif;G protein-coupled receptor kinase 1 substrate motif;GSK3 kinase substrate motif	catabolic process;cellular metabolic process;cellular nitrogen compound metabolic process;cellular process;heterocycle metabolic process;metabolic process;nitrogen compound metabolic process;nucleobase-containing compound catabolic process;nucleobase-containing compound metabolic process;nucleobase-containing small molecule metabolic process;nucleotide metabolic process;primary metabolic process;…							+			21.9728								24.8184	23.6769	22.3914	23.2028	22.7229					22.654		24.2561	24.2727	23.5753	23.6155	23.9353	23.861	24.267	24.3823	24.4027	26.8048	26.5367	25.464	26.4897
242	J3QSS3	ATP-binding cassette sub-family A member 2	ABCA2	S	1332	DQSLENSEADVKE	Casein kinase II substrate motif;G protein-coupled receptor kinase 1 substrate motif;MAPKAPK2 kinase substrate motif;Pyruvate dehydrogenase kinase substrate motif	catabolic process;cellular metabolic process;cellular nitrogen compound metabolic process;cellular process;heterocycle metabolic process;metabolic process;nitrogen compound metabolic process;nucleobase-containing compound catabolic process;nucleobase-containing compound metabolic process;nucleobase-containing small molecule metabolic process;nucleotide metabolic process;primary metabolic process;…							+			21.9728					22.467			23.9498	23.6769	22.3914	23.2028	22.7229					22.654		24.2561	23.4601	23.5753	23.6155	24.3474	23.861	24.267	23.6878	23.8815	26.4158	26.0059	25.8776	25.6438
10850	J3QSS3	ATP-binding cassette sub-family A member 2	ABCA2	T	2413	EPEDLDTEDEGLI	b-Adrenergic Receptor kinase substrate motif;Casein kinase I substrate motif;Casein kinase II substrate motif;G protein-coupled receptor kinase 1 substrate motif	catabolic process;cellular metabolic process;cellular nitrogen compound metabolic process;cellular process;heterocycle metabolic process;metabolic process;nitrogen compound metabolic process;nucleobase-containing compound catabolic process;nucleobase-containing compound metabolic process;nucleobase-containing small molecule metabolic process;nucleotide metabolic process;primary metabolic process;…							+																																	24.2368	23.076
548	A0A0A0MS99	Multidrug resistance-associated protein 1	ABCC1	S	599	QLQRQLSSSSSYS	14-3-3 domain binding motif;Calmodulin-dependent protein kinase II substrate motif;Calmodulin-dependent protein kinase IV substrate motif;Casein kinase II substrate motif;Chk1 kinase substrate motif;G protein-coupled receptor kinase 1 substrate motif;GSK3 kinase substrate motif;PKA kinase substrate motif;PKC kinase substrate motif								+											23.8568					24.3408			23.2767				23.8415	23.1928		25.2049				24.3565
550	A0A0A0MS99	Multidrug resistance-associated protein 1	ABCC1	S	603	QLSSSSSYSGDIS	Casein kinase II substrate motif;MAPKAPK2 kinase substrate motif;MDC1 BRCT domain binding motif;Plk1 PBD domain binding motif								+											23.2003	23.6078	23.1937	23.721					24.2086			22.1468
8299	Q92887	Canalicular multispecific organic anion transporter 1	ABCC2	S	283	NKNQSQSQDALVL	ATM kinase substrate motif;DNA dependent Protein kinase substrate motif	amine transport;amino acid transport;biological regulation;cellular homeostasis;cellular ion homeostasis;cellular process;drug transport;establishment of localization;homeostatic process;hormone transport;lipid transport;organic acid transport;response to abiotic stimulus;response to chemical stimulus;response to heat;response to oxidative stress;response to stimulus;response to stress;transmembr…	cell part	ABC transporters;Bile secretion					+	24.7495	24.7551	25.2054	25.0918	24.9723	25.2982	25.0352	25.1221	25.0438	25.0029	22.0293						22.341		22.7796		24.8013	25.3634	24.7906	24.9144	21.6962	25.0746	25.1407	24.6428	25.0467	24.7503
3194	O15438	Canalicular multispecific organic anion transporter 2	ABCC3	S	884	LIEDTLSNHTDLT	Casein kinase I substrate motif;Casein kinase II substrate motif	cellular ketone metabolic process;cellular metabolic process;cellular process;establishment of localization;lipid metabolic process;metabolic process;organic acid metabolic process;organic acid transport;primary metabolic process;small molecule metabolic process;transport	cell part	ABC transporters;Bile secretion					+	24.6266		24.8949				24.9623		24.685
3195	O15438	Canalicular multispecific organic anion transporter 2	ABCC3	S	281	APGKNASGEDEVL	Casein kinase II substrate motif;PKA kinase substrate motif;PKC kinase substrate motif;Pyruvate dehydrogenase kinase substrate motif	cellular ketone metabolic process;cellular metabolic process;cellular process;establishment of localization;lipid metabolic process;metabolic process;organic acid metabolic process;organic acid transport;primary metabolic process;small molecule metabolic process;transport	cell part	ABC transporters;Bile secretion					+	23.6907	23.5125	23.7465	23.3114	22.8391	23.4182	22.7283	23.2581	23.704	23.8266	23.5522	23.3784	23.9983	23.8021	24.4341	23.9631	24.0179	23.8348	23.7539	23.5499	24.0308	24.2164	24.1229	23.6901	24.2539	24.361	24.7625	24.4399	24.4432	24.504
3196	O15438	Canalicular multispecific organic anion transporter 2	ABCC3	S	908	QFMRQLSALSSDG	14-3-3 domain binding motif;Calmodulin-dependent protein kinase II substrate motif;Calmodulin-dependent protein kinase IV substrate motif;Casein kinase II substrate motif;G protein-coupled receptor kinase 1 substrate motif;GSK3 kinase substrate motif;PKA kinase substrate motif;PKC kinase substrate motif	cellular ketone metabolic process;cellular metabolic process;cellular process;establishment of localization;lipid metabolic process;metabolic process;organic acid metabolic process;organic acid transport;primary metabolic process;small molecule metabolic process;transport	cell part	ABC transporters;Bile secretion					+	25.6259	25.5743	24.8292	24.4585	25.1772	25.632	25.1484	25.8407	25.1791	25.0788			23.6214	23.2955			23.8073	23.862
3197	O15438	Canalicular multispecific organic anion transporter 2	ABCC3	S	911	RQLSALSSDGEGQ		cellular ketone metabolic process;cellular metabolic process;cellular process;establishment of localization;lipid metabolic process;metabolic process;organic acid metabolic process;organic acid transport;primary metabolic process;small molecule metabolic process;transport	cell part	ABC transporters;Bile secretion					+	24.8631	24.9106	24.5235	24.4828	25.0033	25.2498	24.8151	25.0303	25.0519	25.145	22.0242		23.5664		22.4583	23.059	23.021	23.8886	23.3811	23.0131		24.1667			24.34	24.3055	23.5693			23.7509
3199	O15440-5	Multidrug resistance-associated protein 5	ABCC5	S	558	DSDERPSPEEEEG	Casein kinase I substrate motif;Casein kinase II substrate motif;DNA dependent Protein kinase substrate motif;ERK1,2 kinase substrate motif;GSK-3, ERK1, ERK2, CDK5 substrate motif;PKA kinase substrate motif;PKC kinase substrate motif;WW domain binding motif	amine metabolic process;biosynthetic process;carbohydrate metabolic process;catabolic process;cellular metabolic process;cellular nitrogen compound metabolic process;cellular process;heterocycle metabolic process;macromolecule metabolic process;metabolic process;nitrogen compound metabolic process;nucleobase-containing compound catabolic process;nucleobase-containing compound metabolic process;nu…	cell part	ABC transporters							22.2166	22.6657	22.8375	22.5621	22.7506	22.6509			22.4973		22.4967	21.6193	22.7355		21.5569		22.0334		22.5052	23.4347	23.2873	23.667	23.724		22.8207	23.3363	22.9856	23.0862	23.5773
3200	O15440-5	Multidrug resistance-associated protein 5	ABCC5	S	504	AWDSSHSSIQNSP		amine metabolic process;biosynthetic process;carbohydrate metabolic process;catabolic process;cellular metabolic process;cellular nitrogen compound metabolic process;cellular process;heterocycle metabolic process;macromolecule metabolic process;metabolic process;nitrogen compound metabolic process;nucleobase-containing compound catabolic process;nucleobase-containing compound metabolic process;nu…	cell part	ABC transporters								22.2475	23.2727	22.5146	22.2099		22.2683		22.6099			24.1302		23.3946						22.1524	21.8903						23.4457	22.3449					22.5999
3201	O15440-5	Multidrug resistance-associated protein 5	ABCC5	S	505	WDSSHSSIQNSPK	G protein-coupled receptor kinase 1 substrate motif;GSK3 kinase substrate motif;MAPKAPK2 kinase substrate motif;MDC1 BRCT domain binding motif;Plk1 PBD domain binding motif	amine metabolic process;biosynthetic process;carbohydrate metabolic process;catabolic process;cellular metabolic process;cellular nitrogen compound metabolic process;cellular process;heterocycle metabolic process;macromolecule metabolic process;metabolic process;nitrogen compound metabolic process;nucleobase-containing compound catabolic process;nucleobase-containing compound metabolic process;nu…	cell part	ABC transporters						22.7573	24.2644	23.1263	22.6733	23.3687		21.5375	21.5931		22.8283	23.8028		24.5082	24.2794	24.2991	24.5251	24.9483		23.8473		22.872	23.4686	23.2308	22.9681	23.1951	23.7648	23.5044	23.525	22.9555	22.9494				22.0379
3202	O15440-5	Multidrug resistance-associated protein 5	ABCC5	S	509	HSSIQNSPKLTPK	ERK1,2 kinase substrate motif;G protein-coupled receptor kinase 1 substrate motif;Growth associated histone HI kinase substrate motif;GSK-3, ERK1, ERK2, CDK5 substrate motif;MAPKAPK2 kinase substrate motif;PKA kinase substrate motif;PKC kinase substrate motif;WW domain binding motif	amine metabolic process;biosynthetic process;carbohydrate metabolic process;catabolic process;cellular metabolic process;cellular nitrogen compound metabolic process;cellular process;heterocycle metabolic process;macromolecule metabolic process;metabolic process;nitrogen compound metabolic process;nucleobase-containing compound catabolic process;nucleobase-containing compound metabolic process;nu…	cell part	ABC transporters						24.4611	24.4321	24.6341	24.7086	24.6685	24.4794	24.3674	24.6582	23.9833	24.8282	25.7804	25.381	25.7308	25.4953	25.7225	26.13	26.0862	24.736	25.7748	25.502	25.0419	23.4686	24.7953	25.3761	25.1936	24.9891	24.9462	24.9697	25.1336	24.9888	24.0597	25.4239	24.6618	25.034
7887	Q8NE71	ATP-binding cassette sub-family F member 1	ABCF1	S	228	KKAEQGSEEEGEG	BARD1 BRCT domain binding motif;Casein kinase I substrate motif;Casein kinase II substrate motif;G protein-coupled receptor kinase 1 substrate motif	catabolic process;cellular metabolic process;cellular nitrogen compound metabolic process;cellular process;heterocycle metabolic process;metabolic process;nitrogen compound metabolic process;nucleobase-containing compound catabolic process;nucleobase-containing compound metabolic process;nucleobase-containing small molecule metabolic process;nucleotide metabolic process;primary metabolic process;…	cell part;intracellular non-membrane-bounded organelle;intracellular organelle;macromolecular complex;nuclear envelope;nucleoplasm;organelle;ribonucleoprotein complex;ribosome						+		24.0904			23.3347								23.6773						23.009	22.5428											23.8716
7888	Q8NE71	ATP-binding cassette sub-family F member 1	ABCF1	S	166	RINKAVSEEQQPA	Calmodulin-dependent protein kinase II substrate motif;Casein kinase II substrate motif;Chk1 kinase substrate motif;G protein-coupled receptor kinase 1 substrate motif;PKA kinase substrate motif;PKC kinase substrate motif	catabolic process;cellular metabolic process;cellular nitrogen compound metabolic process;cellular process;heterocycle metabolic process;metabolic process;nitrogen compound metabolic process;nucleobase-containing compound catabolic process;nucleobase-containing compound metabolic process;nucleobase-containing small molecule metabolic process;nucleotide metabolic process;primary metabolic process;…	cell part;intracellular non-membrane-bounded organelle;intracellular organelle;macromolecular complex;nuclear envelope;nucleoplasm;organelle;ribonucleoprotein complex;ribosome						+	25.3026	24.9024	23.8911	23.8798	24.6978	24.9273	24.4004	25.1129	24.2814	23.4206	21.2643	22.4607		21.0071			21.1786		21.2172	21.7309	23.1585		23.9635	22.4056	23.6726		22.8472	22.8289	23.6725	22.9558
7889	Q8NE71	ATP-binding cassette sub-family F member 1	ABCF1	S	140	ALIQDQSEEEEEE	BARD1 BRCT domain binding motif;Casein kinase II substrate motif;G protein-coupled receptor kinase 1 substrate motif	catabolic process;cellular metabolic process;cellular nitrogen compound metabolic process;cellular process;heterocycle metabolic process;metabolic process;nitrogen compound metabolic process;nucleobase-containing compound catabolic process;nucleobase-containing compound metabolic process;nucleobase-containing small molecule metabolic process;nucleotide metabolic process;primary metabolic process;…	cell part;intracellular non-membrane-bounded organelle;intracellular organelle;macromolecular complex;nuclear envelope;nucleoplasm;organelle;ribonucleoprotein complex;ribosome						+	28.9451	28.6861	28.9335	29.3185	29.1495	28.4097	29.4465	28.4912	28.5082	28.8638	27.6172	28.1788	27.5709	28.6285	29.1263	28.9795	28.534	28.9061	28.4496	28.6997	29.2024	28.856	28.7926	27.5405	29.7014	29.6162	29.847	29.1962	29.1334	28.9434	24.3261	24.0159	25.8112	26.9223
7890	Q8NE71	ATP-binding cassette sub-family F member 1	ABCF1	S	105	ERLKKLSVPTSDE	Casein kinase II substrate motif;G protein-coupled receptor kinase 1 substrate motif;GSK3 kinase substrate motif;Phosphorylase kinase substrate motif;PKA kinase substrate motif;PKC kinase substrate motif	catabolic process;cellular metabolic process;cellular nitrogen compound metabolic process;cellular process;heterocycle metabolic process;metabolic process;nitrogen compound metabolic process;nucleobase-containing compound catabolic process;nucleobase-containing compound metabolic process;nucleobase-containing small molecule metabolic process;nucleotide metabolic process;primary metabolic process;…	cell part;intracellular non-membrane-bounded organelle;intracellular organelle;macromolecular complex;nuclear envelope;nucleoplasm;organelle;ribonucleoprotein complex;ribosome						+	23.7508	24.7812	24.4264	24.2986	24.6864		23.5376	23.4036		24.154	24.0671	23.599		24.1802	24.6938	25.3554	24.9281	25.1463	23.6045	26.0414	24.6742	24.9963	24.1852	24.5232	26.3911	26.0915	24.186	24.5583	24.0805	26.2683
7891	Q8NE71	ATP-binding cassette sub-family F member 1	ABCF1	S	109	KLSVPTSDEEDEV	BARD1 BRCT domain binding motif;Casein kinase II substrate motif;MAPKAPK2 kinase substrate motif	catabolic process;cellular metabolic process;cellular nitrogen compound metabolic process;cellular process;heterocycle metabolic process;metabolic process;nitrogen compound metabolic process;nucleobase-containing compound catabolic process;nucleobase-containing compound metabolic process;nucleobase-containing small molecule metabolic process;nucleotide metabolic process;primary metabolic process;…	cell part;intracellular non-membrane-bounded organelle;intracellular organelle;macromolecular complex;nuclear envelope;nucleoplasm;organelle;ribonucleoprotein complex;ribosome						+	27.2098	27.4311	27.3151	27.2691	27.186	27.4374	27.4871	27.9201	27.0507	27.3975	27.1109	27.084	27.3398	27.2935	26.0117	27.5872	27.2465	27.3567	27.2807	27.2112	27.6084	26.4378	26.732	26.7925	27.7675	27.7223	26.7069	26.7822	25.9916	25.4938			25.9875	25.8043
7893	Q8NE71	ATP-binding cassette sub-family F member 1	ABCF1	S	22	GDGESTSPSDKVV	Casein kinase I substrate motif;Casein kinase II substrate motif;ERK1,2 kinase substrate motif;GSK-3, ERK1, ERK2, CDK5 substrate motif;Pyruvate dehydrogenase kinase substrate motif;WW domain binding motif	catabolic process;cellular metabolic process;cellular nitrogen compound metabolic process;cellular process;heterocycle metabolic process;metabolic process;nitrogen compound metabolic process;nucleobase-containing compound catabolic process;nucleobase-containing compound metabolic process;nucleobase-containing small molecule metabolic process;nucleotide metabolic process;primary metabolic process;…	cell part;intracellular non-membrane-bounded organelle;intracellular organelle;macromolecular complex;nuclear envelope;nucleoplasm;organelle;ribonucleoprotein complex;ribosome						+	25.193	25.1801	25.5571	25.7868	25.5777	25.3773	25.3501	25.5607	25.4434	25.5918	25.0102	24.5157	24.5537	24.7087	24.9379	24.1033	24.5147	24.3959	24.6022	24.3049	25.5963	25.2782	25.713	24.7413	24.9201	24.7844	25.1021	25.0613	25.1319	23.6655	25.2995	24.0887	24.3311	24.0675
12200	Q8NE71	ATP-binding cassette sub-family F member 1	ABCF1	T	108	KKLSVPTSDEEDE	Casein kinase II substrate motif;DNA dependent Protein kinase substrate motif	catabolic process;cellular metabolic process;cellular nitrogen compound metabolic process;cellular process;heterocycle metabolic process;metabolic process;nitrogen compound metabolic process;nucleobase-containing compound catabolic process;nucleobase-containing compound metabolic process;nucleobase-containing small molecule metabolic process;nucleotide metabolic process;primary metabolic process;…	cell part;intracellular non-membrane-bounded organelle;intracellular organelle;macromolecular complex;nuclear envelope;nucleoplasm;organelle;ribonucleoprotein complex;ribosome						+	26.6462	26.9403	25.646	24.6283	25.6448	23.2682	23.8682	23.4036	22.1075	24.9044	26.2041	25.8005	26.914	26.986	24.6938	27.5072	26.884	27.05	25.9979	26.2255	27.8617	27.2466	25.9325	24.5232	27.1526	27.2848	25.9706	26.2398	24.0805	22.8184	21.687		25.0156	22.8761
6848	Q5VST6	Alpha/beta hydrolase domain-containing protein 17B	ABHD17B	S	282	RLKQFVSQELVNL	AMP-activated protein kinase substrate motif;ATM kinase substrate motif;Casein kinase II substrate motif;DNA dependent Protein kinase substrate motif;PKA kinase substrate motif		extracellular region																	23.1718			21.723		22.1454	22.2027
519	B6VEX4	Abl interactor 1	ABI1	S	225	RLGSQHSPGRTAS	Cdc2 kinase substrate motif;CDK kinase substrate motif;CDK1,2,4,6 kinase substrate motif;ERK1,2 kinase substrate motif;G protein-coupled receptor kinase 1 substrate motif;GSK-3, ERK1, ERK2, CDK5 substrate motif;WW domain binding motif		cell part;cytoplasm						+						23.1289	23.1466																			22.9833			23.5664
12667	B6VEX4	Abl interactor 1	ABI1	Y	213	PTVPNDYMTSPAR	EGFR kinase substrate motif;TC-PTP phosphatase substrate motif		cell part;cytoplasm						+				19.9856											21.8348																23.0195	22.7099	22.2301	22.6972
687	E7EW77	Abl interactor 2	ABI2	S	183	PTQKPPSPPMSGK	DNA dependent Protein kinase substrate motif;ERK1,2 kinase substrate motif;G protein-coupled receptor kinase 1 substrate motif;GSK3 kinase substrate motif;GSK-3, ERK1, ERK2, CDK5 substrate motif;PKA kinase substrate motif;PKC kinase substrate motif;WW domain binding motif		cell part;cytoplasm						+																																24.2937
688	E7EW77	Abl interactor 2	ABI2	S	227	MAPSQQSPVRTAS	Cdc2 kinase substrate motif;CDK kinase substrate motif;CDK1,2,4,6 kinase substrate motif;ERK1,2 kinase substrate motif;G protein-coupled receptor kinase 1 substrate motif;GSK-3, ERK1, ERK2, CDK5 substrate motif;WW domain binding motif		cell part;cytoplasm						+	25.1482	24.8264	23.7713	24.0674	24.3612	24.4325	23.5659	24.0274	23.9556	24.3364	22.0511	23.4176	23.2003	23.4211	23.5435	23.9194	23.6387	23.965	23.2533	23.9902	19.2851	21.2356				21.4238							23.8095	24.0472
3797	P00519	Tyrosine-protein kinase ABL1	ABL1	S	569	DHEPAVSPLLPRK	ERK1,2 kinase substrate motif;G protein-coupled receptor kinase 1 substrate motif;GSK-3, ERK1, ERK2, CDK5 substrate motif;WW domain binding motif	autophagy;biological adhesion;biological regulation;catabolic process;cell adhesion;cell differentiation;cellular component organization;cellular metabolic process;cellular nitrogen compound metabolic process;cellular process;coagulation;cytoskeleton organization;developmental process;DNA metabolic process;DNA repair;immune system process;locomotion;macromolecule metabolic process;macromolecule m…	cell leading edge;cell part;cytoskeleton;cytosol;intracellular membrane-bounded organelle;intracellular non-membrane-bounded organelle;intracellular organelle;membrane;mitochondrion;nucleolus;organelle	Axon guidance;Cell cycle;Chronic myeloid leukemia;ErbB signaling pathway;Neurotrophin signaling pathway;Pathogenic Escherichia coli infection;Pathways in cancer;Shigellosis;Viral myocarditis					+	24.9757	24.6684	25.0353	24.9424	24.7017	24.7588	25.1022	24.6643	25.3743	24.9431	23.8762	23.9606	24.4372	23.5698	23.5718	23.3505		23.94	24.0038	23.5764	24.0777	23.7167											24.5717	25.2932
12811	P00519	Tyrosine-protein kinase ABL1	ABL1	Y	185	ASDGKLYVSSESR		autophagy;biological adhesion;biological regulation;catabolic process;cell adhesion;cell differentiation;cellular component organization;cellular metabolic process;cellular nitrogen compound metabolic process;cellular process;coagulation;cytoskeleton organization;developmental process;DNA metabolic process;DNA repair;immune system process;locomotion;macromolecule metabolic process;macromolecule m…	cell leading edge;cell part;cytoskeleton;cytosol;intracellular membrane-bounded organelle;intracellular non-membrane-bounded organelle;intracellular organelle;membrane;mitochondrion;nucleolus;organelle	Axon guidance;Cell cycle;Chronic myeloid leukemia;ErbB signaling pathway;Neurotrophin signaling pathway;Pathogenic Escherichia coli infection;Pathways in cancer;Shigellosis;Viral myocarditis	+				+											20.8311	20.8257					20.0133																20.3658
12810	P00519	Tyrosine-protein kinase ABL1	ABL1	Y	393	LMTGDTYTAHAGA	SHP1 phosphatase substrate motif;Src kinase substrate motif	autophagy;biological adhesion;biological regulation;catabolic process;cell adhesion;cell differentiation;cellular component organization;cellular metabolic process;cellular nitrogen compound metabolic process;cellular process;coagulation;cytoskeleton organization;developmental process;DNA metabolic process;DNA repair;immune system process;locomotion;macromolecule metabolic process;macromolecule m…	cell leading edge;cell part;cytoskeleton;cytosol;intracellular membrane-bounded organelle;intracellular non-membrane-bounded organelle;intracellular organelle;membrane;mitochondrion;nucleolus;organelle	Axon guidance;Cell cycle;Chronic myeloid leukemia;ErbB signaling pathway;Neurotrophin signaling pathway;Pathogenic Escherichia coli infection;Pathways in cancer;Shigellosis;Viral myocarditis					+											22.1483				22.0652				21.5394	21.5704
4728	P42684-4	Abelson tyrosine-protein kinase 2	ABL2	S	595	RKQRDKSPSSLLE	14-3-3 domain binding motif;Calmodulin-dependent protein kinase II substrate motif;Casein kinase II substrate motif;ERK1,2 kinase substrate motif;Growth associated histone HI kinase substrate motif;GSK-3, ERK1, ERK2, CDK5 substrate motif;MAPKAPK1 kinase substrate motif;PKA kinase substrate motif;PKC kinase substrate motif;WW domain binding motif	biological adhesion;biological regulation;cell adhesion;cell communication;cellular component assembly;cellular component organization;cellular metabolic process;cellular process;cytoskeleton organization;locomotion;macromolecule metabolic process;macromolecule modification;metabolic process;organelle organization;peptidyl-amino acid modification;phosphorus metabolic process;primary metabolic pro…	cell part;cytoskeleton;cytosol;intracellular non-membrane-bounded organelle;intracellular organelle;organelle	ErbB signaling pathway;Viral myocarditis	+				+	23.243	23.4335	22.5757	23.6865	23.3847	23.4954	23.9653	23.983	23.6671		24.6995	24.3716	24.6382	24.232		23.9597	23.8631	23.9352	24.7988	24.688	23.8001	23.3447	23.4196	22.5549	22.0662					22.0918		26.0097		24.9433
4729	P42684-4	Abelson tyrosine-protein kinase 2	ABL2	S	597	QRDKSPSSLLEDA	Akt kinase substrate motif;DNA dependent Protein kinase substrate motif;PKA kinase substrate motif;PKC kinase substrate motif	biological adhesion;biological regulation;cell adhesion;cell communication;cellular component assembly;cellular component organization;cellular metabolic process;cellular process;cytoskeleton organization;locomotion;macromolecule metabolic process;macromolecule modification;metabolic process;organelle organization;peptidyl-amino acid modification;phosphorus metabolic process;primary metabolic pro…	cell part;cytoskeleton;cytosol;intracellular non-membrane-bounded organelle;intracellular organelle;organelle	ErbB signaling pathway;Viral myocarditis	+				+											19.9358									20.7973		23.7772						23.5131	23.7522		24.0355	23.2499
4730	P42684-4	Abelson tyrosine-protein kinase 2	ABL2	S	797	KVPVLISPTLKHT	Casein kinase II substrate motif;ERK1,2 kinase substrate motif;GSK-3, ERK1, ERK2, CDK5 substrate motif;WW domain binding motif	biological adhesion;biological regulation;cell adhesion;cell communication;cellular component assembly;cellular component organization;cellular metabolic process;cellular process;cytoskeleton organization;locomotion;macromolecule metabolic process;macromolecule modification;metabolic process;organelle organization;peptidyl-amino acid modification;phosphorus metabolic process;primary metabolic pro…	cell part;cytoskeleton;cytosol;intracellular non-membrane-bounded organelle;intracellular organelle;organelle	ErbB signaling pathway;Viral myocarditis	+				+	24.9674	24.3747	24.5688	24.38	24.7965	24.6733	24.423	24.7715	25.643	24.4526	25.9611	25.8019	25.7154	25.249	25.1852	25.5188	25.5106		25.8742	25.7918	25.8093	25.2309	24.6501	24.702	25.4053	25.6873	25.0807	24.4084	25.7279	25.6411	25.6692	26.3247	25.5933
479	J3QSX6	Actin-binding LIM protein 1	ABLIM1	S	329	RMDRGVSMPNMLE	14-3-3 domain binding motif;Calmodulin-dependent protein kinase I substrate motif;Calmodulin-dependent protein kinase II alpha substrate motif;Calmodulin-dependent protein kinase II substrate motif;Calmodulin-dependent protein kinase IV substrate motif;Chk1 kinase substrate motif;PKA kinase substrate motif;PKC kinase substrate motif	cellular component organization;cellular process;cytoskeleton organization;organelle organization							+	23.541	22.7525	22.8033	21.7687	22.1365	22.1807	21.4825	21.7667	21.7706		25.7233	25.2285	25.6487	24.7983	25.4229	25.6576	26.0616	25.8818	25.6583	25.6461	26.1525	25.7824	25.5032	26.1332	26.0952	26.1946	25.7842	25.8316	26.0118	25.9611			25.1799	25.6559
480	J3QSX6	Actin-binding LIM protein 1	ABLIM1	S	84	RQSLGESPRTLSP	b-Adrenergic Receptor kinase substrate motif;Casein kinase II substrate motif;ERK1,2 kinase substrate motif;Growth associated histone HI kinase substrate motif;GSK-3, ERK1, ERK2, CDK5 substrate motif;MAPKAPK2 kinase substrate motif;PKA kinase substrate motif;PKC kinase substrate motif;WW domain binding motif	cellular component organization;cellular process;cytoskeleton organization;organelle organization							+											20.9853		21.0761	22.6859	21.5881	21.3246		22.0581		21.7711		22.2869		21.3308	23.8198	23.9909	22.9968	23.0195	22.9327	22.3864
481	J3QSX6	Actin-binding LIM protein 1	ABLIM1	S	163	LAAQSKSSEDIIK	Casein kinase II substrate motif;Pyruvate dehydrogenase kinase substrate motif	cellular component organization;cellular process;cytoskeleton organization;organelle organization							+											23.0715	23.504		23.9471	23.1167	21.5778	22.4037	22.9145	22.52		24.2028	24.8477	24.6175	24.7439	24.1857	24.3437	24.6085	24.7384	25.0505	24.1942	22.3391	22.7671	21.7398	22.573
482	J3QSX6	Actin-binding LIM protein 1	ABLIM1	S	209	PDMKRRSSGREED	PAK2 kinase substrate motif;PKA kinase substrate motif;PKC kinase substrate motif	cellular component organization;cellular process;cytoskeleton organization;organelle organization							+											24.1036	23.4627	24.3071	23.8378	24.6527	24.4525	24.0572	24.2712	23.9706	24.1582		25.377	25.1909		25.5457	24.9059	25.2241	24.9855	25.1712	25.0776				24.2896
484	J3QSX6	Actin-binding LIM protein 1	ABLIM1	S	278	PSSKTASLPGYGR	MAPKAPK2 kinase substrate motif;Phosphorylase kinase substrate motif;PKA kinase substrate motif;PKC kinase substrate motif	cellular component organization;cellular process;cytoskeleton organization;organelle organization							+		20.8246							20.3091	21.6075	25.293	24.831	23.7678	24.3907	24.4322	24.6604	23.9287	24.005	23.6344	24.3143	25.1173	25.0964	25.6128	25.6518	24.8052	24.9266		24.6601	24.8023	24.4395	22.1337		22.5958	21.9611
485	J3QSX6	Actin-binding LIM protein 1	ABLIM1	S	89	ESPRTLSPTPSAE	14-3-3 domain binding motif;Calmodulin-dependent protein kinase II substrate motif;Casein kinase II substrate motif;ERK1,2 kinase substrate motif;G protein-coupled receptor kinase 1 substrate motif;GSK3 kinase substrate motif;GSK-3, ERK1, ERK2, CDK5 substrate motif;PKA kinase substrate motif;PKC kinase substrate motif;WW domain binding motif	cellular component organization;cellular process;cytoskeleton organization;organelle organization							+	23.4791	23.1291	23.791	23.5846	23.8643	24.082	23.4693	23.8564	24.0011	24.3606	23.6384	23.8928	23.0757	22.9263		25.8103	24.0698	23.4629	23.9781	23.8644	26.0688	26.2806	23.3705		24.2954	26.7161	24.4271		24.3406	25.8714			23.1953	22.3756
486	J3QSX6	Actin-binding LIM protein 1	ABLIM1	S	93	TLSPTPSAEGYQD	Casein kinase II substrate motif;DNA dependent Protein kinase substrate motif;MAPKAPK2 kinase substrate motif	cellular component organization;cellular process;cytoskeleton organization;organelle organization							+	23.4791	23.1291	23.791	23.5846	23.8643	24.082	23.4693	23.8564	24.0011	24.3606	23.6384	23.8928	23.0757	22.9263		24.1846	23.6534	23.4629	23.9781	23.8644	24.1682	24.3641	23.3705		24.2954	24.2251	24.4271		24.3406	23.9577
698	A0A0C4DGA7	Actin-binding LIM protein 3	ABLIM3	S	388	YSRQGMSPTFSRS	Casein kinase II substrate motif;ERK1,2 kinase substrate motif;G protein-coupled receptor kinase 1 substrate motif;GSK3 kinase substrate motif;GSK-3, ERK1, ERK2, CDK5 substrate motif;WW domain binding motif								+	22.4469	21.6415	20.703			20.7399		20.3309		21.2336	22.8444	22.5757	23.9752	23.7667	23.4217	23.0394	24.4096	24.6169	23.8219	23.7111	22.1852		21.502		23.5522	23.8873
699	A0A0C4DGA7	Actin-binding LIM protein 3	ABLIM3	S	470	PRARRFSSGGEED	14-3-3 domain binding motif;Akt kinase substrate motif;Calmodulin-dependent protein kinase II substrate motif;MAPKAPK1 kinase substrate motif;PAK2 kinase substrate motif;PKA kinase substrate motif;PKC epsilon kinase substrate motif;PKC kinase substrate motif								+													24.4266	23.9889	23.9472		24.0705			24.2698
5759	Q13085	Acetyl-CoA carboxylase 1	ACACA	S	23	SRFIIGSVSEDNS	Casein kinase II substrate motif	amine transport;amino acid transport;biological regulation;biosynthetic process;cellular component assembly;cellular component organization;cellular ketone metabolic process;cellular lipid metabolic process;cellular metabolic process;cellular process;cofactor metabolic process;energy reserve metabolic process;establishment of localization;generation of precursor metabolites and energy;glycerol et…	cell part;cytosol;intracellular membrane-bounded organelle;intracellular organelle;mitochondrion;organelle	Fatty acid biosynthesis;Insulin signaling pathway;Propanoate metabolism;Pyruvate metabolism					+						23.9638				23.5311							23.7585		23.4771	23.9559	22.6986					24.0423	23.4854
5760	Q13085	Acetyl-CoA carboxylase 1	ACACA	S	29	SVSEDNSEDEISN	BARD1 BRCT domain binding motif;Casein kinase I substrate motif;Casein kinase II substrate motif;G protein-coupled receptor kinase 1 substrate motif;MAPKAPK2 kinase substrate motif	amine transport;amino acid transport;biological regulation;biosynthetic process;cellular component assembly;cellular component organization;cellular ketone metabolic process;cellular lipid metabolic process;cellular metabolic process;cellular process;cofactor metabolic process;energy reserve metabolic process;establishment of localization;generation of precursor metabolites and energy;glycerol et…	cell part;cytosol;intracellular membrane-bounded organelle;intracellular organelle;mitochondrion;organelle	Fatty acid biosynthesis;Insulin signaling pathway;Propanoate metabolism;Pyruvate metabolism					+	25.8948	25.2806	25.6769	23.4705	25.6941	24.6605	25.1822	25.2203	25.5743	25.2154	27.6399	27.469	26.8673	27.5698	28.0618	27.6933	27.6337	27.6098	27.5831	27.5866	24.9422	24.7529	25.0728	24.239	25.9608	26.4591	26.2027	25.7489	25.073	25.8507			26.3191	27.486
5761	Q13085	Acetyl-CoA carboxylase 1	ACACA	S	5	__MDEPSPLAQPL	Casein kinase I substrate motif;DNA dependent Protein kinase substrate motif;ERK1,2 kinase substrate motif;GSK-3, ERK1, ERK2, CDK5 substrate motif;WW domain binding motif	amine transport;amino acid transport;biological regulation;biosynthetic process;cellular component assembly;cellular component organization;cellular ketone metabolic process;cellular lipid metabolic process;cellular metabolic process;cellular process;cofactor metabolic process;energy reserve metabolic process;establishment of localization;generation of precursor metabolites and energy;glycerol et…	cell part;cytosol;intracellular membrane-bounded organelle;intracellular organelle;mitochondrion;organelle	Fatty acid biosynthesis;Insulin signaling pathway;Propanoate metabolism;Pyruvate metabolism					+							22.5048				23.1638	24.4764	23.9275						24.4062		24.2462				23.0816	22.8052
6206	Q15057	Arf-GAP with coiled-coil, ANK repeat and PH domain-containing protein 2	ACAP2	S	521	KYSISLSPPEQQK	Casein kinase II substrate motif;ERK1,2 kinase substrate motif;GSK-3, ERK1, ERK2, CDK5 substrate motif;MAPKAPK2 kinase substrate motif;WW domain binding motif	biological regulation		Endocytosis					+	24.718	24.8607	25.0457	24.9112	25.2411	24.7337	24.8686	24.6048	25.1004	25.0423	26.6493	26.7935	26.3475	25.9918	26.2502	26.3075	26.1671	25.8284	26.6631	26.4446	25.1629	25.3002	25.1666	25.5505	24.8455	25.1556	25.262	25.085	25.1111	24.9574	27.0575	27.0232	26.2626	25.7433
9272	Q9H3P7	Golgi resident protein GCP60	ACBD3	S	43	PPLPPPSPPGSGR	DNA dependent Protein kinase substrate motif;ERK1,2 kinase substrate motif;G protein-coupled receptor kinase 1 substrate motif;GSK3 kinase substrate motif;GSK-3, ERK1, ERK2, CDK5 substrate motif;WW domain binding motif	biosynthetic process;establishment of localization;lipid metabolic process;metabolic process;primary metabolic process;transport	cell part;Golgi apparatus;intracellular membrane-bounded organelle;intracellular organelle;membrane;mitochondrion;organelle						+	24.0748	23.0681		23.6561	24.3009	24.3043	23.7657		23.567	24.546	25.4824	25.4097	24.3287	24.2018	26.4543	24.7936	25.1098	24.8918	25.4664	24.5027		24.1311			23.3568	24.2106	25.1528	23.3849	24.9875	25.0167			25.6162	25.7891
1245	B7Z2R7	Acyl-CoA-binding domain-containing protein 5	ACBD5	S	185	KAESSDSGAESEE	b-Adrenergic Receptor kinase substrate motif;Casein kinase II substrate motif;G protein-coupled receptor kinase 1 substrate motif;GSK3 kinase substrate motif									22.6855	23.3112	23.3496	23.1501	23.2577	23.3871	23.016	22.7567		22.8153	22.512	21.9778		22.2661						22.0009	22.6963	22.7165		22.9615	22.4795	22.6662	22.5096		22.4243	22.8854
1246	B7Z2R7	Acyl-CoA-binding domain-containing protein 5	ACBD5	S	189	SDSGAESEEEEAQ	b-Adrenergic Receptor kinase substrate motif;BARD1 BRCT domain binding motif;Beta-TrCP1 domain binding motif;Casein kinase II substrate motif;G protein-coupled receptor kinase 1 substrate motif;MAPKAPK2 kinase substrate motif
725	R4GNJ5	Adrenocortical dysplasia protein homolog	ACD	S	25	GSETPSSPRAGQL	ERK1,2 kinase substrate motif;Growth associated histone HI kinase substrate motif;GSK-3, ERK1, ERK2, CDK5 substrate motif;MDC1 BRCT domain binding motif;PKA kinase substrate motif;PKC kinase substrate motif;Plk1 PBD domain binding motif;WW domain binding motif					+
10058	Q9UKV3-5	Apoptotic chromatin condensation inducer in the nucleus	ACIN1	S	240	ARAAKLSEGSQPA	Casein kinase II substrate motif;G protein-coupled receptor kinase 1 substrate motif;PKA kinase substrate motif;PKC kinase substrate motif	biological regulation;cell differentiation;cellular component organization;cellular metabolic process;cellular nitrogen compound metabolic process;cellular process;chromosome organization;developmental process;DNA metabolic process;DNA packaging;macromolecule metabolic process;metabolic process;nitrogen compound metabolic process;nucleobase-containing compound metabolic process;organelle organiza…	cell part;cytosol;intracellular membrane-bounded organelle;intracellular organelle;nucleus;organelle	mRNA surveillance pathway;RNA transport;Spliceosome					+	22.6701	23.3069	24.0356		23.3838	24.1219	24.0343	23.1988	22.5757		23.988	25.018	25.5871	25.4441	24.4227	24.8762	25.349	25.1799	25.4772	25.5836					22.6413	22.7021							22.068
10059	Q9UKV3-5	Apoptotic chromatin condensation inducer in the nucleus	ACIN1	S	243	AKLSEGSQPAEEE	ATM kinase substrate motif;DNA dependent Protein kinase substrate motif	biological regulation;cell differentiation;cellular component organization;cellular metabolic process;cellular nitrogen compound metabolic process;cellular process;chromosome organization;developmental process;DNA metabolic process;DNA packaging;macromolecule metabolic process;metabolic process;nitrogen compound metabolic process;nucleobase-containing compound metabolic process;organelle organiza…	cell part;cytosol;intracellular membrane-bounded organelle;intracellular organelle;nucleus;organelle	mRNA surveillance pathway;RNA transport;Spliceosome					+	24.3891	25.0352	23.4188		25.1496	25.6027	24.8082	25.1385	23.7659	23.7188	24.8851	25.1007	25.413	24.6446	24.5845	24.4575	25.101	24.7932	25.4714	25.3991		23.1711			23.8367	22.7021	22.1781
10060	Q9UKV3-5	Apoptotic chromatin condensation inducer in the nucleus	ACIN1	S	490	SDTKAESPAEKVP	b-Adrenergic Receptor kinase substrate motif;Casein kinase II substrate motif;ERK1,2 kinase substrate motif;GSK-3, ERK1, ERK2, CDK5 substrate motif;PKA kinase substrate motif;PKC kinase substrate motif;WW domain binding motif	biological regulation;cell differentiation;cellular component organization;cellular metabolic process;cellular nitrogen compound metabolic process;cellular process;chromosome organization;developmental process;DNA metabolic process;DNA packaging;macromolecule metabolic process;metabolic process;nitrogen compound metabolic process;nucleobase-containing compound metabolic process;organelle organiza…	cell part;cytosol;intracellular membrane-bounded organelle;intracellular organelle;nucleus;organelle	mRNA surveillance pathway;RNA transport;Spliceosome					+	27.2199	26.8254	26.9139	26.9067	27.2632	27.2871	26.9585	26.9303	27.0748	26.0914	27.4249	27.659	27.0332	27.0053	25.6488	26.3178	27.149	26.8928	27.6936	27.6695	28.3011	27.6853	27.9395	27.837	27.3282	26.8329	27.0735	26.6625	27.6609	27.3619	26.836	26.9762	26.4479	26.7805
10061	Q9UKV3-5	Apoptotic chromatin condensation inducer in the nucleus	ACIN1	S	410	LPEQTASEEETPP	BARD1 BRCT domain binding motif;Casein kinase II substrate motif;G protein-coupled receptor kinase 1 substrate motif	biological regulation;cell differentiation;cellular component organization;cellular metabolic process;cellular nitrogen compound metabolic process;cellular process;chromosome organization;developmental process;DNA metabolic process;DNA packaging;macromolecule metabolic process;metabolic process;nitrogen compound metabolic process;nucleobase-containing compound metabolic process;organelle organiza…	cell part;cytosol;intracellular membrane-bounded organelle;intracellular organelle;nucleus;organelle	mRNA surveillance pathway;RNA transport;Spliceosome					+	25.8024	25.545	25.6709	25.3816	25.7282	25.5451	25.5374	25.8489	25.9828	25.6013	26.9537	27.6697	27.1469	27.1484	27.4364	27.6328	26.8678	27.1393	27.5346	28.2183	27.3835	26.9612	26.8875	26.8636	26.8736	27.6668	27.4448	27.172	27.3847	27.1873	25.0029	25.0735
10062	Q9UKV3-5	Apoptotic chromatin condensation inducer in the nucleus	ACIN1	S	882	DLHADDSRISEDE	b-Adrenergic Receptor kinase substrate motif;Casein kinase II substrate motif	biological regulation;cell differentiation;cellular component organization;cellular metabolic process;cellular nitrogen compound metabolic process;cellular process;chromosome organization;developmental process;DNA metabolic process;DNA packaging;macromolecule metabolic process;metabolic process;nitrogen compound metabolic process;nucleobase-containing compound metabolic process;organelle organiza…	cell part;cytosol;intracellular membrane-bounded organelle;intracellular organelle;nucleus;organelle	mRNA surveillance pathway;RNA transport;Spliceosome					+													24.7007
10063	Q9UKV3-5	Apoptotic chromatin condensation inducer in the nucleus	ACIN1	S	885	ADDSRISEDETER	BARD1 BRCT domain binding motif;Casein kinase II substrate motif;G protein-coupled receptor kinase 1 substrate motif;PKA kinase substrate motif;PKC kinase substrate motif	biological regulation;cell differentiation;cellular component organization;cellular metabolic process;cellular nitrogen compound metabolic process;cellular process;chromosome organization;developmental process;DNA metabolic process;DNA packaging;macromolecule metabolic process;metabolic process;nitrogen compound metabolic process;nucleobase-containing compound metabolic process;organelle organiza…	cell part;cytosol;intracellular membrane-bounded organelle;intracellular organelle;nucleus;organelle	mRNA surveillance pathway;RNA transport;Spliceosome					+			25.75	25.6776	25.838	25.5236	21.8219	25.4976	22.7786	25.5175	26.1697	26.3541		24.5678	26.3221	26.0657	25.4539	25.0828	26.5676	26.1309	26.5496	25.9037	25.7046	25.4167	25.908	25.829	23.3486	25.8351	26.1607	26.019				24.7054
10064	Q9UKV3-5	Apoptotic chromatin condensation inducer in the nucleus	ACIN1	S	478	QLVGGLSPLSSPS	Casein kinase II substrate motif;ERK1,2 kinase substrate motif;G protein-coupled receptor kinase 1 substrate motif;GSK3 kinase substrate motif;GSK-3, ERK1, ERK2, CDK5 substrate motif;WW domain binding motif	biological regulation;cell differentiation;cellular component organization;cellular metabolic process;cellular nitrogen compound metabolic process;cellular process;chromosome organization;developmental process;DNA metabolic process;DNA packaging;macromolecule metabolic process;metabolic process;nitrogen compound metabolic process;nucleobase-containing compound metabolic process;organelle organiza…	cell part;cytosol;intracellular membrane-bounded organelle;intracellular organelle;nucleus;organelle	mRNA surveillance pathway;RNA transport;Spliceosome					+	24.3256		24.2027	24.5304		24.379	25.0855	24.2686	25.0541	24.5243	26.8709	26.6371	26.0857	27.1045	27.4022	26.7251	26.7357	26.0756	26.785	26.5407	25.0933	24.7192	24.4887		23.6698	24.5273	24.668	24.2352	24.3734	24.1846			25.2966	25.2513
10066	Q9UKV3-5	Apoptotic chromatin condensation inducer in the nucleus	ACIN1	S	729	LQPERGSPKKCEA	Casein kinase I substrate motif;Cdc2 kinase substrate motif;CDK kinase substrate motif;CDK1,2,4,6 kinase substrate motif;ERK1,2 kinase substrate motif;Growth associated histone HI kinase substrate motif;GSK-3, ERK1, ERK2, CDK5 substrate motif;PKA kinase substrate motif;PKC kinase substrate motif;WW domain binding motif	biological regulation;cell differentiation;cellular component organization;cellular metabolic process;cellular nitrogen compound metabolic process;cellular process;chromosome organization;developmental process;DNA metabolic process;DNA packaging;macromolecule metabolic process;metabolic process;nitrogen compound metabolic process;nucleobase-containing compound metabolic process;organelle organiza…	cell part;cytosol;intracellular membrane-bounded organelle;intracellular organelle;nucleus;organelle	mRNA surveillance pathway;RNA transport;Spliceosome					+	24.4782	23.6559	24.1105	24.2135	23.4545	23.0069	22.9121	23.5446	23.4127	22.8563		23.4287	22.2609	24.9442	23.7078	24.1057		23.9901	22.5406	23.6897		23.4576	23.3315	21.9657	24.7147	23.4054	23.5608	23.6749	23.954	22.8114
10067	Q9UKV3-5	Apoptotic chromatin condensation inducer in the nucleus	ACIN1	S	710	VQARRLSQPESAE	14-3-3 domain binding motif;ATM kinase substrate motif;Calmodulin-dependent protein kinase II substrate motif;Casein kinase II substrate motif;DNA dependent Protein kinase substrate motif;G protein-coupled receptor kinase 1 substrate motif;GSK3 kinase substrate motif;PAK2 kinase substrate motif;PKA kinase substrate motif;PKC epsilon kinase substrate motif;PKC kinase substrate motif	biological regulation;cell differentiation;cellular component organization;cellular metabolic process;cellular nitrogen compound metabolic process;cellular process;chromosome organization;developmental process;DNA metabolic process;DNA packaging;macromolecule metabolic process;metabolic process;nitrogen compound metabolic process;nucleobase-containing compound metabolic process;organelle organiza…	cell part;cytosol;intracellular membrane-bounded organelle;intracellular organelle;nucleus;organelle	mRNA surveillance pathway;RNA transport;Spliceosome					+	25.2845	25.0098	24.2186	25.0735	24.8294	24.9262	24.9956	25.25	24.991	24.7112	19.7826	26.4317	25.1917	26.1438	25.5354	26.4387	25.2312	25.5921	25.5074	26.344	22.8224	25.2455	24.7699	23.5239	26.7759	25.4072	25.2912	25.4516	26.1364	25.9692				22.0422
10068	Q9UKV3-5	Apoptotic chromatin condensation inducer in the nucleus	ACIN1	S	991	RTAQVPSPPRGKI	Cdc2 kinase substrate motif;CDK kinase substrate motif;CDK1,2,4,6 kinase substrate motif;DNA dependent Protein kinase substrate motif;ERK1,2 kinase substrate motif;GSK-3, ERK1, ERK2, CDK5 substrate motif;WW domain binding motif	biological regulation;cell differentiation;cellular component organization;cellular metabolic process;cellular nitrogen compound metabolic process;cellular process;chromosome organization;developmental process;DNA metabolic process;DNA packaging;macromolecule metabolic process;metabolic process;nitrogen compound metabolic process;nucleobase-containing compound metabolic process;organelle organiza…	cell part;cytosol;intracellular membrane-bounded organelle;intracellular organelle;nucleus;organelle	mRNA surveillance pathway;RNA transport;Spliceosome					+		22.0684	21.4596	22.1757	23.4288	21.8215	22.9281	20.8635	21.0072	21.748	23.0484	22.9793	22.211	23.3526	22.1523	23.0434	22.3329	22.0775	21.8074	22.9977		22.7771	24.1285	23.4605	22.986	22.044	22.2796	22.7788	22.9567	22.1097
10069	Q9UKV3-5	Apoptotic chromatin condensation inducer in the nucleus	ACIN1	S	657	NSRKSLSPGVSRD	ERK1,2 kinase substrate motif;G protein-coupled receptor kinase 1 substrate motif;GSK3 kinase substrate motif;GSK-3, ERK1, ERK2, CDK5 substrate motif;PKA kinase substrate motif;PKC kinase substrate motif;WW domain binding motif	biological regulation;cell differentiation;cellular component organization;cellular metabolic process;cellular nitrogen compound metabolic process;cellular process;chromosome organization;developmental process;DNA metabolic process;DNA packaging;macromolecule metabolic process;metabolic process;nitrogen compound metabolic process;nucleobase-containing compound metabolic process;organelle organiza…	cell part;cytosol;intracellular membrane-bounded organelle;intracellular organelle;nucleus;organelle	mRNA surveillance pathway;RNA transport;Spliceosome					+	24.6311	25.2154	24.5929	24.7887	25.4593	24.4564	25.2932	24.0871	23.8348	24.4579	24.0096	24.9862	25.2477	23.8649	24.7649	24.831	24.4782	24.5555	22.7926	24.5875	22.626	24.4938	23.762	23.1754	26.2433	26.9656	25.6476	26.1519	25.3448	24.5598
10070	Q9UKV3-5	Apoptotic chromatin condensation inducer in the nucleus	ACIN1	S	328	ERPKTRSQEQEVL	Akt kinase substrate motif;ATM kinase substrate motif;Casein kinase II substrate motif;DNA dependent Protein kinase substrate motif;PKA kinase substrate motif;PKC kinase substrate motif	biological regulation;cell differentiation;cellular component organization;cellular metabolic process;cellular nitrogen compound metabolic process;cellular process;chromosome organization;developmental process;DNA metabolic process;DNA packaging;macromolecule metabolic process;metabolic process;nitrogen compound metabolic process;nucleobase-containing compound metabolic process;organelle organiza…	cell part;cytosol;intracellular membrane-bounded organelle;intracellular organelle;nucleus;organelle	mRNA surveillance pathway;RNA transport;Spliceosome					+	22.7871	23.036	22.4345	22.4969	24.0355	24.2244	23.1731	23.6304	22.8459	22.754	22.5356	23.5929			21.7542	21.1866			22.7965	23.6526	21.8461	20.8163				20.281				21.3054
10071	Q9UKV3-5	Apoptotic chromatin condensation inducer in the nucleus	ACIN1	S	295	DDEGQKSREAPIL	Casein kinase II substrate motif;G protein-coupled receptor kinase 1 substrate motif	biological regulation;cell differentiation;cellular component organization;cellular metabolic process;cellular nitrogen compound metabolic process;cellular process;chromosome organization;developmental process;DNA metabolic process;DNA packaging;macromolecule metabolic process;metabolic process;nitrogen compound metabolic process;nucleobase-containing compound metabolic process;organelle organiza…	cell part;cytosol;intracellular membrane-bounded organelle;intracellular organelle;nucleus;organelle	mRNA surveillance pathway;RNA transport;Spliceosome					+				21.3434	20.9693							18.207	19.4104	18.917	20.4226	20.9265	19.0141	21.1194	20.8715	21.1351		22.0982	22.1877	22.2313	22.0822	20.9243	22.0305	21.9465	21.5875	22.0064
10072	Q9UKV3-5	Apoptotic chromatin condensation inducer in the nucleus	ACIN1	S	365	KEMKTTSPLEEEE	Casein kinase II substrate motif;ERK1,2 kinase substrate motif;GSK-3, ERK1, ERK2, CDK5 substrate motif;PKA kinase substrate motif;PKC kinase substrate motif;WW domain binding motif	biological regulation;cell differentiation;cellular component organization;cellular metabolic process;cellular nitrogen compound metabolic process;cellular process;chromosome organization;developmental process;DNA metabolic process;DNA packaging;macromolecule metabolic process;metabolic process;nitrogen compound metabolic process;nucleobase-containing compound metabolic process;organelle organiza…	cell part;cytosol;intracellular membrane-bounded organelle;intracellular organelle;nucleus;organelle	mRNA surveillance pathway;RNA transport;Spliceosome					+			22.8514	23.4392	23.6862	23.4465	23.5922	23.2721	23.2638	23.4061	24.5583	25.1389	22.8311	23.5558	24.5435	24.7681	23.204	23.4711	24.016	24.6693		24.5228		24.1445	25.0475	24.5705	24.6982	24.8857	24.9311	24.1702
10804	S4R3H4	Apoptotic chromatin condensation inducer in the nucleus	ACIN1	S	837	DLHADDSRISEDE	b-Adrenergic Receptor kinase substrate motif;Casein kinase II substrate motif								+	23.431							23.7883		24.5983	26.3717	26.2205	25.1572		26.6932	26.468	26.5282	26.2594	26.3987	26.5641	25.5113	26.1856	25.365	25.9944	26.2809	26.4544	26.8246	26.6891	26.7019				23.1323	24.6908
10805	S4R3H4	Apoptotic chromatin condensation inducer in the nucleus	ACIN1	S	840	ADDSRISEDETER	BARD1 BRCT domain binding motif;Casein kinase II substrate motif;G protein-coupled receptor kinase 1 substrate motif;PKA kinase substrate motif;PKC kinase substrate motif								+			28.1737	27.007	27.9145	22.6931	27.2601	27.0411		27.5779	28.7332	28.4371		27.5426	29.6774	28.6156	28.7703	28.2416	28.8336	28.4309	27.9228	23.5382			28.1537	28.7033	28.698	28.5375	28.1744	28.5688				26.5232
12517	Q9UKV3-5	Apoptotic chromatin condensation inducer in the nucleus	ACIN1	T	414	TASEEETPPPLLT	b-Adrenergic Receptor kinase substrate motif;Casein kinase I substrate motif;GSK-3, ERK1, ERK2, CDK5 substrate motif;MAPKAPK2 kinase substrate motif;WW domain binding motif	biological regulation;cell differentiation;cellular component organization;cellular metabolic process;cellular nitrogen compound metabolic process;cellular process;chromosome organization;developmental process;DNA metabolic process;DNA packaging;macromolecule metabolic process;metabolic process;nitrogen compound metabolic process;nucleobase-containing compound metabolic process;organelle organiza…	cell part;cytosol;intracellular membrane-bounded organelle;intracellular organelle;nucleus;organelle	mRNA surveillance pathway;RNA transport;Spliceosome					+	25.0061	24.1961	24.9211	24.5199	24.7277	24.8527		24.9603		24.6397		26.0822	25.4846	25.8136	25.3338	26.474	25.1328	25.8087	25.8653	26.7754	25.8955	26.1329	26.4209	26.2052		26.3478	26.3637	26.4335	26.5424	26.4635		24.5622	24.0374	23.6005
4438	P25106	Atypical chemokine receptor 3	ACKR3	S	350	IDASRVSETEYSA	Casein kinase II substrate motif;G protein-coupled receptor kinase 1 substrate motif;PKA kinase substrate motif;PKC kinase substrate motif	anatomical structure formation involved in morphogenesis;biological adhesion;biological regulation;cell adhesion;cell differentiation;cellular process;developmental process;interspecies interaction between organisms;locomotion;multi-organism process;response to chemical stimulus;response to external stimulus;response to stimulus	cell part;endosome;intracellular membrane-bounded organelle;intracellular organelle;membrane;organelle;plasma membrane	Cytokine-cytokine receptor interaction
12879	P25106	Atypical chemokine receptor 3	ACKR3	Y	354	RVSETEYSALEQS	ALK kinase substrate motif;EGFR kinase substrate motif;JAK2 kinase substrate motif;SHP2 CSH2 domain binding motif;Src kinase substrate motif;TC-PTP phosphatase substrate motif	anatomical structure formation involved in morphogenesis;biological adhesion;biological regulation;cell adhesion;cell differentiation;cellular process;developmental process;interspecies interaction between organisms;locomotion;multi-organism process;response to chemical stimulus;response to external stimulus;response to stimulus	cell part;endosome;intracellular membrane-bounded organelle;intracellular organelle;membrane;organelle;plasma membrane	Cytokine-cytokine receptor interaction
5088	P53396	ATP-citrate synthase	ACLY	S	481	PQDSVPSPRSLQG	Casein kinase II substrate motif;DNA dependent Protein kinase substrate motif;ERK1,2 kinase substrate motif;Growth associated histone HI kinase substrate motif;GSK-3, ERK1, ERK2, CDK5 substrate motif;PKA kinase substrate motif;PKC kinase substrate motif;WW domain binding motif	biological regulation;biosynthetic process;carbohydrate metabolic process;catabolic process;cellular ketone metabolic process;cellular lipid metabolic process;cellular metabolic process;cellular nitrogen compound metabolic process;cellular process;cofactor metabolic process;energy reserve metabolic process;generation of precursor metabolites and energy;glycerol ether metabolic process;heterocycle…	cell part;cytosol;intracellular membrane-bounded organelle;intracellular organelle;macromolecular complex;membrane;mitochondrion;nucleus;organelle;plasma membrane;protein complex	Carbon fixation pathways in prokaryotes;Citrate cycle (TCA cycle)					+	25.3585	25.3105	25.1092	24.985	25.1203	25.5734	24.9385	25.3585	25.0715	25.394	25.2424	24.6194	24.1067	23.7461	24.2283	24.5276	24.0091	23.8743	24.8677	24.9803	25.5283	25.2737	24.9438	25.2886	25.3517	24.9797	24.9053	24.6325	25.1676	25.1205	22.6603		26.9465	27.4056
5089	P53396	ATP-citrate synthase	ACLY	S	455	APSRTASFSESRA	14-3-3 domain binding motif;Calmodulin-dependent protein kinase II substrate motif;Casein kinase II substrate motif;G protein-coupled receptor kinase 1 substrate motif;GSK3 kinase substrate motif;MAPKAPK2 kinase substrate motif;PKA kinase substrate motif;PKC kinase substrate motif	biological regulation;biosynthetic process;carbohydrate metabolic process;catabolic process;cellular ketone metabolic process;cellular lipid metabolic process;cellular metabolic process;cellular nitrogen compound metabolic process;cellular process;cofactor metabolic process;energy reserve metabolic process;generation of precursor metabolites and energy;glycerol ether metabolic process;heterocycle…	cell part;cytosol;intracellular membrane-bounded organelle;intracellular organelle;macromolecular complex;membrane;mitochondrion;nucleus;organelle;plasma membrane;protein complex	Carbon fixation pathways in prokaryotes;Citrate cycle (TCA cycle)					+	25.7048	25.9291	25.3908	26.0791	26.1177	25.2139	25.8693	24.5579	25.4587	25.2833	24.32	26.699	25.287	27.1389	26.001	25.8228	25.7282	25.8071	24.3255	25.3107	23.8021	25.5661	25.0658	24.7286	26.5469	26.412	25.8096	26.0672	26.0658	24.9062	22.0045	22.2313	23.6739	23.0043
12925	P53396	ATP-citrate synthase	ACLY	Y	682	RTTDGVYEGVAIG	ALK kinase substrate motif;Fes SH2 domain binding motif;JAK2 kinase substrate motif;Src kinase substrate motif	biological regulation;biosynthetic process;carbohydrate metabolic process;catabolic process;cellular ketone metabolic process;cellular lipid metabolic process;cellular metabolic process;cellular nitrogen compound metabolic process;cellular process;cofactor metabolic process;energy reserve metabolic process;generation of precursor metabolites and energy;glycerol ether metabolic process;heterocycle…	cell part;cytosol;intracellular membrane-bounded organelle;intracellular organelle;macromolecular complex;membrane;mitochondrion;nucleus;organelle;plasma membrane;protein complex	Carbon fixation pathways in prokaryotes;Citrate cycle (TCA cycle)					+
12118	Q86TX2	Acyl-coenzyme A thioesterase 1	ACOT1	T	56	ARYRADTLGELDL	Akt kinase substrate motif;b-Adrenergic Receptor kinase substrate motif;Calmodulin-dependent protein kinase II substrate motif;Casein kinase II substrate motif;p7 Ribosomal S6 kinase substrate motif;PKC kinase substrate motif	cellular ketone metabolic process;cellular lipid metabolic process;cellular metabolic process;cellular process;cofactor metabolic process;lipid metabolic process;metabolic process;organic acid metabolic process;primary metabolic process;small molecule metabolic process	cell part;cytosol;intracellular membrane-bounded organelle;intracellular organelle;mitochondrion;organelle	Biosynthesis of unsaturated fatty acids																														23.271								23.8642
3740	O95573	Long-chain-fatty-acid--CoA ligase 3	ACSL3	S	683	PVKIRLSPEPWTP	Casein kinase II substrate motif;ERK1,2 kinase substrate motif;GSK-3, ERK1, ERK2, CDK5 substrate motif;PKA kinase substrate motif;PKC kinase substrate motif;WW domain binding motif	anatomical structure development;biological regulation;biosynthetic process;cellular component assembly;cellular component organization;cellular ketone metabolic process;cellular lipid metabolic process;cellular metabolic process;cellular process;developmental process;lipid metabolic process;macromolecular complex assembly;metabolic process;multicellular organismal process;organic acid metabolic …	cell part;endoplasmic reticulum;Golgi apparatus;intracellular membrane-bounded organelle;intracellular organelle;lipid particle;membrane;microbody;organelle	Adipocytokine signaling pathway;Fatty acid metabolism;Peroxisome;PPAR signaling pathway					+	24.5251	23.8165						24.2868	24.7068	23.5493		24.5569	23.5645	23.9457	24.5092	23.9308	23.871	23.0579	24.3289	24.4756	25.0169	24.8065	25.683	24.79	24.4054	24.3722	26.1071	25.2105	25.1628	25.7637				20.5675
9567	Q9NR19	Acetyl-coenzyme A synthetase, cytoplasmic	ACSS2	S	267	GDSTSQSPPIKRS	ERK1,2 kinase substrate motif;GSK-3, ERK1, ERK2, CDK5 substrate motif;MAPKAPK2 kinase substrate motif;WW domain binding motif	alcohol metabolic process;biosynthetic process;cellular ketone metabolic process;cellular metabolic process;cellular process;cofactor metabolic process;lipid metabolic process;metabolic process;organic acid metabolic process;primary metabolic process;small molecule metabolic process;xenobiotic metabolic process	cell part;cytosol;intracellular membrane-bounded organelle;intracellular organelle;nucleus;organelle	Carbon fixation pathways in prokaryotes;Glycolysis / Gluconeogenesis;Methane metabolism;Propanoate metabolism;Pyruvate metabolism					+	24.9258	24.4854	24.7979	24.5146	25.1098	25.4779	25.5103	25.6946	25.4328	25.0849	25.1862	25.6774	24.222	23.8445	24.9057	24.9667	24.4695	22.0884	25.7968	25.4342	24.0065		24.0999	24.2246		24.4214	24.1497	24.176	24.1367	22.3517			24.3513	24.7746
9568	Q9NR19	Acetyl-coenzyme A synthetase, cytoplasmic	ACSS2	S	28	AGGRARSWSPPPE	14-3-3 domain binding motif;Calmodulin-dependent protein kinase II substrate motif;Casein kinase II substrate motif;G protein-coupled receptor kinase 1 substrate motif;PKA kinase substrate motif;PKC kinase substrate motif	alcohol metabolic process;biosynthetic process;cellular ketone metabolic process;cellular metabolic process;cellular process;cofactor metabolic process;lipid metabolic process;metabolic process;organic acid metabolic process;primary metabolic process;small molecule metabolic process;xenobiotic metabolic process	cell part;cytosol;intracellular membrane-bounded organelle;intracellular organelle;nucleus;organelle	Carbon fixation pathways in prokaryotes;Glycolysis / Gluconeogenesis;Methane metabolism;Propanoate metabolism;Pyruvate metabolism					+	24.6901		25.5663	24.973	25.3628	24.4833	25.4102	25.6031			24.0081	23.6721	23.034	22.6096	22.2682	20.7197	22.1227	22.2107	21.4329	24.0407	23.0372		22.5707	23.0114			19.978		21.3505	21.7378
9569	Q9NR19	Acetyl-coenzyme A synthetase, cytoplasmic	ACSS2	S	30	GRARSWSPPPEVS	14-3-3 domain binding motif;Akt kinase substrate motif;Calmodulin-dependent protein kinase II substrate motif;ERK1,2 kinase substrate motif;GSK-3, ERK1, ERK2, CDK5 substrate motif;MAPKAPK1 kinase substrate motif;PKA kinase substrate motif;PKC kinase substrate motif;WW domain binding motif	alcohol metabolic process;biosynthetic process;cellular ketone metabolic process;cellular metabolic process;cellular process;cofactor metabolic process;lipid metabolic process;metabolic process;organic acid metabolic process;primary metabolic process;small molecule metabolic process;xenobiotic metabolic process	cell part;cytosol;intracellular membrane-bounded organelle;intracellular organelle;nucleus;organelle	Carbon fixation pathways in prokaryotes;Glycolysis / Gluconeogenesis;Methane metabolism;Propanoate metabolism;Pyruvate metabolism					+	27.4209	27.9778	27.8638	27.5306	28.129	27.6081	28.0638	27.1595	27.0962	28.0227	27.9744	27.5631	27.019	26.9705	27.3821	27.7772	27.1679	27.4616	27.3639	27.4084	26.1669	21.0763	25.8925	26.4486	26.2311	26.1756	26.0533	26.2665	25.7851	25.7289			26.3217	25.9368
11732	P68133	Actin, alpha skeletal muscle	ACTA1	T	68	SKRGILTLKYPIE	Casein kinase II substrate motif;G protein-coupled receptor kinase 1 substrate motif;PKA kinase substrate motif;PKC kinase substrate motif	anatomical structure development;cell development;cell growth;cellular component movement;cellular component organization;cellular process;cytoskeleton organization;developmental process;growth;multicellular organismal process;muscle adaptation;organelle organization;response to abiotic stimulus;response to chemical stimulus;response to endogenous stimulus;response to external stimulus;response t…	cell part;cytosol;extracellular organelle;macromolecular complex;organelle;protein complex;vesicle						+																																24.0642
12947	P68133	Actin, alpha skeletal muscle	ACTA1	Y	71	GILTLKYPIEHGI		anatomical structure development;cell development;cell growth;cellular component movement;cellular component organization;cellular process;cytoskeleton organization;developmental process;growth;multicellular organismal process;muscle adaptation;organelle organization;response to abiotic stimulus;response to chemical stimulus;response to endogenous stimulus;response to external stimulus;response t…	cell part;cytosol;extracellular organelle;macromolecular complex;organelle;protein complex;vesicle						+																				20.0279
11717	P60709	Actin, cytoplasmic 1	ACTB	T	203	GYSFTTTAEREIV	MAPKAPK2 kinase substrate motif	biological regulation;cell junction organization;cellular component assembly;cellular component movement;cellular component organization;cellular membrane organization;cellular metabolic process;cellular process;coagulation;immune system process;locomotion;macromolecule metabolic process;membrane organization;metabolic process;multicellular organismal process;primary metabolic process;protein fol…	cell part;cell projection;cytoskeleton;cytosol;extracellular organelle;histone methyltransferase complex;intracellular non-membrane-bounded organelle;intracellular organelle;macromolecular complex;neuron projection;organelle;protein complex;ribonucleoprotein complex;vesicle	Adherens junction;Arrhythmogenic right ventricular cardiomyopathy (ARVC);Bacterial invasion of epithelial cells;Dilated cardiomyopathy;Focal adhesion;Hypertrophic cardiomyopathy (HCM);Leukocyte transendothelial migration;Pathogenic Escherichia coli infection;Phagosome;Phototransduction - fly;Regulation of actin cytoskeleton;Shigellosis;Tight junction;Vibrio cholerae infection;Viral myocarditis																				22.0873					20.9356	22.5397	23.3484	23.1141	23.7395	22.9019	23.224	23.804	23.3135	23.4951				22.6647	21.9975
12935	P60709	Actin, cytoplasmic 1	ACTB	Y	294	DIRKDLYANTVLS	Grb2 SH2 domain binding motif;SHP1 phosphatase substrate motif;Src kinase substrate motif	biological regulation;cell junction organization;cellular component assembly;cellular component movement;cellular component organization;cellular membrane organization;cellular metabolic process;cellular process;coagulation;immune system process;locomotion;macromolecule metabolic process;membrane organization;metabolic process;multicellular organismal process;primary metabolic process;protein fol…	cell part;cell projection;cytoskeleton;cytosol;extracellular organelle;histone methyltransferase complex;intracellular non-membrane-bounded organelle;intracellular organelle;macromolecular complex;neuron projection;organelle;protein complex;ribonucleoprotein complex;vesicle	Adherens junction;Arrhythmogenic right ventricular cardiomyopathy (ARVC);Bacterial invasion of epithelial cells;Dilated cardiomyopathy;Focal adhesion;Hypertrophic cardiomyopathy (HCM);Leukocyte transendothelial migration;Pathogenic Escherichia coli infection;Phagosome;Phototransduction - fly;Regulation of actin cytoskeleton;Shigellosis;Tight junction;Vibrio cholerae infection;Viral myocarditis																23.6556														23.6291						23.7361
12936	P60709	Actin, cytoplasmic 1	ACTB	Y	198	ILTERGYSFTTTA	ALK kinase substrate motif;Src kinase substrate motif	biological regulation;cell junction organization;cellular component assembly;cellular component movement;cellular component organization;cellular membrane organization;cellular metabolic process;cellular process;coagulation;immune system process;locomotion;macromolecule metabolic process;membrane organization;metabolic process;multicellular organismal process;primary metabolic process;protein fol…	cell part;cell projection;cytoskeleton;cytosol;extracellular organelle;histone methyltransferase complex;intracellular non-membrane-bounded organelle;intracellular organelle;macromolecular complex;neuron projection;organelle;protein complex;ribonucleoprotein complex;vesicle	Adherens junction;Arrhythmogenic right ventricular cardiomyopathy (ARVC);Bacterial invasion of epithelial cells;Dilated cardiomyopathy;Focal adhesion;Hypertrophic cardiomyopathy (HCM);Leukocyte transendothelial migration;Pathogenic Escherichia coli infection;Phagosome;Phototransduction - fly;Regulation of actin cytoskeleton;Shigellosis;Tight junction;Vibrio cholerae infection;Viral myocarditis						20.1117			20.3125	20.0531						21.5329	19.896			20.7169				21.2678	20.2982			21.0286		20.0745	20.7692	21.4398	21.7925	21.8469	21.1714	18.4533		22.2083	22.492
12939	P60709	Actin, cytoplasmic 1	ACTB	Y	166	THTVPIYEGYALP	Src kinase substrate motif	biological regulation;cell junction organization;cellular component assembly;cellular component movement;cellular component organization;cellular membrane organization;cellular metabolic process;cellular process;coagulation;immune system process;locomotion;macromolecule metabolic process;membrane organization;metabolic process;multicellular organismal process;primary metabolic process;protein fol…	cell part;cell projection;cytoskeleton;cytosol;extracellular organelle;histone methyltransferase complex;intracellular non-membrane-bounded organelle;intracellular organelle;macromolecular complex;neuron projection;organelle;protein complex;ribonucleoprotein complex;vesicle	Adherens junction;Arrhythmogenic right ventricular cardiomyopathy (ARVC);Bacterial invasion of epithelial cells;Dilated cardiomyopathy;Focal adhesion;Hypertrophic cardiomyopathy (HCM);Leukocyte transendothelial migration;Pathogenic Escherichia coli infection;Phagosome;Phototransduction - fly;Regulation of actin cytoskeleton;Shigellosis;Tight junction;Vibrio cholerae infection;Viral myocarditis															20.695																							21.7285	22.2052
5188	P60709	Actin, cytoplasmic 1	ACTB	S	323	ITALAPSTMKIKI	DNA dependent Protein kinase substrate motif	biological regulation;cell junction organization;cellular component assembly;cellular component movement;cellular component organization;cellular membrane organization;cellular metabolic process;cellular process;coagulation;immune system process;locomotion;macromolecule metabolic process;membrane organization;metabolic process;multicellular organismal process;primary metabolic process;protein fol…	cell part;cell projection;cytoskeleton;cytosol;extracellular organelle;histone methyltransferase complex;intracellular non-membrane-bounded organelle;intracellular organelle;macromolecular complex;neuron projection;organelle;protein complex;ribonucleoprotein complex;vesicle	Adherens junction;Arrhythmogenic right ventricular cardiomyopathy (ARVC);Bacterial invasion of epithelial cells;Dilated cardiomyopathy;Focal adhesion;Hypertrophic cardiomyopathy (HCM);Leukocyte transendothelial migration;Pathogenic Escherichia coli infection;Phagosome;Phototransduction - fly;Regulation of actin cytoskeleton;Shigellosis;Tight junction;Vibrio cholerae infection;Viral myocarditis						23.0646	22.0387	22.4244	21.6238	22.3951	22.5754	22.4831	20.7233	22.6361
5187	P60709	Actin, cytoplasmic 1	ACTB	S	33	PRAVFPSIVGRPR	DNA dependent Protein kinase substrate motif	biological regulation;cell junction organization;cellular component assembly;cellular component movement;cellular component organization;cellular membrane organization;cellular metabolic process;cellular process;coagulation;immune system process;locomotion;macromolecule metabolic process;membrane organization;metabolic process;multicellular organismal process;primary metabolic process;protein fol…	cell part;cell projection;cytoskeleton;cytosol;extracellular organelle;histone methyltransferase complex;intracellular non-membrane-bounded organelle;intracellular organelle;macromolecular complex;neuron projection;organelle;protein complex;ribonucleoprotein complex;vesicle	Adherens junction;Arrhythmogenic right ventricular cardiomyopathy (ARVC);Bacterial invasion of epithelial cells;Dilated cardiomyopathy;Focal adhesion;Hypertrophic cardiomyopathy (HCM);Leukocyte transendothelial migration;Pathogenic Escherichia coli infection;Phagosome;Phototransduction - fly;Regulation of actin cytoskeleton;Shigellosis;Tight junction;Vibrio cholerae infection;Viral myocarditis						22.1655	21.8619	22.3315	22.5991	21.6617	22.4489	21.8369	21.9771		22.187	22.2388	22.7359	22.5871	22.3109	23.0538	22.9273	22.6674	22.3162	23.2376	22.7333	22.424	22.6296		23.2591	22.5822		23.2376			23.3373		22.7911	23.0109	23.3104
5191	P60709	Actin, cytoplasmic 1	ACTB	S	239	SSSLEKSYELPDG	Casein kinase II substrate motif;G protein-coupled receptor kinase 1 substrate motif;MAPKAPK2 kinase substrate motif	biological regulation;cell junction organization;cellular component assembly;cellular component movement;cellular component organization;cellular membrane organization;cellular metabolic process;cellular process;coagulation;immune system process;locomotion;macromolecule metabolic process;membrane organization;metabolic process;multicellular organismal process;primary metabolic process;protein fol…	cell part;cell projection;cytoskeleton;cytosol;extracellular organelle;histone methyltransferase complex;intracellular non-membrane-bounded organelle;intracellular organelle;macromolecular complex;neuron projection;organelle;protein complex;ribonucleoprotein complex;vesicle	Adherens junction;Arrhythmogenic right ventricular cardiomyopathy (ARVC);Bacterial invasion of epithelial cells;Dilated cardiomyopathy;Focal adhesion;Hypertrophic cardiomyopathy (HCM);Leukocyte transendothelial migration;Pathogenic Escherichia coli infection;Phagosome;Phototransduction - fly;Regulation of actin cytoskeleton;Shigellosis;Tight junction;Vibrio cholerae infection;Viral myocarditis								23.7659		23.8957	23.5561	23.8384			24.0073	25.4954	25.2391	25.0952	25.2522	25.6457	25.2039	24.6415	24.6264	25.3211	25.054	24.1682	24.803	24.8072	24.9365	24.4699	24.9172	25.2054	25.0771	24.3857	24.799			24.2133	23.2499
12937	P60709	Actin, cytoplasmic 1	ACTB	Y	91	IWHHTFYNELRVA	JAK2 kinase substrate motif	biological regulation;cell junction organization;cellular component assembly;cellular component movement;cellular component organization;cellular membrane organization;cellular metabolic process;cellular process;coagulation;immune system process;locomotion;macromolecule metabolic process;membrane organization;metabolic process;multicellular organismal process;primary metabolic process;protein fol…	cell part;cell projection;cytoskeleton;cytosol;extracellular organelle;histone methyltransferase complex;intracellular non-membrane-bounded organelle;intracellular organelle;macromolecular complex;neuron projection;organelle;protein complex;ribonucleoprotein complex;vesicle	Adherens junction;Arrhythmogenic right ventricular cardiomyopathy (ARVC);Bacterial invasion of epithelial cells;Dilated cardiomyopathy;Focal adhesion;Hypertrophic cardiomyopathy (HCM);Leukocyte transendothelial migration;Pathogenic Escherichia coli infection;Phagosome;Phototransduction - fly;Regulation of actin cytoskeleton;Shigellosis;Tight junction;Vibrio cholerae infection;Viral myocarditis						20.3174				20.2019		19.2651							21.2254	23.9571		22.5955		23.1901	22.2019			22.9394	22.9535			22.8113						22.3734	23.6376
5189	P60709	Actin, cytoplasmic 1	ACTB	S	365	KQEYDESGPSIVH	b-Adrenergic Receptor kinase substrate motif;Casein kinase II substrate motif	biological regulation;cell junction organization;cellular component assembly;cellular component movement;cellular component organization;cellular membrane organization;cellular metabolic process;cellular process;coagulation;immune system process;locomotion;macromolecule metabolic process;membrane organization;metabolic process;multicellular organismal process;primary metabolic process;protein fol…	cell part;cell projection;cytoskeleton;cytosol;extracellular organelle;histone methyltransferase complex;intracellular non-membrane-bounded organelle;intracellular organelle;macromolecular complex;neuron projection;organelle;protein complex;ribonucleoprotein complex;vesicle	Adherens junction;Arrhythmogenic right ventricular cardiomyopathy (ARVC);Bacterial invasion of epithelial cells;Dilated cardiomyopathy;Focal adhesion;Hypertrophic cardiomyopathy (HCM);Leukocyte transendothelial migration;Pathogenic Escherichia coli infection;Phagosome;Phototransduction - fly;Regulation of actin cytoskeleton;Shigellosis;Tight junction;Vibrio cholerae infection;Viral myocarditis						22.3664	22.199	22.3564	22.0625	22.4449	21.9729		22.257		23.4259	21.963	22.0251		20.6743	22.5178	22.9527		22.5878	22.5469	22.0065	21.6537	23.0871		23.314	23.0255	23.5383	23.2744	23.6823	22.6066	23.4311			22.7819
5190	P60709	Actin, cytoplasmic 1	ACTB	S	368	YDESGPSIVHRKC	DNA dependent Protein kinase substrate motif	biological regulation;cell junction organization;cellular component assembly;cellular component movement;cellular component organization;cellular membrane organization;cellular metabolic process;cellular process;coagulation;immune system process;locomotion;macromolecule metabolic process;membrane organization;metabolic process;multicellular organismal process;primary metabolic process;protein fol…	cell part;cell projection;cytoskeleton;cytosol;extracellular organelle;histone methyltransferase complex;intracellular non-membrane-bounded organelle;intracellular organelle;macromolecular complex;neuron projection;organelle;protein complex;ribonucleoprotein complex;vesicle	Adherens junction;Arrhythmogenic right ventricular cardiomyopathy (ARVC);Bacterial invasion of epithelial cells;Dilated cardiomyopathy;Focal adhesion;Hypertrophic cardiomyopathy (HCM);Leukocyte transendothelial migration;Pathogenic Escherichia coli infection;Phagosome;Phototransduction - fly;Regulation of actin cytoskeleton;Shigellosis;Tight junction;Vibrio cholerae infection;Viral myocarditis						22.611	22.4823	21.4318	22.2918	22.1237	22.6832	22.0662	21.9753		22.2185	23.3152	23.2689	22.9817	22.6702		23.4512	22.4568	22.9102	23.6586	23.4833	21.941	23.3779	22.9587	23.6095			23.2818	23.5457	23.3255	22.9822	23.6016	23.6644		22.6609
12938	P60709	Actin, cytoplasmic 1	ACTB	Y	362	WISKQEYDESGPS	EGFR kinase substrate motif;Src kinase substrate motif;TC-PTP phosphatase substrate motif	biological regulation;cell junction organization;cellular component assembly;cellular component movement;cellular component organization;cellular membrane organization;cellular metabolic process;cellular process;coagulation;immune system process;locomotion;macromolecule metabolic process;membrane organization;metabolic process;multicellular organismal process;primary metabolic process;protein fol…	cell part;cell projection;cytoskeleton;cytosol;extracellular organelle;histone methyltransferase complex;intracellular non-membrane-bounded organelle;intracellular organelle;macromolecular complex;neuron projection;organelle;protein complex;ribonucleoprotein complex;vesicle	Adherens junction;Arrhythmogenic right ventricular cardiomyopathy (ARVC);Bacterial invasion of epithelial cells;Dilated cardiomyopathy;Focal adhesion;Hypertrophic cardiomyopathy (HCM);Leukocyte transendothelial migration;Pathogenic Escherichia coli infection;Phagosome;Phototransduction - fly;Regulation of actin cytoskeleton;Shigellosis;Tight junction;Vibrio cholerae infection;Viral myocarditis																																						19.7326	19.9736
3791	O96019	Actin-like protein 6A	ACTL6A	S	233	EAVREGSPANWKR	14-3-3 domain binding motif;Calmodulin-dependent protein kinase II substrate motif;ERK1,2 kinase substrate motif;GSK-3, ERK1, ERK2, CDK5 substrate motif;PKA kinase substrate motif;PKC epsilon kinase substrate motif;PKC kinase substrate motif;WW domain binding motif	anatomical structure development;biological regulation;biosynthetic process;cellular component organization;cellular metabolic process;cellular nitrogen compound metabolic process;cellular process;chromatin modification;chromatin organization;chromosome organization;developmental process;DNA metabolic process;DNA recombination;DNA repair;histone modification;macromolecule metabolic process;macrom…	cell part;chromatin remodeling complex;DNA helicase complex;macromolecular complex;membrane;plasma membrane;protein complex						+	23.5571	23.944	23.5233	23.7258	24.1531	24.0695	23.6829	23.8124	24.3107	23.4341	24.4707	25.1122	23.6896	24.7096	24.3287	24.3311	24.3057	24.316	23.9336	24.3693	23.6697	23.8839	23.0875	23.2466	23.5408	23.6743	23.8175		23.6905	24.045			24.4025	24.6503
3792	O96019	Actin-like protein 6A	ACTL6A	S	86	ENMEAISPLKNGM	Casein kinase I substrate motif;Cdc2 kinase substrate motif;CDK kinase substrate motif;CDK1,2,4,6 kinase substrate motif;ERK1,2 kinase substrate motif;GSK-3, ERK1, ERK2, CDK5 substrate motif;WW domain binding motif	anatomical structure development;biological regulation;biosynthetic process;cellular component organization;cellular metabolic process;cellular nitrogen compound metabolic process;cellular process;chromatin modification;chromatin organization;chromosome organization;developmental process;DNA metabolic process;DNA recombination;DNA repair;histone modification;macromolecule metabolic process;macrom…	cell part;chromatin remodeling complex;DNA helicase complex;macromolecular complex;membrane;plasma membrane;protein complex						+										21.0446	21.5923	21.9758			21.506	22.186		21.4908	22.4767	22.4597	20.9596							20.5898					22.3776	23.2358
4091	P12814	Alpha-actinin-1	ACTN1	S	348	QTKLRLSNRPAFM	G protein-coupled receptor kinase 1 substrate motif;PKA kinase substrate motif;PKC kinase substrate motif	biological regulation;cell activation;cell junction organization;cellular component assembly;cellular component organization;cellular process;cytoskeleton organization;establishment of localization;exocytosis;organelle organization;secretion;transport;vesicle-mediated transport	cell part;cell projection;cytoskeleton;cytosol;extracellular organelle;intracellular membrane-bounded organelle;intracellular non-membrane-bounded organelle;intracellular organelle;membrane;neuron projection;nucleus;organelle;plasma membrane;pseudopodium;vesicle	Adherens junction;Amoebiasis;Arrhythmogenic right ventricular cardiomyopathy (ARVC);Focal adhesion;Leukocyte transendothelial migration;Regulation of actin cytoskeleton;Systemic lupus erythematosus;Tight junction			+		+	21.6814	21.5186	22.5387	22.5248	22.1954	22.4683	21.9013	22.6375				22.3173	22.4529	21.1531	23.1534	23.0851	20.5232		22.9983				22.3866	22.1811					21.4496
3280	O43707	Alpha-actinin-4	ACTN4	S	423	KFRQKASIHEAWT	Casein kinase II substrate motif;G protein-coupled receptor kinase 1 substrate motif;PKA kinase substrate motif;PKC kinase substrate motif	biological regulation;cell activation;cellular component assembly;cellular component organization;cellular process;cytoskeleton organization;establishment of localization;exocytosis;organelle organization;protein transport;regulation of transport;response to chemical stimulus;response to stimulus;response to stress;secretion;transport;vesicle-mediated transport	cell part;cell projection;cytoskeleton;extracellular organelle;intracellular membrane-bounded organelle;intracellular non-membrane-bounded organelle;intracellular organelle;macromolecular complex;nucleus;organelle;protein complex;pseudopodium;ribonucleoprotein complex;vesicle	Adherens junction;Amoebiasis;Arrhythmogenic right ventricular cardiomyopathy (ARVC);Focal adhesion;Leukocyte transendothelial migration;Regulation of actin cytoskeleton;Systemic lupus erythematosus;Tight junction		+			+	22.0364	22.5404	22.4717	22.4262	22.3922	22.9154	22.9525	22.8328	22.5077	21.7625	22.8983	22.3688			20.7287				22.3235	21.5074		21.0387			21.2062
12793	O43707	Alpha-actinin-4	ACTN4	Y	265	TYVSSFYHAFSGA		biological regulation;cell activation;cellular component assembly;cellular component organization;cellular process;cytoskeleton organization;establishment of localization;exocytosis;organelle organization;protein transport;regulation of transport;response to chemical stimulus;response to stimulus;response to stress;secretion;transport;vesicle-mediated transport	cell part;cell projection;cytoskeleton;extracellular organelle;intracellular membrane-bounded organelle;intracellular non-membrane-bounded organelle;intracellular organelle;macromolecular complex;nucleus;organelle;protein complex;pseudopodium;ribonucleoprotein complex;vesicle	Adherens junction;Amoebiasis;Arrhythmogenic right ventricular cardiomyopathy (ARVC);Focal adhesion;Leukocyte transendothelial migration;Regulation of actin cytoskeleton;Systemic lupus erythematosus;Tight junction		+			+	21.0733		19.9622		21.6057		21.522	20.0756	21.8119	21.3343					23.3717																22.7473		22.2781	22.5161
3281	O43707	Alpha-actinin-4	ACTN4	S	159	FAIQDISVEETSA	Casein kinase II substrate motif;G protein-coupled receptor kinase 1 substrate motif;Plk1 kinase substrate motif	biological regulation;cell activation;cellular component assembly;cellular component organization;cellular process;cytoskeleton organization;establishment of localization;exocytosis;organelle organization;protein transport;regulation of transport;response to chemical stimulus;response to stimulus;response to stress;secretion;transport;vesicle-mediated transport	cell part;cell projection;cytoskeleton;extracellular organelle;intracellular membrane-bounded organelle;intracellular non-membrane-bounded organelle;intracellular organelle;macromolecular complex;nucleus;organelle;protein complex;pseudopodium;ribonucleoprotein complex;vesicle	Adherens junction;Amoebiasis;Arrhythmogenic right ventricular cardiomyopathy (ARVC);Focal adhesion;Leukocyte transendothelial migration;Regulation of actin cytoskeleton;Systemic lupus erythematosus;Tight junction		+			+	25.0855	24.7215	25.4983	25.3647	25.4928	25.3867	25.5804	26.0556	25.233	25.4533	24.9135	24.6467	24.2204	24.0706					25.0451	24.5968	24.4483		24.1206		24.1893		24.3493		23.8313	24.5432
9737	Q9NZ32	Actin-related protein 10	ACTR10	S	414	LMKRAFSTEK___	14-3-3 domain binding motif;Calmodulin-dependent protein kinase II substrate motif;Calmodulin-dependent protein kinase IV substrate motif;Casein kinase II substrate motif;Chk1 kinase substrate motif;PKA kinase substrate motif;PKC kinase substrate motif	cellular component movement;cellular process	cell part;cytoplasm;macromolecular complex;protein complex							24.7723	24.7096	23.7724	24.6236	24.5389	24.5775	25.2796	25.3355	24.8273	23.6839	20.6901				22.681	22.8815			22.882		20.6519					20.9499						23.5786	22.037
11162	F5H6T1	Actin-related protein 2	ACTR2	T	62	EPPMNPTKNREKI	DNA dependent Protein kinase substrate motif	biological regulation;cellular component organization;cellular process;cytoskeleton organization;organelle organization;regulation of organelle organization	cell part;macromolecular complex;protein complex		+	+				23.4548	22.5526	23.2038	22.1454	22.7532	22.8095	22.6951	22.0662	20.9606			22.6374	22.9797	22.4558	21.8698		23.1338	23.3717	22.9759	22.5845
1182	B4DKD2	Disintegrin and metalloproteinase domain-containing protein 11	ADAM11	S	487	GERRICSHHGVCS	14-3-3 domain binding motif;Calmodulin-dependent protein kinase II substrate motif;PKA kinase substrate motif;PKC kinase substrate motif;ZIP kinase substrate motif	biological regulation;cellular process;macromolecule metabolic process;metabolic process;primary metabolic process;protein metabolic process;proteolysis;response to stimulus;signal transduction							+																					23.0303									23.1803
5289	P78536	Disintegrin and metalloproteinase domain-containing protein 17	ADAM17	S	791	SSTAAKSFEDLTD	Casein kinase II substrate motif;Pyruvate dehydrogenase kinase substrate motif	anatomical structure development;biological adhesion;biological regulation;cell activation;cell adhesion;cell differentiation;cell motility;cellular component disassembly;cellular component movement;cellular component organization;cellular process;developmental process;extracellular matrix organization;extracellular structure organization;immune system process;locomotion;macromolecule metabolic p…	cell part;cell surface;cytoplasm;cytoskeleton;intracellular non-membrane-bounded organelle;intracellular organelle;organelle	Alzheimer's disease;Epithelial cell signaling in Helicobacter pylori infection;Notch signaling pathway			+			29.6608	29.7588	29.3879	29.391	29.4778	29.6719	29.397	29.6866	29.2008	29.308	28.6282	21.6826	28.5864	28.0695	28.2118	28.2679	28.5113	28.5101	28.5188	28.5246	28.6566	28.5618	28.5376	28.8552	28.496	28.2875	28.5028	28.1772	28.6135	28.7272	25.335	26.2452	28.3963	29.326
5893	Q13443	Disintegrin and metalloproteinase domain-containing protein 9	ADAM9	S	758	SVPRHVSPVTPPR	14-3-3 domain binding motif;Calmodulin-dependent protein kinase II substrate motif;Calmodulin-dependent protein kinase IV substrate motif;Casein kinase II substrate motif;Chk1 kinase substrate motif;ERK1,2 kinase substrate motif;G protein-coupled receptor kinase 1 substrate motif;GSK-3, ERK1, ERK2, CDK5 substrate motif;PKA kinase substrate motif;PKC kinase substrate motif;WW domain binding motif	biological adhesion;biological regulation;cell activation;cell adhesion;cell differentiation;cellular component disassembly;cellular component organization;cellular metabolic process;cellular process;developmental process;extracellular matrix organization;extracellular structure organization;immune system process;macromolecule metabolic process;macromolecule modification;metabolic process;multice…	cell part;cytoplasm;extracellular space				+		+	24.266	24.4526	22.5507	23.447	22.9776	21.9307	23.1332			23.081	23.5084	23.3768	23.6133	23.5601	23.6349	23.6984	23.7831	23.8174		23.1584	24.1204	24.088	25.0225	24.1715	23.1415	23.1732	23.9503	24.0722	23.0191	22.0748
11851	Q13443	Disintegrin and metalloproteinase domain-containing protein 9	ADAM9	T	761	RHVSPVTPPREVP	Cdc2 kinase substrate motif;CDK1,2,4,6 kinase substrate motif;ERK1,2 kinase substrate motif;GSK3, Erk1, Erk2 and CDK5 kinase motif;GSK-3, ERK1, ERK2, CDK5 substrate motif;WW domain binding motif	biological adhesion;biological regulation;cell activation;cell adhesion;cell differentiation;cellular component disassembly;cellular component organization;cellular metabolic process;cellular process;developmental process;extracellular matrix organization;extracellular structure organization;immune system process;macromolecule metabolic process;macromolecule modification;metabolic process;multice…	cell part;cytoplasm;extracellular space				+		+	25.5942	25.6779	24.8091	24.5025	25.0886	25.0097	25.6723	24.9383	24.6919	24.6794	24.6271	24.807	25.2207	24.7301	23.205	24.6836	24.9839	24.8454	24.6536	24.8836	24.8349	24.098	23.5372	24.2768	24.3292	23.7267	23.8275	23.1267	22.925				24.1164	24.074
5143	P55265	Double-stranded RNA-specific adenosine deaminase	ADAR	S	823	RTMLLLSRSPEAQ	Casein kinase II substrate motif	biological regulation;cellular metabolic process;cellular nitrogen compound metabolic process;cellular process;establishment of localization;gene silencing;immune system process;macromolecule metabolic process;macromolecule modification;metabolic process;mRNA metabolic process;mRNA processing;multi-organism process;nitrogen compound metabolic process;nuclear transport;nucleobase-containing compou…	cell part;cytoplasm;intracellular membrane-bounded organelle;intracellular non-membrane-bounded organelle;intracellular organelle;nucleolus;nucleoplasm;nucleus;organelle	Cytosolic DNA-sensing pathway;Measles		+			+	23.8589	24.4948			24.5408	24.1973		22.659			24.6932			23.4608	24.0444		23.8178				24.6258
5144	P55265	Double-stranded RNA-specific adenosine deaminase	ADAR	S	825	MLLLSRSPEAQPK	Casein kinase II substrate motif;ERK1,2 kinase substrate motif;Growth associated histone HI kinase substrate motif;GSK-3, ERK1, ERK2, CDK5 substrate motif;WW domain binding motif	biological regulation;cellular metabolic process;cellular nitrogen compound metabolic process;cellular process;establishment of localization;gene silencing;immune system process;macromolecule metabolic process;macromolecule modification;metabolic process;mRNA metabolic process;mRNA processing;multi-organism process;nitrogen compound metabolic process;nuclear transport;nucleobase-containing compou…	cell part;cytoplasm;intracellular membrane-bounded organelle;intracellular non-membrane-bounded organelle;intracellular organelle;nucleolus;nucleoplasm;nucleus;organelle	Cytosolic DNA-sensing pathway;Measles		+			+			23.8165	24.1436	24.5408		24.1962		22.6917	24.144		23.9038	23.6522			24.4415		23.4738	24.2232	24.6381					23.4791									23.3951
6491	Q3MIX3	Uncharacterized aarF domain-containing protein kinase 5	ADCK5	S	42	LPPRFSSPTPLWR	14-3-3 domain binding motif;Calmodulin-dependent protein kinase II substrate motif;Casein kinase II substrate motif;ERK1,2 kinase substrate motif;GSK-3, ERK1, ERK2, CDK5 substrate motif;MDC1 BRCT domain binding motif;PKA kinase substrate motif;PKC kinase substrate motif;Plk1 PBD domain binding motif;WW domain binding motif		cell part;intracellular membrane-bounded organelle;intracellular organelle;mitochondrion;organelle		+					21.9299	21.894	22.8099	22.3772	22.3294	22.4324	22.4725	22.4402	23.027	22.5862	24.9492	23.5668	24.874	24.0549	25.1265	24.8584	24.2287	25.2937	25.2637	25.1608									20.0486
3743	O95622	Adenylate cyclase type 5	ADCY5	S	155	TEVRPRSVEVGLE	14-3-3 domain binding motif;Calmodulin-dependent protein kinase II substrate motif;Casein kinase II substrate motif;Phosphorylase kinase substrate motif;PKA kinase substrate motif;PKC kinase substrate motif	behavior;biological regulation;cell communication;cell-cell signaling;cellular metabolic process;cellular process;energy reserve metabolic process;establishment of localization;fluid transport;generation of precursor metabolites and energy;immune system process;metabolic process;multicellular organismal process;neurological system process;regulation of protein modification process;response to che…	cell part;cell projection;cilium;membrane;plasma membrane	Bile secretion;Chemokine signaling pathway;Dilated cardiomyopathy;Gap junction;Gastric acid secretion;GnRH signaling pathway;Melanogenesis;Oocyte meiosis;Pancreatic secretion;Progesterone-mediated oocyte maturation;Purine metabolism;Salivary secretion;Vascular smooth muscle contraction					+	22.7067																				25.1797	25.4449	25.0566	25.5182	25.6215	25.9631	25.7646	25.3721	25.646	25.5811
3237	O43306-2	Adenylate cyclase type 6	ADCY6	S	576	QRTRANSMEGLMP	14-3-3 domain binding motif;Akt kinase substrate motif;Calmodulin-dependent protein kinase II substrate motif;Casein kinase II substrate motif;MAPKAPK1 kinase substrate motif;p7 Ribosomal S6 kinase substrate motif;PKA kinase substrate motif;PKC kinase substrate motif	biological regulation;cell communication;cell-cell signaling;cellular metabolic process;cellular process;energy reserve metabolic process;establishment of localization;fluid transport;generation of precursor metabolites and energy;immune system process;metabolic process;regulation of protein modification process;response to chemical stimulus;response to endogenous stimulus;response to stimulus;re…	cell part;cell projection;cilium;membrane;plasma membrane	Bile secretion;Chemokine signaling pathway;Dilated cardiomyopathy;Endocrine and other factor-regulated calcium reabsorption;Gap junction;Gastric acid secretion;GnRH signaling pathway;Melanogenesis;Oocyte meiosis;Pancreatic secretion;Progesterone-mediated oocyte maturation;Purine metabolism;Salivary secretion;Taste transduction;Vascular smooth muscle contraction;Vasopressin-regulated water reabsor…					+	23.469	23.2766	23.2277	22.4808	23.1742	23.3274	22.4237	22.5433	23.3423	23.4033	23.1915	22.4026		21.4337	22.7679	22.7779	21.9897		22.7862	22.56	21.9982				22.4487	20.8686							24.8755	25.8011
3238	O43306-2	Adenylate cyclase type 6	ADCY6	S	54	RDAEPPSPTPAGP	Casein kinase I substrate motif;Casein kinase II substrate motif;DNA dependent Protein kinase substrate motif;ERK1,2 kinase substrate motif;G protein-coupled receptor kinase 1 substrate motif;GSK-3, ERK1, ERK2, CDK5 substrate motif;WW domain binding motif	biological regulation;cell communication;cell-cell signaling;cellular metabolic process;cellular process;energy reserve metabolic process;establishment of localization;fluid transport;generation of precursor metabolites and energy;immune system process;metabolic process;regulation of protein modification process;response to chemical stimulus;response to endogenous stimulus;response to stimulus;re…	cell part;cell projection;cilium;membrane;plasma membrane	Bile secretion;Chemokine signaling pathway;Dilated cardiomyopathy;Endocrine and other factor-regulated calcium reabsorption;Gap junction;Gastric acid secretion;GnRH signaling pathway;Melanogenesis;Oocyte meiosis;Pancreatic secretion;Progesterone-mediated oocyte maturation;Purine metabolism;Salivary secretion;Taste transduction;Vascular smooth muscle contraction;Vasopressin-regulated water reabsor…					+	24.3067	24.1445	24.0885	24.5111	24.4134	24.8328	24.6963	25.5932	24.8417	24.7886	23.2923	24.1817	23.341	23.3406	23.0429	23.6827		22.614		24.3737		24.2352		24.3852	24.6192	24.0687	22.4026	23.814	24.6624					26.1198
3388	O60503	Adenylate cyclase type 9	ADCY9	S	610	RGQGTASSGNVSD		biological regulation;cell communication;cell-cell signaling;cellular metabolic process;cellular process;energy reserve metabolic process;establishment of localization;fluid transport;generation of precursor metabolites and energy;immune system process;metabolic process;regulation of protein modification process;response to chemical stimulus;response to endogenous stimulus;response to stimulus;re…	cell part	Bile secretion;Calcium signaling pathway;Chemokine signaling pathway;Dilated cardiomyopathy;Endocrine and other factor-regulated calcium reabsorption;Gap junction;Gastric acid secretion;GnRH signaling pathway;Melanogenesis;Oocyte meiosis;Pancreatic secretion;Progesterone-mediated oocyte maturation;Purine metabolism;Salivary secretion;Vascular smooth muscle contraction;Vasopressin-regulated water …					+											21.9868											23.1039	23.8875	23.4637	23.1174	22.9036		22.8089		22.9836				24.3528
3389	O60503	Adenylate cyclase type 9	ADCY9	S	1259	QHQLSISPDIRVQ	ERK1,2 kinase substrate motif;GSK-3, ERK1, ERK2, CDK5 substrate motif;WW domain binding motif	biological regulation;cell communication;cell-cell signaling;cellular metabolic process;cellular process;energy reserve metabolic process;establishment of localization;fluid transport;generation of precursor metabolites and energy;immune system process;metabolic process;regulation of protein modification process;response to chemical stimulus;response to endogenous stimulus;response to stimulus;re…	cell part	Bile secretion;Calcium signaling pathway;Chemokine signaling pathway;Dilated cardiomyopathy;Endocrine and other factor-regulated calcium reabsorption;Gap junction;Gastric acid secretion;GnRH signaling pathway;Melanogenesis;Oocyte meiosis;Pancreatic secretion;Progesterone-mediated oocyte maturation;Purine metabolism;Salivary secretion;Vascular smooth muscle contraction;Vasopressin-regulated water …					+					20.3767			21.2389	21.2257		20.8873							18.2117			23.4463	23.0749	22.6301	23.2313	23.8011	23.6292				23.0582			22.8067	23.5482
4603	P35611	Alpha-adducin	ADD1	S	12	RAAVVTSPPPTTA	ERK1,2 kinase substrate motif;G protein-coupled receptor kinase 1 substrate motif;GSK-3, ERK1, ERK2, CDK5 substrate motif;WW domain binding motif	anatomical structure morphogenesis;biological regulation;cell communication;cell differentiation;cell morphogenesis;cellular component assembly;cellular component disassembly;cellular component morphogenesis;cellular component organization;cellular homeostasis;cellular metabolic process;cellular process;cytoskeleton organization;developmental process;embryo development;growth;homeostatic process;…	cell part;cytosol;F-actin capping protein complex;intracellular membrane-bounded organelle;intracellular organelle;macromolecular complex;membrane;nucleus;organelle;plasma membrane;protein complex						+	23.4445	23.3195	22.3512	23.33		24.0997		23.9775	23.5628	23.0343	21.4857	22.4193		21.7434			21.4494			22.6831	22.3996												22.201	23.1496
4604	P35611	Alpha-adducin	ADD1	S	586	ERKQKGSEENLDE	Casein kinase II substrate motif;G protein-coupled receptor kinase 1 substrate motif;PKA kinase substrate motif;PKC kinase substrate motif	anatomical structure morphogenesis;biological regulation;cell communication;cell differentiation;cell morphogenesis;cellular component assembly;cellular component disassembly;cellular component morphogenesis;cellular component organization;cellular homeostasis;cellular metabolic process;cellular process;cytoskeleton organization;developmental process;embryo development;growth;homeostatic process;…	cell part;cytosol;F-actin capping protein complex;intracellular membrane-bounded organelle;intracellular organelle;macromolecular complex;membrane;nucleus;organelle;plasma membrane;protein complex						+	28.2002	27.8127	27.5861	27.9191	27.5331	27.4805	27.0555	27.7289	27.496	27.5246	23.5848										28.3093	28.8421	28.5606	28.043	29.2325	28.7249	28.8594	29.0745	28.9613	28.9997			26.3092	26.3914
4605	P35611	Alpha-adducin	ADD1	S	358	KSRSPGSPVGEGT	ERK1,2 kinase substrate motif;GSK-3, ERK1, ERK2, CDK5 substrate motif;WW domain binding motif	anatomical structure morphogenesis;biological regulation;cell communication;cell differentiation;cell morphogenesis;cellular component assembly;cellular component disassembly;cellular component morphogenesis;cellular component organization;cellular homeostasis;cellular metabolic process;cellular process;cytoskeleton organization;developmental process;embryo development;growth;homeostatic process;…	cell part;cytosol;F-actin capping protein complex;intracellular membrane-bounded organelle;intracellular organelle;macromolecular complex;membrane;nucleus;organelle;plasma membrane;protein complex						+	21.6786	21.8671	21.3289	21.9831	22.2832	21.6852	22.58	20.9848	20.408	21.4785		21.5913	20.9284	21.1899	21.0685	21.5341	20.249	20.0041	20.9498	21.5329		23.2773	23.5871	23.057	23.2738	21.8351	22.121	22.4814	22.6656	22.4672
4606	P35612	Beta-adducin	ADD2	S	592	APEEPGSPAKSAP	Casein kinase I substrate motif;Cdc2 kinase substrate motif;CDK kinase substrate motif;CDK1,2,4,6 kinase substrate motif;ERK1,2 kinase substrate motif;G protein-coupled receptor kinase 1 substrate motif;GSK3 kinase substrate motif;GSK-3, ERK1, ERK2, CDK5 substrate motif;WW domain binding motif	anatomical structure development;biological regulation;cellular component assembly;cellular component organization;cellular process;cytoskeleton organization;developmental process;macromolecular complex assembly;organelle organization;protein complex assembly;regulation of organelle organization	cell part;cytoplasmic membrane-bounded vesicle;F-actin capping protein complex;intracellular membrane-bounded organelle;intracellular organelle;macromolecular complex;membrane;organelle;plasma membrane;protein complex;vesicle						+	24.6639	23.6618	23.4327	23.6629	22.8175	22.7982	21.9917	22.8	23.4955	22.1627		22.751	22.3461	23.8771	22.5579			22.8048	21.7897			19.0529												21.0902
227	A0A087WX08	Gamma-adducin	ADD3	S	639	KIEEVLSPEGSPS	Casein kinase I substrate motif;Casein kinase II substrate motif;ERK1,2 kinase substrate motif;G protein-coupled receptor kinase 1 substrate motif;GSK3 kinase substrate motif;GSK-3, ERK1, ERK2, CDK5 substrate motif;WW domain binding motif								+		22.8884	22.672	22.8563	23.0262	22.6658	22.3793	22.5946	21.9723	23.7947	23.0843	23.8354	22.0302	22.13	24.602	24.2223	23.9467	22.3406	23.8176	24.3972	23.0244	25.3729	25.3347	24.3888	25.7526	25.8749	25.2001	25.5261	25.2673	25.6288		22.3332
228	A0A087WX08	Gamma-adducin	ADD3	S	643	VLSPEGSPSKSPS	Casein kinase II substrate motif;Cdc2 kinase substrate motif;CDK kinase substrate motif;CDK1,2,4,6 kinase substrate motif;ERK1,2 kinase substrate motif;G protein-coupled receptor kinase 1 substrate motif;GSK3 kinase substrate motif;GSK-3, ERK1, ERK2, CDK5 substrate motif;MAPKAPK2 kinase substrate motif;WW domain binding motif								+	26.2696	22.8884	26.5935	26.6161	26.4591	26.5145	26.3278	26.8542	26.6621	27.0188	25.9968	26.0574	24.9831	24.8858	26.2755	25.858	25.5486	24.8407	26.2516	26.535	27.4978	27.8539	27.7339	27.5076	27.7964	27.5965	27.8257	27.7853	27.6451	27.6231	25.6065	26.2711	25.9918	26.4571
229	A0A087WX08	Gamma-adducin	ADD3	S	645	SPEGSPSKSPSKK	Casein kinase II substrate motif;DNA dependent Protein kinase substrate motif;G protein-coupled receptor kinase 1 substrate motif;GSK3 kinase substrate motif								+				26.8949						21.9979			25.8489			24.2223		22.3406				27.7198		23.6349			27.0046		22.8541				26.3148
230	A0A087WX08	Gamma-adducin	ADD3	S	647	EGSPSKSPSKKKK	Casein kinase II substrate motif;Cdc2 kinase substrate motif;CDK kinase substrate motif;CDK1,2,4,6 kinase substrate motif;ERK1,2 kinase substrate motif;Growth associated histone HI kinase substrate motif;GSK-3, ERK1, ERK2, CDK5 substrate motif;MAPKAPK2 kinase substrate motif;WW domain binding motif								+	25.9224	25.8008	26.6993	26.393	26.6004	24.9571	25.4862	25.8448		26.2014	25.3663	25.6261	25.6823	25.2329	25.0585	25.3361	22.8326	25.1054		22.5064	27.2063	26.3469	27.5508	28.1866	27.95	26.6316	27.1493	26.4691	26.0763	27.606	25.4031	25.8088	26.1443	26.2373
231	A0A087WX08	Gamma-adducin	ADD3	S	649	SPSKSPSKKKKKF	DNA dependent Protein kinase substrate motif;MAPKAPK2 kinase substrate motif;PKA kinase substrate motif;PKC kinase substrate motif								+																					26.182		26.2665
226	A0A087WX08	Gamma-adducin	ADD3	S	659	KKFRTPSFLKKSK	14-3-3 domain binding motif;Akt kinase substrate motif;AMP-activated protein kinase 2 substrate motif;Calmodulin-dependent protein kinase II substrate motif;DNA dependent Protein kinase substrate motif;MAPKAPK1 kinase substrate motif;PKA kinase substrate motif;PKC kinase substrate motif								+		23.6963	23.2922	23.5654	23.7544	23.891	24.5717	24.1139	24.1164	23.2958			24.0893	23.2274	23.0502	22.4314	22.9683	22.826		21.7857	23.5894		23.2788				22.8417
9240	Q9H2P0	Activity-dependent neuroprotector homeobox protein	ADNP	S	953	KLMHNASDSEVDQ	AMP-activated protein kinase substrate motif;Casein kinase II substrate motif;HMGCoA Reductase kinase substrate motif	biological regulation;biosynthetic process;cellular metabolic process;cellular nitrogen compound metabolic process;cellular process;macromolecule metabolic process;metabolic process;nitrogen compound metabolic process;nucleobase-containing compound metabolic process;primary metabolic process;RNA metabolic process	cell part;extracellular space;intracellular membrane-bounded organelle;intracellular organelle;nucleus;organelle						+	24.4313	24.135	25.1978		24.672	24.0262	24.8616		24.7544	25.6992	25.0863	23.866	23.464	23.363	26.1489	26.2426	23.4747	25.0587	24.8201	24.6464	25.024	25.3784	24.8385	24.5631	24.0775	25.503	24.8203	25.3366	25.2211	24.6461				23.5603
9241	Q9H2P0	Activity-dependent neuroprotector homeobox protein	ADNP	S	955	MHNASDSEVDQDD	b-Adrenergic Receptor kinase substrate motif;Casein kinase II substrate motif;G protein-coupled receptor kinase 1 substrate motif;Pyruvate dehydrogenase kinase substrate motif	biological regulation;biosynthetic process;cellular metabolic process;cellular nitrogen compound metabolic process;cellular process;macromolecule metabolic process;metabolic process;nitrogen compound metabolic process;nucleobase-containing compound metabolic process;primary metabolic process;RNA metabolic process	cell part;extracellular space;intracellular membrane-bounded organelle;intracellular organelle;nucleus;organelle						+				25.341				25.3149		24.8368	24.7094				25.9387	25.959		24.3428	24.1265	24.6464	23.9015	24.3687	24.2003	23.4532		25.503	24.8203	25.3366	24.1629	24.6461				23.5603
9242	Q9H2P0	Activity-dependent neuroprotector homeobox protein	ADNP	S	709	PSRLNQSPSLAPV	Casein kinase II substrate motif;ERK1,2 kinase substrate motif;G protein-coupled receptor kinase 1 substrate motif;GSK-3, ERK1, ERK2, CDK5 substrate motif;WW domain binding motif	biological regulation;biosynthetic process;cellular metabolic process;cellular nitrogen compound metabolic process;cellular process;macromolecule metabolic process;metabolic process;nitrogen compound metabolic process;nucleobase-containing compound metabolic process;primary metabolic process;RNA metabolic process	cell part;extracellular space;intracellular membrane-bounded organelle;intracellular organelle;nucleus;organelle						+	23.6492	23.8364	23.0429	22.4484	22.6528	22.7223	22.9129	23.341	23.2354	22.2957			23.534	23.1268		21.4537	23.3724	22.9873		22.0727												21.3563		22.7429
9243	Q9H2P0	Activity-dependent neuroprotector homeobox protein	ADNP	S	98	HFRNVHSEDFENR	G protein-coupled receptor kinase 1 substrate motif	biological regulation;biosynthetic process;cellular metabolic process;cellular nitrogen compound metabolic process;cellular process;macromolecule metabolic process;metabolic process;nitrogen compound metabolic process;nucleobase-containing compound metabolic process;primary metabolic process;RNA metabolic process	cell part;extracellular space;intracellular membrane-bounded organelle;intracellular organelle;nucleus;organelle						+	23.4935	23.1177	22.6299	23.4673	23.4738	23.7661	23.2817	23.6457	22.8947	23.419	23.0261	22.8965	22.4224	22.8298			22.3268		22.3586	22.9296	22.432	23.1133	23.0053	22.8363	23.3107	21.8175	22.7389	22.6451	22.7592	22.9464			23.4169	23.8552
9244	Q9H2P0	Activity-dependent neuroprotector homeobox protein	ADNP	S	921	VIPEDASESEEKL	Casein kinase I substrate motif;Casein kinase II substrate motif;G protein-coupled receptor kinase 1 substrate motif	biological regulation;biosynthetic process;cellular metabolic process;cellular nitrogen compound metabolic process;cellular process;macromolecule metabolic process;metabolic process;nitrogen compound metabolic process;nucleobase-containing compound metabolic process;primary metabolic process;RNA metabolic process	cell part;extracellular space;intracellular membrane-bounded organelle;intracellular organelle;nucleus;organelle						+	21.126		24.325	24.7121	24.3798	24.5692	24.1451	25.1601	24.4839	24.6283	23.8747	24.3757	23.6235	24.2195	23.9065	24.1855	24.0797	24.6144	23.9407	24.7822	23.8187	24.8275	24.5488	23.9576	25.3869	24.8858	24.7881	24.9637	25.2105	24.7061	24.6933	25.1534	23.9258	24.2254
4435	P25098	Beta-adrenergic receptor kinase 1	ADRBK1	S	670	MKNKPRSPVVELS	ERK1,2 kinase substrate motif;Growth associated histone HI kinase substrate motif;GSK-3, ERK1, ERK2, CDK5 substrate motif;PKA kinase substrate motif;PKC kinase substrate motif;WW domain binding motif	anatomical structure development;biological regulation;cellular component organization;cellular membrane organization;cellular metabolic process;cellular process;developmental process;endocytosis;establishment of localization;immune system process;macromolecule metabolic process;macromolecule modification;membrane invagination;membrane organization;metabolic process;multicellular organismal proce…	cell part;cytosol;membrane;plasma membrane	Chemokine signaling pathway;Endocytosis;Phototransduction - fly						22.2555	22.2006	20.3995	21.9915	20.7556	22.0407	21.8003	21.5688	21.251	20.961	21.5848					20.2378			20.3776	21.4532	24.5575	24.6105	25.0005	24.6253	24.5048	22.491	23.7493		24.2804	24.2553		23.2814		23.1727
4436	P25098	Beta-adrenergic receptor kinase 1	ADRBK1	S	685	PLVQRGSANGL__	AMP-activated protein kinase substrate motif;PKA kinase substrate motif;PKC kinase substrate motif	anatomical structure development;biological regulation;cellular component organization;cellular membrane organization;cellular metabolic process;cellular process;developmental process;endocytosis;establishment of localization;immune system process;macromolecule metabolic process;macromolecule modification;membrane invagination;membrane organization;metabolic process;multicellular organismal proce…	cell part;cytosol;membrane;plasma membrane	Chemokine signaling pathway;Endocytosis;Phototransduction - fly																				21.2293	20.2837		21.1	21.2629		22.7228	23.3167		23.2324	21.8413	22.7753	22.8431	21.9126
6358	Q16186	Proteasomal ubiquitin receptor ADRM1	ADRM1	S	405	DEEEDMSLD____	Casein kinase I substrate motif	biosynthetic process;cellular component assembly;cellular component organization;cellular macromolecular complex assembly;cellular metabolic process;cellular nitrogen compound metabolic process;cellular process;macromolecular complex assembly;macromolecule metabolic process;metabolic process;nitrogen compound metabolic process;nucleobase-containing compound metabolic process;primary metabolic pro…	cell part;cytoplasm;intracellular membrane-bounded organelle;intracellular organelle;macromolecular complex;nucleus;organelle;proteasome complex;protein complex							24.1705	24.7476	24.4096	24.3486	24.5444	24.3567	23.8513	24.4025	24.4574	24.4386	23.1931	24.2783	24.4009	24.2846	21.6888	23.6819	24.1138	24.3045	23.4628	23.0798	24.6629	25.0495	24.6343	25.6268	25.164	25.0707	24.3949	24.7787	24.594	25.0127	25.8011	26.5017	25.7989	25.9234
4515	P30566	Adenylosuccinate lyase	ADSL	S	9	AGGDHGSPDSYRS	Casein kinase I substrate motif;Casein kinase II substrate motif;ERK1,2 kinase substrate motif;GSK-3, ERK1, ERK2, CDK5 substrate motif;WW domain binding motif	biosynthetic process;cellular aromatic compound metabolic process;cellular component assembly;cellular component organization;cellular metabolic process;cellular nitrogen compound metabolic process;cellular process;cellular respiration;generation of precursor metabolites and energy;heterocycle metabolic process;macromolecular complex assembly;metabolic process;nitrogen compound metabolic process;…	cell part;cytosol;intracellular membrane-bounded organelle;intracellular organelle;mitochondrion;organelle	Alanine, aspartate and glutamate metabolism;Purine metabolism					+	24.6663	25.5261	25.4014	23.1208	25.3943	25.0225	25.2759	24.9753	24.3338	25.3611	26.1099	25.7957	25.4037	25.1461		25.2223	25.2367		25.7484	25.7872	26.2241	26.0024	25.7552	26.1816	25.5212	23.7959	25.0182	25.0051	25.2296	25.292			24.6336	23.8166
7184	Q6ZN18	Zinc finger protein AEBP2	AEBP2	S	18	EELSRLSPLPPGS	ERK1,2 kinase substrate motif;G protein-coupled receptor kinase 1 substrate motif;GSK-3, ERK1, ERK2, CDK5 substrate motif;PKA kinase substrate motif;PKC kinase substrate motif;WW domain binding motif	biological regulation;biosynthetic process;cellular component organization;cellular metabolic process;cellular nitrogen compound metabolic process;cellular process;chromatin modification;chromatin organization;chromosome organization;macromolecule metabolic process;metabolic process;nitrogen compound metabolic process;nucleobase-containing compound metabolic process;organelle organization;primary…	cell part;histone methyltransferase complex;macromolecular complex;PcG protein complex;protein complex						+	26.5191	25.8517	26.3824		26.297	26.8297	26.1438	27.2702		27.2824	26.6743	25.6962	26.3244		26.6823		26.6875		26.5056	26.6685	26.1493			24.7869	25.1298	23.2491								22.9236
7185	Q6ZN18	Zinc finger protein AEBP2	AEBP2	S	24	SPLPPGSPGSAAR	Casein kinase II substrate motif;ERK1,2 kinase substrate motif;G protein-coupled receptor kinase 1 substrate motif;GSK-3, ERK1, ERK2, CDK5 substrate motif;WW domain binding motif	biological regulation;biosynthetic process;cellular component organization;cellular metabolic process;cellular nitrogen compound metabolic process;cellular process;chromatin modification;chromatin organization;chromosome organization;macromolecule metabolic process;metabolic process;nitrogen compound metabolic process;nucleobase-containing compound metabolic process;organelle organization;primary…	cell part;histone methyltransferase complex;macromolecular complex;PcG protein complex;protein complex						+	26.5191	25.8517	26.3824		26.297	26.8297	26.1438	27.2702		27.2824	26.6743	25.6962	26.3244	25.4963	26.6823	26.3752	26.6875	26.4738	26.5056	26.6685	26.1493			24.7869	25.1298	23.2491								22.9236
7186	Q6ZN18	Zinc finger protein AEBP2	AEBP2	S	206	SGGRRGSLEMSSD	14-3-3 domain binding motif;Aurora-A kinase substrate motif;Calmodulin-dependent protein kinase II substrate motif;Casein kinase II substrate motif;G protein-coupled receptor kinase 1 substrate motif;GSK3 kinase substrate motif;PAK2 kinase substrate motif;Phosphorylase kinase substrate motif;PKA kinase substrate motif;PKC epsilon kinase substrate motif;PKC kinase substrate motif	biological regulation;biosynthetic process;cellular component organization;cellular metabolic process;cellular nitrogen compound metabolic process;cellular process;chromatin modification;chromatin organization;chromosome organization;macromolecule metabolic process;metabolic process;nitrogen compound metabolic process;nucleobase-containing compound metabolic process;organelle organization;primary…	cell part;histone methyltransferase complex;macromolecular complex;PcG protein complex;protein complex						+	21.8666		22.7354	21.5196	22.2962		21.6789	21.8932		22.3638	23.5665	23.1388	23.0447	23.1087	23.1371	23.6187	23.3574	23.4266	23.5843	23.6815	22.183	20.6916			22.1381	21.1786		19.8659	21.1494
7187	Q6ZN18	Zinc finger protein AEBP2	AEBP2	S	390	KNKRRRSLPRPHD	14-3-3 domain binding motif;Aurora-A kinase substrate motif;Calmodulin-dependent protein kinase II substrate motif;CLK1 kinase substrate motif;CLK1,2 kinase substrate motif;G protein-coupled receptor kinase 1 substrate motif;PAK2 kinase substrate motif;Phosphorylase kinase substrate motif;Pim1 kinase substrate sequence;PKA kinase substrate motif;PKC epsilon kinase substrate motif;PKC kinase subst…	biological regulation;biosynthetic process;cellular component organization;cellular metabolic process;cellular nitrogen compound metabolic process;cellular process;chromatin modification;chromatin organization;chromosome organization;macromolecule metabolic process;metabolic process;nitrogen compound metabolic process;nucleobase-containing compound metabolic process;organelle organization;primary…	cell part;histone methyltransferase complex;macromolecular complex;PcG protein complex;protein complex						+							23.3606				24.1451	23.8162	24.1841	24.0907	24.7435	24.1815	23.4843	23.9117		24.2835
7792	Q8N556	Actin filament-associated protein 1	AFAP1	S	668	GTSSPQSPVFRHR	ERK1,2 kinase substrate motif;GSK-3, ERK1, ERK2, CDK5 substrate motif;MAPKAPK2 kinase substrate motif;WW domain binding motif		cell part;cytoplasm;cytoskeleton;intracellular non-membrane-bounded organelle;intracellular organelle;organelle				+		+		23.192		23.3998	24.2835		23.4548			23.29	25.5316		25.0119	25.9142	25.0552	25.5864
8047	Q8TED9-3	Actin filament-associated protein 1-like 1	AFAP1L1	S	98	EPSKGASPELAKS	Casein kinase II substrate motif;ERK1,2 kinase substrate motif;G protein-coupled receptor kinase 1 substrate motif;GSK-3, ERK1, ERK2, CDK5 substrate motif;MAPKAPK2 kinase substrate motif;PKA kinase substrate motif;PKC kinase substrate motif;WW domain binding motif		cell part;cell projection;cytoplasm;intracellular non-membrane-bounded organelle;intracellular organelle;macromolecular complex;organelle;protein complex						+											19.9049	23.0814	20.5572	22.6516	22.3274	21.8118	20.4505	21.2743	21.4968	22.1711			19.559
7789	Q8N4X5-3	Actin filament-associated protein 1-like 2	AFAP1L2	S	6	_MQRKFSEPNTYI	14-3-3 domain binding motif;Calmodulin-dependent protein kinase II substrate motif;Calmodulin-dependent protein kinase IV substrate motif;Chk1 kinase substrate motif;G protein-coupled receptor kinase 1 substrate motif;PKA kinase substrate motif;PKC epsilon kinase substrate motif;PKC kinase substrate motif	biological regulation;regulation of cell cycle;regulation of mitotic cell cycle;response to stimulus;response to stress	cell part;cytoplasm;intracellular membrane-bounded organelle;intracellular organelle;membrane;nucleus;organelle;plasma membrane						+															23.031	23.4771				22.4163
5036	P51826	AF4/FMR2 family member 3	AFF3	S	755	GRNELLSPLKDSD	Casein kinase I substrate motif;Cdc2 kinase substrate motif;CDK kinase substrate motif;CDK1,2,4,6 kinase substrate motif;ERK1,2 kinase substrate motif;GSK-3, ERK1, ERK2, CDK5 substrate motif;WW domain binding motif	anatomical structure morphogenesis;biological regulation;biosynthetic process;cellular metabolic process;cellular nitrogen compound metabolic process;cellular process;developmental process;macromolecule metabolic process;metabolic process;nitrogen compound metabolic process;nucleobase-containing compound metabolic process;primary metabolic process;response to chemical stimulus;response to stimulu…	cell part;intracellular non-membrane-bounded organelle;intracellular organelle;nucleolus;organelle						+																					21.9746	21.5171		21.063	21.6419	22.5839	21.6849		21.2387				23.3552	23.7048
5037	P51826	AF4/FMR2 family member 3	AFF3	S	881	MLRSPISPLSDAS	Casein kinase II substrate motif;ERK1,2 kinase substrate motif;GSK-3, ERK1, ERK2, CDK5 substrate motif;WW domain binding motif	anatomical structure morphogenesis;biological regulation;biosynthetic process;cellular metabolic process;cellular nitrogen compound metabolic process;cellular process;developmental process;macromolecule metabolic process;metabolic process;nitrogen compound metabolic process;nucleobase-containing compound metabolic process;primary metabolic process;response to chemical stimulus;response to stimulu…	cell part;intracellular non-membrane-bounded organelle;intracellular organelle;nucleolus;organelle						+																									21.9858	22.4923							22.5368	23.0309
9928	Q9UHB7	AF4/FMR2 family member 4	AFF4	S	1058	GMPSPVSPKLSPG	ERK1,2 kinase substrate motif;G protein-coupled receptor kinase 1 substrate motif;Growth associated histone HI kinase substrate motif;GSK3 kinase substrate motif;GSK-3, ERK1, ERK2, CDK5 substrate motif;PKA kinase substrate motif;PKC kinase substrate motif;WW domain binding motif	anatomical structure development;biosynthetic process;cell development;cellular metabolic process;cellular nitrogen compound metabolic process;cellular process;developmental process;macromolecule metabolic process;metabolic process;nitrogen compound metabolic process;nucleobase-containing compound metabolic process;primary metabolic process;RNA metabolic process;transcription from RNA polymerase …	cell part;intracellular membrane-bounded organelle;intracellular non-membrane-bounded organelle;intracellular organelle;mitochondrion;nucleolus;organelle						+				21.8918	21.0163						25.0731	24.556	24.1209	23.71	23.8776	24.2788	24.2567	23.8054	24.9188	24.7124	24.5238	24.036	23.862	23.8137	23.9374	23.8891	23.7027	23.1825	23.822	23.345	24.1485	25.4458	24.8235	25.1335
9929	Q9UHB7	AF4/FMR2 family member 4	AFF4	S	814	EKDLLPSPAGPVP	DNA dependent Protein kinase substrate motif;ERK1,2 kinase substrate motif;G protein-coupled receptor kinase 1 substrate motif;GSK-3, ERK1, ERK2, CDK5 substrate motif;WW domain binding motif	anatomical structure development;biosynthetic process;cell development;cellular metabolic process;cellular nitrogen compound metabolic process;cellular process;developmental process;macromolecule metabolic process;metabolic process;nitrogen compound metabolic process;nucleobase-containing compound metabolic process;primary metabolic process;RNA metabolic process;transcription from RNA polymerase …	cell part;intracellular membrane-bounded organelle;intracellular non-membrane-bounded organelle;intracellular organelle;mitochondrion;nucleolus;organelle						+												23.6298			23.5504	23.0377			23.9545	23.3912
9930	Q9UHB7	AF4/FMR2 family member 4	AFF4	S	703	EEKELLSPLSEPD	Casein kinase I substrate motif;Casein kinase II substrate motif;ERK1,2 kinase substrate motif;GSK-3, ERK1, ERK2, CDK5 substrate motif;PKA kinase substrate motif;WW domain binding motif	anatomical structure development;biosynthetic process;cell development;cellular metabolic process;cellular nitrogen compound metabolic process;cellular process;developmental process;macromolecule metabolic process;metabolic process;nitrogen compound metabolic process;nucleobase-containing compound metabolic process;primary metabolic process;RNA metabolic process;transcription from RNA polymerase …	cell part;intracellular membrane-bounded organelle;intracellular non-membrane-bounded organelle;intracellular organelle;mitochondrion;nucleolus;organelle						+	24.1939	24.0633	24.1573	23.6576	24.2464	24.0983	24.1088	24.1132	25.0785	23.6051	24.9026	25.0976	24.5761	23.0961	25.0469	23.4928	24.276	24.593	24.9434	24.9616	24.3406	24.8232	23.3227	24.368	24.0541	23.8082	24.0447	23.8098	24.1032	24.125	24.3501	23.0291	24.2004	24.752
9931	Q9UHB7	AF4/FMR2 family member 4	AFF4	S	706	ELLSPLSEPDDRY	Casein kinase II substrate motif;G protein-coupled receptor kinase 1 substrate motif;Pyruvate dehydrogenase kinase substrate motif	anatomical structure development;biosynthetic process;cell development;cellular metabolic process;cellular nitrogen compound metabolic process;cellular process;developmental process;macromolecule metabolic process;metabolic process;nitrogen compound metabolic process;nucleobase-containing compound metabolic process;primary metabolic process;RNA metabolic process;transcription from RNA polymerase …	cell part;intracellular membrane-bounded organelle;intracellular non-membrane-bounded organelle;intracellular organelle;mitochondrion;nucleolus;organelle						+																																25.5541
9932	Q9UHB7	AF4/FMR2 family member 4	AFF4	S	694	FRQRMFSPMEEKE	14-3-3 domain binding motif;Akt kinase substrate motif;Calmodulin-dependent protein kinase II substrate motif;Casein kinase II substrate motif;ERK1,2 kinase substrate motif;GSK-3, ERK1, ERK2, CDK5 substrate motif;MAPKAPK1 kinase substrate motif;PKA kinase substrate motif;PKC kinase substrate motif;WW domain binding motif	anatomical structure development;biosynthetic process;cell development;cellular metabolic process;cellular nitrogen compound metabolic process;cellular process;developmental process;macromolecule metabolic process;metabolic process;nitrogen compound metabolic process;nucleobase-containing compound metabolic process;primary metabolic process;RNA metabolic process;transcription from RNA polymerase …	cell part;intracellular membrane-bounded organelle;intracellular non-membrane-bounded organelle;intracellular organelle;mitochondrion;nucleolus;organelle						+	24.9597	24.8218	24.1064	23.1404	24.7086	24.9882	23.4305		24.4484	24.5083	25.4311	25.2006	23.6712	23.0185	25.6405	25.5943	24.0428	24.4126	26.0025	25.7953	25.2875	24.3912	23.8728	23.7953	24.761	24.8022	24.22	23.7018	23.9793	23.89	22.6977	22.9781	25.4552	26.4121
9933	Q9UHB7	AF4/FMR2 family member 4	AFF4	S	836	SRKRTISQSSSLK	14-3-3 domain binding motif;Akt kinase substrate motif;ATM kinase substrate motif;Calmodulin-dependent protein kinase II substrate motif;Casein kinase II substrate motif;DNA dependent Protein kinase substrate motif;G protein-coupled receptor kinase 1 substrate motif;GSK3 kinase substrate motif;MAPKAPK1 kinase substrate motif;PKA kinase substrate motif;PKC kinase substrate motif	anatomical structure development;biosynthetic process;cell development;cellular metabolic process;cellular nitrogen compound metabolic process;cellular process;developmental process;macromolecule metabolic process;metabolic process;nitrogen compound metabolic process;nucleobase-containing compound metabolic process;primary metabolic process;RNA metabolic process;transcription from RNA polymerase …	cell part;intracellular membrane-bounded organelle;intracellular non-membrane-bounded organelle;intracellular organelle;mitochondrion;nucleolus;organelle						+											21.6926
9934	Q9UHB7	AF4/FMR2 family member 4	AFF4	S	671	TPKYPESNRTPVK	b-Adrenergic Receptor kinase substrate motif;Casein kinase II substrate motif;G protein-coupled receptor kinase 1 substrate motif;PKA kinase substrate motif;PKC kinase substrate motif	anatomical structure development;biosynthetic process;cell development;cellular metabolic process;cellular nitrogen compound metabolic process;cellular process;developmental process;macromolecule metabolic process;metabolic process;nitrogen compound metabolic process;nucleobase-containing compound metabolic process;primary metabolic process;RNA metabolic process;transcription from RNA polymerase …	cell part;intracellular membrane-bounded organelle;intracellular non-membrane-bounded organelle;intracellular organelle;mitochondrion;nucleolus;organelle						+																			24.2356
12491	Q9UHB7	AF4/FMR2 family member 4	AFF4	T	674	YPESNRTPVKPSS	Cdc2 kinase substrate motif;CDK1,2,4,6 kinase substrate motif;CDK5 kinase substrate motif;G protein-coupled receptor kinase 1 substrate motif;Growth associated histone HI kinase substrate motif;GSK-3, ERK1, ERK2, CDK5 substrate motif;WW domain binding motif	anatomical structure development;biosynthetic process;cell development;cellular metabolic process;cellular nitrogen compound metabolic process;cellular process;developmental process;macromolecule metabolic process;metabolic process;nitrogen compound metabolic process;nucleobase-containing compound metabolic process;primary metabolic process;RNA metabolic process;transcription from RNA polymerase …	cell part;intracellular membrane-bounded organelle;intracellular non-membrane-bounded organelle;intracellular organelle;mitochondrion;nucleolus;organelle						+	22.5295	21.2463	22.6511														22.9069											23.5552				23.8096
7134	Q6ULP2-5	Aftiphilin	AFTPH	S	226	NLDSVPSPAEEFA	Casein kinase II substrate motif;DNA dependent Protein kinase substrate motif;ERK1,2 kinase substrate motif;GSK-3, ERK1, ERK2, CDK5 substrate motif;WW domain binding motif	establishment of localization;protein transport;transport	AP-type membrane coat adaptor complex;cell part;cytosol;intracellular membrane-bounded organelle;intracellular organelle;macromolecular complex;nucleus;organelle;protein complex			+			+								23.6416								21.2367
370	A0A087X1U1	Arf-GAP with GTPase, ANK repeat and PH domain-containing protein 1	AGAP1	S	498	NKSRLTSQSEAMA	14-3-3 domain binding motif;ATM kinase substrate motif;Calmodulin-dependent protein kinase II substrate motif;Casein kinase II substrate motif;DNA dependent Protein kinase substrate motif;G protein-coupled receptor kinase 1 substrate motif;MAPKAPK1 kinase substrate motif;MAPKAPK2 kinase substrate motif;PKA kinase substrate motif;PKC kinase substrate motif					+			+												24.4823
8579	Q96P47	Arf-GAP with GTPase, ANK repeat and PH domain-containing protein 3	AGAP3	S	443	ATAPGTSPRANGL	ERK1,2 kinase substrate motif;Growth associated histone HI kinase substrate motif;GSK-3, ERK1, ERK2, CDK5 substrate motif;PKA kinase substrate motif;PKC kinase substrate motif;WW domain binding motif	biological regulation;catabolic process;cellular metabolic process;cellular process;establishment of localization;macromolecule metabolic process;metabolic process;primary metabolic process;protein metabolic process;protein transport;proteolysis;proteolysis involved in cellular protein catabolic process;response to chemical stimulus;response to oxidative stress;response to stimulus;response to st…	cell part;cytoplasm;intracellular membrane-bounded organelle;intracellular organelle;membrane;nucleus;organelle			+			+	24.0819	23.689		23.9574	23.3661	23.0583			23.6251			20.5583		21.9219		21.0336	20.9143	20.4788	19.9639	19.4092						22.4829		23.4721
5058	P52594-2	Arf-GAP domain and FG repeat-containing protein 1	AGFG1	S	181	KGTPSQSPVVGRS	ERK1,2 kinase substrate motif;GSK-3, ERK1, ERK2, CDK5 substrate motif;WW domain binding motif	biological regulation;cell differentiation;cellular process;developmental process;establishment of localization;multicellular organismal development;multicellular organismal process;nuclear transport;nucleobase-containing compound transport;nucleocytoplasmic transport;transport	cell part;cytoplasmic membrane-bounded vesicle;Golgi apparatus;intracellular membrane-bounded organelle;intracellular organelle;macromolecular complex;nuclear pore;organelle;protein complex;vesicle						+	27.7693	27.9021	27.6312	28.1756	27.834	27.2709	27.9335	27.4362	27.2459	27.1871		24.0989	24.3201	26.7605		23.725	26.6281	26.3977		23.9491		23.5652			24.9581	24.2222	23.208	23.1002	23.9584		23.6036		24.5383	24.633
5059	P52594-2	Arf-GAP domain and FG repeat-containing protein 1	AGFG1	S	162	EVKPLKSLLGDSA	PKA kinase substrate motif	biological regulation;cell differentiation;cellular process;developmental process;establishment of localization;multicellular organismal development;multicellular organismal process;nuclear transport;nucleobase-containing compound transport;nucleocytoplasmic transport;transport	cell part;cytoplasmic membrane-bounded vesicle;Golgi apparatus;intracellular membrane-bounded organelle;intracellular organelle;macromolecular complex;nuclear pore;organelle;protein complex;vesicle						+											23.4829	23.7247	20.9549		24.2395	24.5466				22.7516
5060	P52594-2	Arf-GAP domain and FG repeat-containing protein 1	AGFG1	S	167	KSLLGDSAPTLHL	b-Adrenergic Receptor kinase substrate motif;Casein kinase II substrate motif	biological regulation;cell differentiation;cellular process;developmental process;establishment of localization;multicellular organismal development;multicellular organismal process;nuclear transport;nucleobase-containing compound transport;nucleocytoplasmic transport;transport	cell part;cytoplasmic membrane-bounded vesicle;Golgi apparatus;intracellular membrane-bounded organelle;intracellular organelle;macromolecular complex;nuclear pore;organelle;protein complex;vesicle						+							22.4782			21.6136				21.6668	21.3103	21.741	21.8569	21.5742	22.5659	22.2711										25.9321
11690	P52594-2	Arf-GAP domain and FG repeat-containing protein 1	AGFG1	T	177	LHLNKGTPSQSPV	G protein-coupled receptor kinase 1 substrate motif;GSK-3, ERK1, ERK2, CDK5 substrate motif;PKA kinase substrate motif;PKC kinase substrate motif;WW domain binding motif	biological regulation;cell differentiation;cellular process;developmental process;establishment of localization;multicellular organismal development;multicellular organismal process;nuclear transport;nucleobase-containing compound transport;nucleocytoplasmic transport;transport	cell part;cytoplasmic membrane-bounded vesicle;Golgi apparatus;intracellular membrane-bounded organelle;intracellular organelle;macromolecular complex;nuclear pore;organelle;protein complex;vesicle						+	25.6788	26.2846	26.7897		26.9321	26.0507		26.2098	25.3496	26.0716				25.9219				25.9311
12923	P52594-2	Arf-GAP domain and FG repeat-containing protein 1	AGFG1	Y	287	LQTADKYAALANL	JAK2 kinase substrate motif;SHP1 phosphatase substrate motif;Src kinase substrate motif	biological regulation;cell differentiation;cellular process;developmental process;establishment of localization;multicellular organismal development;multicellular organismal process;nuclear transport;nucleobase-containing compound transport;nucleocytoplasmic transport;transport	cell part;cytoplasmic membrane-bounded vesicle;Golgi apparatus;intracellular membrane-bounded organelle;intracellular organelle;macromolecular complex;nuclear pore;organelle;protein complex;vesicle						+			21.5031	21.674		21.3071				23.1556																					25.5126	25.1119	24.3216	24.7757
7753	Q8N302	Angiogenic factor with G patch and FHA domains 1	AGGF1	S	344	SGNTIESPLHENI	b-Adrenergic Receptor kinase substrate motif;ERK1,2 kinase substrate motif;GSK-3, ERK1, ERK2, CDK5 substrate motif;WW domain binding motif	anatomical structure formation involved in morphogenesis;biological adhesion;biological regulation;cell adhesion;cell differentiation;cellular metabolic process;cellular nitrogen compound metabolic process;cellular process;developmental process;macromolecule metabolic process;metabolic process;nitrogen compound metabolic process;nucleobase-containing compound metabolic process;primary metabolic p…	cell part;extracellular region				+		+		23.1901	23.7517		23.5658		23.6137		24.0507	23.8911	23.7611	24.0817	23.054		23.6676				23.5973	23.3972					24.2215	24.0892	24.1023	23.8955	23.9639			24.0628	23.7729	24.3049
8167	Q8WYP5	Protein ELYS	AHCTF1	S	1283	TSFFLNSPEKEHQ	Casein kinase II substrate motif;Cdc2 kinase substrate motif;CDK kinase substrate motif;CDK1,2,4,6 kinase substrate motif;ERK1,2 kinase substrate motif;GSK-3, ERK1, ERK2, CDK5 substrate motif;WW domain binding motif	cell cycle;cellular component assembly;cellular component organization;cellular macromolecular complex assembly;cellular process;cytokinesis;establishment of localization;macromolecular complex assembly;mitotic cell cycle;nucleobase-containing compound transport;nucleus organization;organelle organization;protein complex assembly;protein transport;transport	cell part;cytosol;intracellular non-membrane-bounded organelle;intracellular organelle;kinetochore;macromolecular complex;membrane;nuclear pore;nucleoplasm;organelle;protein complex			+			+	25.1183	24.8646	24.7476		24.858	24.3081	24.8092		24.6201	24.4648	25.6968	25.8531	24.8771		25.6137	22.9475	24.0373		25.8913								23.1091				25.3821	25.9645		24.6491
8169	Q8WYP5	Protein ELYS	AHCTF1	S	1513	KLPISDSPPDTQE	b-Adrenergic Receptor kinase substrate motif;Casein kinase II substrate motif;ERK1,2 kinase substrate motif;G protein-coupled receptor kinase 1 substrate motif;GSK-3, ERK1, ERK2, CDK5 substrate motif;Pyruvate dehydrogenase kinase substrate motif;WW domain binding motif	cell cycle;cellular component assembly;cellular component organization;cellular macromolecular complex assembly;cellular process;cytokinesis;establishment of localization;macromolecular complex assembly;mitotic cell cycle;nucleobase-containing compound transport;nucleus organization;organelle organization;protein complex assembly;protein transport;transport	cell part;cytosol;intracellular non-membrane-bounded organelle;intracellular organelle;kinetochore;macromolecular complex;membrane;nuclear pore;nucleoplasm;organelle;protein complex			+			+	22.9277				22.5134		22.9625					24.427				24.7175			24.2265	24.2089				22.8465
8170	Q8WYP5	Protein ELYS	AHCTF1	S	1541	EEARNLSFNELYP	14-3-3 domain binding motif;Calmodulin-dependent protein kinase II substrate motif;Casein kinase II substrate motif;PKA kinase substrate motif;PKC kinase substrate motif	cell cycle;cellular component assembly;cellular component organization;cellular macromolecular complex assembly;cellular process;cytokinesis;establishment of localization;macromolecular complex assembly;mitotic cell cycle;nucleobase-containing compound transport;nucleus organization;organelle organization;protein complex assembly;protein transport;transport	cell part;cytosol;intracellular non-membrane-bounded organelle;intracellular organelle;kinetochore;macromolecular complex;membrane;nuclear pore;nucleoplasm;organelle;protein complex			+			+		22.819	23.8134		23.8285	23.4318		23.7015		23.5235	24.7343	24.4152		23.7617	24.8867	24.3206			24.6291	24.6194				23.8512
4409	P23526	Adenosylhomocysteinase	AHCY	S	154	PGIRGISEETTTG	14-3-3 domain binding motif;Calmodulin-dependent protein kinase II substrate motif;Casein kinase II substrate motif;G protein-coupled receptor kinase 1 substrate motif;PKA kinase substrate motif;PKC kinase substrate motif	amine metabolic process;behavior;catabolic process;cellular amino acid metabolic process;cellular ketone metabolic process;cellular metabolic process;cellular nitrogen compound metabolic process;cellular process;immune system process;metabolic process;nitrogen compound metabolic process;one-carbon metabolic process;organic acid metabolic process;primary metabolic process;response to chemical stim…	cell part;cell projection;cytoplasmic membrane-bounded vesicle;cytosol;intracellular membrane-bounded organelle;intracellular organelle;neuron projection;nucleus;organelle;vesicle	Cysteine and methionine metabolism					+		23.8379	23.2951	22.4611							23.4575		24.3056	23.9164					21.6627															23.8523
3313	O43865	Putative adenosylhomocysteinase 2	AHCYL1	S	2	_____MSMPDAMP	Casein kinase II substrate motif;G protein-coupled receptor kinase 1 substrate motif;Pyruvate dehydrogenase kinase substrate motif	biological regulation;cellular metabolic process;cellular nitrogen compound metabolic process;cellular process;establishment of localization;macromolecule metabolic process;metabolic process;mRNA metabolic process;mRNA processing;nitrogen compound metabolic process;nuclear transport;nucleobase-containing compound metabolic process;nucleocytoplasmic transport;one-carbon metabolic process;primary m…	cell part;endoplasmic reticulum;intracellular membrane-bounded organelle;intracellular organelle;organelle	Cysteine and methionine metabolism		+			+	22.9835	22.3313	22.1634	22.512	24.6257	24.2209	23.7607	23.1151		22.4337										22.6989	22.7841					23.3518	23.7374	23.5029
7714	Q8N157	Jouberin	AHI1	S	1163	SESMTHSEMRKEQ	G protein-coupled receptor kinase 1 substrate motif;MAPKAPK2 kinase substrate motif	anatomical structure development;anatomical structure formation involved in morphogenesis;anatomical structure morphogenesis;biological regulation;cellular component assembly;cellular component organization;cellular localization;cellular process;developmental process;establishment of localization;localization;regulation of transport;response to stimulus;signal transduction;transport;vesicle-media…	cell part;intracellular non-membrane-bounded organelle;intracellular organelle;microtubule organizing center;organelle			+			+	24.9225		23.375	24.42	23.7348	26.7764			23.8661	26.9549		23.4137	23.7319			24.3249			22.2229		18.3521	23.0113			24.313	23.0088	23.7973	23.929				21.9106	22.0922	25.0968
12162	Q8N157	Jouberin	AHI1	T	1161	LGSESMTHSEMRK	Casein kinase I substrate motif;Casein kinase II substrate motif;MAPKAPK2 kinase substrate motif	anatomical structure development;anatomical structure formation involved in morphogenesis;anatomical structure morphogenesis;biological regulation;cellular component assembly;cellular component organization;cellular localization;cellular process;developmental process;establishment of localization;localization;regulation of transport;response to stimulus;signal transduction;transport;vesicle-media…	cell part;intracellular non-membrane-bounded organelle;intracellular organelle;microtubule organizing center;organelle			+			+	24.9225		23.375	24.42	23.7348	26.7764			23.8661	26.9549		23.4137	23.7319			24.3249			22.2229		18.3521	23.0113			24.313	23.0088	23.7973	23.929				21.9106	22.0922	25.0968
5546	Q09666	Neuroblast differentiation-associated protein AHNAK	AHNAK	S	4993	PKADIKSPSLDVT	Casein kinase I substrate motif;Casein kinase II substrate motif;ERK1,2 kinase substrate motif;Growth associated histone HI kinase substrate motif;GSK-3, ERK1, ERK2, CDK5 substrate motif;WW domain binding motif	anatomical structure development;developmental process	cell part;intracellular membrane-bounded organelle;intracellular organelle;nucleus;organelle					+	+	25.9382	25.4603	25.3729		25.851		25.1811			25.0636	27.2982	26.8731	25.6854	26.607	27.207	26.4118	26.4913	26.4485	26.9054	26.5926	26.1138	26.0959	25.5474		26.4024	26.3914	26.0659	25.3755	26.4389	26.9434	25.6454	25.5844	25.7747	25.8805
5547	Q09666	Neuroblast differentiation-associated protein AHNAK	AHNAK	S	4995	ADIKSPSLDVTVP	DNA dependent Protein kinase substrate motif;G protein-coupled receptor kinase 1 substrate motif;Phosphorylase kinase substrate motif;PKA kinase substrate motif;PKC kinase substrate motif	anatomical structure development;developmental process	cell part;intracellular membrane-bounded organelle;intracellular organelle;nucleus;organelle					+	+	22.5084					22.4697									24.2771	23.3605	24.166	24.0268							21.7708	22.4083
5548	Q09666	Neuroblast differentiation-associated protein AHNAK	AHNAK	S	4220	KADLDVSGPKVDI		anatomical structure development;developmental process	cell part;intracellular membrane-bounded organelle;intracellular organelle;nucleus;organelle					+	+	25.5019	25.434	24.9856		25.0957										25.2272	24.3853													24.7744
5549	Q09666	Neuroblast differentiation-associated protein AHNAK	AHNAK	S	3054	KADLDVSGPKVDI		anatomical structure development;developmental process	cell part;intracellular membrane-bounded organelle;intracellular organelle;nucleus;organelle					+	+																				25.1025
5550	Q09666	Neuroblast differentiation-associated protein AHNAK	AHNAK	S	5110	AEAPLPSPKLEGE	DNA dependent Protein kinase substrate motif;ERK1,2 kinase substrate motif;Growth associated histone HI kinase substrate motif;GSK-3, ERK1, ERK2, CDK5 substrate motif;PKA kinase substrate motif;PKC kinase substrate motif;WW domain binding motif	anatomical structure development;developmental process	cell part;intracellular membrane-bounded organelle;intracellular organelle;nucleus;organelle					+	+	25.394	24.7822	23.6742	23.5723	25.0992	25.3609	24.3394	24.4412	25.2963	25.0602	26.0239	26.248	24.7926	25.4118	25.9714	26.2775	25.399	25.3342	25.6116	26.0484	25.5237	25.5811	25.1591	24.685	27.4171	27.0078	26.1386	25.7853	27.2017	26.5559	24.0761	24.0501	25.5144	25.8595
5551	Q09666	Neuroblast differentiation-associated protein AHNAK	AHNAK	S	332	KAGLRVSAPEVSV	Casein kinase II substrate motif;PKA kinase substrate motif;PKC kinase substrate motif	anatomical structure development;developmental process	cell part;intracellular membrane-bounded organelle;intracellular organelle;nucleus;organelle					+	+																															23.4697
5552	Q09666	Neuroblast differentiation-associated protein AHNAK	AHNAK	S	5749	LKSSKASLGSLEG	Casein kinase II substrate motif;MAPKAPK2 kinase substrate motif;PKA kinase substrate motif;PKC kinase substrate motif	anatomical structure development;developmental process	cell part;intracellular membrane-bounded organelle;intracellular organelle;nucleus;organelle					+	+	23.6663	24.3233	25.5863	24.3838	24.317	22.2716	23.4644	25.3953	22.2412	23.7464	25.3564	24.4588	25.2178	25.0966	26.2127	26.3232	26.1362	26.2994	25.2358	25.508	24.7118	27.7539	25.2633	25.7076	25.8915	26.7562	28.0406	27.2304	27.8558	27.617	28.3566	25.7244	28.8178	28.428
5553	Q09666	Neuroblast differentiation-associated protein AHNAK	AHNAK	S	5752	SKASLGSLEGEAE	Casein kinase II substrate motif	anatomical structure development;developmental process	cell part;intracellular membrane-bounded organelle;intracellular organelle;nucleus;organelle					+	+	29.3101	28.9824	28.4006	27.8763	28.575	28.3473	28.6455	28.2037	27.9841	28.3224	30.0176	29.5754	30.0011	30.4461	29.2317	29.7645	30.3611	30.3338	29.1859	29.2161	29.0494	29.7841	29.934	29.8604	29.6819	30.3612	30.2329	30.2184	29.7133	29.6727	30.8428	30.3175	31.0631	30.9723
5554	Q09666	Neuroblast differentiation-associated protein AHNAK	AHNAK	S	5762	EAEAEASSPKGKF		anatomical structure development;developmental process	cell part;intracellular membrane-bounded organelle;intracellular organelle;nucleus;organelle					+	+	25.3451	26.178	25.2964	26.5476	25.4298	24.9834	25.7797	24.8038	26.8255	26.7572	28.2745	27.7702	28.3992		27.1104	26.7022	27.2776	24.5939	27.3276	27.2876		26.6432	26.6899	26.6733	27.0951	27.3821	26.9878	27.0328	27.9032	28.0855	28.6015	25.1901	28.4047	27.6635
5555	Q09666	Neuroblast differentiation-associated protein AHNAK	AHNAK	S	5763	AEAEASSPKGKFS	Casein kinase I substrate motif;ERK1,2 kinase substrate motif;Growth associated histone HI kinase substrate motif;GSK-3, ERK1, ERK2, CDK5 substrate motif;MDC1 BRCT domain binding motif;PKA kinase substrate motif;PKC kinase substrate motif;Plk1 PBD domain binding motif;WW domain binding motif	anatomical structure development;developmental process	cell part;intracellular membrane-bounded organelle;intracellular organelle;nucleus;organelle					+	+	24.6458	24.3779	23.613	23.2275	24.3289	23.4209	23.7104	23.6941	23.6774	23.2871	25.2356	25.1201	25.709	25.7882	25.6101	25.953	25.911	25.7682	24.9065	24.4633	24.7635	24.366	25.143	25.1419	25.6784	26.5047	24.8135	25.6339	25.5072	24.8176	26.2546	26.0165	25.5905	26.2038
5556	Q09666	Neuroblast differentiation-associated protein AHNAK	AHNAK	S	41	QEVTQNSPAARTG	ERK1,2 kinase substrate motif;GSK-3, ERK1, ERK2, CDK5 substrate motif;WW domain binding motif	anatomical structure development;developmental process	cell part;intracellular membrane-bounded organelle;intracellular organelle;nucleus;organelle					+	+	25.3786	25.3762	24.8331	24.9002	24.5679	25.0309	24.5625	24.8713	24.4674	24.9457	26.1236	25.9667	26.5497	26.4488	26.0912	25.9546	26.4524	26.5716	26.2551	25.7943	25.2221	25.6241	24.9404	25.0557	26.0061	26.4094	25.5372		25.8168	25.7074			26.265	26.012
5557	Q09666	Neuroblast differentiation-associated protein AHNAK	AHNAK	S	176	AKDIDISSPEFKI	Casein kinase II substrate motif	anatomical structure development;developmental process	cell part;intracellular membrane-bounded organelle;intracellular organelle;nucleus;organelle					+	+					29.6097												23.1329
5558	Q09666	Neuroblast differentiation-associated protein AHNAK	AHNAK	S	177	KDIDISSPEFKIK	Casein kinase I substrate motif;Casein kinase II substrate motif;ERK1,2 kinase substrate motif;GSK-3, ERK1, ERK2, CDK5 substrate motif;MDC1 BRCT domain binding motif;Plk1 PBD domain binding motif;WW domain binding motif	anatomical structure development;developmental process	cell part;intracellular membrane-bounded organelle;intracellular organelle;nucleus;organelle					+	+	29.9899	29.9102	29.3144	28.8066	20.2753	29.3508	29.3824	29.3706	29.3156	29.184	30.4466	29.7757	30.5619	30.0385	29.8779	29.8765	30.2465	30.469	30.0066	29.8261	29.8357	30.3375	30.1432	30.3298	30.7443	30.8838	30.4203	30.3153	30.3473	30.3442	31.338	31.0087	30.7352	31.1695
5559	Q09666	Neuroblast differentiation-associated protein AHNAK	AHNAK	S	5790	SDEREFSGPSTPT	14-3-3 domain binding motif;Calmodulin-dependent protein kinase II substrate motif;Casein kinase II substrate motif;G protein-coupled receptor kinase 1 substrate motif;PKA kinase substrate motif;PKC epsilon kinase substrate motif;PKC kinase substrate motif	anatomical structure development;developmental process	cell part;intracellular membrane-bounded organelle;intracellular organelle;nucleus;organelle					+	+	24.3244	24.2499	23.8867	23.9473	24.8781		24.7539	25.0016	25.4258	24.9699	26.0104			27.2057		25.4107	26.1697		25.3018	25.1251		24.5862			25.5414		25.2252
5561	Q09666	Neuroblast differentiation-associated protein AHNAK	AHNAK	S	5620	AGGLHFSGPKVEG		anatomical structure development;developmental process	cell part;intracellular membrane-bounded organelle;intracellular organelle;nucleus;organelle					+	+	21.7118	20.7429											23.464	23.3322		19.7422	22.6085	21.8865	21.372		22.2039		21.4885	22.4584		21.2801		21.2219				23.2541		20.3796
5562	Q09666	Neuroblast differentiation-associated protein AHNAK	AHNAK	S	4986	FGFGAKSPKADIK	ERK1,2 kinase substrate motif;Growth associated histone HI kinase substrate motif;GSK-3, ERK1, ERK2, CDK5 substrate motif;PKA kinase substrate motif;PKC kinase substrate motif;WW domain binding motif	anatomical structure development;developmental process	cell part;intracellular membrane-bounded organelle;intracellular organelle;nucleus;organelle					+	+																															22.7757		23.0047	23.2812
5563	Q09666	Neuroblast differentiation-associated protein AHNAK	AHNAK	S	5830	TFGGLGSKSKGHY	Casein kinase II substrate motif	anatomical structure development;developmental process	cell part;intracellular membrane-bounded organelle;intracellular organelle;nucleus;organelle					+	+	25.7371	25.3741	23.8417	22.9923	24.1906	24.3157	24.1776	24.5466	23.887	23.425	22.1848	21.8041	24.8993	24.4132	23.7188	23.1858	24.986	25.2993	23.2796	22.8252	20.8118			21.5595	20.3352	21.2379	20.4184	20.6109				23.0086	22.3448	22.8957
5564	Q09666	Neuroblast differentiation-associated protein AHNAK	AHNAK	S	5745	SKGDLKSSKASLG	Casein kinase I substrate motif;G protein-coupled receptor kinase 1 substrate motif;GSK3 kinase substrate motif;PKA kinase substrate motif;PKC kinase substrate motif	anatomical structure development;developmental process	cell part;intracellular membrane-bounded organelle;intracellular organelle;nucleus;organelle					+	+											25.079		26.3277				26.819	26.3875					24.1755	25.7289			23.5819		23.4535	23.1674	24.8709	26.2924	24.516	23.6395
5565	Q09666	Neuroblast differentiation-associated protein AHNAK	AHNAK	S	5746	KGDLKSSKASLGS	Casein kinase II substrate motif;MDC1 BRCT domain binding motif;PKA kinase substrate motif;PKC kinase substrate motif;Plk1 PBD domain binding motif	anatomical structure development;developmental process	cell part;intracellular membrane-bounded organelle;intracellular organelle;nucleus;organelle					+	+											25.079		26.3277	26.5412		24.5901	26.819	26.3875				24.6359	25.8071	26.0452		23.3249	25.0588		23.4535	23.1674	24.8709	26.3398	25.26	24.0595
5566	Q09666	Neuroblast differentiation-associated protein AHNAK	AHNAK	S	93	HRKGDRSPEPGQT	Casein kinase II substrate motif;ERK1,2 kinase substrate motif;Growth associated histone HI kinase substrate motif;GSK-3, ERK1, ERK2, CDK5 substrate motif;PKA kinase substrate motif;WW domain binding motif	anatomical structure development;developmental process	cell part;intracellular membrane-bounded organelle;intracellular organelle;nucleus;organelle					+	+	25.8153	25.955	23.4415	25.4967	25.4135	25.7023	25.6467	26.0347	24.7318	25.4407	27.0419	26.0203	25.5883	25.1023	26.084	26.7492	25.5209	25.9209	26.3527	24.5638	25.8025	26.0363	25.3156	25.8046	26.5549	25.7924	24.3502	26.4288	25.8352	25.9751	24.0315	23.8646	28.6984	29.3581
5568	Q09666	Neuroblast differentiation-associated protein AHNAK	AHNAK	S	5577	DVSGGVSAPDISL	Casein kinase II substrate motif;MAPKAPK2 kinase substrate motif;Pyruvate dehydrogenase kinase substrate motif	anatomical structure development;developmental process	cell part;intracellular membrane-bounded organelle;intracellular organelle;nucleus;organelle					+	+		23.3577	23.2722		22.8629	22.755	23.2267	23.6333	22.9663		23.6312	22.954	24.7687	25.0991	23.0028	22.6321	25.2098	24.4822		23.3831	23.7619	23.7949			23.5249		23.498	22.889		23.3006	25.6199	26.1315	25.8012	25.5258
5569	Q09666	Neuroblast differentiation-associated protein AHNAK	AHNAK	S	5530	KGGLKGSEVGFHG	G protein-coupled receptor kinase 1 substrate motif;PKA kinase substrate motif;PKC kinase substrate motif	anatomical structure development;developmental process	cell part;intracellular membrane-bounded organelle;intracellular organelle;nucleus;organelle					+	+											24.2263	25.2255	22.8723	23.0006	24.5246	25.231	23.0416	22.6492	24.7156	25.004
5570	Q09666	Neuroblast differentiation-associated protein AHNAK	AHNAK	S	5731	KGGVTGSPEASIS	Casein kinase II substrate motif;ERK1,2 kinase substrate motif;G protein-coupled receptor kinase 1 substrate motif;GSK3 kinase substrate motif;GSK-3, ERK1, ERK2, CDK5 substrate motif;WW domain binding motif	anatomical structure development;developmental process	cell part;intracellular membrane-bounded organelle;intracellular organelle;nucleus;organelle					+	+	29.4743	29.72	28.0376	27.8867	28.6537	28.9972	28.8997	29.1169	28.3498	27.9588	28.7423	28.4644	29.7759	29.8244	27.7653	28.0877	30.0366	29.6662	28.8225	28.7603	28.8637	29.1527	28.9628	29.1858	30.0606	29.8381	29.1418	29.057	29.5406	29.0915	26.9803	29.9429	30.1573	29.8564
5572	Q09666	Neuroblast differentiation-associated protein AHNAK	AHNAK	S	5737	SPEASISGSKGDL	Casein kinase II substrate motif	anatomical structure development;developmental process	cell part;intracellular membrane-bounded organelle;intracellular organelle;nucleus;organelle					+	+									22.5727		25.2369		27.0478	27.22	25.0186	25.2589	23.2068	27.4882		25.9538	25.6648	25.7931	26.1203	25.9509	27.0272		25.3869	25.4479	25.4113			27.4379	26.9762
5573	Q09666	Neuroblast differentiation-associated protein AHNAK	AHNAK	S	5739	EASISGSKGDLKS	Casein kinase II substrate motif;MAPKAPK2 kinase substrate motif;Pyruvate dehydrogenase kinase substrate motif	anatomical structure development;developmental process	cell part;intracellular membrane-bounded organelle;intracellular organelle;nucleus;organelle					+	+	27.4064	28.0837	26.1482	25.9286	26.314	27.0995	26.8128	27.6166	26.4496	25.816	26.3872	26.9686	28.3226	28.147	25.2803	25.5455	28.9908	28.1571	27.4816	26.5967	25.6114	26.173	25.9663	26.2665		26.7488	26.3127	26.8968	26.1429	26.4256	26.9803	27.9069	28.2708	28.5875
5574	Q09666	Neuroblast differentiation-associated protein AHNAK	AHNAK	S	5841	HYEVTGSDDETGK	BARD1 BRCT domain binding motif;Casein kinase II substrate motif;G protein-coupled receptor kinase 1 substrate motif	anatomical structure development;developmental process	cell part;intracellular membrane-bounded organelle;intracellular organelle;nucleus;organelle					+	+	28.8061	29.5668	28.4071	28.4471	28.3561	28.4666	28.439	28.3878	27.1835	28.3934	29.6419	29.8876	29.6891	29.3735	29.4654	30.1203	29.4925	29.4066	29.6082	29.6449	27.957	29.516	29.5734	30.0818	30.1921	29.6536	29.5414		29.6301	29.5596	30.3337	30.4227	30.2948	29.7863
5575	Q09666	Neuroblast differentiation-associated protein AHNAK	AHNAK	S	5851	TGKLQGSGVSLAS	Casein kinase II substrate motif;PKA kinase substrate motif	anatomical structure development;developmental process	cell part;intracellular membrane-bounded organelle;intracellular organelle;nucleus;organelle					+	+	22.2856	23.5965	20.6496	21.9367	20.949	21.3637	22.359	22.1365			22.0589	21.9067	21.5667	21.0395	21.1256	21.6568	20.8925	21.186	21.9958	22.3086	22.1456	24.0321	24.4633	24.2758	25.9323	25.2196	23.1153	24.7889	24.1914	24.4139	24.1425	24.9315	23.4354	21.7316
5576	Q09666	Neuroblast differentiation-associated protein AHNAK	AHNAK	S	5854	LQGSGVSLASKKS	Casein kinase II substrate motif	anatomical structure development;developmental process	cell part;intracellular membrane-bounded organelle;intracellular organelle;nucleus;organelle					+	+																22.5315									24.8559	24.1655		24.1457				24.7705
5577	Q09666	Neuroblast differentiation-associated protein AHNAK	AHNAK	S	5857	SGVSLASKKSRLS	Casein kinase II substrate motif;PKA kinase substrate motif;PKC kinase substrate motif	anatomical structure development;developmental process	cell part;intracellular membrane-bounded organelle;intracellular organelle;nucleus;organelle					+	+	21.2049	21.3521		21.1048			20.9747	21.2575					22.6561		21.4441	22.5315		22.6633				23.6775	23.7631	23.4626	25.8203	25.3648	23.2624	24.7419	24.1142	23.6478	22.3828	24.0726	22.8743	22.7036
5578	Q09666	Neuroblast differentiation-associated protein AHNAK	AHNAK	S	5552	PAFNMASPESDFG	Casein kinase II substrate motif;ERK1,2 kinase substrate motif;GSK-3, ERK1, ERK2, CDK5 substrate motif;WW domain binding motif	anatomical structure development;developmental process	cell part;intracellular membrane-bounded organelle;intracellular organelle;nucleus;organelle					+	+	24.486	24.1309			23.7552	23.8656				23.3773	23.8824	23.6556	24.8172	24.9084	24.4694	24.574	25.377	25.6168	24.2008	24.8601	24.0387	24.1953	24.0294		24.5568	24.4074	25.0983		23.902		24.4363	22.1282		23.0107
5579	Q09666	Neuroblast differentiation-associated protein AHNAK	AHNAK	S	4425	IDIKGPSLDIDTP	DNA dependent Protein kinase substrate motif;Phosphorylase kinase substrate motif;PKA kinase substrate motif;PKC kinase substrate motif	anatomical structure development;developmental process	cell part;intracellular membrane-bounded organelle;intracellular organelle;nucleus;organelle					+	+	24.6671		20.0823		24.8811	24.4116	24.7294		24.6645						24.1784																	22.8939
5580	Q09666	Neuroblast differentiation-associated protein AHNAK	AHNAK	S	5293	LPSVNLSMPKVSG	MAPKAPK2 kinase substrate motif	anatomical structure development;developmental process	cell part;intracellular membrane-bounded organelle;intracellular organelle;nucleus;organelle					+	+												23.2738					23.3465					22.3226									22.7325	22.8144		23.9307
5581	Q09666	Neuroblast differentiation-associated protein AHNAK	AHNAK	S	5448	LKGPRISAPNVDF	PKA kinase substrate motif;PKC kinase substrate motif	anatomical structure development;developmental process	cell part;intracellular membrane-bounded organelle;intracellular organelle;nucleus;organelle					+	+	26.4816	26.5157	25.6156	25.2789	25.475	25.9954	26.042	26.4026	25.5466	25.0083	27.242	26.8135	27.9252	27.5053	25.4065	25.6744	27.4127	26.9145	26.7348	26.3832	26.7724	26.3266	26.4231	26.9193	26.5689	26.4221	26.1538	25.8615	26.1586	26.2008	28.1375	28.7413	27.8218	28.3438
5582	Q09666	Neuroblast differentiation-associated protein AHNAK	AHNAK	S	4900	GPDAKLSGPSLKM	Casein kinase II substrate motif;PKA kinase substrate motif;PKC kinase substrate motif	anatomical structure development;developmental process	cell part;intracellular membrane-bounded organelle;intracellular organelle;nucleus;organelle					+	+																																	22.6878	23.8889
5583	Q09666	Neuroblast differentiation-associated protein AHNAK	AHNAK	S	559	TGPRLGSPSGKTG	14-3-3 domain binding motif;Calmodulin-dependent protein kinase II substrate motif;Casein kinase II substrate motif;ERK1,2 kinase substrate motif;GSK-3, ERK1, ERK2, CDK5 substrate motif;PKA kinase substrate motif;PKC kinase substrate motif;WW domain binding motif	anatomical structure development;developmental process	cell part;intracellular membrane-bounded organelle;intracellular organelle;nucleus;organelle					+	+																															29.2934	30.4803	25.8467	24.3611
5584	Q09666	Neuroblast differentiation-associated protein AHNAK	AHNAK	S	210	TVIRLPSGSGAAS	14-3-3 domain binding motif;Calmodulin-dependent protein kinase II substrate motif;Calmodulin-dependent protein kinase IV substrate motif;Casein kinase II substrate motif;Chk1 kinase substrate motif;DNA dependent Protein kinase substrate motif;G protein-coupled receptor kinase 1 substrate motif;PKA kinase substrate motif;PKC kinase substrate motif	anatomical structure development;developmental process	cell part;intracellular membrane-bounded organelle;intracellular organelle;nucleus;organelle					+	+	26.4435	27.6185	24.8812		26.8296	25.4941	24.4981	24.7245	24.9422	26.8876	27.5459	27.5032	28.2245	27.879	27.162	25.52	28.1453	27.9827	25.4613	27.2461	27.4203	27.8003	25.1232	27.1143	28.531	29.079	27.9877	28.0861	27.7657	27.5953	23.4152		29.7783	29.5863
5585	Q09666	Neuroblast differentiation-associated protein AHNAK	AHNAK	S	212	IRLPSGSGAASPT	G protein-coupled receptor kinase 1 substrate motif;GSK3 kinase substrate motif	anatomical structure development;developmental process	cell part;intracellular membrane-bounded organelle;intracellular organelle;nucleus;organelle					+	+										23.0819	25.3296	24.4296	24.1429		24.2307						25.1824	25.3658	24.0718	24.1794	24.998	25.085	24.067	23.3066	23.6582	24.2365
5586	Q09666	Neuroblast differentiation-associated protein AHNAK	AHNAK	S	216	SGSGAASPTGSAV	Casein kinase II substrate motif;ERK1,2 kinase substrate motif;G protein-coupled receptor kinase 1 substrate motif;GSK3 kinase substrate motif;GSK-3, ERK1, ERK2, CDK5 substrate motif;MAPKAPK2 kinase substrate motif;WW domain binding motif	anatomical structure development;developmental process	cell part;intracellular membrane-bounded organelle;intracellular organelle;nucleus;organelle					+	+	30.0296	30.0667	29.1154	28.903	29.3735	29.7392	29.1061	29.1765	29.0446	29.0913	30.7616	30.3771	31.0158	30.6267	29.4956	30.0781	30.6922	30.382	30.2489	30.291	29.377	29.349	28.7051	29.1378	30.9534	31.0313	29.9187	29.6527	29.9937	29.4349	27.4392	27.5922	32.1525	32.214
5587	Q09666	Neuroblast differentiation-associated protein AHNAK	AHNAK	S	220	AASPTGSAVDIRA	Casein kinase II substrate motif;MAPKAPK2 kinase substrate motif;Pyruvate dehydrogenase kinase substrate motif	anatomical structure development;developmental process	cell part;intracellular membrane-bounded organelle;intracellular organelle;nucleus;organelle					+	+																		23.7322								23.4377							24.3751	24.4743
5588	Q09666	Neuroblast differentiation-associated protein AHNAK	AHNAK	S	5780	KKPRHRSNSFSDE	14-3-3 domain binding motif;Calmodulin-dependent protein kinase II substrate motif;Casein kinase II substrate motif;G protein-coupled receptor kinase 1 substrate motif;GSK3 kinase substrate motif;MAPKAPK1 kinase substrate motif;PKA kinase substrate motif;PKC kinase substrate motif	anatomical structure development;developmental process	cell part;intracellular membrane-bounded organelle;intracellular organelle;nucleus;organelle					+	+	21.7035	21.1404			21.412	21.0119	24.9058	27.1433		21.6259	26.7457	26.6715	28.3347	24.7751	23.2228	23.5017	24.443	27.0559	26.5836	21.1991	24.8922	25.3915	21.4374	21.2913	25.6637	25.8861	24.1139	24.7432	24.2602	24.481		20.0953	26.7734	26.8781
5589	Q09666	Neuroblast differentiation-associated protein AHNAK	AHNAK	S	5782	PRHRSNSFSDERE	14-3-3 domain binding motif;Akt kinase substrate motif;Calmodulin-dependent protein kinase II substrate motif;Casein kinase II substrate motif;MAPKAPK1 kinase substrate motif;PKA kinase substrate motif;PKC kinase substrate motif;Pyruvate dehydrogenase kinase substrate motif	anatomical structure development;developmental process	cell part;intracellular membrane-bounded organelle;intracellular organelle;nucleus;organelle					+	+	27.7149	28.7489	27.3282	26.8467	27.1737	26.814	28.0327	27.1996	26.5795	26.3146	28.3148	28.2075	29.3926	30.4165	27.9152	27.08	29.4334	29.0212	27.5406	27.455	25.9176	27.2182	26.4868	26.2546	26.8963	26.6338	26.2797	27.0074	25.2173	26.3968	25.1103	23.8841	28.6741	28.001
5590	Q09666	Neuroblast differentiation-associated protein AHNAK	AHNAK	S	5784	HRSNSFSDEREFS	Casein kinase II substrate motif;MAPKAPK2 kinase substrate motif	anatomical structure development;developmental process	cell part;intracellular membrane-bounded organelle;intracellular organelle;nucleus;organelle					+	+	24.1348				24.4652													26.6525		25.301								25.4837						24.6816
5591	Q09666	Neuroblast differentiation-associated protein AHNAK	AHNAK	S	793	VTAPDVSIEEPEG	Casein kinase II substrate motif;G protein-coupled receptor kinase 1 substrate motif;Plk1 kinase substrate motif	anatomical structure development;developmental process	cell part;intracellular membrane-bounded organelle;intracellular organelle;nucleus;organelle					+	+	23.8501				22.8099	23.7135													23.7176		24.2161	24.6973					24.3936	24.1		24.4535	25.0285	25.6281	24.6006
5592	Q09666	Neuroblast differentiation-associated protein AHNAK	AHNAK	S	4850	IKAPKISIPDVDL	Casein kinase II substrate motif;PKA kinase substrate motif;PKC kinase substrate motif;Pyruvate dehydrogenase kinase substrate motif	anatomical structure development;developmental process	cell part;intracellular membrane-bounded organelle;intracellular organelle;nucleus;organelle					+	+	21.7784				21.6175		21.5247				24.4353	24.9418	23.1306	24.6404	26.3167	25.564	24.8327	25.3332	25.0869	25.4068	22.5575				23.6737	24.0269		22.6076			22.4151		23.6676	23.7535
5593	Q09666	Neuroblast differentiation-associated protein AHNAK	AHNAK	S	2397	LDLHLKSPKAKGE	ERK1,2 kinase substrate motif;Growth associated histone HI kinase substrate motif;GSK-3, ERK1, ERK2, CDK5 substrate motif;PKA kinase substrate motif;PKC kinase substrate motif;WW domain binding motif	anatomical structure development;developmental process	cell part;intracellular membrane-bounded organelle;intracellular organelle;nucleus;organelle					+	+	21.511				22.265						23.2615	22.7827	23.2145	23.0313			20.8609				22.0291											23.2653	22.7385	22.7415
5594	Q09666	Neuroblast differentiation-associated protein AHNAK	AHNAK	S	508	MQDVDLSLGSPKL	Casein kinase II substrate motif;G protein-coupled receptor kinase 1 substrate motif	anatomical structure development;developmental process	cell part;intracellular membrane-bounded organelle;intracellular organelle;nucleus;organelle					+	+	22.1095											25.6813		26.0202		24.8403	24.6962			24.9795				22.8985
5595	Q09666	Neuroblast differentiation-associated protein AHNAK	AHNAK	S	511	VDLSLGSPKLKGD	ERK1,2 kinase substrate motif;Growth associated histone HI kinase substrate motif;GSK-3, ERK1, ERK2, CDK5 substrate motif;PKA kinase substrate motif;PKC kinase substrate motif;WW domain binding motif	anatomical structure development;developmental process	cell part;intracellular membrane-bounded organelle;intracellular organelle;nucleus;organelle					+	+	25.9134	25.3821	25.4252	25.2646	25.7738	25.742	26.1399	26.1768	25.8244	25.4222	26.4219	26.2733	27.0646	26.8636	25.4384	25.3651	26.4821	26.4264	26.1053	26.0165	26.3735	26.3357	26.2037	26.3676	27.1069	27.4698	26.446	26.3921	27.1739	27.0922	27.5642	27.7206	26.7925	27.0007
5596	Q09666	Neuroblast differentiation-associated protein AHNAK	AHNAK	S	570	TGTCRISMSEVDL	Casein kinase II substrate motif;PKA kinase substrate motif;PKC kinase substrate motif	anatomical structure development;developmental process	cell part;intracellular membrane-bounded organelle;intracellular organelle;nucleus;organelle					+	+	25.1204	24.7016	23.9553	23.6697	24.1104	24.2007	23.8826	23.9417	24.1417	24.0497	25.322	26.125	26.0947	26.0152	24.5563	24.8651	25.6071	25.2849	25.6105	25.4045	25.4776	25.513	25.0687	25.4442	25.8444	25.8814	26.0848	25.659	25.7911	25.3469	23.0223		26.6576	26.6479
5597	Q09666	Neuroblast differentiation-associated protein AHNAK	AHNAK	S	572	TCRISMSEVDLNV	Casein kinase II substrate motif;G protein-coupled receptor kinase 1 substrate motif;Pyruvate dehydrogenase kinase substrate motif	anatomical structure development;developmental process	cell part;intracellular membrane-bounded organelle;intracellular organelle;nucleus;organelle					+	+											23.8204			23.8512			24.422	24.0375													23.7562		22.9692	23.5308
5598	Q09666	Neuroblast differentiation-associated protein AHNAK	AHNAK	S	135	IKPRLKSEDGVEG	14-3-3 domain binding motif;Calmodulin-dependent protein kinase II substrate motif;G protein-coupled receptor kinase 1 substrate motif;MAPKAPK1 kinase substrate motif;PKA kinase substrate motif;PKC kinase substrate motif	anatomical structure development;developmental process	cell part;intracellular membrane-bounded organelle;intracellular organelle;nucleus;organelle					+	+	25.8741	25.3722	24.7411	24.0785	26.3985	25.7876	24.9335	24.481	25.7035	25.4632	28.5235	27.673	27.6404	27.5538	26.967	27.3242	27.3624	27.2004	27.476	27.4704	26.2613	26.5975	25.204	25.4011	28.837	28.3282	26.5806	26.2167	27.7028	27.4437	23.2076	23.7416	26.5233	27.2584
5599	Q09666	Neuroblast differentiation-associated protein AHNAK	AHNAK	S	5261	VHAQLPSLEGDLR	Casein kinase II substrate motif;DNA dependent Protein kinase substrate motif	anatomical structure development;developmental process	cell part;intracellular membrane-bounded organelle;intracellular organelle;nucleus;organelle					+	+																															22.7872			23.6236
5600	Q09666	Neuroblast differentiation-associated protein AHNAK	AHNAK	S	3411	MPFLSISSPKVSM		anatomical structure development;developmental process	cell part;intracellular membrane-bounded organelle;intracellular organelle;nucleus;organelle					+	+	24.7314		24.0815	23.5834	25.0212	24.813	24.2144	23.5968	25.143	24.6678	24.5286	23.934		24.9981	25.0361	22.9793	25.9322	25.767		24.6305			23.5991	21.7237						22.3748	25.0645	24.7564	25.2568	25.1187
5601	Q09666	Neuroblast differentiation-associated protein AHNAK	AHNAK	S	3412	PFLSISSPKVSMP	ERK1,2 kinase substrate motif;G protein-coupled receptor kinase 1 substrate motif;Growth associated histone HI kinase substrate motif;GSK3 kinase substrate motif;GSK-3, ERK1, ERK2, CDK5 substrate motif;MDC1 BRCT domain binding motif;PKA kinase substrate motif;PKC kinase substrate motif;Plk1 PBD domain binding motif;WW domain binding motif	anatomical structure development;developmental process	cell part;intracellular membrane-bounded organelle;intracellular organelle;nucleus;organelle					+	+								24.1148	23.8144		22.0683	21.4048	24.7251	24.5469		22.3039		25.3796	22.9282		19.8372										23.5046			23.075
5602	Q09666	Neuroblast differentiation-associated protein AHNAK	AHNAK	S	4908	PSLKMPSLEISAP	Casein kinase II substrate motif;DNA dependent Protein kinase substrate motif;G protein-coupled receptor kinase 1 substrate motif;GSK3 kinase substrate motif;Phosphorylase kinase substrate motif;PKA kinase substrate motif;PKC kinase substrate motif	anatomical structure development;developmental process	cell part;intracellular membrane-bounded organelle;intracellular organelle;nucleus;organelle					+	+	23.2182	22.5445	22.5136		22.3934	22.8579	21.4475	21.5818			23.6948	23.3147	22.4684	21.4687	23.5357	23.6289	22.6426	22.6505	23.6602	23.2227	23.1829	22.6712	23.3721	23.4867		23.8403		23.915	23.4216	23.6349		24.4263		24.6681
5603	Q09666	Neuroblast differentiation-associated protein AHNAK	AHNAK	S	1068	FRAPKMSLPDVDL	Casein kinase II substrate motif;PKA kinase substrate motif;PKC kinase substrate motif;Pyruvate dehydrogenase kinase substrate motif	anatomical structure development;developmental process	cell part;intracellular membrane-bounded organelle;intracellular organelle;nucleus;organelle					+	+	23.612	23.2319			24.3488	24.2015	23.3069	23.7067	23.3497	22.6434	24.5992	24.2679	25.4397	25.2685	26.079	25.2163	26.0088	26.2829	25.426	25.3497					22.4161								23.1042	23.4743
5604	Q09666	Neuroblast differentiation-associated protein AHNAK	AHNAK	S	5099	VEFDIKSPKFKAE	Casein kinase I substrate motif;ERK1,2 kinase substrate motif;Growth associated histone HI kinase substrate motif;GSK-3, ERK1, ERK2, CDK5 substrate motif;PKA kinase substrate motif;PKC kinase substrate motif;WW domain binding motif	anatomical structure development;developmental process	cell part;intracellular membrane-bounded organelle;intracellular organelle;nucleus;organelle					+	+	23.5096	23.2097		22.2266	24.2206	24.0677		21.8842	23.2716	23.7725	26.6968	25.1095	25.0097	25.0595	25.4964	25.1139	24.4511	24.5833	24.8134	24.9081	24.1223	23.9943	22.9255	24.2837	24.271	25.5788	24.275	24.0134	25.0522	25.2797		25.0652	22.0044	23.9591
5605	Q09666	Neuroblast differentiation-associated protein AHNAK	AHNAK	S	4516	PDVHFKSPQISMS	ERK1,2 kinase substrate motif;G protein-coupled receptor kinase 1 substrate motif;Growth associated histone HI kinase substrate motif;GSK3 kinase substrate motif;GSK-3, ERK1, ERK2, CDK5 substrate motif;WW domain binding motif	anatomical structure development;developmental process	cell part;intracellular membrane-bounded organelle;intracellular organelle;nucleus;organelle					+	+							24.0507																									23.7433
5606	Q09666	Neuroblast differentiation-associated protein AHNAK	AHNAK	S	4360	IDAPDVSIEGPDA	Casein kinase II substrate motif;G protein-coupled receptor kinase 1 substrate motif	anatomical structure development;developmental process	cell part;intracellular membrane-bounded organelle;intracellular organelle;nucleus;organelle					+	+	24.7784																														24.7652
5607	Q09666	Neuroblast differentiation-associated protein AHNAK	AHNAK	S	1170	IEAPDVSLEGPEG	Casein kinase II substrate motif;G protein-coupled receptor kinase 1 substrate motif	anatomical structure development;developmental process	cell part;intracellular membrane-bounded organelle;intracellular organelle;nucleus;organelle					+	+		21.8362												22.4988			23.0957				22.1342	23.6244	23.5947	23.7027	23.6495		23.8029	23.5892		23.9793			23.372	23.8974
5608	Q09666	Neuroblast differentiation-associated protein AHNAK	AHNAK	S	1042	TNAPDLSLEGPEG	Casein kinase II substrate motif;G protein-coupled receptor kinase 1 substrate motif	anatomical structure development;developmental process	cell part;intracellular membrane-bounded organelle;intracellular organelle;nucleus;organelle					+	+	19.7181						18.9637		23.4812			24.5446	23.9532	24.0373					22.8976							23.9157		23.4791		23.5561		24.4859		23.8871
5609	Q09666	Neuroblast differentiation-associated protein AHNAK	AHNAK	S	1298	VEVPDVSLEGPEG	Casein kinase II substrate motif;G protein-coupled receptor kinase 1 substrate motif	anatomical structure development;developmental process	cell part;intracellular membrane-bounded organelle;intracellular organelle;nucleus;organelle					+	+					23.084						24.2666				23.8356		24.0939		21.845	22.9309		24.1686	24.2466	24.8487	24.8508	25.2892	25.1267	24.5652	24.722	24.9518		25.2937	24.4936
5611	Q09666	Neuroblast differentiation-associated protein AHNAK	AHNAK	S	4960	LDVHMDSPDINIE	b-Adrenergic Receptor kinase substrate motif;ERK1,2 kinase substrate motif;GSK-3, ERK1, ERK2, CDK5 substrate motif;WW domain binding motif	anatomical structure development;developmental process	cell part;intracellular membrane-bounded organelle;intracellular organelle;nucleus;organelle					+	+	26.0094	25.0211	24.7715	24.9046	25.2178	25.2588	25.111	25.3023		25.0491	26.4508	25.9679	26.2164	26.3894	26.0478	25.6914	23.7616	26.439		25.91	25.4272	25.5021	25.2988		25.565	25.7482	25.6349		25.2972			26.5147	25.5194	25.6185
5612	Q09666	Neuroblast differentiation-associated protein AHNAK	AHNAK	S	5332	APGLNLSGVGGKM		anatomical structure development;developmental process	cell part;intracellular membrane-bounded organelle;intracellular organelle;nucleus;organelle					+	+																															23.5621
5613	Q09666	Neuroblast differentiation-associated protein AHNAK	AHNAK	S	3426	VELNLKSPKVKGD	ERK1,2 kinase substrate motif;Growth associated histone HI kinase substrate motif;GSK-3, ERK1, ERK2, CDK5 substrate motif;PKA kinase substrate motif;PKC kinase substrate motif;WW domain binding motif	anatomical structure development;developmental process	cell part;intracellular membrane-bounded organelle;intracellular organelle;nucleus;organelle					+	+	22.3852	21.3435	21.1934	20.6145	23.6747	22.6301	22.2557	21.9659	21.526	20.4452	25.1606	24.1936	24.5187	24.1388	22.714	22.7929	23.6158	23.171	23.4219		23.7707	21.535	22.5972		21.9233				23.0338	22.769	24.7238	25.104	23.5433	23.0514
5614	Q09666	Neuroblast differentiation-associated protein AHNAK	AHNAK	S	5393	VGAPDLSLEASEG	Casein kinase II substrate motif;G protein-coupled receptor kinase 1 substrate motif;GSK3 kinase substrate motif	anatomical structure development;developmental process	cell part;intracellular membrane-bounded organelle;intracellular organelle;nucleus;organelle					+	+					22.8252																				23.4171	23.6153	23.7292		23.2561		23.6942	24.3633		23.9758
5615	Q09666	Neuroblast differentiation-associated protein AHNAK	AHNAK	S	5400	LEASEGSIKLPKM	G protein-coupled receptor kinase 1 substrate motif;PKA kinase substrate motif;PKC kinase substrate motif	anatomical structure development;developmental process	cell part;intracellular membrane-bounded organelle;intracellular organelle;nucleus;organelle					+	+	24.2296	23.4039	22.2702		22.9268	22.714	22.8405	23.4059	22.9337	22.5179	24.2216	24.1109	25.949	25.7085	23.8938	23.6619	25.7322	25.6961	24.4677	23.8737	22.8489	22.7583		23.2519								23.9661	24.47	24.4627
11795	Q09666	Neuroblast differentiation-associated protein AHNAK	AHNAK	T	5794	EFSGPSTPTGTLE	ERK1,2 kinase substrate motif;G protein-coupled receptor kinase 1 substrate motif;GSK3, Erk1, Erk2 and CDK5 kinase motif;GSK-3, ERK1, ERK2, CDK5 substrate motif;MAPKAPK2 kinase substrate motif;MDC1 BRCT domain binding motif;Plk1 PBD domain binding motif;WW domain binding motif	anatomical structure development;developmental process	cell part;intracellular membrane-bounded organelle;intracellular organelle;nucleus;organelle					+	+	23.0525				24.1734	24.1605	24.4835		24.6077	24.1205	24.615		25.2774		24.6508	24.0095	23.8042	24.6841	25.2054	24.3494	23.9378	24.4928					25.1767	24.167	24.6491				25.3045	25.1998
11798	Q09666	Neuroblast differentiation-associated protein AHNAK	AHNAK	T	5824	GKLKFGTFGGLGS	AMP-activated protein kinase substrate motif;PKA kinase substrate motif;PKC kinase substrate motif	anatomical structure development;developmental process	cell part;intracellular membrane-bounded organelle;intracellular organelle;nucleus;organelle					+	+													25.1321	24.5221			24.658	24.7545
11801	Q09666	Neuroblast differentiation-associated protein AHNAK	AHNAK	T	218	SGAASPTGSAVDI	DNA dependent Protein kinase substrate motif	anatomical structure development;developmental process	cell part;intracellular membrane-bounded organelle;intracellular organelle;nucleus;organelle					+	+												27.0656														24.4308
11802	Q09666	Neuroblast differentiation-associated protein AHNAK	AHNAK	T	2845	DIDLNLTGPKIKG		anatomical structure development;developmental process	cell part;intracellular membrane-bounded organelle;intracellular organelle;nucleus;organelle					+	+		21.8015	22.6284	19.6951	22.8416	22.6092					23.6684		23.2097	23.9131		23.123	24.1023	24.5698	23.657	23.9408			22.5369	22.2477								24.9138		24.6929
11803	Q09666	Neuroblast differentiation-associated protein AHNAK	AHNAK	T	4100	PKVDIDTPDIDIH	b-Adrenergic Receptor kinase substrate motif;Casein kinase I substrate motif;GSK-3, ERK1, ERK2, CDK5 substrate motif;WW domain binding motif	anatomical structure development;developmental process	cell part;intracellular membrane-bounded organelle;intracellular organelle;nucleus;organelle					+	+	24.9207	24.5052	23.9763	23.4297	25.1399	24.6338	24.8705	24.8791	25.555	24.052	25.1397	25.3256	24.188	24.4915	24.6806	24.5304	24.6245		25.2338	24.8859	25.5268	25.094	24.8139	25.0298	24.8257	24.8494	24.8316	24.0552	25.1277	24.6653	25.638	25.8575	24.9329	25.2526
11804	Q09666	Neuroblast differentiation-associated protein AHNAK	AHNAK	T	3716	PKVDIDTPDINIE	b-Adrenergic Receptor kinase substrate motif;Casein kinase I substrate motif;GSK-3, ERK1, ERK2, CDK5 substrate motif;WW domain binding motif	anatomical structure development;developmental process	cell part;intracellular membrane-bounded organelle;intracellular organelle;nucleus;organelle					+	+																															25.8046	25.7943	25.0304	22.8302
11805	Q09666	Neuroblast differentiation-associated protein AHNAK	AHNAK	T	4766	PKVDINTPDVDVH	Casein kinase I substrate motif;GSK-3, ERK1, ERK2, CDK5 substrate motif;WW domain binding motif	anatomical structure development;developmental process	cell part;intracellular membrane-bounded organelle;intracellular organelle;nucleus;organelle					+	+	26.2143	25.8963	25.5503	25.2703	26.3642	26.1087		26.1396	26.2192	25.6779	26.322	26.4668	26.4043	26.201	25.7938	26.1109	26.4563	26.8471	26.1984	25.7575	26.84	26.5289	26.3211	26.2833	26.3827	26.0808	26.3591	25.822	25.9754	26.2657	26.4198	27.2788	26.2176	26.6786
12976	Q09666	Neuroblast differentiation-associated protein AHNAK	AHNAK	Y	836	PNVKGEYDVTMPK	EGFR kinase substrate motif;Src kinase substrate motif;TC-PTP phosphatase substrate motif	anatomical structure development;developmental process	cell part;intracellular membrane-bounded organelle;intracellular organelle;nucleus;organelle					+	+																															21.4067	20.9053		21.1198
12977	Q09666	Neuroblast differentiation-associated protein AHNAK	AHNAK	Y	1469	PKMKGDYDVTVPK	EGFR kinase substrate motif;Src kinase substrate motif;TC-PTP phosphatase substrate motif	anatomical structure development;developmental process	cell part;intracellular membrane-bounded organelle;intracellular organelle;nucleus;organelle					+	+											21.2895											22.6563									22.467	22.195	20.8009	21.3256
12978	Q09666	Neuroblast differentiation-associated protein AHNAK	AHNAK	Y	715	TKVKGEYDVTVPK	EGFR kinase substrate motif;Src kinase substrate motif;TC-PTP phosphatase substrate motif	anatomical structure development;developmental process	cell part;intracellular membrane-bounded organelle;intracellular organelle;nucleus;organelle					+	+				19.9752	18.7274						21.4306						20.8302		20.917					21.8627							23.2126	22.9967	22.301	23.0131
12979	Q09666	Neuroblast differentiation-associated protein AHNAK	AHNAK	Y	160	TRRVTAYTVDVTG	Src kinase substrate motif	anatomical structure development;developmental process	cell part;intracellular membrane-bounded organelle;intracellular organelle;nucleus;organelle					+	+																																	19.3322
7606	Q8IVF2-3	Protein AHNAK2	AHNAK2	S	194	RDAHDVSPTSTDT	Casein kinase II substrate motif;ERK1,2 kinase substrate motif;G protein-coupled receptor kinase 1 substrate motif;GSK-3, ERK1, ERK2, CDK5 substrate motif;WW domain binding motif		cell part;intracellular membrane-bounded organelle;intracellular organelle;nucleus;organelle						+	22.7613		22.0149								25.3638	25.4954	26.0525	26.2863	22.4338	25.0222	26.0124	26.0394	25.7625	25.4433													25.6403	25.8546
7608	Q8IVF2-3	Protein AHNAK2	AHNAK2	S	493	IPSLGWSPSKHTK	Casein kinase II substrate motif;Cdc2 kinase substrate motif;CDK kinase substrate motif;CDK1,2,4,6 kinase substrate motif;ERK1,2 kinase substrate motif;GSK-3, ERK1, ERK2, CDK5 substrate motif;MAPKAPK2 kinase substrate motif;WW domain binding motif		cell part;intracellular membrane-bounded organelle;intracellular organelle;nucleus;organelle						+
7609	Q8IVF2-3	Protein AHNAK2	AHNAK2	S	5607	KLGFSSSPTKKSK	Casein kinase II substrate motif;Cdc2 kinase substrate motif;CDK kinase substrate motif;CDK1,2,4,6 kinase substrate motif;ERK1,2 kinase substrate motif;Growth associated histone HI kinase substrate motif;GSK-3, ERK1, ERK2, CDK5 substrate motif;MDC1 BRCT domain binding motif;Plk1 PBD domain binding motif;WW domain binding motif		cell part;intracellular membrane-bounded organelle;intracellular organelle;nucleus;organelle						+											23.9262	23.6298	22.8039	23.3139			23.524		23.427	23.4366	21.0969	21.406				21.0706	20.5341				24.1177	25.0529	24.8548	24.9191
7610	Q8IVF2-3	Protein AHNAK2	AHNAK2	S	4377	PSFGMLSPGKSIE	Cdc2 kinase substrate motif;CDK kinase substrate motif;CDK1,2,4,6 kinase substrate motif;ERK1,2 kinase substrate motif;G protein-coupled receptor kinase 1 substrate motif;GSK3 kinase substrate motif;GSK-3, ERK1, ERK2, CDK5 substrate motif;WW domain binding motif		cell part;intracellular membrane-bounded organelle;intracellular organelle;nucleus;organelle						+											23.2576	21.6165			23.6804	22.9048			23.4814	23.2837												21.7256		23.0963
7611	Q8IVF2-3	Protein AHNAK2	AHNAK2	S	742	PKFKMPSFGVSAP	DNA dependent Protein kinase substrate motif;G protein-coupled receptor kinase 1 substrate motif;GSK3 kinase substrate motif;PKA kinase substrate motif;PKC kinase substrate motif		cell part;intracellular membrane-bounded organelle;intracellular organelle;nucleus;organelle						+	21.8873	21.0732									23.1147	23.3114	23.2787	22.4191	24.0605	24.2372	23.8672	23.6117	24.1125	24.0386	21.694										22.6857	23.222	23.6335	24.1012
8377	Q96BJ3	Axin interactor, dorsalization-associated protein	AIDA	S	162	LLPRLPSEPGMTL	14-3-3 domain binding motif;Calmodulin-dependent protein kinase I substrate motif;Calmodulin-dependent protein kinase II substrate motif;Calmodulin-dependent protein kinase IV substrate motif;Chk1 kinase substrate motif;DNA dependent Protein kinase substrate motif;G protein-coupled receptor kinase 1 substrate motif;PKA kinase substrate motif;PKC kinase substrate motif	biological regulation;developmental process;regulation of protein modification process								23.673	22.7837	23.303	23.2266	23.1575		23.3314	22.9375	23.6481	23.4727										23.6294	23.8663	23.9593	24.461	24.1889	22.5215	24.0861	24.8291		23.9462	25.1218				23.3778
8804	Q9BQI0-3	Allograft inflammatory factor 1-like	AIF1L	S	126	GKANESSPKPVGP	ERK1,2 kinase substrate motif;Growth associated histone HI kinase substrate motif;GSK-3, ERK1, ERK2, CDK5 substrate motif;MDC1 BRCT domain binding motif;PKA kinase substrate motif;PKC kinase substrate motif;Plk1 PBD domain binding motif;WW domain binding motif		cell part;cytoplasm;cytoskeleton;intracellular non-membrane-bounded organelle;intracellular organelle;macromolecular complex;organelle;protein complex				+			22.6435	22.7712	21.9283	22.8142	22.9506	23.5716	22.8753	22.8182	22.6732	22.5361	20.1971	20.8798				19.9821			20.2532														22.2186	22.4018
8805	Q9BQI0-3	Allograft inflammatory factor 1-like	AIF1L	S	2	_____MSGELSNR	Casein kinase II substrate motif;G protein-coupled receptor kinase 1 substrate motif;GSK3 kinase substrate motif		cell part;cytoplasm;cytoskeleton;intracellular non-membrane-bounded organelle;intracellular organelle;macromolecular complex;organelle;protein complex				+																															21.8648		23.3951			22.2318
3777	O95831-3	Apoptosis-inducing factor 1, mitochondrial	AIFM1	S	288	KIGDFRSLEKISR	Casein kinase I substrate motif;Casein kinase II substrate motif	biological regulation;catabolic process;cell death;cell differentiation;cellular component assembly;cellular component organization;cellular homeostasis;cellular macromolecular complex assembly;cellular metabolic process;cellular nitrogen compound metabolic process;cellular process;death;developmental process;DNA metabolic process;homeostatic process;macromolecular complex assembly;macromolecule …	cell part;cytosol;intracellular membrane-bounded organelle;intracellular organelle;membrane;nucleus;organelle	Apoptosis					+		22.6247	23.1654		23.0813	23.0673	23.2893	23.2738		22.9799	22.7588	22.9943	22.6492		23.1821	22.2217			23.1851	23.0697				21.7614			20.1757
3778	O95831-3	Apoptosis-inducing factor 1, mitochondrial	AIFM1	S	264	GTPRSLSAIDRAG	14-3-3 domain binding motif;Calmodulin-dependent protein kinase II substrate motif;Casein kinase II substrate motif;PKA kinase substrate motif;PKC kinase substrate motif;Pyruvate dehydrogenase kinase substrate motif	biological regulation;catabolic process;cell death;cell differentiation;cellular component assembly;cellular component organization;cellular homeostasis;cellular macromolecular complex assembly;cellular metabolic process;cellular nitrogen compound metabolic process;cellular process;death;developmental process;DNA metabolic process;homeostatic process;macromolecular complex assembly;macromolecule …	cell part;cytosol;intracellular membrane-bounded organelle;intracellular organelle;membrane;nucleus;organelle	Apoptosis					+	26.2494	26.3449	26.706	26.045	27.0164	26.2928	26.4936	26.0292	26.1606	26.2387	26.8448	27.1554	26.2121	26.78	26.3574	25.7913	26.5199	26.0212	25.8769	26.4557	25.4149	25.7395	25.487	25.8457	25.3184	25.5938	25.6709	25.1753	25.6702	25.4059	22.1139	21.9859	24.1969
841	A0A0J9YWL0	Absent in melanoma 1 protein	AIM1	S	483	GVASAASPESKPS	Casein kinase II substrate motif;ERK1,2 kinase substrate motif;GSK-3, ERK1, ERK2, CDK5 substrate motif;WW domain binding motif								+	25.0905	25.6392	26.1076	25.9004	25.7034	25.7112	25.4185	26.1246	25.6102	25.328	25.324	25.7244	24.8917	24.7475	24.3504	24.6984	23.1874	23.8325	25.4289	25.4135	24.1807	22.5442	23.9408	24.4687	24.0442	22.8441		22.1174	22.5422	22.7296		24.5825	23.6166
842	A0A0J9YWL0	Absent in melanoma 1 protein	AIM1	S	489	SPESKPSPGTKGQ	Casein kinase II substrate motif;DNA dependent Protein kinase substrate motif;ERK1,2 kinase substrate motif;GSK-3, ERK1, ERK2, CDK5 substrate motif;PKA kinase substrate motif;PKC kinase substrate motif;WW domain binding motif								+		22.9427	23.3353	23.4102	22.5495			23.2747		23.2529	23.1307	23.7997	22.8883	22.4601	23.0171	23.4561	22.3458	22.3116	23.2898	23.3241	21.6609			22.6083
849	A0A0J9YWL0	Absent in melanoma 1 protein	AIM1	S	430	SQKSTDSPGADAE	b-Adrenergic Receptor kinase substrate motif;ERK1,2 kinase substrate motif;GSK-3, ERK1, ERK2, CDK5 substrate motif;PKA kinase substrate motif;WW domain binding motif								+		24.4061	24.7796	24.9469	24.4976	24.6623	25.073	25.0692	24.5377	24.8838	25.738	26.0169	24.2488		25.1935	25.2786	22.1433	23.7569	25.5185	25.6577	23.4317	24.7518	23.5884	23.7754	23.0422	24.0328		22.9884	22.8567	22.4961			24.5793
850	A0A0J9YWL0	Absent in melanoma 1 protein	AIM1	S	737	KKVMPNSPQNGVL	ERK1,2 kinase substrate motif;GSK-3, ERK1, ERK2, CDK5 substrate motif;WW domain binding motif								+		22.8488			19.2049	23.7847	23.889			23.7956			22.586		23.3124	23.9007		22.6562		23.7442		22.9824			23.0514	23.5467		23.4397	23.2451	23.2177
851	A0A0J9YWL0	Absent in melanoma 1 protein	AIM1	S	756	ETKVTVSEEEILP	BARD1 BRCT domain binding motif;Casein kinase II substrate motif;G protein-coupled receptor kinase 1 substrate motif;PKA kinase substrate motif								+	24.319	23.7479	24.6521		24.5871	24	23.9863		24.6682	24.5762	25.3343	25.5606	24.805	24.5595	24.9405	24.8699	24.1445	24.0482	25.6354	25.548	23.9495	24.2395	24.1069	24.303	23.9094	24.1016	23.8746	23.5664	24.3356	23.8869			22.977
10949	A0A0J9YWL0	Absent in melanoma 1 protein	AIM1	T	933	ELGGETTPPLSTE	G protein-coupled receptor kinase 1 substrate motif;GSK-3, ERK1, ERK2, CDK5 substrate motif;WW domain binding motif								+	27.0663	26.4353	26.8628	26.9196	27.0518	27.0864	26.569	26.5157		27.39	27.3606	27.3791	25.6107	25.8551	27.6102	27.4999	25.7494	26.0162	27.3735	27.4351	26.8278	26.5686	26.6021	26.8603	26.7571	26.8195	27.1611	26.7399	27.0419	26.9398		22.0881		25.9533
8485	Q96IF1	LIM domain-containing protein ajuba	AJUBA	S	119	PTAPALSPRSSFA	Casein kinase II substrate motif;ERK1,2 kinase substrate motif;G protein-coupled receptor kinase 1 substrate motif;Growth associated histone HI kinase substrate motif;GSK3 kinase substrate motif;GSK-3, ERK1, ERK2, CDK5 substrate motif;PKA kinase substrate motif;PKC kinase substrate motif;WW domain binding motif	biological adhesion;biological regulation;biosynthetic process;cell adhesion;cell cycle;cell junction organization;cell motility;cellular component assembly;cellular component movement;cellular component organization;cellular lipid metabolic process;cellular localization;cellular metabolic process;cellular nitrogen compound metabolic process;cellular process;gene silencing;lipid metabolic process…	cell part;cell projection;cytosol;intracellular membrane-bounded organelle;intracellular non-membrane-bounded organelle;intracellular organelle;macromolecular complex;membrane;microtubule organizing center;nucleus;organelle;plasma membrane;protein complex;ribonucleoprotein complex;transcription factor complex			+				23.4627	22.4838		22.4059	22.421	20.4754	24.3691	19.8459	22.9582	20.8067	25.608	25.6647	26.49	26.2512	25.9671	26.3248	26.3812	26.3085	26.2531	20.5686	19.8576		22.1996					21.5599					24.0753
8486	Q96IF1	LIM domain-containing protein ajuba	AJUBA	S	79	ERNQRGSFEAPRY	Casein kinase II substrate motif;G protein-coupled receptor kinase 1 substrate motif;PKA kinase substrate motif;PKC kinase substrate motif	biological adhesion;biological regulation;biosynthetic process;cell adhesion;cell cycle;cell junction organization;cell motility;cellular component assembly;cellular component movement;cellular component organization;cellular lipid metabolic process;cellular localization;cellular metabolic process;cellular nitrogen compound metabolic process;cellular process;gene silencing;lipid metabolic process…	cell part;cell projection;cytosol;intracellular membrane-bounded organelle;intracellular non-membrane-bounded organelle;intracellular organelle;macromolecular complex;membrane;microtubule organizing center;nucleus;organelle;plasma membrane;protein complex;ribonucleoprotein complex;transcription factor complex			+														23.9068	23.6851	23.6827	23.5671	24.1205	24.4139	23.4773	23.9598	23.2412	23.5728		22.0298			22.1954	21.4198							22.4337
8265	Q92667-2	A-kinase anchor protein 1, mitochondrial	AKAP1	S	151	LECPLSSPKGVLF	ERK1,2 kinase substrate motif;Growth associated histone HI kinase substrate motif;GSK-3, ERK1, ERK2, CDK5 substrate motif;MDC1 BRCT domain binding motif;PKA kinase substrate motif;PKC kinase substrate motif;Plk1 PBD domain binding motif;WW domain binding motif	biological regulation;coagulation;multicellular organismal process;regulation of body fluid levels	cell part;cytosol;intracellular membrane-bounded organelle;intracellular organelle;membrane;mitochondrion;organelle						+							22.8693		23.2304			21.7353			23.2453	22.9321	21.96		23.0609	23.3101				21.8576
8266	Q92667-2	A-kinase anchor protein 1, mitochondrial	AKAP1	S	445	LKSLLSSPTKDSK	Casein kinase II substrate motif;Cdc2 kinase substrate motif;CDK kinase substrate motif;CDK1,2,4,6 kinase substrate motif;ERK1,2 kinase substrate motif;Growth associated histone HI kinase substrate motif;GSK-3, ERK1, ERK2, CDK5 substrate motif;MAPKAPK2 kinase substrate motif;MDC1 BRCT domain binding motif;Plk1 PBD domain binding motif;WW domain binding motif	biological regulation;coagulation;multicellular organismal process;regulation of body fluid levels	cell part;cytosol;intracellular membrane-bounded organelle;intracellular organelle;membrane;mitochondrion;organelle						+	22.9646	23.6087	23.6861	23.0656	24.6379	22.0037	23.4906	21.5039	22.0904	23.1635	25.2842	25.3995	24.3103	25.3151	24.768	25.0936	24.8524	24.4931	23.5284	25.0208	24.5049	24.0939	24.0516	24.0156	23.8309	23.7566						25.1435	22.9062
8267	Q92667-2	A-kinase anchor protein 1, mitochondrial	AKAP1	S	429	GLPAEGSPPPKTY	ERK1,2 kinase substrate motif;GSK-3, ERK1, ERK2, CDK5 substrate motif;WW domain binding motif	biological regulation;coagulation;multicellular organismal process;regulation of body fluid levels	cell part;cytosol;intracellular membrane-bounded organelle;intracellular organelle;membrane;mitochondrion;organelle						+	24.8692	24.7454	24.5288	24.9583	24.8314	24.5387	24.9509	24.6137	25.0461		24.9668	26.6047	25.2156	25.6678	25.3302	26.504	25.3902	25.2896	26.1728	26.8204	24.6388	24.1913	24.9878	24.1813	24.1416	24.0537	24.669	23.9421	24.0075		26.3717		25.6072	25.0605
12256	Q92667-2	A-kinase anchor protein 1, mitochondrial	AKAP1	T	533	PRDKAITPPLPES	G protein-coupled receptor kinase 1 substrate motif;GSK-3, ERK1, ERK2, CDK5 substrate motif;PKA kinase substrate motif;PKC kinase substrate motif;RAF1 kinase substrate motif;WW domain binding motif	biological regulation;coagulation;multicellular organismal process;regulation of body fluid levels	cell part;cytosol;intracellular membrane-bounded organelle;intracellular organelle;membrane;mitochondrion;organelle						+	25.3535	24.7281	24.7341	24.3556	21.0914	24.9209	25.0761	25.2521	26.0597	24.1796	25.4418		25.3802	26.2306		25.2799	25.9936	25.4937	25.8521	26.4595	24.992		25.1866	24.7042					24.447		21.9236	25.5783	25.6441	25.0231
12257	Q92667-2	A-kinase anchor protein 1, mitochondrial	AKAP1	T	70	CPKVVSTPPSVTE	Casein kinase II substrate motif;GSK-3, ERK1, ERK2, CDK5 substrate motif;MDC1 BRCT domain binding motif;PKA kinase substrate motif;Plk1 PBD domain binding motif;WW domain binding motif	biological regulation;coagulation;multicellular organismal process;regulation of body fluid levels	cell part;cytosol;intracellular membrane-bounded organelle;intracellular organelle;membrane;mitochondrion;organelle						+																																	23.3467	23.2547
3275	O43572	A-kinase anchor protein 10, mitochondrial	AKAP10	S	52	ASISVHSPQKSTK	Cdc2 kinase substrate motif;CDK kinase substrate motif;CDK1,2,4,6 kinase substrate motif;ERK1,2 kinase substrate motif;G protein-coupled receptor kinase 1 substrate motif;GSK3 kinase substrate motif;GSK-3, ERK1, ERK2, CDK5 substrate motif;WW domain binding motif	biological regulation;cellular process;coagulation;localization;multicellular organismal process;regulation of body fluid levels;response to stimulus;signal transduction	cell part;cytosol;intracellular membrane-bounded organelle;intracellular organelle;membrane;mitochondrion;organelle;plasma membrane			+				22.3157		21.3103	22.8338	22.435		23.0268	22.8755		22.3161					19.0649	19.1277	20.3672	19.6491	20.6125	20.9665				19.3436								22.8577	22.6338	22.2012
3276	O43572	A-kinase anchor protein 10, mitochondrial	AKAP10	S	187	SLAEPVSPSKKHE	Casein kinase I substrate motif;Casein kinase II substrate motif;Cdc2 kinase substrate motif;CDK kinase substrate motif;CDK1,2,4,6 kinase substrate motif;ERK1,2 kinase substrate motif;GSK-3, ERK1, ERK2, CDK5 substrate motif;WW domain binding motif	biological regulation;cellular process;coagulation;localization;multicellular organismal process;regulation of body fluid levels;response to stimulus;signal transduction	cell part;cytosol;intracellular membrane-bounded organelle;intracellular organelle;membrane;mitochondrion;organelle;plasma membrane			+				26.1049	26.4529	26.2299	26.4428	26.5465	26.7044	26.5669	26.6632	26.7857		25.6477	25.9543	25.0727	25.4768	24.9607	25.2104	25.2949	24.7312	25.662	25.8684	24.7891	24.7882		24.1908	25.4268	25.2259	24.524	24.3575	25.4097	24.9033	25.9739	26.5234		25.6123
10024	Q9UKA4	A-kinase anchor protein 11	AKAP11	S	444	KASREDSGLFSPI	14-3-3 domain binding motif;b-Adrenergic Receptor kinase substrate motif;Calmodulin-dependent protein kinase II substrate motif;G protein-coupled receptor kinase 1 substrate motif;GSK3 kinase substrate motif;MAPKAPK2 kinase substrate motif;PKA kinase substrate motif;PKC epsilon kinase substrate motif;PKC kinase substrate motif	biological regulation;cellular process;response to stimulus;signal transduction	cell part;cytoplasm;intracellular non-membrane-bounded organelle;intracellular organelle;membrane;microtubule organizing center;nucleolus;organelle;plasma membrane						+										24.6142
10025	Q9UKA4	A-kinase anchor protein 11	AKAP11	S	448	EDSGLFSPIRSSA	Beta-TrCP1 domain binding motif;Cdc2 kinase substrate motif;CDK kinase substrate motif;CDK1,2,4,6 kinase substrate motif;ERK1,2 kinase substrate motif;G protein-coupled receptor kinase 1 substrate motif;GSK3 kinase substrate motif;GSK-3, ERK1, ERK2, CDK5 substrate motif;MAPKAPK2 kinase substrate motif;WW domain binding motif	biological regulation;cellular process;response to stimulus;signal transduction	cell part;cytoplasm;intracellular non-membrane-bounded organelle;intracellular organelle;membrane;microtubule organizing center;nucleolus;organelle;plasma membrane						+	23.569	23.2243	22.4814	23.0024	23.2184	23.4758	23.571	23.5706	23.3412	23.5437			22.1557	22.4297	21.0962		21.2406			22.2997		22.7796
10026	Q9UKA4	A-kinase anchor protein 11	AKAP11	S	18	KASVRKSFSEDVF	Casein kinase II substrate motif;MAPKAPK2 kinase substrate motif;PKA kinase substrate motif;PKC kinase substrate motif	biological regulation;cellular process;response to stimulus;signal transduction	cell part;cytoplasm;intracellular non-membrane-bounded organelle;intracellular organelle;membrane;microtubule organizing center;nucleolus;organelle;plasma membrane						+	23.4062	22.8727	22.8149	22.5755	23.2694	22.3916		22.9332	22.7952	23.2679	24.8078	24.4101	24.9742	24.943	25.6669	24.6698	24.8613	25.1154	24.8149	24.7626		22.4245		22.6005		23.5281	23.0402		22.3304	23.5442		23.1224		22.7828
10027	Q9UKA4	A-kinase anchor protein 11	AKAP11	S	1171	KLMRSLSEEVESS	14-3-3 domain binding motif;Calmodulin-dependent protein kinase II substrate motif;Calmodulin-dependent protein kinase IV substrate motif;Casein kinase II substrate motif;Chk1 kinase substrate motif;G protein-coupled receptor kinase 1 substrate motif;PKA kinase substrate motif;PKC kinase substrate motif	biological regulation;cellular process;response to stimulus;signal transduction	cell part;cytoplasm;intracellular non-membrane-bounded organelle;intracellular organelle;membrane;microtubule organizing center;nucleolus;organelle;plasma membrane						+	24.3206	24.8149	24.3047	24.4532	24.7306	24.4833	25.2652	24.4296	23.9497	23.8815	24.1664	23.9831	24.2179	24.6426	24.7043	24.2318	24.1628	24.0057	24.3799	24.2245	23.8817										25.128
10028	Q9UKA4	A-kinase anchor protein 11	AKAP11	S	1242	QSQRSVSPTFLNP	14-3-3 domain binding motif;Calmodulin-dependent protein kinase II substrate motif;Casein kinase II substrate motif;ERK1,2 kinase substrate motif;GSK-3, ERK1, ERK2, CDK5 substrate motif;PKA kinase substrate motif;PKC kinase substrate motif;WW domain binding motif	biological regulation;cellular process;response to stimulus;signal transduction	cell part;cytoplasm;intracellular non-membrane-bounded organelle;intracellular organelle;membrane;microtubule organizing center;nucleolus;organelle;plasma membrane						+	26.6396	27.1338	27.0655	26.8774	27.0672	26.78	27.3581	26.9128	26.8843	26.7718	26.8477	27.1047	26.7698	26.6487	26.4799	26.4759	26.6131	26.241	26.6795	26.8793	25.5749	25.2018	25.0372	25.6242	25.3025	25.3755		24.909	25.0107	24.7436		25.0205	25.0225	24.8852
12513	Q9UKA4	A-kinase anchor protein 11	AKAP11	T	981	GEESQLTPEKSPK	Cdc2 kinase substrate motif;CDK1,2,4,6 kinase substrate motif;CDK5 kinase substrate motif;G protein-coupled receptor kinase 1 substrate motif;GSK-3, ERK1, ERK2, CDK5 substrate motif;RAF1 kinase substrate motif;WW domain binding motif	biological regulation;cellular process;response to stimulus;signal transduction	cell part;cytoplasm;intracellular non-membrane-bounded organelle;intracellular organelle;membrane;microtubule organizing center;nucleolus;organelle;plasma membrane						+	23.4943				22.8617					23.1048																						23.7516	22.814
12514	Q9UKA4	A-kinase anchor protein 11	AKAP11	T	1100	RNVIPDTPPSTPL	b-Adrenergic Receptor kinase substrate motif;Casein kinase II substrate motif;ERK1,2 kinase substrate motif;G protein-coupled receptor kinase 1 substrate motif;GSK3, Erk1, Erk2 and CDK5 kinase motif;GSK-3, ERK1, ERK2, CDK5 substrate motif;WW domain binding motif	biological regulation;cellular process;response to stimulus;signal transduction	cell part;cytoplasm;intracellular non-membrane-bounded organelle;intracellular organelle;membrane;microtubule organizing center;nucleolus;organelle;plasma membrane						+	25.3522		24.7466	24.983	25.2248	25.0803	24.7263	25.5194	25.7759	25.4442	24.6002	25.0283	24.5614		24.1626	23.9797	24.5409		24.8442	24.831													23.6277	23.7095
5397	Q02952-3	A-kinase anchor protein 12	AKAP12	S	493	AEEGATSDGEKKR	Casein kinase II substrate motif	biological regulation;cellular process;establishment of localization;protein targeting;protein transport;response to stimulus;signal transduction;transport	cell cortex;cell part;cytoplasm;cytoskeleton;intracellular non-membrane-bounded organelle;intracellular organelle;membrane;organelle;plasma membrane			+			+	22.1022															23.448		23.175	23.1376	22.8018	25.4318	23.1533
5398	Q02952-3	A-kinase anchor protein 12	AKAP12	S	266	AHEPRLSAEYEKV	Casein kinase II substrate motif;PKA kinase substrate motif;PKC kinase substrate motif	biological regulation;cellular process;establishment of localization;protein targeting;protein transport;response to stimulus;signal transduction;transport	cell cortex;cell part;cytoplasm;cytoskeleton;intracellular non-membrane-bounded organelle;intracellular organelle;membrane;organelle;plasma membrane			+			+	23.2229		23.0385		22.3889	22.6242					24.2586		24.1335	24.1404	23.4534	24.1311	23.6758	23.447		24.5783	27.5673	25.1721								23.9995
5399	Q02952-3	A-kinase anchor protein 12	AKAP12	S	522	KRVRRPSESDKED	14-3-3 domain binding motif;Akt kinase substrate motif;AMP-activated protein kinase 2 substrate motif;Calmodulin-dependent protein kinase II substrate motif;Casein kinase II substrate motif;DNA dependent Protein kinase substrate motif;G protein-coupled receptor kinase 1 substrate motif;MAPKAPK1 kinase substrate motif;PAK2 kinase substrate motif;PKA kinase substrate motif;PKC epsilon kinase substr…	biological regulation;cellular process;establishment of localization;protein targeting;protein transport;response to stimulus;signal transduction;transport	cell cortex;cell part;cytoplasm;cytoskeleton;intracellular non-membrane-bounded organelle;intracellular organelle;membrane;organelle;plasma membrane			+			+											21.7915	20.1287	19.9512	19.4451	19.2156	19.8707		19.3557	19.9479	20.3151	23.8212	22.4675	21.1956	18.867								26.4261	25.3147
5400	Q02952-3	A-kinase anchor protein 12	AKAP12	S	524	VRRPSESDKEDEL	b-Adrenergic Receptor kinase substrate motif;Casein kinase II substrate motif;PKA kinase substrate motif;PKC kinase substrate motif	biological regulation;cellular process;establishment of localization;protein targeting;protein transport;response to stimulus;signal transduction;transport	cell cortex;cell part;cytoplasm;cytoskeleton;intracellular non-membrane-bounded organelle;intracellular organelle;membrane;organelle;plasma membrane			+			+											21.7915	20.1287	19.9512	19.4451				19.3557		20.3151	23.8212	20.8092										26.4261	25.3147
5644	Q12802-4	A-kinase anchor protein 13	AKAP13	S	983	ALQLSNSPGASSA	ERK1,2 kinase substrate motif;G protein-coupled receptor kinase 1 substrate motif;GSK3 kinase substrate motif;GSK-3, ERK1, ERK2, CDK5 substrate motif;WW domain binding motif	biological regulation;cellular process;response to stimulus;signal transduction	cell part;cytosol;intracellular membrane-bounded organelle;intracellular organelle;membrane;nucleus;organelle						+	26.1208	25.9496	25.9418	25.7782	26.1247	26.343	26.4218	26.2699	26.311	25.8234	23.8859	24.0275	25.034	24.2744	23.8404	24.037	24.8503	24.5869	24.4108	24.3936	26.0548	25.6447	24.6869	25.13	25.5615	25.6625	25.3888	24.7875	25.0951	24.8346		24.2105
5646	Q12802-4	A-kinase anchor protein 13	AKAP13	S	1911	WKFLSHSTDSLNK	Casein kinase II substrate motif	biological regulation;cellular process;response to stimulus;signal transduction	cell part;cytosol;intracellular membrane-bounded organelle;intracellular organelle;membrane;nucleus;organelle						+	26.7737	26.9519	26.9516	26.7496	26.9835	27.0274	26.9339	27.2654	26.811	27.0565	25.1786	24.3535	25.3554	20.1986	24.3887	25.0767	24.4362	25.3776	24.6689	24.8228	27.1183	27.3837	27.2232	27.5591	27.3633	26.7466	27.0573	27.1797	26.8381	26.8993	25.6661	26.4211	25.4583	26.1515
5647	Q12802-4	A-kinase anchor protein 13	AKAP13	S	1914	LSHSTDSLNKISK	b-Adrenergic Receptor kinase substrate motif	biological regulation;cellular process;response to stimulus;signal transduction	cell part;cytosol;intracellular membrane-bounded organelle;intracellular organelle;membrane;nucleus;organelle						+	23.0812	24.0529	24.0857	24.1621	24.2518	23.6151	23.702	23.6284	22.6207	24.7896								23.1578			23.2862	24.4894	23.6479	24.0168	24.1656	24.3293	23.8925	24.7959	23.3496			23.3369		22.84
5648	Q12802-4	A-kinase anchor protein 13	AKAP13	S	2689	SPEEPPSPSAPSI	Casein kinase I substrate motif;Casein kinase II substrate motif;DNA dependent Protein kinase substrate motif;ERK1,2 kinase substrate motif;G protein-coupled receptor kinase 1 substrate motif;GSK-3, ERK1, ERK2, CDK5 substrate motif;WW domain binding motif	biological regulation;cellular process;response to stimulus;signal transduction	cell part;cytosol;intracellular membrane-bounded organelle;intracellular organelle;membrane;nucleus;organelle						+				23.183		24.1095		23.9051	25.0416				22.7564					24.2865	22.215	24.2493	24.2182					24.7708
5649	Q12802-4	A-kinase anchor protein 13	AKAP13	S	1584	MNHRSFSLEGLTG	14-3-3 domain binding motif;Calmodulin-dependent protein kinase II substrate motif;Casein kinase II substrate motif;Phosphorylase kinase substrate motif;PKA kinase substrate motif;PKC kinase substrate motif	biological regulation;cellular process;response to stimulus;signal transduction	cell part;cytosol;intracellular membrane-bounded organelle;intracellular organelle;membrane;nucleus;organelle						+	24.8549	26.43	25.6283	25.856	25.6241	25.0728	26.1284	25.3522	25.4462	25.2011	26.0629	25.6004	25.2812	25.2698	26.0099	25.6434	26.0697	25.1486	25.1155	25.2191	24.9985	25.3365	24.9769	24.9909	25.486	26.0552	25.1233	24.6414	24.9248	24.935				24.1626
5650	Q12802-4	A-kinase anchor protein 13	AKAP13	S	2706	SLDSELSVSPKRN	Casein kinase II substrate motif	biological regulation;cellular process;response to stimulus;signal transduction	cell part;cytosol;intracellular membrane-bounded organelle;intracellular organelle;membrane;nucleus;organelle						+	25.0631														23.4171
5651	Q12802-4	A-kinase anchor protein 13	AKAP13	S	2708	DSELSVSPKRNSI	Cdc2 kinase substrate motif;CDK kinase substrate motif;CDK1,2,4,6 kinase substrate motif;ERK1,2 kinase substrate motif;Growth associated histone HI kinase substrate motif;GSK-3, ERK1, ERK2, CDK5 substrate motif;PKA kinase substrate motif;PKC kinase substrate motif;WW domain binding motif	biological regulation;cellular process;response to stimulus;signal transduction	cell part;cytosol;intracellular membrane-bounded organelle;intracellular organelle;membrane;nucleus;organelle						+		25.2768	25.5924	25.2095	25.5156	25.2198	25.5639	24.909	24.8629	25.5672	23.7631	24.4649	24.01	23.8483		23.812	24.054	23.5974	23.8043	23.5655	25.7729	25.97	25.8627	26.2334	25.859	26.1738	25.7318	25.505	25.6558	25.5049	24.7921	25.6699	24.1026	23.6425
5652	Q12802-4	A-kinase anchor protein 13	AKAP13	S	1627	RVDSLVSLSEEDL	Casein kinase II substrate motif	biological regulation;cellular process;response to stimulus;signal transduction	cell part;cytosol;intracellular membrane-bounded organelle;intracellular organelle;membrane;nucleus;organelle						+		23.5911				23.1263		22.9416												22.6651
5653	Q12802-4	A-kinase anchor protein 13	AKAP13	S	1629	DSLVSLSEEDLES	Casein kinase II substrate motif;G protein-coupled receptor kinase 1 substrate motif;Pyruvate dehydrogenase kinase substrate motif	biological regulation;cellular process;response to stimulus;signal transduction	cell part;cytosol;intracellular membrane-bounded organelle;intracellular organelle;membrane;nucleus;organelle						+		24.7443	24.1633	24.1638	23.62	23.6317	23.6949	24.1901	23.8076	23.803	22.0222		22.9325	22.9697		22.3572	22.9293		23.1217	23.0207	22.8742													23.4096
5370	Q02040	A-kinase anchor protein 17A	AKAP17A	S	537	VVPEDGSPEKRCP	Casein kinase I substrate motif;Casein kinase II substrate motif;Cdc2 kinase substrate motif;CDK kinase substrate motif;CDK1,2,4,6 kinase substrate motif;ERK1,2 kinase substrate motif;GSK-3, ERK1, ERK2, CDK5 substrate motif;WW domain binding motif	biological regulation;cell activation;cellular metabolic process;cellular nitrogen compound metabolic process;cellular process;immune system process;macromolecule metabolic process;metabolic process;mRNA metabolic process;mRNA processing;nitrogen compound metabolic process;nucleobase-containing compound metabolic process;primary metabolic process;response to stimulus;RNA metabolic process;RNA pro…	cell part;macromolecular complex;ribonucleoprotein complex;spliceosomal complex						+	21.8799	21.3839	20.0135	21.9032	21.2984		21.383	21.8327	21.8052	20.7782		21.6104	21.1853	23.0067	21.8509	21.9523	21.7316	21.9794	20.2234	21.2338		21.5135	20.8265		23.0775	22.8346	21.7864	21.7565	22.1229	21.0365				20.9153
10383	Q9Y2D5	A-kinase anchor protein 2	AKAP2	S	152	SLQVPVSPSSTTS	Casein kinase II substrate motif;ERK1,2 kinase substrate motif;G protein-coupled receptor kinase 1 substrate motif;GSK-3, ERK1, ERK2, CDK5 substrate motif;WW domain binding motif								+										24.9203	25.5201			26.2937	25.5201	25.6759	26.2532	26.1758		26.2363
10385	Q9Y2D5	A-kinase anchor protein 2	AKAP2	S	720	RKQRTLSMIEEEI	14-3-3 domain binding motif;Akt kinase substrate motif;Calmodulin-dependent protein kinase II substrate motif;Casein kinase II substrate motif;MAPKAPK1 kinase substrate motif;p7 Ribosomal S6 kinase substrate motif;PKA kinase substrate motif;PKC kinase substrate motif								+	25.8615	25.429	26.0497	25.7767	26.4073	26.4401	26.1332	26.0738	26.5463	26.3757	27.4847	27.0603	26.5645	26.7426	27.6301	27.2471	26.7147	27.1178	27.4027	27.3919	24.8724	24.9909	24.9628	25.041	24.6745	25.036	25.0629		25.0801	24.9961
10386	Q9Y2D5	A-kinase anchor protein 2	AKAP2	S	748	VLQSTQSPRTKNA	Casein kinase II substrate motif;ERK1,2 kinase substrate motif;Growth associated histone HI kinase substrate motif;GSK-3, ERK1, ERK2, CDK5 substrate motif;PKA kinase substrate motif;PKC kinase substrate motif;WW domain binding motif								+	24.4452	24.6709		24.956	25.2475		25.068	25.1999	25.8146	25.5531	24.5277	25.0344	24.9187	25.3789	24.7579	24.932	25.5338	25.3971	25.0133	25.3139	22.2019	22.7616	23.2046	23.9621		20.917	21.9074	22.1848	23.4638	19.9978
10387	Q9Y2D5	A-kinase anchor protein 2	AKAP2	S	393	AAKGQKSPGALET	ERK1,2 kinase substrate motif;Growth associated histone HI kinase substrate motif;GSK-3, ERK1, ERK2, CDK5 substrate motif;PKA kinase substrate motif;WW domain binding motif								+	18.9691										23.7843						23.8218	20.777	23.6336				21.9782	22.7846					21.8582
12580	Q9Y2D5	A-kinase anchor protein 2	AKAP2	T	718	RSRKQRTLSMIEE	PKA kinase substrate motif;PKC kinase substrate motif								+																												25.2853
2945	M0QYL4	A-kinase anchor protein 8	AKAP8	S	142	DSEGDFSENDDAA	Casein kinase II substrate motif;G protein-coupled receptor kinase 1 substrate motif;Pyruvate dehydrogenase kinase substrate motif	establishment of localization;transport	cell part;intracellular membrane-bounded organelle;intracellular organelle;membrane;nucleus;organelle						+	24.7162	24.5206	24.4407	24.4997	23.8519	23.8986	23.843	23.7837	23.9505	24.477	24.7323	24.9359	24.9138	24.8319	25.2754	25.0014	24.8662	24.7666	25.1814	24.664						23.5003		23.1673						24.1305
10143	Q9ULX6-2	A-kinase anchor protein 8-like	AKAP8L	S	491	ENPFTDSPEEEKE	b-Adrenergic Receptor kinase substrate motif;Casein kinase II substrate motif;ERK1,2 kinase substrate motif;GSK-3, ERK1, ERK2, CDK5 substrate motif;WW domain binding motif		cell part;cytoplasm																22.6203		22.8871			22.3916	22.5336	22.0748	21.8112	23.3528	20.1026	21.425		22.8857	23.161				22.6732	22.2058			24.0456	23.0431	22.861
1192	B4DQP0	Akirin-1	AKIRIN1	S	22	ALLSPGSPKRRRC	Cdc2 kinase substrate motif;CDK kinase substrate motif;CDK1,2,4,6 kinase substrate motif;ERK1,2 kinase substrate motif;Growth associated histone HI kinase substrate motif;GSK-3, ERK1, ERK2, CDK5 substrate motif;PKA kinase substrate motif;PKC kinase substrate motif;WW domain binding motif									23.1053	22.7386	22.7246	22.3681		22.2675	21.9082	21.4713	23.0863	22.5659	22.3811				23.1209	23.1369	21.7426		22.7914		22.8053		22.6564		22.3801		22.7918		22.347
6576	Q53H80	Akirin-2	AKIRIN2	S	21	PLLSPASPKRRRC	Cdc2 kinase substrate motif;CDK kinase substrate motif;CDK1,2,4,6 kinase substrate motif;ERK1,2 kinase substrate motif;Growth associated histone HI kinase substrate motif;GSK-3, ERK1, ERK2, CDK5 substrate motif;PKA kinase substrate motif;PKC kinase substrate motif;WW domain binding motif	biological regulation;biosynthetic process;cellular metabolic process;cellular nitrogen compound metabolic process;cellular process;developmental process;embryo development;immune system process;macromolecule metabolic process;metabolic process;nitrogen compound metabolic process;nucleobase-containing compound metabolic process;primary metabolic process;response to biotic stimulus;response to che…	cell part;macromolecular complex;protein complex;transcriptional repressor complex							24.6577	24.1635	24.4005	24.7486	24.3495	24.3988	24.7706	24.717	25.173	24.2108	23.8167	23.5423	24.7034	24.4801	23.0067	23.2787		24.4382	24.1759	23.9069				23.3456
4139	P15121	Aldose reductase	AKR1B1	S	3	____MASRLLLNN		biological regulation;biosynthetic process;carbohydrate metabolic process;cellular metabolic process;cellular process;hormone metabolic process;lipid metabolic process;metabolic process;primary metabolic process;response to stimulus;response to stress;small molecule metabolic process	cell part;cytosol;extracellular space;intracellular membrane-bounded organelle;intracellular organelle;nucleus;organelle	Fructose and mannose metabolism;Galactose metabolism;Glycerolipid metabolism;Pentose and glucuronate interconversions;Pyruvate metabolism					+			24.7532		24.5931		25.3984		25.4633																								21.9912
4140	P15121	Aldose reductase	AKR1B1	S	211	IVVTAYSPLGSPD	ERK1,2 kinase substrate motif;G protein-coupled receptor kinase 1 substrate motif;GSK3 kinase substrate motif;GSK-3, ERK1, ERK2, CDK5 substrate motif;WW domain binding motif	biological regulation;biosynthetic process;carbohydrate metabolic process;cellular metabolic process;cellular process;hormone metabolic process;lipid metabolic process;metabolic process;primary metabolic process;response to stimulus;response to stress;small molecule metabolic process	cell part;cytosol;extracellular space;intracellular membrane-bounded organelle;intracellular organelle;nucleus;organelle	Fructose and mannose metabolism;Galactose metabolism;Glycerolipid metabolism;Pentose and glucuronate interconversions;Pyruvate metabolism					+				24.9087				24.1541	24.3935	24.1683																							23.7817
4141	P15121	Aldose reductase	AKR1B1	S	215	AYSPLGSPDRPWA	Cdc2 kinase substrate motif;CDK kinase substrate motif;CDK1,2,4,6 kinase substrate motif;ERK1,2 kinase substrate motif;G protein-coupled receptor kinase 1 substrate motif;GSK-3, ERK1, ERK2, CDK5 substrate motif;MAPKAPK2 kinase substrate motif;WW domain binding motif	biological regulation;biosynthetic process;carbohydrate metabolic process;cellular metabolic process;cellular process;hormone metabolic process;lipid metabolic process;metabolic process;primary metabolic process;response to stimulus;response to stress;small molecule metabolic process	cell part;cytosol;extracellular space;intracellular membrane-bounded organelle;intracellular organelle;nucleus;organelle	Fructose and mannose metabolism;Galactose metabolism;Glycerolipid metabolism;Pentose and glucuronate interconversions;Pyruvate metabolism					+	27.9192	27.1709	27.9725	27.3055	28.1927	27.6315	27.5453	27.2225	28.3268	28.1218	26.5049	26.3759	26.1401		27.0007	26.4248	26.6197	26.2285	26.7919	26.2178													23.9991
4142	P15121	Aldose reductase	AKR1B1	S	23	GLGTWKSPPGQVT	ERK1, ERK2, SAPK, CDK5 and GSK3 kinase substrate motif;ERK1,2 kinase substrate motif;Growth associated histone HI kinase substrate motif;GSK-3, ERK1, ERK2, CDK5 substrate motif;WW domain binding motif	biological regulation;biosynthetic process;carbohydrate metabolic process;cellular metabolic process;cellular process;hormone metabolic process;lipid metabolic process;metabolic process;primary metabolic process;response to stimulus;response to stress;small molecule metabolic process	cell part;cytosol;extracellular space;intracellular membrane-bounded organelle;intracellular organelle;nucleus;organelle	Fructose and mannose metabolism;Galactose metabolism;Glycerolipid metabolism;Pentose and glucuronate interconversions;Pyruvate metabolism					+	23.8335	22.9973	23.3851	23.5474	24.0433	24.2278	23.1086		23.8478	22.8909		22.7495							22.9901	23.3425
3317	O60218	Aldo-keto reductase family 1 member B10	AKR1B10	S	215	AYSPLGSPDRPWA	Cdc2 kinase substrate motif;CDK kinase substrate motif;CDK1,2,4,6 kinase substrate motif;ERK1,2 kinase substrate motif;G protein-coupled receptor kinase 1 substrate motif;GSK-3, ERK1, ERK2, CDK5 substrate motif;MAPKAPK2 kinase substrate motif;WW domain binding motif	alcohol metabolic process;biological regulation;catabolic process;cellular aldehyde metabolic process;cellular lipid metabolic process;cellular metabolic process;cellular process;detection of stimulus;digestion;lipid metabolic process;metabolic process;multicellular organismal process;primary metabolic process;response to abiotic stimulus;response to external stimulus;response to stimulus;signal …	cell part;cytosol;extracellular region;intracellular membrane-bounded organelle;intracellular organelle;lysosome;organelle;vacuole	Bisphenol degradation;Butanoate metabolism;Chloroalkane and chloroalkene degradation;Fructose and mannose metabolism;Linoleic acid metabolism						25.8283	25.356	25.6839	26.1948	25.5883	25.9378	26.0002	25.994	26.0466	26.1048
3318	O60218	Aldo-keto reductase family 1 member B10	AKR1B10	S	23	GLGTWKSPLGKVK	ERK1,2 kinase substrate motif;Growth associated histone HI kinase substrate motif;GSK-3, ERK1, ERK2, CDK5 substrate motif;WW domain binding motif	alcohol metabolic process;biological regulation;catabolic process;cellular aldehyde metabolic process;cellular lipid metabolic process;cellular metabolic process;cellular process;detection of stimulus;digestion;lipid metabolic process;metabolic process;multicellular organismal process;primary metabolic process;response to abiotic stimulus;response to external stimulus;response to stimulus;signal …	cell part;cytosol;extracellular region;intracellular membrane-bounded organelle;intracellular organelle;lysosome;organelle;vacuole	Bisphenol degradation;Butanoate metabolism;Chloroalkane and chloroalkene degradation;Fructose and mannose metabolism;Linoleic acid metabolism						27.6499	27.0209	26.339	26.4605	27.9097	27.4577	26.3354	24.0172	27.2731	26.6715	22.417	23.4577			23.4286	23.3436	22.0391		24.0449	24.0363
3268	O43488	Aflatoxin B1 aldehyde reductase member 2	AKR7A2	S	255	GRFFGNSWAETYR	Casein kinase II substrate motif;G protein-coupled receptor kinase 1 substrate motif	carbohydrate metabolic process;cellular aldehyde metabolic process;cellular metabolic process;cellular process;metabolic process;primary metabolic process	cell part;Golgi apparatus;intracellular membrane-bounded organelle;intracellular organelle;mitochondrion;organelle							25.3547	25.3699	25.8448	25.4994	25.9414	25.4823	25.772	25.3932	26.132	25.9754	26.0564	25.3331	25.1905	24.8803	26.4673	24.9737	25.4485	25.6909	25.1658	25.0789	25.2385	26.3122	25.5574	25.8235	25.0874	26.1606	26.4832	26.3769	25.5832	26.1488			25.2723	26.1913
4526	P31749	RAC-alpha serine/threonine-protein kinase	AKT1	S	122	EEMDFRSGSPSDN	Casein kinase I substrate motif;Casein kinase II substrate motif;G protein-coupled receptor kinase 1 substrate motif;GSK3 kinase substrate motif	aging;alcohol metabolic process;anatomical structure development;biological regulation;biosynthetic process;carbohydrate metabolic process;carbohydrate transport;catabolic process;cell activation;cell death;cell development;cell differentiation;cell proliferation;cellular component organization;cellular membrane organization;cellular metabolic process;cellular nitrogen compound metabolic process;…	cell part;cell projection;cytoskeleton;cytosol;intracellular non-membrane-bounded organelle;intracellular organelle;membrane;nucleoplasm;organelle;plasma membrane	Acute myeloid leukemia;Adipocytokine signaling pathway;Apoptosis;B cell receptor signaling pathway;Carbohydrate digestion and absorption;Chagas disease (American trypanosomiasis);Chemokine signaling pathway;Chronic myeloid leukemia;Colorectal cancer;Endometrial cancer;ErbB signaling pathway;Fc epsilon RI signaling pathway;Fc gamma R-mediated phagocytosis;Focal adhesion;Glioma;Hepatitis C;Insulin …		+		+	+																24.4836	23.7435
4527	P31749	RAC-alpha serine/threonine-protein kinase	AKT1	S	124	MDFRSGSPSDNSG	14-3-3 domain binding motif;Calmodulin-dependent protein kinase II substrate motif;Casein kinase II substrate motif;ERK1,2 kinase substrate motif;GSK-3, ERK1, ERK2, CDK5 substrate motif;PKA kinase substrate motif;PKC kinase substrate motif;Pyruvate dehydrogenase kinase substrate motif;WW domain binding motif	aging;alcohol metabolic process;anatomical structure development;biological regulation;biosynthetic process;carbohydrate metabolic process;carbohydrate transport;catabolic process;cell activation;cell death;cell development;cell differentiation;cell proliferation;cellular component organization;cellular membrane organization;cellular metabolic process;cellular nitrogen compound metabolic process;…	cell part;cell projection;cytoskeleton;cytosol;intracellular non-membrane-bounded organelle;intracellular organelle;membrane;nucleoplasm;organelle;plasma membrane	Acute myeloid leukemia;Adipocytokine signaling pathway;Apoptosis;B cell receptor signaling pathway;Carbohydrate digestion and absorption;Chagas disease (American trypanosomiasis);Chemokine signaling pathway;Chronic myeloid leukemia;Colorectal cancer;Endometrial cancer;ErbB signaling pathway;Fc epsilon RI signaling pathway;Fc gamma R-mediated phagocytosis;Focal adhesion;Glioma;Hepatitis C;Insulin …		+		+	+	26.0022	26.3002	26.0593	25.8498	26.0882	25.9366	25.9214	25.7279	25.1052	25.9928	26.4526	26.6295	25.319	25.4891	26.2306	26.365	25.821	25.7	25.9342	25.9628	25.9803	26.1493	26.1098	26.1888	26.102	26.3962	26.119	26.0867	26.0614	25.9855	25.2011	24.5916	27.3555	26.7939
4528	P31749	RAC-alpha serine/threonine-protein kinase	AKT1	S	126	FRSGSPSDNSGAE	Casein kinase II substrate motif;DNA dependent Protein kinase substrate motif;MAPKAPK2 kinase substrate motif	aging;alcohol metabolic process;anatomical structure development;biological regulation;biosynthetic process;carbohydrate metabolic process;carbohydrate transport;catabolic process;cell activation;cell death;cell development;cell differentiation;cell proliferation;cellular component organization;cellular membrane organization;cellular metabolic process;cellular nitrogen compound metabolic process;…	cell part;cell projection;cytoskeleton;cytosol;intracellular non-membrane-bounded organelle;intracellular organelle;membrane;nucleoplasm;organelle;plasma membrane	Acute myeloid leukemia;Adipocytokine signaling pathway;Apoptosis;B cell receptor signaling pathway;Carbohydrate digestion and absorption;Chagas disease (American trypanosomiasis);Chemokine signaling pathway;Chronic myeloid leukemia;Colorectal cancer;Endometrial cancer;ErbB signaling pathway;Fc epsilon RI signaling pathway;Fc gamma R-mediated phagocytosis;Focal adhesion;Glioma;Hepatitis C;Insulin …		+		+	+																															24.8778
4529	P31749	RAC-alpha serine/threonine-protein kinase	AKT1	S	129	GSPSDNSGAEEME	Casein kinase II substrate motif	aging;alcohol metabolic process;anatomical structure development;biological regulation;biosynthetic process;carbohydrate metabolic process;carbohydrate transport;catabolic process;cell activation;cell death;cell development;cell differentiation;cell proliferation;cellular component organization;cellular membrane organization;cellular metabolic process;cellular nitrogen compound metabolic process;…	cell part;cell projection;cytoskeleton;cytosol;intracellular non-membrane-bounded organelle;intracellular organelle;membrane;nucleoplasm;organelle;plasma membrane	Acute myeloid leukemia;Adipocytokine signaling pathway;Apoptosis;B cell receptor signaling pathway;Carbohydrate digestion and absorption;Chagas disease (American trypanosomiasis);Chemokine signaling pathway;Chronic myeloid leukemia;Colorectal cancer;Endometrial cancer;ErbB signaling pathway;Fc epsilon RI signaling pathway;Fc gamma R-mediated phagocytosis;Focal adhesion;Glioma;Hepatitis C;Insulin …		+		+	+	25.9991	25.8455	26.0645	26.1193	25.9149	26.4178	26.0274	26.2171	25.9391	26.5356	25.8175	25.6531	25.0663	25.1084	25.7213	24.7516		24.0931	25.751	24.6333	25.3328	25.1146	25.4948	25.4728	24.8915	24.3791	24.9893	23.9102	23.6364	24.259			26.2446	26.4204
4530	P31749	RAC-alpha serine/threonine-protein kinase	AKT1	S	475	FPQFSYSASGTA_	Casein kinase II substrate motif;G protein-coupled receptor kinase 1 substrate motif	aging;alcohol metabolic process;anatomical structure development;biological regulation;biosynthetic process;carbohydrate metabolic process;carbohydrate transport;catabolic process;cell activation;cell death;cell development;cell differentiation;cell proliferation;cellular component organization;cellular membrane organization;cellular metabolic process;cellular nitrogen compound metabolic process;…	cell part;cell projection;cytoskeleton;cytosol;intracellular non-membrane-bounded organelle;intracellular organelle;membrane;nucleoplasm;organelle;plasma membrane	Acute myeloid leukemia;Adipocytokine signaling pathway;Apoptosis;B cell receptor signaling pathway;Carbohydrate digestion and absorption;Chagas disease (American trypanosomiasis);Chemokine signaling pathway;Chronic myeloid leukemia;Colorectal cancer;Endometrial cancer;ErbB signaling pathway;Fc epsilon RI signaling pathway;Fc gamma R-mediated phagocytosis;Focal adhesion;Glioma;Hepatitis C;Insulin …		+		+	+
4531	P31749	RAC-alpha serine/threonine-protein kinase	AKT1	S	477	QFSYSASGTA___	Casein kinase II substrate motif;MAPKAPK2 kinase substrate motif	aging;alcohol metabolic process;anatomical structure development;biological regulation;biosynthetic process;carbohydrate metabolic process;carbohydrate transport;catabolic process;cell activation;cell death;cell development;cell differentiation;cell proliferation;cellular component organization;cellular membrane organization;cellular metabolic process;cellular nitrogen compound metabolic process;…	cell part;cell projection;cytoskeleton;cytosol;intracellular non-membrane-bounded organelle;intracellular organelle;membrane;nucleoplasm;organelle;plasma membrane	Acute myeloid leukemia;Adipocytokine signaling pathway;Apoptosis;B cell receptor signaling pathway;Carbohydrate digestion and absorption;Chagas disease (American trypanosomiasis);Chemokine signaling pathway;Chronic myeloid leukemia;Colorectal cancer;Endometrial cancer;ErbB signaling pathway;Fc epsilon RI signaling pathway;Fc gamma R-mediated phagocytosis;Focal adhesion;Glioma;Hepatitis C;Insulin …		+		+	+		21.6875	24.6082	24.5294	24.4723	24.353	24.9847	24.0399	23.9726	24.4411			24.3041	24.4692	22.2437						23.6396			24.1562	22.6399	23.2317	23.8626		23.6373	23.8649				22.9326
4532	P31749	RAC-alpha serine/threonine-protein kinase	AKT1	S	2	_____MSDVAIVK		aging;alcohol metabolic process;anatomical structure development;biological regulation;biosynthetic process;carbohydrate metabolic process;carbohydrate transport;catabolic process;cell activation;cell death;cell development;cell differentiation;cell proliferation;cellular component organization;cellular membrane organization;cellular metabolic process;cellular nitrogen compound metabolic process;…	cell part;cell projection;cytoskeleton;cytosol;intracellular non-membrane-bounded organelle;intracellular organelle;membrane;nucleoplasm;organelle;plasma membrane	Acute myeloid leukemia;Adipocytokine signaling pathway;Apoptosis;B cell receptor signaling pathway;Carbohydrate digestion and absorption;Chagas disease (American trypanosomiasis);Chemokine signaling pathway;Chronic myeloid leukemia;Colorectal cancer;Endometrial cancer;ErbB signaling pathway;Fc epsilon RI signaling pathway;Fc gamma R-mediated phagocytosis;Focal adhesion;Glioma;Hepatitis C;Insulin …		+		+	+																																23.9016
11598	P31749	RAC-alpha serine/threonine-protein kinase	AKT1	T	479	SYSASGTA_____	MAPKAPK2 kinase substrate motif	aging;alcohol metabolic process;anatomical structure development;biological regulation;biosynthetic process;carbohydrate metabolic process;carbohydrate transport;catabolic process;cell activation;cell death;cell development;cell differentiation;cell proliferation;cellular component organization;cellular membrane organization;cellular metabolic process;cellular nitrogen compound metabolic process;…	cell part;cell projection;cytoskeleton;cytosol;intracellular non-membrane-bounded organelle;intracellular organelle;membrane;nucleoplasm;organelle;plasma membrane	Acute myeloid leukemia;Adipocytokine signaling pathway;Apoptosis;B cell receptor signaling pathway;Carbohydrate digestion and absorption;Chagas disease (American trypanosomiasis);Chemokine signaling pathway;Chronic myeloid leukemia;Colorectal cancer;Endometrial cancer;ErbB signaling pathway;Fc epsilon RI signaling pathway;Fc gamma R-mediated phagocytosis;Focal adhesion;Glioma;Hepatitis C;Insulin …		+		+	+																							23.8598			23.9368
8363	Q96B36	Proline-rich AKT1 substrate 1	AKT1S1	S	88	PAPQPPSPTPSPP	Casein kinase II substrate motif;DNA dependent Protein kinase substrate motif;ERK1,2 kinase substrate motif;G protein-coupled receptor kinase 1 substrate motif;GSK3 kinase substrate motif;GSK-3, ERK1, ERK2, CDK5 substrate motif;WW domain binding motif	biological regulation;cellular component organization;cellular process;immune system process;regulation of protein modification process;response to chemical stimulus;response to endogenous stimulus;response to stimulus;response to stress;signal transduction	cell part;intracellular membrane-bounded organelle;intracellular organelle;macromolecular complex;nucleus;organelle;protein complex							27.63	27.9829	28.0581	28.561	28.101	28.3551	28.4248	27.5264	27.2222	28.3571	25.9818	25.9988	25.4563	25.3369	25.0248	25.9751	25.4657	25.2467	25.6857	25.6717	27.646	27.2614	27.8327	28.0739	27.9603	27.6161	27.529	27.6239	27.5295	27.8669		24.4124	27.4066	27.0809
8364	Q96B36	Proline-rich AKT1 substrate 1	AKT1S1	S	92	PPSPTPSPPRPTL	Cdc2 kinase substrate motif;CDK kinase substrate motif;CDK1,2,4,6 kinase substrate motif;DNA dependent Protein kinase substrate motif;ERK1,2 kinase substrate motif;G protein-coupled receptor kinase 1 substrate motif;GSK-3, ERK1, ERK2, CDK5 substrate motif;MAPKAPK2 kinase substrate motif;WW domain binding motif	biological regulation;cellular component organization;cellular process;immune system process;regulation of protein modification process;response to chemical stimulus;response to endogenous stimulus;response to stimulus;response to stress;signal transduction	cell part;intracellular membrane-bounded organelle;intracellular organelle;macromolecular complex;nucleus;organelle;protein complex							27.3379	27.6338	27.6795	28.292	27.7223	27.9733	28.0708	27.1219	26.5043	28.1411	25.7333	25.7135	25.4563	25.3369	25.0248	25.7442	25.4657	25.2467	25.6857	25.3775	27.2687	27.0262	27.5077	27.8022	27.7462	27.5068	27.3052	27.4799	27.2785	27.6426			27.1523	26.6373
8366	Q96B36	Proline-rich AKT1 substrate 1	AKT1S1	S	202	KRTEARSSDEENG	Casein kinase I substrate motif;Casein kinase II substrate motif	biological regulation;cellular component organization;cellular process;immune system process;regulation of protein modification process;response to chemical stimulus;response to endogenous stimulus;response to stimulus;response to stress;signal transduction	cell part;intracellular membrane-bounded organelle;intracellular organelle;macromolecular complex;nucleus;organelle;protein complex																											20.9416													22.2804
8367	Q96B36	Proline-rich AKT1 substrate 1	AKT1S1	S	203	RTEARSSDEENGP	BARD1 BRCT domain binding motif;Casein kinase II substrate motif;MDC1 BRCT domain binding motif;PKA kinase substrate motif;PKC kinase substrate motif;Plk1 PBD domain binding motif	biological regulation;cellular component organization;cellular process;immune system process;regulation of protein modification process;response to chemical stimulus;response to endogenous stimulus;response to stimulus;response to stress;signal transduction	cell part;intracellular membrane-bounded organelle;intracellular organelle;macromolecular complex;nucleus;organelle;protein complex							22.6884	23.3898	23.0108	23.6585	23.6217	22.8719	23.0762	22.5258	22.5187	23.3722		22.169				22.9139	21.8776	21.4487		21.7019	23.1282	24.2114	23.2403	22.6064	24.2979	24.1414	23.8304	24.3276	23.2714	23.6545		22.884		22.4644
8369	Q96B36	Proline-rich AKT1 substrate 1	AKT1S1	S	212	ENGPPSSPDLDRI	ERK1,2 kinase substrate motif;GSK-3, ERK1, ERK2, CDK5 substrate motif;MDC1 BRCT domain binding motif;Plk1 PBD domain binding motif;WW domain binding motif	biological regulation;cellular component organization;cellular process;immune system process;regulation of protein modification process;response to chemical stimulus;response to endogenous stimulus;response to stimulus;response to stress;signal transduction	cell part;intracellular membrane-bounded organelle;intracellular organelle;macromolecular complex;nucleus;organelle;protein complex							24.7694	25.6422	25.0859	25.5019	25.5487	25.0986	25.567	24.9764	24.7248	25.2248	23.6732	23.7274		23.1296	23.0331	23.9879	23.3411	23.1437	23.2316	21.7019	24.8625	25.5505	24.5269	24.3651	25.5041	25.278	24.811	25.134	24.484	24.5929		22.884		23.5265
8370	Q96B36	Proline-rich AKT1 substrate 1	AKT1S1	S	183	TQQYAKSLPVSVP	G protein-coupled receptor kinase 1 substrate motif;GSK3 kinase substrate motif	biological regulation;cellular component organization;cellular process;immune system process;regulation of protein modification process;response to chemical stimulus;response to endogenous stimulus;response to stimulus;response to stress;signal transduction	cell part;intracellular membrane-bounded organelle;intracellular organelle;macromolecular complex;nucleus;organelle;protein complex							27.6137	26.8166	26.813	27.6742	28.4708	27.7037	29.611	28.2156	25.9978	27.5376	23.569		23.4083	22.1804	21.4031	20.4567	23.2414	22.2912	22.9187	20.2017	22.8697	22.682	22.5758	22.6745	22.0543	23.1798	23.3815	22.0644	22.4367	23.5974	24.0066	25.1728	25.5101	25.4433
12279	Q96B36	Proline-rich AKT1 substrate 1	AKT1S1	T	246	PRPRLNTSDFQKL	Akt kinase substrate motif;Calmodulin-dependent protein kinase II substrate motif;PKC kinase substrate motif	biological regulation;cellular component organization;cellular process;immune system process;regulation of protein modification process;response to chemical stimulus;response to endogenous stimulus;response to stimulus;response to stress;signal transduction	cell part;intracellular membrane-bounded organelle;intracellular organelle;macromolecular complex;nucleus;organelle;protein complex							30.1005	29.9813	29.9642		30.2002	30.2196	30.2319	30.2072	30.1909		26.8554	18.6306	27.2165	27.3112	25.7609	25.7043		27.2619	25.7102	26.2136	27.7307	28.1296	27.6703		27.8197	27.3893	27.2681	27.1141	27.7424				28.0732	28.2137
11599	P31751	RAC-beta serine/threonine-protein kinase	AKT2	T	451	AQSITITPPDRYD	Casein kinase II substrate motif;GSK-3, ERK1, ERK2, CDK5 substrate motif;MAPKAPK2 kinase substrate motif;RAF1 kinase substrate motif;WW domain binding motif	alcohol metabolic process;biological regulation;biosynthetic process;carbohydrate metabolic process;carbohydrate transport;cell death;cell differentiation;cellular component organization;cellular localization;cellular membrane organization;cellular metabolic process;cellular process;death;developmental process;energy reserve metabolic process;establishment of localization;generation of precursor …	cell cortex;cell part;cell projection;cytosol;intracellular membrane-bounded organelle;intracellular organelle;nucleus;organelle	Acute myeloid leukemia;Adipocytokine signaling pathway;Apoptosis;B cell receptor signaling pathway;Carbohydrate digestion and absorption;Chagas disease (American trypanosomiasis);Chemokine signaling pathway;Chronic myeloid leukemia;Colorectal cancer;Endometrial cancer;ErbB signaling pathway;Fc epsilon RI signaling pathway;Fc gamma R-mediated phagocytosis;Focal adhesion;Glioma;Hepatitis C;Insulin …		+			+		23.9612	24.1491		24.19	23.4145		22.3201				23.7985		23.2406	24.5878	24.4366	23.4102					24.4681					24.6234	24.1134		25.0993
10375	Q9Y243	RAC-gamma serine/threonine-protein kinase	AKT3	S	472	PHFPQFSYSASGR	Casein kinase II substrate motif;G protein-coupled receptor kinase 1 substrate motif;GSK3 kinase substrate motif;PDK1 kinase substrate motif	biological regulation;cellular component organization;cellular process;mitochondrion organization;organelle organization;response to stimulus;signal transduction	cell part;Golgi apparatus;intracellular membrane-bounded organelle;intracellular organelle;membrane;nucleus;organelle;plasma membrane	Acute myeloid leukemia;Adipocytokine signaling pathway;Apoptosis;B cell receptor signaling pathway;Carbohydrate digestion and absorption;Chagas disease (American trypanosomiasis);Chemokine signaling pathway;Chronic myeloid leukemia;Colorectal cancer;Endometrial cancer;ErbB signaling pathway;Fc epsilon RI signaling pathway;Fc gamma R-mediated phagocytosis;Focal adhesion;Glioma;Hepatitis C;Insulin …					+	22.6384	23.5172	23.3972	23.3274	24.6792	22.7834		21.9183		23.9196			22.8646	23.5091	22.0238				21.9027
10376	Q9Y243	RAC-gamma serine/threonine-protein kinase	AKT3	S	476	QFSYSASGRE___	Casein kinase II substrate motif;MAPKAPK2 kinase substrate motif;PKA kinase substrate motif;PKC kinase substrate motif	biological regulation;cellular component organization;cellular process;mitochondrion organization;organelle organization;response to stimulus;signal transduction	cell part;Golgi apparatus;intracellular membrane-bounded organelle;intracellular organelle;membrane;nucleus;organelle;plasma membrane	Acute myeloid leukemia;Adipocytokine signaling pathway;Apoptosis;B cell receptor signaling pathway;Carbohydrate digestion and absorption;Chagas disease (American trypanosomiasis);Chemokine signaling pathway;Chronic myeloid leukemia;Colorectal cancer;Endometrial cancer;ErbB signaling pathway;Fc epsilon RI signaling pathway;Fc gamma R-mediated phagocytosis;Focal adhesion;Glioma;Hepatitis C;Insulin …					+	22.6384	23.5172	23.3972	23.3274	24.6792	22.7834		21.9183		23.9196			22.8646	23.5091	22.0238				21.9027
12577	Q9Y243	RAC-gamma serine/threonine-protein kinase	AKT3	T	447	AQTITITPPEKYD	Casein kinase II substrate motif;GSK-3, ERK1, ERK2, CDK5 substrate motif;RAF1 kinase substrate motif;WW domain binding motif	biological regulation;cellular component organization;cellular process;mitochondrion organization;organelle organization;response to stimulus;signal transduction	cell part;Golgi apparatus;intracellular membrane-bounded organelle;intracellular organelle;membrane;nucleus;organelle;plasma membrane	Acute myeloid leukemia;Adipocytokine signaling pathway;Apoptosis;B cell receptor signaling pathway;Carbohydrate digestion and absorption;Chagas disease (American trypanosomiasis);Chemokine signaling pathway;Chronic myeloid leukemia;Colorectal cancer;Endometrial cancer;ErbB signaling pathway;Fc epsilon RI signaling pathway;Fc gamma R-mediated phagocytosis;Focal adhesion;Glioma;Hepatitis C;Insulin …					+					23.9172		24.614		24.6478		23.4091				24.2848				24.0274
5127	P54886-2	Delta-1-pyrroline-5-carboxylate synthase	ALDH18A1	S	427	LKRLSLSTSKLNS	Casein kinase II substrate motif	amine metabolic process;biosynthetic process;cellular amino acid metabolic process;cellular ketone metabolic process;cellular metabolic process;cellular nitrogen compound metabolic process;cellular process;heterocycle metabolic process;metabolic process;nitrogen compound metabolic process;organic acid metabolic process;primary metabolic process;small molecule metabolic process	cell part;membrane	Arginine and proline metabolism					+						20.3871				20.0253	21.7614	21.121	20.5657			21.6386		20.2533	20.7393	21.3787	21.2174	21.6394		20.8814	20.6513		20.2447	20.9532			23.1384			22.4531
5031	P51648	Fatty aldehyde dehydrogenase	ALDH3A2	S	293	HFKRILSLLEGQK	14-3-3 domain binding motif;Calmodulin-dependent protein kinase II alpha substrate motif;Calmodulin-dependent protein kinase II substrate motif;Calmodulin-dependent protein kinase IV substrate motif;Casein kinase II substrate motif;Phosphorylase kinase substrate motif;PKA kinase substrate motif;PKC kinase substrate motif	alcohol metabolic process;anatomical structure development;cellular aldehyde metabolic process;cellular lipid metabolic process;cellular metabolic process;cellular process;developmental process;lipid metabolic process;metabolic process;primary metabolic process;small molecule metabolic process	cell part;intracellular membrane-bounded organelle;intracellular organelle;membrane;microbody;organelle;peroxisome	Arginine and proline metabolism;Ascorbate and aldarate metabolism;beta-Alanine metabolism;Chloroalkane and chloroalkene degradation;Fatty acid metabolism;Glycerolipid metabolism;Glycolysis / Gluconeogenesis;Histidine metabolism;Limonene and pinene degradation;Lysine degradation;Pentose and glucuronate interconversions;Propanoate metabolism;Pyruvate metabolism;Tryptophan metabolism;Valine, leucine…						23.646	23.4813	23.7755	23.6917	23.9917	23.6754	24.0874	23.4009	24.0551		23.7476	23.7159	23.878	23.5321	23.3872		23.5069		24.1585		23.4668		23.126
3852	P04075	Fructose-bisphosphate aldolase A	ALDOA	S	36	ILAADESTGSIAK	b-Adrenergic Receptor kinase substrate motif;Casein kinase II substrate motif	alcohol metabolic process;biological regulation;biosynthetic process;carbohydrate metabolic process;catabolic process;cell activation;cellular component assembly;cellular component organization;cellular homeostasis;cellular metabolic process;cellular nitrogen compound metabolic process;cellular process;cytoskeleton organization;establishment of localization;exocytosis;generation of precursor meta…	cell part;cytoskeleton;cytosol;extracellular organelle;intracellular non-membrane-bounded organelle;intracellular organelle;organelle;vesicle	Carbon fixation in photosynthetic organisms;Fructose and mannose metabolism;Glycolysis / Gluconeogenesis;Pentose phosphate pathway					+	28.1774	27.7613	24.4467	27.6428	27.8385	24.2998	27.6405	24.4513	27.8279	27.9805	28.2311	28.5677	28.489	24.9667	28.2351	28.6222	28.4751	28.4543	28.8573	28.8606	25.2158	25.3475	25.1418	28.9778	28.6732	28.7354	28.5427	25.0973	25.3397	28.8486	27.6328	28.3473	27.4411	28.1857
3853	P04075	Fructose-bisphosphate aldolase A	ALDOA	S	39	ADESTGSIAKRLQ		alcohol metabolic process;biological regulation;biosynthetic process;carbohydrate metabolic process;catabolic process;cell activation;cellular component assembly;cellular component organization;cellular homeostasis;cellular metabolic process;cellular nitrogen compound metabolic process;cellular process;cytoskeleton organization;establishment of localization;exocytosis;generation of precursor meta…	cell part;cytoskeleton;cytosol;extracellular organelle;intracellular non-membrane-bounded organelle;intracellular organelle;organelle;vesicle	Carbon fixation in photosynthetic organisms;Fructose and mannose metabolism;Glycolysis / Gluconeogenesis;Pentose phosphate pathway					+	28.5505	28.2173	28.5431	28.1805	28.3483	28.3688	28.047	28.3711	28.3589	23.3305	29.3379	29.2956	29.4867	29.0399	28.7648	28.938	29.1537	29.1575	29.4344	29.4841	28.3765	28.3186	28.3349	28.6187	28.2369	28.1686	28.2591	28.0332	28.6902	28.4106	28.0444	29.2483	28.388
3854	P04075	Fructose-bisphosphate aldolase A	ALDOA	S	46	IAKRLQSIGTENT	14-3-3 domain binding motif;Calmodulin-dependent protein kinase II substrate motif;Casein kinase II substrate motif;Phosphorylase kinase substrate motif;PKA kinase substrate motif;PKC kinase substrate motif	alcohol metabolic process;biological regulation;biosynthetic process;carbohydrate metabolic process;catabolic process;cell activation;cellular component assembly;cellular component organization;cellular homeostasis;cellular metabolic process;cellular nitrogen compound metabolic process;cellular process;cytoskeleton organization;establishment of localization;exocytosis;generation of precursor meta…	cell part;cytoskeleton;cytosol;extracellular organelle;intracellular non-membrane-bounded organelle;intracellular organelle;organelle;vesicle	Carbon fixation in photosynthetic organisms;Fructose and mannose metabolism;Glycolysis / Gluconeogenesis;Pentose phosphate pathway					+									21.3745			25.3908	26.1999	25.7345		25.6014	25.272	25.5389	26.0462	26.0463	24.6887	24.8633	24.9575	25.1092	23.8485	22.3123	23.326	23.2515	24.1985	24.4256		24.0064	25.2614
11440	P04075	Fructose-bisphosphate aldolase A	ALDOA	T	37	LAADESTGSIAKR	Casein kinase I substrate motif;G protein-coupled receptor kinase 1 substrate motif;MDC1 BRCT domain binding motif;Plk1 PBD domain binding motif	alcohol metabolic process;biological regulation;biosynthetic process;carbohydrate metabolic process;catabolic process;cell activation;cellular component assembly;cellular component organization;cellular homeostasis;cellular metabolic process;cellular nitrogen compound metabolic process;cellular process;cytoskeleton organization;establishment of localization;exocytosis;generation of precursor meta…	cell part;cytoskeleton;cytosol;extracellular organelle;intracellular non-membrane-bounded organelle;intracellular organelle;organelle;vesicle	Carbon fixation in photosynthetic organisms;Fructose and mannose metabolism;Glycolysis / Gluconeogenesis;Pentose phosphate pathway					+	23.9476	23.2572	23.5169	22.9208	23.9418	23.3498		23.1694	23.1929	28.4276	24.3608	24.3232	24.7438	24.5585	23.6536	23.7381	24.6195	24.239	24.5674	24.3033	23.8892	23.9718	23.9163	24.031	23.5893	23.769	23.9064	23.2855	23.989	23.6943	22.9002	24.706	21.2824	23.8533
11441	P04075	Fructose-bisphosphate aldolase A	ALDOA	T	52	SIGTENTEENRRF	G protein-coupled receptor kinase 1 substrate motif	alcohol metabolic process;biological regulation;biosynthetic process;carbohydrate metabolic process;catabolic process;cell activation;cellular component assembly;cellular component organization;cellular homeostasis;cellular metabolic process;cellular nitrogen compound metabolic process;cellular process;cytoskeleton organization;establishment of localization;exocytosis;generation of precursor meta…	cell part;cytoskeleton;cytosol;extracellular organelle;intracellular non-membrane-bounded organelle;intracellular organelle;organelle;vesicle	Carbon fixation in photosynthetic organisms;Fructose and mannose metabolism;Glycolysis / Gluconeogenesis;Pentose phosphate pathway					+											24.3081								23.9003
12817	P04075	Fructose-bisphosphate aldolase A	ALDOA	Y	5	__MPYQYPALTPE	JAK2 kinase substrate motif	alcohol metabolic process;biological regulation;biosynthetic process;carbohydrate metabolic process;catabolic process;cell activation;cellular component assembly;cellular component organization;cellular homeostasis;cellular metabolic process;cellular nitrogen compound metabolic process;cellular process;cytoskeleton organization;establishment of localization;exocytosis;generation of precursor meta…	cell part;cytoskeleton;cytosol;extracellular organelle;intracellular non-membrane-bounded organelle;intracellular organelle;organelle;vesicle	Carbon fixation in photosynthetic organisms;Fructose and mannose metabolism;Glycolysis / Gluconeogenesis;Pentose phosphate pathway					+
4003	P09972	Fructose-bisphosphate aldolase C	ALDOC	S	36	ILAADESVGSMAK	b-Adrenergic Receptor kinase substrate motif;Casein kinase II substrate motif	aging;alcohol metabolic process;anatomical structure morphogenesis;biosynthetic process;carbohydrate metabolic process;catabolic process;cell death;cellular component assembly;cellular component organization;cellular metabolic process;cellular process;death;developmental process;generation of precursor metabolites and energy;macromolecular complex assembly;metabolic process;primary metabolic proc…	cell part;cell projection;cytoskeleton;cytosol;intracellular membrane-bounded organelle;intracellular non-membrane-bounded organelle;intracellular organelle;mitochondrion;neuron projection;organelle	Carbon fixation in photosynthetic organisms;Fructose and mannose metabolism;Glycolysis / Gluconeogenesis;Pentose phosphate pathway																																					24.8254		24.7489
4004	P09972	Fructose-bisphosphate aldolase C	ALDOC	S	39	ADESVGSMAKRLS		aging;alcohol metabolic process;anatomical structure morphogenesis;biosynthetic process;carbohydrate metabolic process;catabolic process;cell death;cellular component assembly;cellular component organization;cellular metabolic process;cellular process;death;developmental process;generation of precursor metabolites and energy;macromolecular complex assembly;metabolic process;primary metabolic proc…	cell part;cell projection;cytoskeleton;cytosol;intracellular membrane-bounded organelle;intracellular non-membrane-bounded organelle;intracellular organelle;mitochondrion;neuron projection;organelle	Carbon fixation in photosynthetic organisms;Fructose and mannose metabolism;Glycolysis / Gluconeogenesis;Pentose phosphate pathway
4005	P09972	Fructose-bisphosphate aldolase C	ALDOC	S	45	SMAKRLSQIGVEN	AMP-activated protein kinase substrate motif;ATM kinase substrate motif;Calmodulin-dependent protein kinase II substrate motif;Chk1 kinase substrate motif;DNA dependent Protein kinase substrate motif;PAK2 kinase substrate motif;PKA kinase substrate motif;PKC kinase substrate motif	aging;alcohol metabolic process;anatomical structure morphogenesis;biosynthetic process;carbohydrate metabolic process;catabolic process;cell death;cellular component assembly;cellular component organization;cellular metabolic process;cellular process;death;developmental process;generation of precursor metabolites and energy;macromolecular complex assembly;metabolic process;primary metabolic proc…	cell part;cell projection;cytoskeleton;cytosol;intracellular membrane-bounded organelle;intracellular non-membrane-bounded organelle;intracellular organelle;mitochondrion;neuron projection;organelle	Carbon fixation in photosynthetic organisms;Fructose and mannose metabolism;Glycolysis / Gluconeogenesis;Pentose phosphate pathway																																						24.8464	26.0571
2652	H7C0X4	Dol-P-Man:Man(5)GlcNAc(2)-PP-Dol alpha-1,3-mannosyltransferase	ALG3	S	12	KRGRSGSAAQAEG	14-3-3 domain binding motif;Akt kinase substrate motif;Calmodulin-dependent protein kinase II substrate motif;G protein-coupled receptor kinase 1 substrate motif;MAPKAPK1 kinase substrate motif;PKA kinase substrate motif;PKC kinase substrate motif		cell part;endoplasmic reticulum;intracellular membrane-bounded organelle;intracellular organelle;organelle																		24.4662				24.277			22.4373	23.8848								19.4359
10146	Q9UM73	ALK tyrosine kinase receptor	ALK	S	76	DLLLPPSSSELKA	Casein kinase II substrate motif;DNA dependent Protein kinase substrate motif	anatomical structure development;biological regulation;cell development;cell proliferation;cellular metabolic process;cellular process;developmental process;macromolecule metabolic process;macromolecule modification;metabolic process;phosphorus metabolic process;primary metabolic process;protein metabolic process;protein modification process;protein phosphorylation;regulation of protein modificat…	cell part		+				+		23.3644	22.9353	22.98	23.1915	22.5352	23.6629			23.1281		24.5798	24.0694			24.4398	24.0332	23.9543	24.1434	24.1282	22.9853	22.7865	22.5053	22.0039	22.7573	22.02	21.5686		22.9494	21.5454
10147	Q9UM73	ALK tyrosine kinase receptor	ALK	S	77	LLLPPSSSELKAG	Casein kinase II substrate motif;MDC1 BRCT domain binding motif;Plk1 PBD domain binding motif	anatomical structure development;biological regulation;cell development;cell proliferation;cellular metabolic process;cellular process;developmental process;macromolecule metabolic process;macromolecule modification;metabolic process;phosphorus metabolic process;primary metabolic process;protein metabolic process;protein modification process;protein phosphorylation;regulation of protein modificat…	cell part		+				+		23.3644	22.9353	22.98	23.1915	22.5352	23.6629			23.1281		24.5798	24.0694			24.4398	24.0332	23.9543	24.1434	24.1282	22.9853	22.7865	22.5053	22.0039	22.7573	22.02	21.5686		22.9494	21.5454
10148	Q9UM73	ALK tyrosine kinase receptor	ALK	S	78	LLPPSSSELKAGR	G protein-coupled receptor kinase 1 substrate motif;MDC1 BRCT domain binding motif;Plk1 PBD domain binding motif	anatomical structure development;biological regulation;cell development;cell proliferation;cellular metabolic process;cellular process;developmental process;macromolecule metabolic process;macromolecule modification;metabolic process;phosphorus metabolic process;primary metabolic process;protein metabolic process;protein modification process;protein phosphorylation;regulation of protein modificat…	cell part		+				+		23.3644	22.9353	22.98	23.1915	22.5352	23.6629			23.1281		24.5798	24.0694			24.4398	24.0332	23.9543	24.1434	24.1282	22.9853	22.7865	22.5053	22.0039	22.7573	22.02	21.5686		22.9494	21.5454
7078	Q6P6C2	RNA demethylase ALKBH5	ALKBH5	S	361	THRRRGSFSSENY	14-3-3 domain binding motif;Calmodulin-dependent protein kinase II substrate motif;Casein kinase II substrate motif;MAPKAPK1 kinase substrate motif;PAK2 kinase substrate motif;Pim1 kinase substrate sequence;PKA kinase substrate motif;PKC epsilon kinase substrate motif;PKC kinase substrate motif;ZIP kinase substrate motif	cell differentiation;cellular metabolic process;cellular nitrogen compound metabolic process;cellular process;developmental process;establishment of localization;macromolecule metabolic process;macromolecule modification;metabolic process;mRNA metabolic process;mRNA processing;multicellular organismal process;nitrogen compound metabolic process;nuclear transport;nucleobase-containing compound met…	cell part							25.1572	24.2605	25.2953	24.4705	23.7735	23.883	21.9474	22.4102	23.4994	25.4322	21.5025		23.5809	23.0206	24.0804		23.8985	24.4831	22.5268	22.2053		21.5752			22.2093	23.099		23.0914		21.8829		22.2605
7079	Q6P6C2	RNA demethylase ALKBH5	ALKBH5	S	64	RKYQEDSDPERSD	b-Adrenergic Receptor kinase substrate motif;Casein kinase II substrate motif	cell differentiation;cellular metabolic process;cellular nitrogen compound metabolic process;cellular process;developmental process;establishment of localization;macromolecule metabolic process;macromolecule modification;metabolic process;mRNA metabolic process;mRNA processing;multicellular organismal process;nitrogen compound metabolic process;nuclear transport;nucleobase-containing compound met…	cell part							22.5953	23.8991	23.5807	22.6912	22.8426	23.0902	23.1875			23.7782	26.0742	25.6826	23.2828	23.9676	25.3822	25.6592	24.6355	23.3617	24.4805	24.4831	25.0541		25.5231	24.2074	25.1827	25.5495	25.1156	26.0559	24.0086	24.5776	25.0455	24.8571
7080	Q6P6C2	RNA demethylase ALKBH5	ALKBH5	S	69	DSDPERSDYEEQQ	Casein kinase II substrate motif	cell differentiation;cellular metabolic process;cellular nitrogen compound metabolic process;cellular process;developmental process;establishment of localization;macromolecule metabolic process;macromolecule modification;metabolic process;mRNA metabolic process;mRNA processing;multicellular organismal process;nitrogen compound metabolic process;nuclear transport;nucleobase-containing compound met…	cell part																22.7811	24.7451	23.9543		23.0324			23.8093		22.1797		23.3682		24.3522	25.4251	23.9155	24.4844	23.8344	24.6533		23.8924
8599	Q96Q42-3	Alsin	ALS2	S	483	GGSRRLSLPGLLS	14-3-3 domain binding motif;Aurora-A kinase substrate motif;Calmodulin-dependent protein kinase II substrate motif;MAPKAPK2 kinase substrate motif;PAK2 kinase substrate motif;Phosphorylase kinase substrate motif;PKA kinase substrate motif;PKC epsilon kinase substrate motif;PKC kinase substrate motif	anatomical structure morphogenesis;behavior;biological regulation;cell communication;cell death;cell-cell signaling;cellular component morphogenesis;cellular component organization;cellular metabolic process;cellular process;death;developmental process;embryo development;endosome organization;endosome transport;establishment of localization;localization;macromolecule metabolic process;metabolic p…	cell body;cell part;cell projection;centrosome;cytosol;endosome;intracellular membrane-bounded organelle;intracellular non-membrane-bounded organelle;intracellular organelle;macromolecular complex;membrane;microtubule organizing center;neuron projection;neuronal cell body;organelle;protein complex;site of polarized growth;vesicle	Amyotrophic lateral sclerosis (ALS)		+			+	23.7305	23.3747	24.0918	23.5864	24.5466	23.7422	23.8499	22.6081	24.1347	23.7157	24.367	24.1875	23.9574	24.2635	24.4332	23.7703	24.4577	23.5805	24.2921	24.2115	21.922	20.8612			21.5734	22.1593	22.4224		19.6032					23.519
8600	Q96Q42-3	Alsin	ALS2	S	492	GLLSQVSPRLLRK	ERK1,2 kinase substrate motif;Growth associated histone HI kinase substrate motif;GSK-3, ERK1, ERK2, CDK5 substrate motif;PKA kinase substrate motif;PKC kinase substrate motif;WW domain binding motif	anatomical structure morphogenesis;behavior;biological regulation;cell communication;cell death;cell-cell signaling;cellular component morphogenesis;cellular component organization;cellular metabolic process;cellular process;death;developmental process;embryo development;endosome organization;endosome transport;establishment of localization;localization;macromolecule metabolic process;metabolic p…	cell body;cell part;cell projection;centrosome;cytosol;endosome;intracellular membrane-bounded organelle;intracellular non-membrane-bounded organelle;intracellular organelle;macromolecular complex;membrane;microtubule organizing center;neuron projection;neuronal cell body;organelle;protein complex;site of polarized growth;vesicle	Amyotrophic lateral sclerosis (ALS)		+			+	25.3094	24.7271	25.2695	25.3895	25.6841	24.9492	25.4573	24.4846	25.2514	25.1574	25.0366	24.9167	23.9574	24.4779	25.2087	24.9194	24.6454	24.1013	25.1031	25.2542	24.5097	24.2364	24.2853	23.6361	24.3186	24.8331	25.4739	24.763	24.1254	25.0421				24.805
8603	Q96Q42-3	Alsin	ALS2	S	466	QGKKSSSLVDIRE	Casein kinase II substrate motif;MDC1 BRCT domain binding motif;Phosphorylase kinase substrate motif;PKA kinase substrate motif;PKC kinase substrate motif;Plk1 PBD domain binding motif;Pyruvate dehydrogenase kinase substrate motif	anatomical structure morphogenesis;behavior;biological regulation;cell communication;cell death;cell-cell signaling;cellular component morphogenesis;cellular component organization;cellular metabolic process;cellular process;death;developmental process;embryo development;endosome organization;endosome transport;establishment of localization;localization;macromolecule metabolic process;metabolic p…	cell body;cell part;cell projection;centrosome;cytosol;endosome;intracellular membrane-bounded organelle;intracellular non-membrane-bounded organelle;intracellular organelle;macromolecular complex;membrane;microtubule organizing center;neuron projection;neuronal cell body;organelle;protein complex;site of polarized growth;vesicle	Amyotrophic lateral sclerosis (ALS)		+			+												24.0541	23.2879		23.3343	23.6992		23.4034	23.8635	23.3178	22.1546
7492	Q86V81	THO complex subunit 4	ALYREF	S	8	ADKMDMSLDDIIK	Casein kinase II substrate motif;PKA kinase substrate motif;Plk1 kinase substrate motif;Pyruvate dehydrogenase kinase substrate motif	biosynthetic process;cellular metabolic process;cellular nitrogen compound metabolic process;cellular process;establishment of localization;interspecies interaction between organisms;macromolecule metabolic process;metabolic process;mRNA metabolic process;mRNA processing;multi-organism process;nitrogen compound metabolic process;nuclear transport;nucleobase-containing compound metabolic process;n…	cell part;cytosol;macromolecular complex;nucleoplasm;protein complex;ribonucleoprotein complex;spliceosomal complex;transcription export complex	mRNA surveillance pathway;RNA transport;Spliceosome								22.1385		23.1089	22.9261		21.7548		22.2382	22.2807						22.6359	22.8885	22.8049	21.6087											21.638	21.5519		22.2617
9115	Q9C0C7-2	Activating molecule in BECN1-regulated autophagy protein 1	AMBRA1	S	639	ELSSSASPQEERT	Casein kinase II substrate motif;ERK1,2 kinase substrate motif;GSK-3, ERK1, ERK2, CDK5 substrate motif;MAPKAPK2 kinase substrate motif;WW domain binding motif	anatomical structure development;autophagy;biological regulation;catabolic process;cell differentiation;cellular metabolic process;cellular process;developmental process;metabolic process	cell part;cytoplasm;intracellular membrane-bounded organelle;intracellular organelle;organelle;vacuole;vesicle						+
10073	Q9UKV5	E3 ubiquitin-protein ligase AMFR	AMFR	S	542	RVPLDLSPRLEET	ERK1,2 kinase substrate motif;Growth associated histone HI kinase substrate motif;GSK-3, ERK1, ERK2, CDK5 substrate motif;PKA kinase substrate motif;PKC kinase substrate motif;WW domain binding motif	biological regulation;catabolic process;cellular component assembly;cellular component movement;cellular component organization;cellular metabolic process;cellular process;macromolecular complex assembly;macromolecule metabolic process;macromolecule modification;metabolic process;primary metabolic process;protein complex assembly;protein metabolic process;protein modification by small protein con…	cell part	Protein processing in endoplasmic reticulum					+	23.3658	22.6684	22.7098	22.2983	23.3148		22.502	22.9546	23.4937	22.9872	24.1616	23.1714	23.158	22.3998	23.9197	23.7195	22.9578	23.5735	23.3273	23.552	23.7326	24.1657		23.8067	24.6784	24.9092	23.9494	23.5477		24.5727			23.8971	24.692
6534	Q4VCS5	Angiomotin	AMOT	S	714	TTVISHSPNTSYD	Casein kinase II substrate motif;ERK1,2 kinase substrate motif;G protein-coupled receptor kinase 1 substrate motif;GSK3 kinase substrate motif;GSK-3, ERK1, ERK2, CDK5 substrate motif;WW domain binding motif	anatomical structure morphogenesis;biological regulation;cell differentiation;cell junction organization;cell motility;cellular component assembly;cellular component movement;cellular component organization;cellular localization;cellular process;circulatory system process;cytoskeleton organization;developmental process;embryo development;establishment or maintenance of cell polarity;localization;…	cell part;cell projection;cell surface;cytoplasm;cytoplasmic membrane-bounded vesicle;cytosol;intracellular membrane-bounded organelle;intracellular organelle;macromolecular complex;organelle;protein complex;vesicle			+			+	23.4011	24.1153	23.7827	23.9342	23.8024	23.2294	23.7381	23.2516	23.1196	23.2679											25.6432		24.0362					22.9692
7669	Q8IY63-2	Angiomotin-like protein 1	AMOTL1	S	670	TTIINHSRNGSYG	G protein-coupled receptor kinase 1 substrate motif;GSK3 kinase substrate motif	biological regulation;cellular process;establishment or maintenance of cell polarity;response to stimulus;signal transduction	cell part;cell projection;cytosol;intracellular organelle;organelle;vesicle	Tight junction					+			20.7185	21.7429	21.1889	21.9377		21.9901	21.4869	21.9643	22.6359	23.4532	22.5472	23.3397	22.8841	22.9653	22.9558	23.0107	22.7274	23.4207					20.5526	20.0754	21.0448	19.9663
7670	Q8IY63-2	Angiomotin-like protein 1	AMOTL1	S	219	ERIMQLSLERNGA	Casein kinase II substrate motif	biological regulation;cellular process;establishment or maintenance of cell polarity;response to stimulus;signal transduction	cell part;cell projection;cytosol;intracellular organelle;organelle;vesicle	Tight junction					+	21.7219	20.9835	21.7535	21.3832		21.2238		20.8001	20.2727	21.4437	23.0922	22.7413	23.2859	22.69	23.3614	22.9614	23.4335	23.5011	23.4806	22.9123
7671	Q8IY63-2	Angiomotin-like protein 1	AMOTL1	S	759	THSRQTSLTSSQL	14-3-3 domain binding motif;Calmodulin-dependent protein kinase II substrate motif;Casein kinase II substrate motif;G protein-coupled receptor kinase 1 substrate motif;GSK3 kinase substrate motif;MAPKAPK2 kinase substrate motif;Phosphorylase kinase substrate motif;PKA kinase substrate motif;PKC kinase substrate motif	biological regulation;cellular process;establishment or maintenance of cell polarity;response to stimulus;signal transduction	cell part;cell projection;cytosol;intracellular organelle;organelle;vesicle	Tight junction					+												24.5842	24.9314			24.1342			24.5112
10404	Q9Y2J4	Angiomotin-like protein 2	AMOTL2	S	759	SSQRAASLDSVAT	14-3-3 domain binding motif;Calmodulin-dependent protein kinase II substrate motif;Casein kinase II substrate motif;Phosphorylase kinase substrate motif;PKA kinase substrate motif;PKC kinase substrate motif	biological regulation;cellular process;response to stimulus;signal transduction	cell part;cytosol;endosome;intracellular membrane-bounded organelle;intracellular organelle;organelle;vesicle						+	24.9369	25.0926	24.6812	24.7013	24.8152	24.9717	24.9251	25.3045	24.9751	24.5876	25.1936	24.806			23.9697	24.2758		24.5852	24.6518						23.5087	23.3874	23.0158						27.0055	27.8135
10407	Q9Y2J4	Angiomotin-like protein 2	AMOTL2	S	166	ERLLQLSLERNGA	Casein kinase II substrate motif	biological regulation;cellular process;response to stimulus;signal transduction	cell part;cytosol;endosome;intracellular membrane-bounded organelle;intracellular organelle;organelle;vesicle						+	22.7952	22.4466	23.3548	23.1256		22.9952		23.0275		23.4859	23.1272	22.316	23.1399	22.4703	23.4162	22.1488	23.3022	23.16	22.3611	22.4584														24.6753
10408	Q9Y2J4	Angiomotin-like protein 2	AMOTL2	S	540	SSGSGGSPELSAL	Casein kinase II substrate motif;ERK1,2 kinase substrate motif;G protein-coupled receptor kinase 1 substrate motif;GSK3 kinase substrate motif;GSK-3, ERK1, ERK2, CDK5 substrate motif;WW domain binding motif	biological regulation;cellular process;response to stimulus;signal transduction	cell part;cytosol;endosome;intracellular membrane-bounded organelle;intracellular organelle;organelle;vesicle						+	23.4454	24.092	24.3108	24.6906	23.5245	24.5507	24.2363	24.2711	23.8313	24.4168																	23.4461					23.5907	25.7829	25.4704
10409	Q9Y2J4	Angiomotin-like protein 2	AMOTL2	S	670	PAKSVPSVFAAAA	DNA dependent Protein kinase substrate motif;G protein-coupled receptor kinase 1 substrate motif;PKA kinase substrate motif	biological regulation;cellular process;response to stimulus;signal transduction	cell part;cytosol;endosome;intracellular membrane-bounded organelle;intracellular organelle;organelle;vesicle						+					23.2586													22.504		22.8265
12587	Q9Y2J4	Angiomotin-like protein 2	AMOTL2	T	45	LRGGAGTGGTGSP		biological regulation;cellular process;response to stimulus;signal transduction	cell part;cytosol;endosome;intracellular membrane-bounded organelle;intracellular organelle;organelle;vesicle						+									22.2865
5346	Q01433-2	AMP deaminase 2	AMPD2	S	87	RLERQISQDVKLE	14-3-3 domain binding motif;ATM kinase substrate motif;Calmodulin-dependent protein kinase II substrate motif;Calmodulin-dependent protein kinase IV substrate motif;Chk1 kinase substrate motif;DNA dependent Protein kinase substrate motif;PKA kinase substrate motif;PKC kinase substrate motif	biosynthetic process;cellular aromatic compound metabolic process;cellular metabolic compound salvage;cellular metabolic process;cellular nitrogen compound metabolic process;cellular process;heterocycle metabolic process;metabolic process;nitrogen compound metabolic process;nucleobase-containing compound metabolic process;nucleobase-containing small molecule metabolic process;nucleotide metabolic…	cell part;cytosol	Purine metabolism					+	29.7474	29.3043	28.7248	29.4408	29.7557	29.3824	30.0918	29.8527	27.6575	28.5541	24.2167	23.2046	24.3704	24.6368		22.2433	24.5517	24.1562	24.5866	23.5794	25.4984	23.5625	24.349	22.7267		23.1468	22.4636		23.0754				23.0603	23.904
5347	Q01433-2	AMP deaminase 2	AMPD2	S	53	EELFTRSLAESEL	Casein kinase II substrate motif;G protein-coupled receptor kinase 1 substrate motif;GSK3 kinase substrate motif	biosynthetic process;cellular aromatic compound metabolic process;cellular metabolic compound salvage;cellular metabolic process;cellular nitrogen compound metabolic process;cellular process;heterocycle metabolic process;metabolic process;nitrogen compound metabolic process;nucleobase-containing compound metabolic process;nucleobase-containing small molecule metabolic process;nucleotide metabolic…	cell part;cytosol	Purine metabolism					+	24.0584		23.1074	23.0258	23.823	23.8058		23.3784	22.7015	23.2309								21.3153
5348	Q01433-2	AMP deaminase 2	AMPD2	S	109	DFLKTDSDSDLQL	AMP-activated protein kinase substrate motif;b-Adrenergic Receptor kinase substrate motif;Calmodulin-dependent protein kinase II substrate motif;Casein kinase II substrate motif;HMGCoA Reductase kinase substrate motif;PKA kinase substrate motif;PKC kinase substrate motif;Pyruvate dehydrogenase kinase substrate motif	biosynthetic process;cellular aromatic compound metabolic process;cellular metabolic compound salvage;cellular metabolic process;cellular nitrogen compound metabolic process;cellular process;heterocycle metabolic process;metabolic process;nitrogen compound metabolic process;nucleobase-containing compound metabolic process;nucleobase-containing small molecule metabolic process;nucleotide metabolic…	cell part;cytosol	Purine metabolism					+	23.0247	23.7595	23.7544	23.4714	23.952	22.945	24.124	22.7257	22.6635	23.8315	22.2776	22.4688	21.283		22.7938	23.0728		23.191	21.6599	22.3758	23.2761	23.5733	22.6699		22.2838	22.6172			22.157
11758	Q01433-2	AMP deaminase 2	AMPD2	T	36	FPLDLRTSMDGKC	Casein kinase I substrate motif;Casein kinase II substrate motif;LKB1 kinase substrate motif	biosynthetic process;cellular aromatic compound metabolic process;cellular metabolic compound salvage;cellular metabolic process;cellular nitrogen compound metabolic process;cellular process;heterocycle metabolic process;metabolic process;nitrogen compound metabolic process;nucleobase-containing compound metabolic process;nucleobase-containing small molecule metabolic process;nucleotide metabolic…	cell part;cytosol	Purine metabolism					+	25.2711		24.3775	23.9186	25.4709		24.6053	24.6238	24.9224	23.8646	20.5077	21.568	21.8739	20.7684	21.5592	21.3666	21.3586	21.1295	22.5076		22.8119			22.3066			21.5234		22.079	21.9131
9180	Q9H1A4	Anaphase-promoting complex subunit 1	ANAPC1	S	377	ISSHNQSPKRHSI	Cdc2 kinase substrate motif;CDK kinase substrate motif;CDK1,2,4,6 kinase substrate motif;ERK1,2 kinase substrate motif;Growth associated histone HI kinase substrate motif;GSK-3, ERK1, ERK2, CDK5 substrate motif;MAPKAPK2 kinase substrate motif;PKA kinase substrate motif;PKC kinase substrate motif;WW domain binding motif	biological regulation;catabolic process;cell division;cellular component organization;cellular metabolic process;cellular process;macromolecule metabolic process;macromolecule modification;metabolic process;mitosis;nuclear division;organelle fission;organelle organization;primary metabolic process;protein metabolic process;protein modification by small protein conjugation or removal;protein modif…	cell part;cytosol;macromolecular complex;nucleoplasm;protein complex;ubiquitin ligase complex	Cell cycle;Cell cycle - yeast;Meiosis - yeast;Oocyte meiosis;Progesterone-mediated oocyte maturation;Ubiquitin mediated proteolysis					+				18.6432							21.115					18.7239																	22.8348	22.8545
9181	Q9H1A4	Anaphase-promoting complex subunit 1	ANAPC1	S	688	DFEGSLSPVIAPK	ERK1,2 kinase substrate motif;G protein-coupled receptor kinase 1 substrate motif;GSK-3, ERK1, ERK2, CDK5 substrate motif;WW domain binding motif	biological regulation;catabolic process;cell division;cellular component organization;cellular metabolic process;cellular process;macromolecule metabolic process;macromolecule modification;metabolic process;mitosis;nuclear division;organelle fission;organelle organization;primary metabolic process;protein metabolic process;protein modification by small protein conjugation or removal;protein modif…	cell part;cytosol;macromolecular complex;nucleoplasm;protein complex;ubiquitin ligase complex	Cell cycle;Cell cycle - yeast;Meiosis - yeast;Oocyte meiosis;Progesterone-mediated oocyte maturation;Ubiquitin mediated proteolysis					+	26.6792	26.1265	27.0009	26.9329	26.8371	26.7668	26.6417	26.746	27.0473	26.9639	27.4718	27.2632	27.011	27.1838	27.7231	27.2592	27.1318	27.256	27.4397	27.5352	27.296	27.1948	27.0427	26.7037	26.7098	27.1399	27.5367		27.0281	27.388	24.5828	23.7685	27.4121	27.5579
10000	Q9UJX6-2	Anaphase-promoting complex subunit 2	ANAPC2	S	531	LHQFSFSPEREIR	Casein kinase II substrate motif;Cdc2 kinase substrate motif;CDK kinase substrate motif;CDK1,2,4,6 kinase substrate motif;ERK1,2 kinase substrate motif;GSK-3, ERK1, ERK2, CDK5 substrate motif;WW domain binding motif	anatomical structure development;biological regulation;catabolic process;cell differentiation;cell division;cellular component organization;cellular metabolic process;cellular process;developmental process;macromolecule metabolic process;macromolecule modification;metabolic process;mitosis;nuclear division;organelle fission;organelle organization;primary metabolic process;protein metabolic proces…	cell part;cytosol;macromolecular complex;nucleoplasm;protein complex;ubiquitin ligase complex	Cell cycle;Cell cycle - yeast;Meiosis - yeast;Oocyte meiosis;Progesterone-mediated oocyte maturation;Ubiquitin mediated proteolysis						23.2377	22.7289	23.4181	23.4689	23.1722	23.5379	23.3027	21.9451	23.5919	23.8219		21.4825											23.1773				24.2679	23.8243	23.3717	23.8837				24.5397
10001	Q9UJX6-2	Anaphase-promoting complex subunit 2	ANAPC2	S	314	GPARPASPEAGNT	14-3-3 domain binding motif;Calmodulin-dependent protein kinase II substrate motif;Casein kinase II substrate motif;ERK1,2 kinase substrate motif;GSK-3, ERK1, ERK2, CDK5 substrate motif;PKA kinase substrate motif;PKC kinase substrate motif;WW domain binding motif	anatomical structure development;biological regulation;catabolic process;cell differentiation;cell division;cellular component organization;cellular metabolic process;cellular process;developmental process;macromolecule metabolic process;macromolecule modification;metabolic process;mitosis;nuclear division;organelle fission;organelle organization;primary metabolic process;protein metabolic proces…	cell part;cytosol;macromolecular complex;nucleoplasm;protein complex;ubiquitin ligase complex	Cell cycle;Cell cycle - yeast;Meiosis - yeast;Oocyte meiosis;Progesterone-mediated oocyte maturation;Ubiquitin mediated proteolysis						24.2972			23.9774	24.1496	22.6975	24.2415	24.4621	24.3117	23.6761					24.3658	24.3685						23.6263	23.6468		24.1793	23.865	24.2299					27.4379	25.5084	25.9129
9998	Q9UJX5	Anaphase-promoting complex subunit 4	ANAPC4	S	777	IKEEVLSESEAEN	Casein kinase I substrate motif;Casein kinase II substrate motif;G protein-coupled receptor kinase 1 substrate motif	biological regulation;catabolic process;cell division;cellular metabolic process;cellular process;macromolecule metabolic process;macromolecule modification;metabolic process;primary metabolic process;protein metabolic process;protein modification by small protein conjugation or removal;protein modification process;proteolysis;proteolysis involved in cellular protein catabolic process;regulation …	cell part;cytosol;macromolecular complex;nucleoplasm;protein complex;ubiquitin ligase complex	Cell cycle;Cell cycle - yeast;Meiosis - yeast;Oocyte meiosis;Progesterone-mediated oocyte maturation;Ubiquitin mediated proteolysis					+	27.4386	26.9713	27.5377	27.431	27.6156	27.4778	27.498	27.5332	27.6429	27.2555	27.236	26.8404	27.0379	27.5773	27.4127	26.7363	26.9556	26.9291	27.2925	27.1493	27.1686	26.935	27.2277	26.9332	26.8192	26.7537	27.0016	26.7546	26.6304	27.0775	27.574	27.5477	26.9241	27.1206
2506	H0YBS0	Ankyrin-1	ANK1	S	178	LDQVVESPAIPRI	b-Adrenergic Receptor kinase substrate motif;ERK1,2 kinase substrate motif;G protein-coupled receptor kinase 1 substrate motif;GSK-3, ERK1, ERK2, CDK5 substrate motif;WW domain binding motif	biological regulation;cellular process;response to stimulus;signal transduction				+			+											22.1559	21.5805	22.053	23.0347		22.4845	22.2494	22.5598	22.8554	23.3606
2737	I6L894	Ankyrin-2	ANK2	S	3760	AMIVPSSPSKTPE	Casein kinase II substrate motif;Cdc2 kinase substrate motif;CDK kinase substrate motif;CDK1,2,4,6 kinase substrate motif;ERK1,2 kinase substrate motif;G protein-coupled receptor kinase 1 substrate motif;Growth associated histone HI kinase substrate motif;GSK-3, ERK1, ERK2, CDK5 substrate motif;MDC1 BRCT domain binding motif;Plk1 PBD domain binding motif;WW domain binding motif	biological regulation;cellular process;response to stimulus;signal transduction				+		+	+	22.0617	21.2872						21.1978								20.731					23.6951	24.2105							23.3171
290	A0A087WZ65	Ankyrin-3	ANK3	S	817	HVEEPASPLAAYQ	Casein kinase I substrate motif;ERK1,2 kinase substrate motif;G protein-coupled receptor kinase 1 substrate motif;GSK-3, ERK1, ERK2, CDK5 substrate motif;WW domain binding motif					+			+		23.4452											23.1703							22.8127			24.609		25.3278	24.5715
291	A0A087WZ65	Ankyrin-3	ANK3	S	597	VTAEDASLEDSKL	Casein kinase I substrate motif;Casein kinase II substrate motif;G protein-coupled receptor kinase 1 substrate motif;GSK3 kinase substrate motif;Plk1 kinase substrate motif;Pyruvate dehydrogenase kinase substrate motif					+			+																			22.3947		23.7962	23.833	24.2831		23.7826	23.7438		23.7437		23.6967				24.0196
293	A0A087WZ65	Ankyrin-3	ANK3	S	869	HEEEGSSGSEQKD	Casein kinase I substrate motif;Casein kinase II substrate motif;MDC1 BRCT domain binding motif;Plk1 PBD domain binding motif					+			+	22.1001	20.9348	23.309	21.4652	21.9051			22.2761	21.9668		21.8885			21.0016		21.6414	22.0879		22.0089		22.665	22.5002	22.9617	23.7138	22.9307	22.6582	21.9351	22.3156	21.9843	22.0184
5735	Q12955-4	Ankyrin-3	ANK3	S	830	NEVLDMSDDEVRK	BARD1 BRCT domain binding motif;Casein kinase II substrate motif	anatomical structure morphogenesis;biological regulation;cellular component assembly;cellular component morphogenesis;cellular component organization;cellular homeostasis;cellular ion homeostasis;cellular membrane organization;cellular process;cytokinesis;developmental process;establishment of localization;Golgi vesicle transport;homeostatic process;locomotion;membrane organization;protein target…	cell part;cell surface;cytoskeleton;intracellular membrane-bounded organelle;intracellular non-membrane-bounded organelle;intracellular organelle;lysosome;membrane;organelle;vacuole			+			+	24.8114	24.4472		24.6517	24.8357	24.5807	24.3454	23.979		24.8471	25.0768	24.6913		23.9972	25.4715	25.6987	24.3341	24.2964	25.418	25.3623	23.189				23.39					23.5571		25.0372	24.315	25.3314
12981	Q12955-4	Ankyrin-3	ANK3	Y	516	AATTSGYTPLHLS	JAK2 kinase substrate motif;Shb SH2 domain binding motif;SHIP2 SH2 domain binding motif;Src family kinase substrate motif;Src kinase substrate motif	anatomical structure morphogenesis;biological regulation;cellular component assembly;cellular component morphogenesis;cellular component organization;cellular homeostasis;cellular ion homeostasis;cellular membrane organization;cellular process;cytokinesis;developmental process;establishment of localization;Golgi vesicle transport;homeostatic process;locomotion;membrane organization;protein target…	cell part;cell surface;cytoskeleton;intracellular membrane-bounded organelle;intracellular non-membrane-bounded organelle;intracellular organelle;lysosome;membrane;organelle;vacuole			+			+	22.1509						22.1142																										23.5637	23.4033
7638	Q8IWZ3-6	Ankyrin repeat and KH domain-containing protein 1	ANKHD1	S	1679	IKLNLTSPKRGQK	Cdc2 kinase substrate motif;CDK kinase substrate motif;CDK1,2,4,6 kinase substrate motif;ERK1,2 kinase substrate motif;Growth associated histone HI kinase substrate motif;GSK-3, ERK1, ERK2, CDK5 substrate motif;PKA kinase substrate motif;PKC kinase substrate motif;WW domain binding motif		cell part;cytoplasm;intracellular membrane-bounded organelle;intracellular organelle;nucleus;organelle						+	24.7109	24.2253	24.8134	23.8941	24.9334	23.8406	24.189	24.4141	24.579	24.1353	25.8506	25.9587	25.4962		25.0532	25.0812	25.7156	25.5617	25.4373	25.7629	25.8432	25.6633	25.3811	25.8568	25.3959	25.2499	25.3017	25.2547	25.5389	25.0343	25.9545	26.418	25.8032	25.9417
7639	Q8IWZ3-6	Ankyrin repeat and KH domain-containing protein 1	ANKHD1	S	1669	TVSLPLSSPNIKL	MAPKAPK2 kinase substrate motif		cell part;cytoplasm;intracellular membrane-bounded organelle;intracellular organelle;nucleus;organelle						+			22.3678	22.7789			22.9593											24.3279
7636	Q8IWZ3-6	Ankyrin repeat and KH domain-containing protein 1	ANKHD1	S	2539	LKGEIPSPQLTRP	Casein kinase I substrate motif;DNA dependent Protein kinase substrate motif;ERK1,2 kinase substrate motif;G protein-coupled receptor kinase 1 substrate motif;GSK-3, ERK1, ERK2, CDK5 substrate motif;WW domain binding motif		cell part;cytoplasm;intracellular membrane-bounded organelle;intracellular organelle;nucleus;organelle						+																															24.7755	25.2788		24.8709
9830	Q9P2G1	Ankyrin repeat and IBR domain-containing protein 1	ANKIB1	S	737	GVAPADSPEAPRR	b-Adrenergic Receptor kinase substrate motif;Casein kinase II substrate motif;ERK1,2 kinase substrate motif;G protein-coupled receptor kinase 1 substrate motif;GSK-3, ERK1, ERK2, CDK5 substrate motif;WW domain binding motif								+	24.3749	24.5962	23.7679	24.8143	24.285	24.8254	24.4167	25.1179	24.1609	24.3323		23.188	22.8238		22.3635	23.1031	22.7565	22.9698	22.6341	23.1992		22.4855	22.064	22.0264	23.9534	22.8453	22.3311	22.8621	22.6083	22.4462		20.491	24.687	25.0064
7557	Q86XL3	Ankyrin repeat and LEM domain-containing protein 2	ANKLE2	S	528	AFAGPLSPAKAED	Cdc2 kinase substrate motif;CDK kinase substrate motif;CDK1,2,4,6 kinase substrate motif;CDK4 kinase substrate motif;ERK1,2 kinase substrate motif;G protein-coupled receptor kinase 1 substrate motif;GSK-3, ERK1, ERK2, CDK5 substrate motif;WW domain binding motif	biological regulation;cell division;cellular component organization;cellular membrane organization;cellular process;membrane organization;mitosis;nuclear division;organelle fission;organelle organization;regulation of protein modification process	cell part						+																		22.7212															22.9244
7558	Q86XL3	Ankyrin repeat and LEM domain-containing protein 2	ANKLE2	S	662	NAARNNSPPTVGA	14-3-3 domain binding motif;Calmodulin-dependent protein kinase II substrate motif;Casein kinase II substrate motif;ERK1,2 kinase substrate motif;GSK-3, ERK1, ERK2, CDK5 substrate motif;PKA kinase substrate motif;PKC kinase substrate motif;WW domain binding motif	biological regulation;cell division;cellular component organization;cellular membrane organization;cellular process;membrane organization;mitosis;nuclear division;organelle fission;organelle organization;regulation of protein modification process	cell part						+	23.2614	21.9356	22.7926			21.7307	22.3429	22.5864	21.8368	21.5068		22.4579	21.1281	20.2433			21.726	21.1663															24.3599	24.9597
7559	Q86XL3	Ankyrin repeat and LEM domain-containing protein 2	ANKLE2	S	268	KTSLPLSPVKTAP	Cdc2 kinase substrate motif;CDK kinase substrate motif;CDK1,2,4,6 kinase substrate motif;CDK4 kinase substrate motif;ERK1,2 kinase substrate motif;G protein-coupled receptor kinase 1 substrate motif;GSK-3, ERK1, ERK2, CDK5 substrate motif;MAPKAPK2 kinase substrate motif;WW domain binding motif	biological regulation;cell division;cellular component organization;cellular membrane organization;cellular process;membrane organization;mitosis;nuclear division;organelle fission;organelle organization;regulation of protein modification process	cell part						+	20.0456	21.3396	21.5722	21.4509	22.8074	21.9835	22.6699	21.0053	21.0475	21.6819	22.7068	22.5419	22.1994	22.4915	21.9483	22.2062	22.5862	22.7334	22.0295	22.207	21.1986											23.4552	21.7246	21.8115
7132	Q6UB99	Ankyrin repeat domain-containing protein 11	ANKRD11	S	834	DTKFSLSDDQRDR	PKA kinase substrate motif	anatomical structure development;anatomical structure morphogenesis;biological regulation;developmental process;embryo development;growth;homeostatic process;multicellular organismal process	cell part;intracellular membrane-bounded organelle;intracellular organelle;nucleus;organelle						+														18.3925	23.6431				23.1489			23.3876				20.6876	24.0005						24.0712	21.7517
7133	Q6UB99	Ankyrin repeat domain-containing protein 11	ANKRD11	S	276	PLKVANSPTMVNL	AMP-activated protein kinase substrate motif;Casein kinase II substrate motif;ERK1,2 kinase substrate motif;GSK-3, ERK1, ERK2, CDK5 substrate motif;PKA kinase substrate motif;WW domain binding motif	anatomical structure development;anatomical structure morphogenesis;biological regulation;developmental process;embryo development;growth;homeostatic process;multicellular organismal process	cell part;intracellular membrane-bounded organelle;intracellular organelle;nucleus;organelle						+	24.2835	23.3078	23.3362	23.8479	23.9185	23.9256	23.6975		23.5449	23.2419	23.2284	23.9536		23.2042	24.1583	24.3873	23.2442		23.7734	24.4847	24.5708	23.407	24.8614	23.268	23.6589	23.5968	25.1904	23.3735	23.6449
7229	Q6ZTN6-2	Ankyrin repeat domain-containing protein 13D	ANKRD13D	S	202	EPRGPGSPPRTPP	Cdc2 kinase substrate motif;CDK kinase substrate motif;CDK1,2,4,6 kinase substrate motif;ERK1,2 kinase substrate motif;G protein-coupled receptor kinase 1 substrate motif;GSK-3, ERK1, ERK2, CDK5 substrate motif;WW domain binding motif									24.9852	24.7357	24.7745	24.5158	24.6965	24.6582	24.692	24.0605	24.5125	24.3095	25.8602	25.7	25.2131	25.4543	25.1886	25.3481	25.1348	25.1681	25.3579	25.0311	26.6172	27.0957	27.0843	27.2463	26.997	27.6558	27.0251	27.0914	26.8076	27.3955			25.814	25.8436
12084	Q6ZTN6-2	Ankyrin repeat domain-containing protein 13D	ANKRD13D	T	206	PGSPPRTPPAPGP	ERK1,2 kinase substrate motif;G protein-coupled receptor kinase 1 substrate motif;Growth associated histone HI kinase substrate motif;GSK3, Erk1, Erk2 and CDK5 kinase motif;GSK-3, ERK1, ERK2, CDK5 substrate motif;MAPKAPK2 kinase substrate motif;WW domain binding motif									24.9852	24.7357	24.7745	24.5158	24.6965	24.6582	24.692	24.0605	24.5125	24.3095	25.8602	25.7	25.2131	25.4543	25.1886	25.3481	25.1348	25.1681	25.3579	25.0311	26.6172	27.0957	27.0843	27.2463	26.997	27.6558	27.0251	27.0914	26.8076	27.3955			25.814	25.8436
3465	O75179-2	Ankyrin repeat domain-containing protein 17	ANKRD17	S	2400	SGVRAPSPAPSSV	14-3-3 domain binding motif;Calmodulin-dependent protein kinase II substrate motif;DNA dependent Protein kinase substrate motif;ERK1,2 kinase substrate motif;G protein-coupled receptor kinase 1 substrate motif;GSK3 kinase substrate motif;GSK-3, ERK1, ERK2, CDK5 substrate motif;PKA kinase substrate motif;PKC kinase substrate motif;WW domain binding motif	biological regulation;developmental maturation;developmental process;interspecies interaction between organisms;multi-organism process	cell part;cytoplasm;intracellular membrane-bounded organelle;intracellular organelle;nucleus;organelle						+	24.3092	24.0614	23.7117	24.0303	23.6094	23.7592		23.9782	22.9944	24.299	20.9587	23.1378	23.1922	22.4227	22.8049	22.9167	23.2879	23.2425	23.4729					22.5253		24.5994	24.8083		23.1091					24.1187
3467	O75179-2	Ankyrin repeat domain-containing protein 17	ANKRD17	S	1708	GKLTVASPKRGQK	Cdc2 kinase substrate motif;CDK kinase substrate motif;CDK1,2,4,6 kinase substrate motif;ERK1,2 kinase substrate motif;Growth associated histone HI kinase substrate motif;GSK-3, ERK1, ERK2, CDK5 substrate motif;PKA kinase substrate motif;PKC kinase substrate motif;WW domain binding motif	biological regulation;developmental maturation;developmental process;interspecies interaction between organisms;multi-organism process	cell part;cytoplasm;intracellular membrane-bounded organelle;intracellular organelle;nucleus;organelle						+	24.8713	24.7591	24.7768	24.5475	24.8266	24.3026	24.7568	24.8427	25.4736	24.1825	23.5044	24.753	23.4386	24.4711	23.3376	23.2716	23.5573	23.6685	23.6064	24.2469	24.3369	24.4478	24.5453	24.1152	24.7531	24.444	24.2508	24.0741	25.017	24.02	23.8847	25.0185	23.2821	23.8737
1714	E7ESJ3	Ankyrin repeat domain-containing protein 26	ANKRD26	S	546	HDLEVASEEEQER	BARD1 BRCT domain binding motif;Casein kinase I substrate motif;Casein kinase II substrate motif;G protein-coupled receptor kinase 1 substrate motif								+			22.4899	21.5077	22.6475	21.4479	21.9698	22.6054	22.7836	22.4602	24.0313	23.9088			23.7158	23.5342	23.2683		24.1614	23.332	22.7025	22.9686					22.7001		22.4704					23.2023
1715	E7ESJ3	Ankyrin repeat domain-containing protein 26	ANKRD26	S	647	SKESVNSPVFGKA	ERK1,2 kinase substrate motif;GSK-3, ERK1, ERK2, CDK5 substrate motif;WW domain binding motif								+	21.1441									21.51	23.0104	23.1158	22.8662			22.4912		22.9262		23.1949	22.7708			20.0622	22.463	22.6689		21.3598			24.0123		23.2181
3147	O15084-2	Serine/threonine-protein phosphatase 6 regulatory ankyrin repeat subunit A	ANKRD28	S	857	NTSKTVSFEALPI	Casein kinase II substrate motif;MAPKAPK2 kinase substrate motif;PKA kinase substrate motif;PKC kinase substrate motif		cell part;nucleoplasm							26.985	25.8199	26.7336	25.729	24.965	24.1839	24.1353	23.6073	24.7884	25.3723	25.0504	24.6535	24.7798	25.0378	25.9401	25.1197	25.6468	26.518	24.5832	24.703	26.9242	27.4782	26.7928	27.0506	26.587	27.949	28.1585	28.164	27.5139	28.0326	22.6384			27.7698
10112	Q9ULJ7-2	Ankyrin repeat domain-containing protein 50	ANKRD50	S	988	FSSPSESPDSTVD	b-Adrenergic Receptor kinase substrate motif;Casein kinase II substrate motif;ERK1,2 kinase substrate motif;G protein-coupled receptor kinase 1 substrate motif;GSK-3, ERK1, ERK2, CDK5 substrate motif;MAPKAPK2 kinase substrate motif;WW domain binding motif								+		22.4699		23.3624	22.8582	22.6196	23.59	23.8954					22.5848		22.0348	23.8493	22.9173	22.8215							22.7688
8260	Q92625	Ankyrin repeat and SAM domain-containing protein 1A	ANKS1A	S	676	EIEKIMSSIGEGI	Calmodulin-dependent protein kinase II substrate motif;Chk1 kinase substrate motif;PKA kinase substrate motif;PKC kinase substrate motif	biological regulation;cell maturation;cell motility;cellular component movement;cellular process;developmental maturation;developmental process;locomotion;response to stimulus;signal transduction	cell part;cell projection;cytoplasm;intracellular membrane-bounded organelle;intracellular organelle;neuron projection;nucleus;organelle						+			26.2976												26.5646	25.6459
8261	Q92625	Ankyrin repeat and SAM domain-containing protein 1A	ANKS1A	S	677	IEKIMSSIGEGID	Casein kinase II substrate motif;MDC1 BRCT domain binding motif;PKA kinase substrate motif;Plk1 PBD domain binding motif	biological regulation;cell maturation;cell motility;cellular component movement;cellular process;developmental maturation;developmental process;locomotion;response to stimulus;signal transduction	cell part;cell projection;cytoplasm;intracellular membrane-bounded organelle;intracellular organelle;neuron projection;nucleus;organelle						+	26.5308	25.8281		25.8729	26.2532	25.8048	25.9971	25.8929	26.1767	26.3265	26.5136	25.8821	25.8815	26.0652			26.6984	26.5072	26.3778	26.1137	23.2028				24.0046	24.664					24.487		26.3998	26.2101
8262	Q92625	Ankyrin repeat and SAM domain-containing protein 1A	ANKS1A	S	661	KKRLEKSPSFASE	Casein kinase II substrate motif;ERK1,2 kinase substrate motif;G protein-coupled receptor kinase 1 substrate motif;Growth associated histone HI kinase substrate motif;GSK-3, ERK1, ERK2, CDK5 substrate motif;WW domain binding motif	biological regulation;cell maturation;cell motility;cellular component movement;cellular process;developmental maturation;developmental process;locomotion;response to stimulus;signal transduction	cell part;cell projection;cytoplasm;intracellular membrane-bounded organelle;intracellular organelle;neuron projection;nucleus;organelle						+	25.4778	25.1421	25.413	25.3039	25.6599	25.2898		25.381	25.2	25.3653	25.0659	24.696	24.6263	24.2838	25.4895	24.7873	24.7422	24.83	25.0759	25.1166	25.3155	25.8442	25.4494	25.5367		25.5674	26.1685	25.7207	25.8114	25.8692	25.463
8263	Q92625	Ankyrin repeat and SAM domain-containing protein 1A	ANKS1A	S	663	RLEKSPSFASEWD	Calmodulin-dependent protein kinase II substrate motif;Casein kinase II substrate motif;Chk1 kinase substrate motif;DNA dependent Protein kinase substrate motif;PKA kinase substrate motif;PKC kinase substrate motif	biological regulation;cell maturation;cell motility;cellular component movement;cellular process;developmental maturation;developmental process;locomotion;response to stimulus;signal transduction	cell part;cell projection;cytoplasm;intracellular membrane-bounded organelle;intracellular organelle;neuron projection;nucleus;organelle						+	26.7133	27.1746	27.1755		27.0547	26.6909	27.3149	26.6234	26.676	26.9849	27.2603	26.9211	26.7376	27.0793	27.3229	26.6177	26.9032	27.1643	26.7389	26.7067	25.9787	26.9579	26.5113	26.7479	26.1199	26.7018	26.8024	26.7368	26.5665	26.8961	27.3951	26.351	26.0987	25.6268
13060	Q92625	Ankyrin repeat and SAM domain-containing protein 1A	ANKS1A	Y	455	EEDEHPYELLLTA	3BP2 SH2 domain binding motif;ALK kinase substrate motif;Fes SH2 domain binding motif;JAK2 kinase substrate motif;SHC SH2 domain binding motif;Src kinase substrate motif	biological regulation;cell maturation;cell motility;cellular component movement;cellular process;developmental maturation;developmental process;locomotion;response to stimulus;signal transduction	cell part;cell projection;cytoplasm;intracellular membrane-bounded organelle;intracellular organelle;neuron projection;nucleus;organelle						+	20.4351			19.7923	20.4728	19.844	20.2854	19.5366		19.4105																							21.2877	21.668
1587	D3DUE4	Ankyrin repeat and SAM domain-containing protein 3	ANKS3	S	96	ALMDTYSPSLPKS	Casein kinase I substrate motif;Casein kinase II substrate motif;ERK1,2 kinase substrate motif;G protein-coupled receptor kinase 1 substrate motif;GSK-3, ERK1, ERK2, CDK5 substrate motif;WW domain binding motif																																22.7832		23.2978					24.1507	22.5542		23.6853
9433	Q9H8Y5	Ankyrin repeat and zinc finger domain-containing protein 1	ANKZF1	S	675	QLGAPTSPIPDSA	ERK1,2 kinase substrate motif;GSK-3, ERK1, ERK2, CDK5 substrate motif;WW domain binding motif								+																					23.7154				23.1029	22.7257								22.6752
9434	Q9H8Y5	Ankyrin repeat and zinc finger domain-containing protein 1	ANKZF1	S	361	EAVRLHSPQTHWK	14-3-3 domain binding motif;Calmodulin-dependent protein kinase II substrate motif;Casein kinase II substrate motif;ERK1,2 kinase substrate motif;GSK-3, ERK1, ERK2, CDK5 substrate motif;PKA kinase substrate motif;PKC kinase substrate motif;WW domain binding motif								+														19.6076	19.9466				20.7989			20.4082	20.0747				21.5088	19.9816	20.8163	19.6514
12416	Q9H8Y5	Ankyrin repeat and zinc finger domain-containing protein 1	ANKZF1	T	607	QVPGPLTPEMEAR	ERK1,2 kinase substrate motif;GSK3, Erk1, Erk2 and CDK5 kinase motif;GSK-3, ERK1, ERK2, CDK5 substrate motif;RAF1 kinase substrate motif;WW domain binding motif								+	24.2084	23.5282	23.558		23.9903	23.6065		23.9675	24.0154	23.6616											23.801					23.0677							25.1074	25.2619
9543	Q9NQW6	Actin-binding protein anillin	ANLN	S	182	SEEKAASPPRPLL	Cdc2 kinase substrate motif;CDK kinase substrate motif;CDK1,2,4,6 kinase substrate motif;ERK1,2 kinase substrate motif;G protein-coupled receptor kinase 1 substrate motif;GSK-3, ERK1, ERK2, CDK5 substrate motif;PKA kinase substrate motif;PKC kinase substrate motif;WW domain binding motif	biological regulation;cellular component assembly;cellular component organization;cellular macromolecular complex assembly;cellular process;cytokinesis;macromolecular complex assembly;mitosis;nuclear division;organelle fission;organelle organization;protein complex assembly;regulation of cell cycle;regulation of mitotic cell cycle	cell part;intracellular membrane-bounded organelle;intracellular organelle;nucleus;organelle						+																																22.5248	26.8505	27.4179
9544	Q9NQW6	Actin-binding protein anillin	ANLN	S	658	RVPRAESGDSLGS	14-3-3 domain binding motif;b-Adrenergic Receptor kinase substrate motif;Calmodulin-dependent protein kinase I substrate motif;Calmodulin-dependent protein kinase II substrate motif;Calmodulin-dependent protein kinase IV substrate motif;Casein kinase II substrate motif;Chk1 kinase substrate motif;PKA kinase substrate motif;PKC kinase substrate motif	biological regulation;cellular component assembly;cellular component organization;cellular macromolecular complex assembly;cellular process;cytokinesis;macromolecular complex assembly;mitosis;nuclear division;organelle fission;organelle organization;protein complex assembly;regulation of cell cycle;regulation of mitotic cell cycle	cell part;intracellular membrane-bounded organelle;intracellular organelle;nucleus;organelle						+		23.679											23.8096		24.8472			24.4548
9545	Q9NQW6	Actin-binding protein anillin	ANLN	S	661	RAESGDSLGSEDR	b-Adrenergic Receptor kinase substrate motif;Casein kinase II substrate motif	biological regulation;cellular component assembly;cellular component organization;cellular macromolecular complex assembly;cellular process;cytokinesis;macromolecular complex assembly;mitosis;nuclear division;organelle fission;organelle organization;protein complex assembly;regulation of cell cycle;regulation of mitotic cell cycle	cell part;intracellular membrane-bounded organelle;intracellular organelle;nucleus;organelle						+		23.4996					23.6399				25.4121	25.4498		24.9334	26.089	25.3851	24.8535	24.7686	24.6641	24.2768
9548	Q9NQW6	Actin-binding protein anillin	ANLN	S	54	SNQQPLSGGEEKS	Casein kinase II substrate motif	biological regulation;cellular component assembly;cellular component organization;cellular macromolecular complex assembly;cellular process;cytokinesis;macromolecular complex assembly;mitosis;nuclear division;organelle fission;organelle organization;protein complex assembly;regulation of cell cycle;regulation of mitotic cell cycle	cell part;intracellular membrane-bounded organelle;intracellular organelle;nucleus;organelle						+	24.6988	24.4968	25.0119	24.8738	24.9934	25.3223	24.9167	25.3911	25.1383	25.2988	25.7988	26.2323	26.6615	26.3877	25.9608	26.0501	26.7961	26.5117	26.4479	26.4762	24.5814	24.5462	24.477	23.8836	23.8003	24.0757	23.5022		24.0993	23.9294			23.7962
9549	Q9NQW6	Actin-binding protein anillin	ANLN	S	553	IREIEMSVDDDDI	Casein kinase II substrate motif;Plk1 kinase substrate motif;Pyruvate dehydrogenase kinase substrate motif	biological regulation;cellular component assembly;cellular component organization;cellular macromolecular complex assembly;cellular process;cytokinesis;macromolecular complex assembly;mitosis;nuclear division;organelle fission;organelle organization;protein complex assembly;regulation of cell cycle;regulation of mitotic cell cycle	cell part;intracellular membrane-bounded organelle;intracellular organelle;nucleus;organelle						+	23.544		23.779	23.5136		23.6786		23.3482		24.1923	24.8878	25.2203	25.2713	24.866	25.1109	25.1254	25.4221	25.1417	25.6192	24.9441														24.4966
9550	Q9NQW6	Actin-binding protein anillin	ANLN	S	561	DDDDINSSKVIND	Casein kinase I substrate motif;PKA kinase substrate motif;PKC kinase substrate motif	biological regulation;cellular component assembly;cellular component organization;cellular macromolecular complex assembly;cellular process;cytokinesis;macromolecular complex assembly;mitosis;nuclear division;organelle fission;organelle organization;protein complex assembly;regulation of cell cycle;regulation of mitotic cell cycle	cell part;intracellular membrane-bounded organelle;intracellular organelle;nucleus;organelle						+	25.6581	25.2485	26.1043	25.5432	25.4965			25.6124	25.6204	25.8252	25.703	26.1161	27.3004	27.2635	26.3756	26.201	27.6692	27.5972	26.6993	26.0966	23.3042	23.5946	23.1656		23.477	23.6378	23.9132	22.6472	23.2833	23.2206	23.0661		24.9772	24.9281
9551	Q9NQW6	Actin-binding protein anillin	ANLN	S	562	DDDINSSKVINDL	MDC1 BRCT domain binding motif;Plk1 PBD domain binding motif	biological regulation;cellular component assembly;cellular component organization;cellular macromolecular complex assembly;cellular process;cytokinesis;macromolecular complex assembly;mitosis;nuclear division;organelle fission;organelle organization;protein complex assembly;regulation of cell cycle;regulation of mitotic cell cycle	cell part;intracellular membrane-bounded organelle;intracellular organelle;nucleus;organelle						+		25.2485	26.1043	25.5432	25.4965	25.2994	25.3662		25.6204	25.8252	25.703	26.1161				26.201			26.6993	26.0966	22.8133	23.5307	23.2938	23.0397	23.1853	23.6378	23.4363	22.8264	23.2833	23.2206	23.0661		24.9772
9552	Q9NQW6	Actin-binding protein anillin	ANLN	S	449	DKGNIWSAEKGGN	Casein kinase II substrate motif	biological regulation;cellular component assembly;cellular component organization;cellular macromolecular complex assembly;cellular process;cytokinesis;macromolecular complex assembly;mitosis;nuclear division;organelle fission;organelle organization;protein complex assembly;regulation of cell cycle;regulation of mitotic cell cycle	cell part;intracellular membrane-bounded organelle;intracellular organelle;nucleus;organelle						+		25.0119	24.7855	24.8423	25.2346	25.0253	25.5017	25.4757	25.693	25.0106	24.8115	25.1553	26.0015	25.7554	24.9816	24.9679	26.0051	26.3487	25.5322	25.1702									20.8728		22.5368	24.3665	23.3541	23.9904
9553	Q9NQW6	Actin-binding protein anillin	ANLN	S	792	QRKNKASPQSEFM	Casein kinase II substrate motif;ERK1,2 kinase substrate motif;GSK-3, ERK1, ERK2, CDK5 substrate motif;PKA kinase substrate motif;PKC kinase substrate motif;WW domain binding motif	biological regulation;cellular component assembly;cellular component organization;cellular macromolecular complex assembly;cellular process;cytokinesis;macromolecular complex assembly;mitosis;nuclear division;organelle fission;organelle organization;protein complex assembly;regulation of cell cycle;regulation of mitotic cell cycle	cell part;intracellular membrane-bounded organelle;intracellular organelle;nucleus;organelle						+																															22.9116
9557	Q9NQW6	Actin-binding protein anillin	ANLN	S	927	HSSVMASPGGLSA	ERK1,2 kinase substrate motif;GSK-3, ERK1, ERK2, CDK5 substrate motif;MAPKAPK2 kinase substrate motif;WW domain binding motif	biological regulation;cellular component assembly;cellular component organization;cellular macromolecular complex assembly;cellular process;cytokinesis;macromolecular complex assembly;mitosis;nuclear division;organelle fission;organelle organization;protein complex assembly;regulation of cell cycle;regulation of mitotic cell cycle	cell part;intracellular membrane-bounded organelle;intracellular organelle;nucleus;organelle						+	21.7278		21.2855		21.9737	22.8866	22.1544	21.726				21.7638	23.0845			21.6162	23.9026	23.228	22.8222	22.5184					19.1683
9559	Q9NQW6	Actin-binding protein anillin	ANLN	S	323	LPKTPISPLKTGV	Cdc2 kinase substrate motif;CDK kinase substrate motif;CDK1,2,4,6 kinase substrate motif;CDK4 kinase substrate motif;ERK1,2 kinase substrate motif;G protein-coupled receptor kinase 1 substrate motif;GSK-3, ERK1, ERK2, CDK5 substrate motif;PKA kinase substrate motif;WW domain binding motif	biological regulation;cellular component assembly;cellular component organization;cellular macromolecular complex assembly;cellular process;cytokinesis;macromolecular complex assembly;mitosis;nuclear division;organelle fission;organelle organization;protein complex assembly;regulation of cell cycle;regulation of mitotic cell cycle	cell part;intracellular membrane-bounded organelle;intracellular organelle;nucleus;organelle						+	26.6031	26.3756	26.9712	26.232	27.5267	25.9398	26.8667	25.9658	26.5633	26.152	28.5654	29.2439	27.443	28.6055	27.6059	28.1053	28.1746	27.5181	27.7572	28.0874	26.0646	26.1217	26.4736	26.4224	25.9421	26.0349	25.5096	25.7679	26.2678	25.7943	27.3527	27.917	26.1684	26.0099
6522	Q4KMQ2-3	Anoctamin-6	ANO6	S	891	NNLRPKSE_____	14-3-3 domain binding motif;Calmodulin-dependent protein kinase II substrate motif;G protein-coupled receptor kinase 1 substrate motif;PKA kinase substrate motif;PKC kinase substrate motif	biological regulation;cellular component organization;cellular membrane organization;cellular process;coagulation;membrane organization;multicellular organismal process;plasma membrane organization;regulation of body fluid levels	cell part;intracellular;macromolecular complex;membrane;plasma membrane;protein complex						+		23.4197	23.4374	22.4236	24.1393	22.8876	21.3265		22.14	23.4718					21.7293	22.664	20.8175	22.2235	22.6972	22.3223	22.2526	22.725		23.4364		22.5373	21.9047		22.5125
9473	Q9HCE9-2	Anoctamin-8	ANO8	S	641	ALLEEGSPTMVEK	Casein kinase I substrate motif;Casein kinase II substrate motif;ERK1,2 kinase substrate motif;GSK-3, ERK1, ERK2, CDK5 substrate motif;WW domain binding motif	cellular process;establishment of localization;ion transport;transmembrane transport;transport	cell part;intracellular;membrane;plasma membrane						+																																		22.9888
3855	P04083	Annexin A1	ANXA1	S	34	SKGGPGSAVSPYP	Casein kinase II substrate motif;G protein-coupled receptor kinase 1 substrate motif	anatomical structure development;biological regulation;cell activation;cell cycle;cell differentiation;cellular component movement;cellular metabolic process;cellular process;developmental process;establishment of localization;hormone transport;immune system process;lipid transport;macromolecule metabolic process;macromolecule modification;metabolic process;organic acid transport;peptide transpor…	cell part;cell projection;cilium;cytoplasm;cytoskeleton;extracellular organelle;extracellular space;intracellular membrane-bounded organelle;intracellular non-membrane-bounded organelle;intracellular organelle;macromolecular complex;membrane;nucleus;organelle;plasma membrane;protein complex;vesicle						+											24.2117	24.8131			24.5271				25.3117	25.5213
3856	P04083	Annexin A1	ANXA1	S	37	GPGSAVSPYPTFN	ERK1,2 kinase substrate motif;G protein-coupled receptor kinase 1 substrate motif;GSK-3, ERK1, ERK2, CDK5 substrate motif;WW domain binding motif	anatomical structure development;biological regulation;cell activation;cell cycle;cell differentiation;cellular component movement;cellular metabolic process;cellular process;developmental process;establishment of localization;hormone transport;immune system process;lipid transport;macromolecule metabolic process;macromolecule modification;metabolic process;organic acid transport;peptide transpor…	cell part;cell projection;cilium;cytoplasm;cytoskeleton;extracellular organelle;extracellular space;intracellular membrane-bounded organelle;intracellular non-membrane-bounded organelle;intracellular organelle;macromolecular complex;membrane;nucleus;organelle;plasma membrane;protein complex;vesicle						+											23.2473	23.5022	25.4715	25.0825		23.1789	25.3854	24.682	24.8272
3936	P07355	Annexin A2	ANXA2	S	164	DIISDTSGDFRKL		anatomical structure development;anatomical structure formation involved in morphogenesis;biological regulation;cellular component organization;cellular process;developmental process;establishment of localization;extracellular matrix organization;extracellular structure organization;multicellular organismal process;regulation of body fluid levels;regulation of organelle organization;regulation of…	cell part;cytoplasmic membrane-bounded vesicle;endosome;extracellular organelle;intracellular membrane-bounded organelle;intracellular organelle;lipid particle;macromolecular complex;membrane;midbody;organelle;plasma membrane;protein complex;vesicle						+	24.7735	24.757	24.5483	24.321	24.0409	24.5846	24.2245	24.8098	24.6266	24.6322	24.0858		24.1244		23.6956		23.8001	24.0909	24.5882		22.1179		22.7469		23.9607		23.9052	24.0803	22.7128	23.1473
3937	P07355	Annexin A2	ANXA2	S	18	SLEGDHSTPPSAY	G protein-coupled receptor kinase 1 substrate motif;GSK3 kinase substrate motif	anatomical structure development;anatomical structure formation involved in morphogenesis;biological regulation;cellular component organization;cellular process;developmental process;establishment of localization;extracellular matrix organization;extracellular structure organization;multicellular organismal process;regulation of body fluid levels;regulation of organelle organization;regulation of…	cell part;cytoplasmic membrane-bounded vesicle;endosome;extracellular organelle;intracellular membrane-bounded organelle;intracellular organelle;lipid particle;macromolecular complex;membrane;midbody;organelle;plasma membrane;protein complex;vesicle						+	26.2841		25.052	23.1597	24.6837	24.2734	24.8782	25.121	23.9121	23.1003	23.3001	22.6337			22.3618	22.6478	25.5309	22.6767	23.7265	23.0281		21.0624	23.4308	24.1681	22.8427		22.3195		22.8887					23.1635
11468	P07355	Annexin A2	ANXA2	T	19	LEGDHSTPPSAYG	Casein kinase I substrate motif;Casein kinase II substrate motif;G protein-coupled receptor kinase 1 substrate motif;GSK-3, ERK1, ERK2, CDK5 substrate motif;MDC1 BRCT domain binding motif;Plk1 PBD domain binding motif;WW domain binding motif	anatomical structure development;anatomical structure formation involved in morphogenesis;biological regulation;cellular component organization;cellular process;developmental process;establishment of localization;extracellular matrix organization;extracellular structure organization;multicellular organismal process;regulation of body fluid levels;regulation of organelle organization;regulation of…	cell part;cytoplasmic membrane-bounded vesicle;endosome;extracellular organelle;intracellular membrane-bounded organelle;intracellular organelle;lipid particle;macromolecular complex;membrane;midbody;organelle;plasma membrane;protein complex;vesicle						+	26.4749	26.0421	24.526	24.2407	24.6539	25.4517	26.1856	26.1484	24.7936	24.0528	23.0834	23.0535	25.4313	25.1884		22.8231	25.3607	24.8931	24.2023	23.5196														23.5798
12827	P07355	Annexin A2	ANXA2	Y	30	YGSVKAYTNFDAE	Grb2 SH2 domain binding motif;Src kinase substrate motif	anatomical structure development;anatomical structure formation involved in morphogenesis;biological regulation;cellular component organization;cellular process;developmental process;establishment of localization;extracellular matrix organization;extracellular structure organization;multicellular organismal process;regulation of body fluid levels;regulation of organelle organization;regulation of…	cell part;cytoplasmic membrane-bounded vesicle;endosome;extracellular organelle;intracellular membrane-bounded organelle;intracellular organelle;lipid particle;macromolecular complex;membrane;midbody;organelle;plasma membrane;protein complex;vesicle						+		20.9468		21.6517		20.8258	21.1987	21.2476		20.7381																					22.3509	22.2787	21.6652	22.0686
12828	P07355	Annexin A2	ANXA2	Y	24	STPPSAYGSVKAY	JAK2 kinase substrate motif;Src kinase substrate motif	anatomical structure development;anatomical structure formation involved in morphogenesis;biological regulation;cellular component organization;cellular process;developmental process;establishment of localization;extracellular matrix organization;extracellular structure organization;multicellular organismal process;regulation of body fluid levels;regulation of organelle organization;regulation of…	cell part;cytoplasmic membrane-bounded vesicle;endosome;extracellular organelle;intracellular membrane-bounded organelle;intracellular organelle;lipid particle;macromolecular complex;membrane;midbody;organelle;plasma membrane;protein complex;vesicle						+	24.2893	19.8003		23.7098	22.6603	21.0901	22.6881	20.8449	20.1328				25.7922	24.3165			25.5727	26.0301	24.1281	23.7538											24.0664	23.3563	23.4502	23.9695
12829	P07355	Annexin A2	ANXA2	Y	317	YGKSLYYYIQQDT	STAT3 SH2 domain binding motif;TC-PTP phosphatase substrate motif	anatomical structure development;anatomical structure formation involved in morphogenesis;biological regulation;cellular component organization;cellular process;developmental process;establishment of localization;extracellular matrix organization;extracellular structure organization;multicellular organismal process;regulation of body fluid levels;regulation of organelle organization;regulation of…	cell part;cytoplasmic membrane-bounded vesicle;endosome;extracellular organelle;intracellular membrane-bounded organelle;intracellular organelle;lipid particle;macromolecular complex;membrane;midbody;organelle;plasma membrane;protein complex;vesicle						+				20.4708				19.1166																									19.423
12830	P07355	Annexin A2	ANXA2	Y	238	YKSYSPYDMLESI	ALK kinase substrate motif;JAK2 kinase substrate motif;SHIP2 SH2 domain binding motif;Src family kinase substrate motif;Src kinase substrate motif	anatomical structure development;anatomical structure formation involved in morphogenesis;biological regulation;cellular component organization;cellular process;developmental process;establishment of localization;extracellular matrix organization;extracellular structure organization;multicellular organismal process;regulation of body fluid levels;regulation of organelle organization;regulation of…	cell part;cytoplasmic membrane-bounded vesicle;endosome;extracellular organelle;intracellular membrane-bounded organelle;intracellular organelle;lipid particle;macromolecular complex;membrane;midbody;organelle;plasma membrane;protein complex;vesicle						+		18.3865	18.5254	22.3124	21.6587	20.5793	21.2959	20.6183						22.9897				24.4053													22.6285	22.5332	22.102	22.3738
12842	P08758	Annexin A5	ANXA5	Y	94	SRLYDAYELKHAL	3BP2 SH2 domain binding motif;SHP1 phosphatase substrate motif;Src kinase substrate motif	biological regulation;cellular process;coagulation;multicellular organismal process;regulation of body fluid levels;response to chemical stimulus;response to stimulus;signal transduction	cell part;cytoplasm;extracellular organelle;organelle;vesicle						+				21.4311										19.5516			21.6617	22.2007																20.0945
12836	P08133	Annexin A6	ANXA6	Y	30	QDAEALYTAMKGF	ALK kinase substrate motif;PI3 kinase p85 SH2 domain binding motif;Src kinase substrate motif	biological regulation;establishment of localization;ion transport;transport	cell part;cytoplasmic membrane-bounded vesicle;extracellular organelle;intracellular membrane-bounded organelle;intracellular organelle;organelle;vesicle						+
10658	Q9Y6Q5-2	AP-1 complex subunit mu-2	AP1M2	S	226	FELTGLSGSKNKS	Casein kinase II substrate motif	biological regulation;cellular component organization;cellular membrane organization;cellular process;establishment of localization;Golgi vesicle transport;immune system process;membrane organization;protein targeting;protein transport;transport;vesicle-mediated transport;viral reproduction	AP-type membrane coat adaptor complex;cell part;cytosol;macromolecular complex;membrane;protein complex	Lysosome		+				23.6137		23.8874																															24.789
12629	Q9Y6Q5	AP-1 complex subunit mu-2	AP1M2	T	223	RVLFELTGRSKNK	Casein kinase II substrate motif;PKA kinase substrate motif;PKC kinase substrate motif	biological regulation;cellular component organization;cellular membrane organization;cellular process;establishment of localization;Golgi vesicle transport;immune system process;membrane organization;protein targeting;protein transport;transport;vesicle-mediated transport;viral reproduction	AP-type membrane coat adaptor complex;cell part;cytosol;macromolecular complex;membrane;protein complex	Lysosome		+				25.4249	25.2877	25.3934	24.6611	25.2552	25.0033	25.2156	25.3056	25.3564	25.3737	22.9126	21.7583	24.6539	24.2429	22.0763	21.5083	24.402	24.5973	22.8608	21.2999	22.9525	22.9672	22.7071	22.8281	22.7241	23.3933	23.7388	23.2542	23.1534				23.5718	23.9912
5207	P61966	AP-1 complex subunit sigma-1A	AP1S1	S	147	LQEEDESPRSVLE	b-Adrenergic Receptor kinase substrate motif;Casein kinase I substrate motif;Casein kinase II substrate motif;ERK1,2 kinase substrate motif;Growth associated histone HI kinase substrate motif;GSK-3, ERK1, ERK2, CDK5 substrate motif;PKA kinase substrate motif;PKC kinase substrate motif;WW domain binding motif	biological regulation;cellular component organization;cellular membrane organization;cellular process;endocytosis;establishment of localization;Golgi vesicle transport;immune system process;membrane invagination;membrane organization;multi-organism process;protein transport;response to biotic stimulus;response to stimulus;transport;vesicle-mediated transport;viral reproduction	AP-type membrane coat adaptor complex;cell part;cytosol;macromolecular complex;membrane;protein complex	Lysosome		+				24.0433	23.6988	25.4391	25.1642	25.0877	25.5274	25.2124	25.309	25.3075	26.077	24.123	24.2115			24.3358	24.4806	23.2708		24.4307		24.6124	25.252	24.7879	24.6981		25.2579	25.1796	25.4885	22.6247	24.222		22.7699	23.8678	24.2985
2990	O00203-3	AP-3 complex subunit beta-1	AP3B1	S	560	PAPLLESPFKDRD	b-Adrenergic Receptor kinase substrate motif;Cdc2 kinase substrate motif;CDK kinase substrate motif;CDK1,2,4,6 kinase substrate motif;ERK1,2 kinase substrate motif;GSK-3, ERK1, ERK2, CDK5 substrate motif;WW domain binding motif	biological regulation;cellular component movement;cellular component organization;cellular membrane organization;cellular process;coagulation;cytoskeleton-dependent intracellular transport;endocytosis;establishment of localization;immune system process;membrane invagination;membrane organization;multicellular organismal process;organelle organization;pigment granule organization;protein targeting…	AP-type membrane coat adaptor complex;cell part;Golgi apparatus;intracellular membrane-bounded organelle;intracellular organelle;macromolecular complex;membrane;organelle;protein complex	Lysosome		+			+		24.5756	25.199	24.9793	25.0771	24.9549	25.1058	25.1233	25.6949	25.6209	25.0151	24.6103	24.7279	24.1086	25.0766	25.167	24.8443	24.7723	25.1252	25.1309	25.0647	25.1505	24.3203	24.6561	24.9608	25.2967	25.5863	25.4052	25.0884	25.3194	26.0395	26.2786	25.7226	26.2016
2991	O00203-3	AP-3 complex subunit beta-1	AP3B1	S	227	GKNFYESDDDQKE	b-Adrenergic Receptor kinase substrate motif;Casein kinase II substrate motif;Pyruvate dehydrogenase kinase substrate motif	biological regulation;cellular component movement;cellular component organization;cellular membrane organization;cellular process;coagulation;cytoskeleton-dependent intracellular transport;endocytosis;establishment of localization;immune system process;membrane invagination;membrane organization;multicellular organismal process;organelle organization;pigment granule organization;protein targeting…	AP-type membrane coat adaptor complex;cell part;Golgi apparatus;intracellular membrane-bounded organelle;intracellular organelle;macromolecular complex;membrane;organelle;protein complex	Lysosome		+			+	27.9529	28.4523	27.9834	28.1258	28.1718	27.7805	27.6243	27.6257	27.2192	28.2056	27.6294	28.0965	26.5359	27.1937	27.5604	27.6526	26.9137	26.8907	27.2413	27.9162	28.0727	28.6906	28.3851	28.421	28.3351	28.4681	28.4758	28.6921	28.5195	28.3355	27.8201	28.5042	25.3652	27.2262
5842	Q13367	AP-3 complex subunit beta-2	AP3B2	S	272	EKAFYGSEEDEAK	Casein kinase II substrate motif;G protein-coupled receptor kinase 1 substrate motif;Pyruvate dehydrogenase kinase substrate motif	cellular component movement;cellular component organization;cellular membrane organization;cellular process;cytoskeleton-dependent intracellular transport;endocytosis;establishment of localization;Golgi vesicle transport;membrane invagination;membrane organization;protein transport;transport;vesicle-mediated transport	AP-type membrane coat adaptor complex;cell part;cytoplasmic membrane-bounded vesicle;intracellular membrane-bounded organelle;intracellular organelle;macromolecular complex;membrane;nucleus;organelle;protein complex;vesicle	Lysosome		+			+	24.7918	25.3674	25.4109	25.5125	25.3965	25.4476	25.3089	25.3748	24.8545	25.8699			22.7388		23.73	23.3801	22.7168	22.6998		23.6924	24.5318	23.0024
3062	O14617-5	AP-3 complex subunit delta-1	AP3D1	S	658	RPKHRPSEADEEE	Casein kinase II substrate motif;DNA dependent Protein kinase substrate motif;G protein-coupled receptor kinase 1 substrate motif;PKA kinase substrate motif;PKC kinase substrate motif;Pyruvate dehydrogenase kinase substrate motif	biological regulation;biosynthetic process;cellular component movement;cellular component organization;cellular localization;cellular membrane organization;cellular process;cytoskeleton-dependent intracellular transport;establishment of localization;immune system process;localization;membrane organization;metabolic process;pigment metabolic process;protein transport;transport;vesicle-mediated tra…	cell part;Golgi apparatus;intracellular membrane-bounded organelle;intracellular organelle;macromolecular complex;membrane;organelle;protein complex	Lysosome		+			+					22.8335	23.928	22.3492	22.4773	22.1652	23.0801		20.1756		21.652																	22.4234
3063	O14617-5	AP-3 complex subunit delta-1	AP3D1	S	632	WINEPLSDSESED	Casein kinase I substrate motif;Casein kinase II substrate motif;G protein-coupled receptor kinase 1 substrate motif;GSK3 kinase substrate motif	biological regulation;biosynthetic process;cellular component movement;cellular component organization;cellular localization;cellular membrane organization;cellular process;cytoskeleton-dependent intracellular transport;establishment of localization;immune system process;localization;membrane organization;metabolic process;pigment metabolic process;protein transport;transport;vesicle-mediated tra…	cell part;Golgi apparatus;intracellular membrane-bounded organelle;intracellular organelle;macromolecular complex;membrane;organelle;protein complex	Lysosome		+			+						21.8783		23.1558		22.5314			22.7263
3064	O14617-5	AP-3 complex subunit delta-1	AP3D1	S	634	NEPLSDSESEDER	b-Adrenergic Receptor kinase substrate motif;Casein kinase II substrate motif;G protein-coupled receptor kinase 1 substrate motif	biological regulation;biosynthetic process;cellular component movement;cellular component organization;cellular localization;cellular membrane organization;cellular process;cytoskeleton-dependent intracellular transport;establishment of localization;immune system process;localization;membrane organization;metabolic process;pigment metabolic process;protein transport;transport;vesicle-mediated tra…	cell part;Golgi apparatus;intracellular membrane-bounded organelle;intracellular organelle;macromolecular complex;membrane;organelle;protein complex	Lysosome		+			+																																23.8432
3065	O14617-5	AP-3 complex subunit delta-1	AP3D1	S	636	PLSDSESEDERPR	b-Adrenergic Receptor kinase substrate motif;BARD1 BRCT domain binding motif;Casein kinase I substrate motif;Casein kinase II substrate motif;G protein-coupled receptor kinase 1 substrate motif;MAPKAPK2 kinase substrate motif	biological regulation;biosynthetic process;cellular component movement;cellular component organization;cellular localization;cellular membrane organization;cellular process;cytoskeleton-dependent intracellular transport;establishment of localization;immune system process;localization;membrane organization;metabolic process;pigment metabolic process;protein transport;transport;vesicle-mediated tra…	cell part;Golgi apparatus;intracellular membrane-bounded organelle;intracellular organelle;macromolecular complex;membrane;organelle;protein complex	Lysosome		+			+						21.8783		23.1558		22.5314			22.7263
11304	O14617-5	AP-3 complex subunit delta-1	AP3D1	T	878	DFWLSTTPPPAPA	G protein-coupled receptor kinase 1 substrate motif;GSK-3, ERK1, ERK2, CDK5 substrate motif;WW domain binding motif	biological regulation;biosynthetic process;cellular component movement;cellular component organization;cellular localization;cellular membrane organization;cellular process;cytoskeleton-dependent intracellular transport;establishment of localization;immune system process;localization;membrane organization;metabolic process;pigment metabolic process;protein transport;transport;vesicle-mediated tra…	cell part;Golgi apparatus;intracellular membrane-bounded organelle;intracellular organelle;macromolecular complex;membrane;organelle;protein complex	Lysosome		+			+	24.197				25.1645		25.9642	26.0937	25.4549	25.0903	23.1957	24.0915								24.329		23.5553				23.6135			23.6283
5381	Q02410-2	Amyloid beta A4 precursor protein-binding family A member 1	APBA1	S	80	CLARSASTESGFH	14-3-3 domain binding motif;Calmodulin-dependent protein kinase II substrate motif;Calmodulin-dependent protein kinase IV substrate motif;Casein kinase II substrate motif;Chk1 kinase substrate motif;PKA kinase substrate motif;PKC kinase substrate motif	amine transport;amino acid transport;anatomical structure development;behavior;biological adhesion;biological regulation;cell adhesion;cell communication;cell-cell signaling;cellular component assembly;cellular component movement;cellular component organization;cellular process;cytoskeleton-dependent intracellular transport;developmental process;embryo development;establishment of localization;gr…	cell part;cytoplasmic membrane-bounded vesicle;intracellular membrane-bounded organelle;intracellular organelle;macromolecular complex;membrane;nucleus;organelle;plasma membrane;protein complex;vesicle			+	+		+				23.5272		23.9406																											22.1503
2409	H0YAJ5	Amyloid beta A4 precursor protein-binding family B member 2	APBB2	S	325	QGSRKGSLSSVTP	14-3-3 domain binding motif;Calmodulin-dependent protein kinase II substrate motif;Casein kinase II substrate motif;MAPKAPK2 kinase substrate motif;Phosphorylase kinase substrate motif;PKA kinase substrate motif;PKC epsilon kinase substrate motif;PKC kinase substrate motif								+
2410	H0YAJ5	Amyloid beta A4 precursor protein-binding family B member 2	APBB2	S	113	DPNKNLSPTAVIN	Casein kinase II substrate motif;ERK1,2 kinase substrate motif;GSK-3, ERK1, ERK2, CDK5 substrate motif;PKA kinase substrate motif;PKC kinase substrate motif;WW domain binding motif								+											24.9645	24.8451			24.4314	24.6447				25.2817	24.3569	24.455	23.9601	24.2566	23.62	24.0449	23.8844	23.4466	24.2077	24.187	24.2646	24.7184	23.341
8296	Q92870	Amyloid beta A4 precursor protein-binding family B member 2	APBB2	S	334	QGSRKGSLSSVTP	14-3-3 domain binding motif;Calmodulin-dependent protein kinase II substrate motif;Casein kinase II substrate motif;MAPKAPK2 kinase substrate motif;Phosphorylase kinase substrate motif;PKA kinase substrate motif;PKC epsilon kinase substrate motif;PKC kinase substrate motif	biological regulation;cell motility;cellular component movement;cellular component organization;cellular process;extracellular matrix organization;extracellular structure organization;locomotion;regulation of cell cycle;response to chemical stimulus;response to external stimulus;response to stimulus;signal transduction	cell part;cell projection;cytoplasm;intracellular membrane-bounded organelle;intracellular organelle;membrane;nucleus;organelle;site of polarized growth;synapse						+											23.4285	23.6382	24.4041	23.8174	22.9951	23.692	23.8779	23.8472	23.8915	23.971					20.5988									23.1116
4423	P25054-2	Adenomatous polyposis coli protein	APC	S	679	DNIDNLSPKASHR	Casein kinase I substrate motif;ERK1,2 kinase substrate motif;G protein-coupled receptor kinase 1 substrate motif;Growth associated histone HI kinase substrate motif;GSK3 kinase substrate motif;GSK-3, ERK1, ERK2, CDK5 substrate motif;PKA kinase substrate motif;PKC kinase substrate motif;WW domain binding motif	anatomical structure development;anatomical structure morphogenesis;biological adhesion;biological regulation;cell activation;cell adhesion;cell differentiation;cell junction organization;cell motility;cellular component assembly;cellular component disassembly;cellular component morphogenesis;cellular component movement;cellular component organization;cellular homeostasis;cellular process;chromos…	cell part;cell projection;centrosome;cytosol;intracellular membrane-bounded organelle;intracellular non-membrane-bounded organelle;intracellular organelle;kinetochore;macromolecular complex;microtubule organizing center;nucleus;organelle;protein complex;site of polarized growth	Basal cell carcinoma;Colorectal cancer;Endometrial cancer;Pathways in cancer;Regulation of actin cytoskeleton;Wnt signaling pathway			+	+	+			24.7886		24.625		24.2407	25.0976		24.846						24.5176	25.5713	25.1448		23.8725	25.4524				25.0945	25.7295	25.3562	25.6606		25.278
4424	P25054-2	Adenomatous polyposis coli protein	APC	S	1259	FSSGAKSPSKSGA	Casein kinase II substrate motif;Cdc2 kinase substrate motif;CDK kinase substrate motif;CDK1,2,4,6 kinase substrate motif;ERK1,2 kinase substrate motif;G protein-coupled receptor kinase 1 substrate motif;Growth associated histone HI kinase substrate motif;GSK3 kinase substrate motif;GSK-3, ERK1, ERK2, CDK5 substrate motif;MAPKAPK2 kinase substrate motif;WW domain binding motif	anatomical structure development;anatomical structure morphogenesis;biological adhesion;biological regulation;cell activation;cell adhesion;cell differentiation;cell junction organization;cell motility;cellular component assembly;cellular component disassembly;cellular component morphogenesis;cellular component movement;cellular component organization;cellular homeostasis;cellular process;chromos…	cell part;cell projection;centrosome;cytosol;intracellular membrane-bounded organelle;intracellular non-membrane-bounded organelle;intracellular organelle;kinetochore;macromolecular complex;microtubule organizing center;nucleus;organelle;protein complex;site of polarized growth	Basal cell carcinoma;Colorectal cancer;Endometrial cancer;Pathways in cancer;Regulation of actin cytoskeleton;Wnt signaling pathway			+	+	+		22.4789				22.4614	22.1599				21.6818									22.1557	22.7397	22.6748	23.0235	23.0192	22.2802					22.5984	23.7118	23.9338		22.7626
4425	P25054-2	Adenomatous polyposis coli protein	APC	S	1987	DIQRPDSEHGLSP	14-3-3 domain binding motif;b-Adrenergic Receptor kinase substrate motif;Calmodulin-dependent protein kinase I substrate motif;Calmodulin-dependent protein kinase II substrate motif;Calmodulin-dependent protein kinase IV substrate motif;Chk1 kinase substrate motif;G protein-coupled receptor kinase 1 substrate motif;PKA kinase substrate motif;PKC kinase substrate motif	anatomical structure development;anatomical structure morphogenesis;biological adhesion;biological regulation;cell activation;cell adhesion;cell differentiation;cell junction organization;cell motility;cellular component assembly;cellular component disassembly;cellular component morphogenesis;cellular component movement;cellular component organization;cellular homeostasis;cellular process;chromos…	cell part;cell projection;centrosome;cytosol;intracellular membrane-bounded organelle;intracellular non-membrane-bounded organelle;intracellular organelle;kinetochore;macromolecular complex;microtubule organizing center;nucleus;organelle;protein complex;site of polarized growth	Basal cell carcinoma;Colorectal cancer;Endometrial cancer;Pathways in cancer;Regulation of actin cytoskeleton;Wnt signaling pathway			+	+	+			23.7553				23.0398	23.1418			22.6214	22.6965	23.2339		23.5673		23.0626		23.0345	22.8476		23.6049		23.2226	22.4038	23.9879		23.2801
4426	P25054-2	Adenomatous polyposis coli protein	APC	S	1992	DSEHGLSPDSENF	Casein kinase II substrate motif;ERK1,2 kinase substrate motif;GSK-3, ERK1, ERK2, CDK5 substrate motif;WW domain binding motif	anatomical structure development;anatomical structure morphogenesis;biological adhesion;biological regulation;cell activation;cell adhesion;cell differentiation;cell junction organization;cell motility;cellular component assembly;cellular component disassembly;cellular component morphogenesis;cellular component movement;cellular component organization;cellular homeostasis;cellular process;chromos…	cell part;cell projection;centrosome;cytosol;intracellular membrane-bounded organelle;intracellular non-membrane-bounded organelle;intracellular organelle;kinetochore;macromolecular complex;microtubule organizing center;nucleus;organelle;protein complex;site of polarized growth	Basal cell carcinoma;Colorectal cancer;Endometrial cancer;Pathways in cancer;Regulation of actin cytoskeleton;Wnt signaling pathway			+	+	+		24.1294	24.4431	23.2875	23.5846	23.3862	23.9998	24.1577	23.1229	23.2716	22.6214	24.1911	23.2339		23.5673	23.5402	23.0626		23.0345	24.2077		25.0233	24.0455	24.5577	24.956	24.7879	24.3601	23.2801		24.0802				24.4474
4428	P25054-2	Adenomatous polyposis coli protein	APC	S	886	PSIESYSEDDESK	Casein kinase I substrate motif;Casein kinase II substrate motif;G protein-coupled receptor kinase 1 substrate motif;Pyruvate dehydrogenase kinase substrate motif	anatomical structure development;anatomical structure morphogenesis;biological adhesion;biological regulation;cell activation;cell adhesion;cell differentiation;cell junction organization;cell motility;cellular component assembly;cellular component disassembly;cellular component morphogenesis;cellular component movement;cellular component organization;cellular homeostasis;cellular process;chromos…	cell part;cell projection;centrosome;cytosol;intracellular membrane-bounded organelle;intracellular non-membrane-bounded organelle;intracellular organelle;kinetochore;macromolecular complex;microtubule organizing center;nucleus;organelle;protein complex;site of polarized growth	Basal cell carcinoma;Colorectal cancer;Endometrial cancer;Pathways in cancer;Regulation of actin cytoskeleton;Wnt signaling pathway			+	+	+		22.23			21.3867			21.7317		22.5745		23.8324	22.8955	22.8157	24.0464		23.1643		23.6885	23.8936		23.9573	23.0192	23.2407			24.1349				23.428
4429	P25054-2	Adenomatous polyposis coli protein	APC	S	2028	CLSRQASSDSDSI	14-3-3 domain binding motif;Calmodulin-dependent protein kinase II substrate motif;Calmodulin-dependent protein kinase IV substrate motif;Casein kinase II substrate motif;Chk1 kinase substrate motif;MAPKAPK2 kinase substrate motif;PKA kinase substrate motif;PKC kinase substrate motif	anatomical structure development;anatomical structure morphogenesis;biological adhesion;biological regulation;cell activation;cell adhesion;cell differentiation;cell junction organization;cell motility;cellular component assembly;cellular component disassembly;cellular component morphogenesis;cellular component movement;cellular component organization;cellular homeostasis;cellular process;chromos…	cell part;cell projection;centrosome;cytosol;intracellular membrane-bounded organelle;intracellular non-membrane-bounded organelle;intracellular organelle;kinetochore;macromolecular complex;microtubule organizing center;nucleus;organelle;protein complex;site of polarized growth	Basal cell carcinoma;Colorectal cancer;Endometrial cancer;Pathways in cancer;Regulation of actin cytoskeleton;Wnt signaling pathway			+	+	+	23.0756	23.122	23.4091	23.0446	23.3631	23.1325	23.3595	23.2394	22.1981	22.7883	23.6303		22.9715		24.0193	22.5134			22.6489	23.4551	23.7276	24.3311		23.6793		24.7082	24.2769	23.7215	24.0282	24.1569				23.6454
4431	P25054-2	Adenomatous polyposis coli protein	APC	S	2734	QSPKRHSGSYLVT	Casein kinase II substrate motif;PAK2 kinase substrate motif;PKA kinase substrate motif;PKC kinase substrate motif	anatomical structure development;anatomical structure morphogenesis;biological adhesion;biological regulation;cell activation;cell adhesion;cell differentiation;cell junction organization;cell motility;cellular component assembly;cellular component disassembly;cellular component morphogenesis;cellular component movement;cellular component organization;cellular homeostasis;cellular process;chromos…	cell part;cell projection;centrosome;cytosol;intracellular membrane-bounded organelle;intracellular non-membrane-bounded organelle;intracellular organelle;kinetochore;macromolecular complex;microtubule organizing center;nucleus;organelle;protein complex;site of polarized growth	Basal cell carcinoma;Colorectal cancer;Endometrial cancer;Pathways in cancer;Regulation of actin cytoskeleton;Wnt signaling pathway			+	+	+		21.6919													22.8678					22.7065		23.8945		23.6991			23.4064
4432	P25054-2	Adenomatous polyposis coli protein	APC	S	2182	SVKSELSPVARQT	ERK1,2 kinase substrate motif;GSK-3, ERK1, ERK2, CDK5 substrate motif;PKA kinase substrate motif;WW domain binding motif	anatomical structure development;anatomical structure morphogenesis;biological adhesion;biological regulation;cell activation;cell adhesion;cell differentiation;cell junction organization;cell motility;cellular component assembly;cellular component disassembly;cellular component morphogenesis;cellular component movement;cellular component organization;cellular homeostasis;cellular process;chromos…	cell part;cell projection;centrosome;cytosol;intracellular membrane-bounded organelle;intracellular non-membrane-bounded organelle;intracellular organelle;kinetochore;macromolecular complex;microtubule organizing center;nucleus;organelle;protein complex;site of polarized growth	Basal cell carcinoma;Colorectal cancer;Endometrial cancer;Pathways in cancer;Regulation of actin cytoskeleton;Wnt signaling pathway			+	+	+		22.5989		22.6097	22.5804	21.8563	23.2782	22.7604		22.3302	22.7198	23.1056	22.3969	23.2562	22.585	22.3277	22.9549	22.3982	22.7407	22.8434	22.686	22.6427	22.444	22.4159	23.1456	22.9014	22.3255		22.706	22.0836
4434	P25054-2	Adenomatous polyposis coli protein	APC	S	941	LNSGRQSPSQNER	Casein kinase II substrate motif;ERK1,2 kinase substrate motif;GSK-3, ERK1, ERK2, CDK5 substrate motif;MAPKAPK2 kinase substrate motif;PKA kinase substrate motif;PKC kinase substrate motif;WW domain binding motif	anatomical structure development;anatomical structure morphogenesis;biological adhesion;biological regulation;cell activation;cell adhesion;cell differentiation;cell junction organization;cell motility;cellular component assembly;cellular component disassembly;cellular component morphogenesis;cellular component movement;cellular component organization;cellular homeostasis;cellular process;chromos…	cell part;cell projection;centrosome;cytosol;intracellular membrane-bounded organelle;intracellular non-membrane-bounded organelle;intracellular organelle;kinetochore;macromolecular complex;microtubule organizing center;nucleus;organelle;protein complex;site of polarized growth	Basal cell carcinoma;Colorectal cancer;Endometrial cancer;Pathways in cancer;Regulation of actin cytoskeleton;Wnt signaling pathway			+	+	+	21.3467	22.1236	21.2395	21.3051			20.7922	20.9248						22.8955	22.9483		22.2975	22.9163							21.3366
1372	C9JIF9	Acylamino-acid-releasing enzyme	APEH	S	185	TKALDVSASDDEI	Casein kinase II substrate motif;Pyruvate dehydrogenase kinase substrate motif	macromolecule metabolic process;metabolic process;primary metabolic process;protein metabolic process;proteolysis	cell part;cytoplasm;membrane						+						27.7113		27.9395			26.5028																					24.074
1373	C9JIF9	Acylamino-acid-releasing enzyme	APEH	S	187	ALDVSASDDEIAR	BARD1 BRCT domain binding motif;Casein kinase II substrate motif	macromolecule metabolic process;metabolic process;primary metabolic process;protein metabolic process;proteolysis	cell part;cytoplasm;membrane						+	27.824	27.3821	27.8203	27.4758	27.6076	22.1473	27.3338		27.4391	27.8546		26.8352	26.8034	26.5013	26.377	26.446	26.9233	26.9724	26.9569	26.8534	26.5524	26.6202	26.6051	26.7218	26.2331	26.4386	26.5461	26.2644	26.6934	26.4428		21.6794	27.1316	27.6961
9028	Q9BZZ5-2	Apoptosis inhibitor 5	API5	S	464	EDTTSGSPPKKSS	Cdc2 kinase substrate motif;CDK kinase substrate motif;CDK1,2,4,6 kinase substrate motif;ERK1,2 kinase substrate motif;GSK-3, ERK1, ERK2, CDK5 substrate motif;WW domain binding motif	biological regulation;cell death;cellular process;death	cell part;cytoplasm;macromolecular complex;ribonucleoprotein complex;spliceosomal complex						+	22.1619	22.5616		22.6609			22.5132	22.4961					17.9203	23.146									20.3089						22.0131
8456	Q96GX9	Methylthioribulose-1-phosphate dehydratase	APIP	S	87	KDISGPSPSKKLK	Casein kinase II substrate motif;Cdc2 kinase substrate motif;CDK kinase substrate motif;CDK1,2,4,6 kinase substrate motif;DNA dependent Protein kinase substrate motif;ERK1,2 kinase substrate motif;GSK-3, ERK1, ERK2, CDK5 substrate motif;WW domain binding motif	amine metabolic process;biological regulation;biosynthetic process;cell death;cellular amino acid metabolic process;cellular ketone metabolic process;cellular metabolic compound salvage;cellular metabolic process;cellular nitrogen compound metabolic process;cellular process;cofactor metabolic process;death;heterocycle metabolic process;metabolic process;nitrogen compound metabolic process;nucleob…	cell part;cytosol	Cysteine and methionine metabolism					+	23.2443	23.4285	23.1643	23.264	23.098	22.1856	22.4527	22.6518	23.0294	22.0262	19.1045	23.8489	22.6756	24.5566	23.1766	22.7917	22.904	22.9334	22.0275	22.895	21.3343	23.7446	23.4519	22.6402	24.8412	24.6489	24.0139	24.4456	24.7639	23.3707	23.2617	23.0864	22.2604	22.3015
1873	H7C0V9	Amyloid beta A4 protein	APP	S	344	FQEKVESLEQEAA	b-Adrenergic Receptor kinase substrate motif;Casein kinase II substrate motif;Phosphorylase kinase substrate motif;PKA kinase substrate motif;PKC kinase substrate motif		cell part						+		22.8915			23.0246	23.2401			23.2143	22.8552	24.4819	24.0481			23.8835			23.8719	24.328	24.3818	23.6991	23.8358	23.5226	23.7063	23.5113		23.4012	23.2665	24.1482	23.515				23.5473
3944	P07741	Adenine phosphoribosyltransferase	APRT	S	66	YIAGLDSRGFLFG	b-Adrenergic Receptor kinase substrate motif	behavior;biological regulation;biosynthetic process;cellular aromatic compound metabolic process;cellular metabolic compound salvage;cellular metabolic process;cellular nitrogen compound metabolic process;cellular process;establishment of localization;heterocycle metabolic process;metabolic process;multicellular organismal process;nitrogen compound metabolic process;nucleobase-containing compound…	cell part;cytosol;intracellular membrane-bounded organelle;intracellular organelle;nucleus;organelle	Purine metabolism						22.5443	22.7574	23.6777	23.0676	23.1979		22.5377	21.6032	22.7274	23.889	23.1484	22.6768	23.3868	22.8859	23.9802	23.5654	23.3431	23.8377	23.347	22.7297		22.9894	21.8835		22.7766		23.7263		22.5142	23.3397				23.5432
3945	P07741	Adenine phosphoribosyltransferase	APRT	S	15	VEQRIRSFPDFPT	14-3-3 domain binding motif;Calmodulin-dependent protein kinase II substrate motif;Casein kinase II substrate motif;PKA kinase substrate motif;PKC kinase substrate motif;Pyruvate dehydrogenase kinase substrate motif	behavior;biological regulation;biosynthetic process;cellular aromatic compound metabolic process;cellular metabolic compound salvage;cellular metabolic process;cellular nitrogen compound metabolic process;cellular process;establishment of localization;heterocycle metabolic process;metabolic process;multicellular organismal process;nitrogen compound metabolic process;nucleobase-containing compound…	cell part;cytosol;intracellular membrane-bounded organelle;intracellular organelle;nucleus;organelle	Purine metabolism						24.2209				23.3133						23.636										23.5443	23.8113		23.7834	22.7389		24.2041	24.2751	23.6538	24.4084				24.6065
4022	P10398	Serine/threonine-protein kinase A-Raf	ARAF	S	186	LTPQGPSPRTQHC	Casein kinase II substrate motif;DNA dependent Protein kinase substrate motif;ERK1,2 kinase substrate motif;Growth associated histone HI kinase substrate motif;GSK-3, ERK1, ERK2, CDK5 substrate motif;PKA kinase substrate motif;PKC kinase substrate motif;WW domain binding motif	biological regulation;regulation of protein modification process	cell part;cytosol;intracellular membrane-bounded organelle;intracellular organelle;mitochondrion;organelle	Acute myeloid leukemia;Bladder cancer;Chronic myeloid leukemia;Colorectal cancer;Endometrial cancer;ErbB signaling pathway;Glioma;Hepatitis C;Insulin signaling pathway;Long-term depression;Long-term potentiation;Melanoma;Natural killer cell mediated cytotoxicity;Non-small cell lung cancer;Pancreatic cancer;Pathways in cancer;Progesterone-mediated oocyte maturation;Prostate cancer;Regulation of ac…	+				+	24.692	25.6792	25.433	25.7954	25.4333	25.7008	25.4501	25.7698	25.9496	25.2419	26.4783	26.3263	26.5471	26.1479	26.1905	26.2497	26.2845	26.059	26.7233	26.3998	24.6277	24.1524	23.1601		26.3291	26.0743	24.093	23.3601	23.8825	24.2242			27.2341	27.6353
4023	P10398	Serine/threonine-protein kinase A-Raf	ARAF	S	157	RQQFYHSVQDLSG	Casein kinase II substrate motif;Pyruvate dehydrogenase kinase substrate motif	biological regulation;regulation of protein modification process	cell part;cytosol;intracellular membrane-bounded organelle;intracellular organelle;mitochondrion;organelle	Acute myeloid leukemia;Bladder cancer;Chronic myeloid leukemia;Colorectal cancer;Endometrial cancer;ErbB signaling pathway;Glioma;Hepatitis C;Insulin signaling pathway;Long-term depression;Long-term potentiation;Melanoma;Natural killer cell mediated cytotoxicity;Non-small cell lung cancer;Pancreatic cancer;Pathways in cancer;Progesterone-mediated oocyte maturation;Prostate cancer;Regulation of ac…	+				+														24.3685			24.3814	24.2501
11488	P10398	Serine/threonine-protein kinase A-Raf	ARAF	T	181	PLNELLTPQGPSP	Casein kinase I substrate motif;G protein-coupled receptor kinase 1 substrate motif;GSK-3, ERK1, ERK2, CDK5 substrate motif;RAF1 kinase substrate motif;WW domain binding motif	biological regulation;regulation of protein modification process	cell part;cytosol;intracellular membrane-bounded organelle;intracellular organelle;mitochondrion;organelle	Acute myeloid leukemia;Bladder cancer;Chronic myeloid leukemia;Colorectal cancer;Endometrial cancer;ErbB signaling pathway;Glioma;Hepatitis C;Insulin signaling pathway;Long-term depression;Long-term potentiation;Melanoma;Natural killer cell mediated cytotoxicity;Non-small cell lung cancer;Pancreatic cancer;Pathways in cancer;Progesterone-mediated oocyte maturation;Prostate cancer;Regulation of ac…	+				+						23.1215	23.4855	22.0642	25.045	23.1527			22.7962			22.0527	23.1238		23.2113						23.3084							23.6121	23.4286
8580	Q96P48-3	Arf-GAP with Rho-GAP domain, ANK repeat and PH domain-containing protein 1	ARAP1	S	229	FPEFDDSDYDEVP	b-Adrenergic Receptor kinase substrate motif;Casein kinase II substrate motif;Pyruvate dehydrogenase kinase substrate motif	biological regulation;cellular component organization;cellular process;cytoskeleton organization;organelle organization;regulation of organelle organization;response to stimulus;signal transduction	cell part;cytosol;Golgi apparatus;intracellular membrane-bounded organelle;intracellular organelle;membrane;organelle;plasma membrane	Endocytosis					+											23.3598		24.1252			24.1141	24.5329	24.372	24.4159														23.4661	23.3632
2412	G5E9Y3	Arf-GAP with Rho-GAP domain, ANK repeat and PH domain-containing protein 3	ARAP3	S	1275	PLTSQKSLDQPFL	G protein-coupled receptor kinase 1 substrate motif	biological regulation;cellular process;response to stimulus;signal transduction	cell part;intracellular						+	24.3076	24.0186	23.6575	23.4237	23.978	23.9784	24.0181	24.101	23.8372	23.5164	23.3645	23.6942	24.5382	23.9321	24.703	24.0629	24.4403	24.7783	24.1579	23.7128
5198	P84077	ADP-ribosylation factor 1	ARF1	S	147	DKLGLHSLRHRNW	PKA kinase substrate motif;PKC kinase substrate motif	biological regulation;biosynthetic process;cellular component organization;cellular homeostasis;cellular ion homeostasis;cellular lipid metabolic process;cellular metabolic process;cellular process;establishment of localization;Golgi vesicle transport;homeostatic process;immune system process;lipid metabolic process;metabolic process;organelle organization;primary metabolic process;protein transp…	cell part;cytosol;membrane;plasma membrane	Vibrio cholerae infection		+				23.7443	23.3962	23.3504	23.2658	23.4939	23.4343	23.4775	23.6977	23.4567	22.9224	23.9017	22.3254	23.8794	22.8375	23.0756	23.1202	23.1086	23.4816	23.1341	23.4414	23.0082		22.3486	22.9585		21.9117			22.6946	22.545			23.2687	24.4072
4232	P18085	ADP-ribosylation factor 4	ARF4	S	147	DKLGLQSLRNRTW	PKA kinase substrate motif;PKC kinase substrate motif	anatomical structure development;biological regulation;cellular process;developmental process;establishment of localization;protein transport;response to stimulus;response to stress;signal transduction;transport;vesicle-mediated transport	cell part;Golgi apparatus;intracellular membrane-bounded organelle;intracellular organelle;membrane;organelle;plasma membrane			+				23.5793	23.1775	23.9473	23.4338	23.5993	23.5156	23.2873	23.8509	23.9982	23.7404	23.7462	23.4721	24.6286	23.8641	23.8032	23.3605	24.1213	24.4344	23.9322	23.5994	23.9463	24.436	23.6152	23.9264	23.5763	23.8976	24.1109	23.9741	23.1876	23.9367			22.9122	23.5919
7810	Q8N6T3	ADP-ribosylation factor GTPase-activating protein 1	ARFGAP1	S	361	STERRSSDSWEVW	14-3-3 domain binding motif;Calmodulin-dependent protein kinase II substrate motif;Casein kinase II substrate motif;MDC1 BRCT domain binding motif;PAK2 kinase substrate motif;PKA kinase substrate motif;PKA, PKG kinase substrate motif;PKC epsilon kinase substrate motif;PKC kinase substrate motif;PKG kinase substrate motif;Plk1 PBD domain binding motif	biological regulation;cellular component organization;cellular metabolic process;cellular process;establishment of localization;Golgi vesicle transport;macromolecule metabolic process;metabolic process;organelle organization;primary metabolic process;protein metabolic process;protein transport;regulation of protein modification process;transport;vesicle organization;vesicle-mediated transport	cell part;cytosol;endoplasmic reticulum;intracellular membrane-bounded organelle;intracellular organelle;membrane;organelle;plasma membrane;synapse	Endocytosis		+				23.8276	22.9963	23.2581	23.7075	23.8134	23.5386	24.2136	23.1773	24.4198	23.6136	24.0155	24.0802	24.074	25.1095	24.8522	23.1113	24.8788	24.0414	24.5339	23.5712												23.143		24.1116
12183	Q8N6T3	ADP-ribosylation factor GTPase-activating protein 1	ARFGAP1	T	135	SPAQNWTPPQPRT	G protein-coupled receptor kinase 1 substrate motif;GSK-3, ERK1, ERK2, CDK5 substrate motif;WW domain binding motif	biological regulation;cellular component organization;cellular metabolic process;cellular process;establishment of localization;Golgi vesicle transport;macromolecule metabolic process;metabolic process;organelle organization;primary metabolic process;protein metabolic process;protein transport;regulation of protein modification process;transport;vesicle organization;vesicle-mediated transport	cell part;cytosol;endoplasmic reticulum;intracellular membrane-bounded organelle;intracellular organelle;membrane;organelle;plasma membrane;synapse	Endocytosis		+				24.5085	23.3087	23.9751	22.8432	24.2337	23.6375	23.3306		24.0453	23.6506	23.841	22.7886	23.1534		23.8371		23.2964		23.58	21.9245													24.0066	23.9537
12184	Q8N6T3	ADP-ribosylation factor GTPase-activating protein 1	ARFGAP1	T	189	YVGFGNTPPPQKK	GSK-3, ERK1, ERK2, CDK5 substrate motif;WW domain binding motif	biological regulation;cellular component organization;cellular metabolic process;cellular process;establishment of localization;Golgi vesicle transport;macromolecule metabolic process;metabolic process;organelle organization;primary metabolic process;protein metabolic process;protein transport;regulation of protein modification process;transport;vesicle organization;vesicle-mediated transport	cell part;cytosol;endoplasmic reticulum;intracellular membrane-bounded organelle;intracellular organelle;membrane;organelle;plasma membrane;synapse	Endocytosis		+				23.378	23.5567	23.8312	22.6387	23.7206	23.9437		24.0748	24.1156	23.7031		24.0111				23.8429				23.8946				22.4511	23.2794	22.9434							23.0069	23.0463
2011	E9PN48	ADP-ribosylation factor GTPase-activating protein 2	ARFGAP2	S	146	SAVPNHSPEKKDS	Casein kinase II substrate motif;Cdc2 kinase substrate motif;CDK kinase substrate motif;CDK1,2,4,6 kinase substrate motif;ERK1,2 kinase substrate motif;GSK-3, ERK1, ERK2, CDK5 substrate motif;WW domain binding motif	biological regulation	cell part;Golgi apparatus;intracellular membrane-bounded organelle;intracellular organelle;membrane;organelle;plasma membrane			+				25.2506	25.4754	25.0031	25.498	25.2157	25.7746	25.2771	25.4367	25.3728	24.7486	25.1797	25.4725	25.3877	25.098	24.4745	25.4949	25.0528	24.6119	25.8621	24.9625	25.794	24.3998	25.6431	25.1181	25.5401		25.0701	27.9771	24.5104	24.6874		24.9159	26.4724	26.3714
7805	Q8N6H7	ADP-ribosylation factor GTPase-activating protein 2	ARFGAP2	S	432	AGAKAISSDMFFG	PKA kinase substrate motif;PKC kinase substrate motif	biological regulation;cellular process;establishment of localization;protein transport;transport;vesicle-mediated transport	cell part;Golgi apparatus;intracellular membrane-bounded organelle;intracellular non-membrane-bounded organelle;intracellular organelle;membrane;nucleolus;organelle	Endocytosis		+				27.9946	27.5857	27.4787	26.6619	27.7587	27.733	27.5816	27.3939	27.5856	27.2968	26.2095	25.4172	26.2373	25.793	27.2932	26.3195	26.5389	26.8291	26.1131	25.7998	26.6031	26.9105	26.5138	26.8882	26.1844	26.6912	26.9057	26.4949	26.5896	27.042		22.4635	25.5357	26.3687
7806	Q8N6H7	ADP-ribosylation factor GTPase-activating protein 2	ARFGAP2	S	368	PFSLGESFGSRWD	b-Adrenergic Receptor kinase substrate motif;Casein kinase II substrate motif;MAPKAPK2 kinase substrate motif	biological regulation;cellular process;establishment of localization;protein transport;transport;vesicle-mediated transport	cell part;Golgi apparatus;intracellular membrane-bounded organelle;intracellular non-membrane-bounded organelle;intracellular organelle;membrane;nucleolus;organelle	Endocytosis		+				23.837	23.5592	23.1624	23.3123	23.4402	23.7619		23.7535	23.8248	23.9907	24.3007	23.135	23.8357	23.7559	25.3475	23.9437	24.0471	24.8071	23.2522	23.5125		24.5185	23.7087		23.6936	23.8726	24.2995	24.4105	24.1022	24.2864				23.4626
7807	Q8N6H7	ADP-ribosylation factor GTPase-activating protein 2	ARFGAP2	S	240	QKVSSQSFSEIER	Casein kinase II substrate motif	biological regulation;cellular process;establishment of localization;protein transport;transport;vesicle-mediated transport	cell part;Golgi apparatus;intracellular membrane-bounded organelle;intracellular non-membrane-bounded organelle;intracellular organelle;membrane;nucleolus;organelle	Endocytosis		+				23.3019	23.7641	23.49	23.5924	24.0056	24.3481	24.3937	24.8436	23.804	23.3613		21.9009	23.5784		21.8069			23.7244	22.8873													21.99
10626	Q9Y6D6	Brefeldin A-inhibited guanine nucleotide-exchange protein 1	ARFGEF1	S	1079	VRGREGSLTGTKD	14-3-3 domain binding motif;Akt kinase substrate motif;Calmodulin-dependent protein kinase II substrate motif;Casein kinase II substrate motif;G protein-coupled receptor kinase 1 substrate motif;MAPKAPK1 kinase substrate motif;p7 Ribosomal S6 kinase substrate motif;Phosphorylase kinase substrate motif;PKA kinase substrate motif;PKC epsilon kinase substrate motif;PKC kinase substrate motif	biological regulation;cellular component organization;cellular membrane organization;cellular process;establishment of localization;exocytosis;Golgi organization;membrane organization;organelle organization;protein transport;regulation of organelle organization;regulation of protein modification process;secretion;transport;vesicle-mediated transport	cell part;cytosol;intracellular non-membrane-bounded organelle;intracellular organelle;macromolecular complex;membrane;nucleolus;organelle;ribonucleoprotein complex;small nuclear ribonucleoprotein complex			+			+		20.4645	20.5138	21.6205		20.7136	21.3353	20.9074	20.8927	19.9153		22.8789	21.7086	23.0744	23.3895	23.5034	21.7396	22.5495	22.0045	22.7567					19.6407									21.7936
10627	Q9Y6D6	Brefeldin A-inhibited guanine nucleotide-exchange protein 1	ARFGEF1	S	394	LPDDRLSVSSNDT	Casein kinase I substrate motif;Casein kinase II substrate motif;PKA kinase substrate motif;PKC kinase substrate motif	biological regulation;cellular component organization;cellular membrane organization;cellular process;establishment of localization;exocytosis;Golgi organization;membrane organization;organelle organization;protein transport;regulation of organelle organization;regulation of protein modification process;secretion;transport;vesicle-mediated transport	cell part;cytosol;intracellular non-membrane-bounded organelle;intracellular organelle;macromolecular complex;membrane;nucleolus;organelle;ribonucleoprotein complex;small nuclear ribonucleoprotein complex			+			+
10630	Q9Y6D6	Brefeldin A-inhibited guanine nucleotide-exchange protein 1	ARFGEF1	S	1566	KPLDTISQKSVDI	ATM kinase substrate motif;Casein kinase I substrate motif;Casein kinase II substrate motif;DNA dependent Protein kinase substrate motif;PKA kinase substrate motif;PKC kinase substrate motif	biological regulation;cellular component organization;cellular membrane organization;cellular process;establishment of localization;exocytosis;Golgi organization;membrane organization;organelle organization;protein transport;regulation of organelle organization;regulation of protein modification process;secretion;transport;vesicle-mediated transport	cell part;cytosol;intracellular non-membrane-bounded organelle;intracellular organelle;macromolecular complex;membrane;nucleolus;organelle;ribonucleoprotein complex;small nuclear ribonucleoprotein complex			+			+	22.955	25.1059	24.4863	25.0127	24.5706	24.6177	24.3795	25.0165	25.202	25.0973	24.6351	25.318	24.4644	24.7007	24.956	24.939	25.0304	25.1752	24.8425	25.0914	23.726	24.5443	24.5502	24.2159	24.7891	24.6289	25.499	25.6207	25.7833	24.3575	26.2269	26.9332	27.5384	27.64
10631	Q9Y6D6	Brefeldin A-inhibited guanine nucleotide-exchange protein 1	ARFGEF1	S	1569	DTISQKSVDIHDS		biological regulation;cellular component organization;cellular membrane organization;cellular process;establishment of localization;exocytosis;Golgi organization;membrane organization;organelle organization;protein transport;regulation of organelle organization;regulation of protein modification process;secretion;transport;vesicle-mediated transport	cell part;cytosol;intracellular non-membrane-bounded organelle;intracellular organelle;macromolecular complex;membrane;nucleolus;organelle;ribonucleoprotein complex;small nuclear ribonucleoprotein complex			+			+	27.7819	27.6624	27.4757	27.5951	27.2134	27.7374	27.405	27.9697	27.4688	28.1035	28.4182	27.4399	27.3742	26.7942	26.7302	26.9998	26.5709	26.9064	27.4988	27.266	26.1886	26.192	25.2575	25.7719	26.7814	26.7113	26.0357	25.5873	25.8985	25.7976	25.4536	26.1665	29.4315	31.3555
12621	Q9Y6D6	Brefeldin A-inhibited guanine nucleotide-exchange protein 1	ARFGEF1	T	1564	SEKPLDTISQKSV	b-Adrenergic Receptor kinase substrate motif;PKA kinase substrate motif	biological regulation;cellular component organization;cellular membrane organization;cellular process;establishment of localization;exocytosis;Golgi organization;membrane organization;organelle organization;protein transport;regulation of organelle organization;regulation of protein modification process;secretion;transport;vesicle-mediated transport	cell part;cytosol;intracellular non-membrane-bounded organelle;intracellular organelle;macromolecular complex;membrane;nucleolus;organelle;ribonucleoprotein complex;small nuclear ribonucleoprotein complex			+			+																	24.5589																23.3397
10611	Q9Y6D5	Brefeldin A-inhibited guanine nucleotide-exchange protein 2	ARFGEF2	S	214	LEKPIQSKPQSPV	G protein-coupled receptor kinase 1 substrate motif;GSK3 kinase substrate motif;PKA kinase substrate motif	biological regulation;cellular component organization;cellular membrane organization;cellular metabolic process;cellular process;endosome organization;establishment of localization;exocytosis;Golgi vesicle transport;macromolecule metabolic process;membrane organization;metabolic process;organelle organization;protein transport;response to stimulus;secretion;signal transduction;transport;vesicle-m…	cell part;cell projection;cytoplasmic membrane-bounded vesicle;cytosol;endosome;intracellular membrane-bounded organelle;intracellular organelle;macromolecular complex;membrane;microtubule organizing center;neuron projection;organelle;protein complex;synapse;vesicle			+			+							26.4394			26.8857			24.4333							24.9644			26.3458	26.6531		26.6828		26.8795					26.1305
10612	Q9Y6D5	Brefeldin A-inhibited guanine nucleotide-exchange protein 2	ARFGEF2	S	218	IQSKPQSPVIQAA	ERK1,2 kinase substrate motif;GSK-3, ERK1, ERK2, CDK5 substrate motif;MAPKAPK2 kinase substrate motif;PKA kinase substrate motif;PKC kinase substrate motif;WW domain binding motif	biological regulation;cellular component organization;cellular membrane organization;cellular metabolic process;cellular process;endosome organization;establishment of localization;exocytosis;Golgi vesicle transport;macromolecule metabolic process;membrane organization;metabolic process;organelle organization;protein transport;response to stimulus;secretion;signal transduction;transport;vesicle-m…	cell part;cell projection;cytoplasmic membrane-bounded vesicle;cytosol;endosome;intracellular membrane-bounded organelle;intracellular organelle;macromolecular complex;membrane;microtubule organizing center;neuron projection;organelle;protein complex;synapse;vesicle			+			+	23.7498	24.1438	23.8698		23.9983	24.298	23.9631		23.4386	24.6438	21.9983	22.2009	22.1976		21.5422		22.4621		22.2311	22.2837	24.0931	24.4336	23.7926	24.5566	24.7419	24.2952	24.0214	24.458	24.4202	24.5338	23.1708	24.2656	23.6572	23.7942
10613	Q9Y6D5	Brefeldin A-inhibited guanine nucleotide-exchange protein 2	ARFGEF2	S	227	IQAAAVSPKFVRL	ERK1,2 kinase substrate motif;Growth associated histone HI kinase substrate motif;GSK-3, ERK1, ERK2, CDK5 substrate motif;PKA kinase substrate motif;PKC kinase substrate motif;WW domain binding motif	biological regulation;cellular component organization;cellular membrane organization;cellular metabolic process;cellular process;endosome organization;establishment of localization;exocytosis;Golgi vesicle transport;macromolecule metabolic process;membrane organization;metabolic process;organelle organization;protein transport;response to stimulus;secretion;signal transduction;transport;vesicle-m…	cell part;cell projection;cytoplasmic membrane-bounded vesicle;cytosol;endosome;intracellular membrane-bounded organelle;intracellular organelle;macromolecular complex;membrane;microtubule organizing center;neuron projection;organelle;protein complex;synapse;vesicle			+			+	28.5417	28.0365	28.5181	28.4683	28.5994	28.6054	28.4931	28.2928	28.083	28.4053	26.8799	26.2144	26.3929	26.1	25.5003	26.169	26.484	26.1671	26.38	26.5153	28.2465	27.9749	28.2376	28.44	28.4003	27.7616	27.8493	27.8122	28.1326	28.1255	26.6499	28.3206	28.2347	28.5019
10615	Q9Y6D5	Brefeldin A-inhibited guanine nucleotide-exchange protein 2	ARFGEF2	S	277	PRERGSSLSGTDD	14-3-3 domain binding motif;Akt kinase substrate motif;Calmodulin-dependent protein kinase II substrate motif;Casein kinase II substrate motif;G protein-coupled receptor kinase 1 substrate motif;MAPKAPK1 kinase substrate motif;MDC1 BRCT domain binding motif;p7 Ribosomal S6 kinase substrate motif;Phosphorylase kinase substrate motif;PKA kinase substrate motif;PKC kinase substrate motif;Plk1 PBD do…	biological regulation;cellular component organization;cellular membrane organization;cellular metabolic process;cellular process;endosome organization;establishment of localization;exocytosis;Golgi vesicle transport;macromolecule metabolic process;membrane organization;metabolic process;organelle organization;protein transport;response to stimulus;secretion;signal transduction;transport;vesicle-m…	cell part;cell projection;cytoplasmic membrane-bounded vesicle;cytosol;endosome;intracellular membrane-bounded organelle;intracellular organelle;macromolecular complex;membrane;microtubule organizing center;neuron projection;organelle;protein complex;synapse;vesicle			+			+	27.0995	25.4026	27.0034	27.0629	26.9475	27.132	27.0075	25.6222	27.2774	26.8216	26.0682	25.8805	25.2846	25.375	23.3057		25.2918	24.5085	25.8308	23.7007	26.1459	26.0835	25.8246	26.0358	26.504	26.1686	25.8346	25.3622	26.4539	25.9877	22.6481		27.0449	26.671
10616	Q9Y6D5	Brefeldin A-inhibited guanine nucleotide-exchange protein 2	ARFGEF2	S	1525	PSERGQSQLSNPT	14-3-3 domain binding motif;ATM kinase substrate motif;Calmodulin-dependent protein kinase II substrate motif;Casein kinase II substrate motif;DNA dependent Protein kinase substrate motif;PKA kinase substrate motif;PKC kinase substrate motif	biological regulation;cellular component organization;cellular membrane organization;cellular metabolic process;cellular process;endosome organization;establishment of localization;exocytosis;Golgi vesicle transport;macromolecule metabolic process;membrane organization;metabolic process;organelle organization;protein transport;response to stimulus;secretion;signal transduction;transport;vesicle-m…	cell part;cell projection;cytoplasmic membrane-bounded vesicle;cytosol;endosome;intracellular membrane-bounded organelle;intracellular organelle;macromolecular complex;membrane;microtubule organizing center;neuron projection;organelle;protein complex;synapse;vesicle			+			+																																		22.1544
10617	Q9Y6D5	Brefeldin A-inhibited guanine nucleotide-exchange protein 2	ARFGEF2	S	1528	RGQSQLSNPTDDS	Casein kinase II substrate motif	biological regulation;cellular component organization;cellular membrane organization;cellular metabolic process;cellular process;endosome organization;establishment of localization;exocytosis;Golgi vesicle transport;macromolecule metabolic process;membrane organization;metabolic process;organelle organization;protein transport;response to stimulus;secretion;signal transduction;transport;vesicle-m…	cell part;cell projection;cytoplasmic membrane-bounded vesicle;cytosol;endosome;intracellular membrane-bounded organelle;intracellular organelle;macromolecular complex;membrane;microtubule organizing center;neuron projection;organelle;protein complex;synapse;vesicle			+			+	25.0619	25.2299	25.2776	25.1169	25.092	25.1912	24.8564	25.1645	25.1249	25.1525	24.8733	24.2377	23.8579	23.9521	24.1393	24.1023		23.7481	24.228	24.5125	22.566	22.5251	21.7528	23.449			21.8517		22.2198	22.5702			25.1047	25.5217
10618	Q9Y6D5	Brefeldin A-inhibited guanine nucleotide-exchange protein 2	ARFGEF2	S	1511	VDLDRQSLSSIDK	Casein kinase I substrate motif;Casein kinase II substrate motif;PKA kinase substrate motif;PKC kinase substrate motif	biological regulation;cellular component organization;cellular membrane organization;cellular metabolic process;cellular process;endosome organization;establishment of localization;exocytosis;Golgi vesicle transport;macromolecule metabolic process;membrane organization;metabolic process;organelle organization;protein transport;response to stimulus;secretion;signal transduction;transport;vesicle-m…	cell part;cell projection;cytoplasmic membrane-bounded vesicle;cytosol;endosome;intracellular membrane-bounded organelle;intracellular organelle;macromolecular complex;membrane;microtubule organizing center;neuron projection;organelle;protein complex;synapse;vesicle			+			+	27.6268	28.3436	28.0474	27.9439	27.7963	27.7765	27.5672	27.5733	26.9803	27.6684	26.9192	26.5244	26.5052	25.9026	24.7959	25.7882	26.2515	25.9494	26.3185	26.0502	26.6888	27.0743	26.8723	27.1555	27.2272	27.151	27.0141	27.3306	26.7123	26.6755	25.4595	26.4389	27.199	26.8299
10619	Q9Y6D5	Brefeldin A-inhibited guanine nucleotide-exchange protein 2	ARFGEF2	S	1513	LDRQSLSSIDKNP	Casein kinase II substrate motif;Pyruvate dehydrogenase kinase substrate motif	biological regulation;cellular component organization;cellular membrane organization;cellular metabolic process;cellular process;endosome organization;establishment of localization;exocytosis;Golgi vesicle transport;macromolecule metabolic process;membrane organization;metabolic process;organelle organization;protein transport;response to stimulus;secretion;signal transduction;transport;vesicle-m…	cell part;cell projection;cytoplasmic membrane-bounded vesicle;cytosol;endosome;intracellular membrane-bounded organelle;intracellular organelle;macromolecular complex;membrane;microtubule organizing center;neuron projection;organelle;protein complex;synapse;vesicle			+			+	25.236	26.577	26.4827		26.3221	22.6965	25.2465	21.3938		22.9125	25.1448	24.9912		24.6465	24.1328		24.5961				24.5278	21.5309			25.3774	25.6087	24.7689	25.1658		24.7565		23.9579	25.7002
10620	Q9Y6D5	Brefeldin A-inhibited guanine nucleotide-exchange protein 2	ARFGEF2	S	1514	DRQSLSSIDKNPS	MDC1 BRCT domain binding motif;Plk1 PBD domain binding motif	biological regulation;cellular component organization;cellular membrane organization;cellular metabolic process;cellular process;endosome organization;establishment of localization;exocytosis;Golgi vesicle transport;macromolecule metabolic process;membrane organization;metabolic process;organelle organization;protein transport;response to stimulus;secretion;signal transduction;transport;vesicle-m…	cell part;cell projection;cytoplasmic membrane-bounded vesicle;cytosol;endosome;intracellular membrane-bounded organelle;intracellular organelle;macromolecular complex;membrane;microtubule organizing center;neuron projection;organelle;protein complex;synapse;vesicle			+			+	26.9576	27.9359	27.5076	27.4416	27.1715	27.253	27.0709	26.882	26.015	27.1693	26.7054	26.1361	26.2281	25.7256	25.0308	25.5283	25.9597	23.2941	25.721	25.4124	23.1335	25.9987	25.7699	26.2026	26.3335	26.7357	25.8574	26.4877	23.4073	25.6507		23.5194	26.7861	25.2971
10621	Q9Y6D5	Brefeldin A-inhibited guanine nucleotide-exchange protein 2	ARFGEF2	S	346	IADDRQSLSSADN	Casein kinase I substrate motif;Casein kinase II substrate motif;G protein-coupled receptor kinase 1 substrate motif;PKA kinase substrate motif;PKC kinase substrate motif	biological regulation;cellular component organization;cellular membrane organization;cellular metabolic process;cellular process;endosome organization;establishment of localization;exocytosis;Golgi vesicle transport;macromolecule metabolic process;membrane organization;metabolic process;organelle organization;protein transport;response to stimulus;secretion;signal transduction;transport;vesicle-m…	cell part;cell projection;cytoplasmic membrane-bounded vesicle;cytosol;endosome;intracellular membrane-bounded organelle;intracellular organelle;macromolecular complex;membrane;microtubule organizing center;neuron projection;organelle;protein complex;synapse;vesicle			+			+		24.788	22.3496		22.3557			25.7397	22.1458		24.7032	24.7087	24.3088	23.8564	23.5642	24.97	24.6836			20.3562	22.9459	23.4711		23.545	24.1533	24.7806	25.7498	25.0511	25.7332	25.4658			22.1421	25.5322
10623	Q9Y6D5	Brefeldin A-inhibited guanine nucleotide-exchange protein 2	ARFGEF2	S	349	DRQSLSSADNLES	MDC1 BRCT domain binding motif;Plk1 PBD domain binding motif	biological regulation;cellular component organization;cellular membrane organization;cellular metabolic process;cellular process;endosome organization;establishment of localization;exocytosis;Golgi vesicle transport;macromolecule metabolic process;membrane organization;metabolic process;organelle organization;protein transport;response to stimulus;secretion;signal transduction;transport;vesicle-m…	cell part;cell projection;cytoplasmic membrane-bounded vesicle;cytosol;endosome;intracellular membrane-bounded organelle;intracellular organelle;macromolecular complex;membrane;microtubule organizing center;neuron projection;organelle;protein complex;synapse;vesicle			+			+	23.8178		24.878	24.8048		24.9767	24.0807	24.2178	22.1458	24.7932	23.724	23.6535			24.2683		23.1546		23.753		24.4874	24.6235	23.513	23.545	25.1925	24.7806	25.0107	23.5708	24.982	23.7083		22.9077	24.4911	24.1617
6815	Q5TH69	Brefeldin A-inhibited guanine nucleotide-exchange protein 3	ARFGEF3	S	1991	DLLLPPSPKVEKK	DNA dependent Protein kinase substrate motif;ERK1,2 kinase substrate motif;Growth associated histone HI kinase substrate motif;GSK-3, ERK1, ERK2, CDK5 substrate motif;PKA kinase substrate motif;PKC kinase substrate motif;WW domain binding motif	biological regulation;cellular process;establishment of localization;transport;vesicle-mediated transport	cell part							25.2052	24.7234	24.8888	24.6366	24.5496	24.6419	24.8134	24.8353	25.036	24.6661	22.397	22.1254			20.432	20.2275				21.586	26.5958	26.5661	26.5342	26.7008	26.3085	26.2864	26.6428	26.2329	26.816	26.3941	25.0752	26.6756	25.3924	25.7587
6816	Q5TH69	Brefeldin A-inhibited guanine nucleotide-exchange protein 3	ARFGEF3	S	468	KDGAEWSRDSMEI	Casein kinase II substrate motif	biological regulation;cellular process;establishment of localization;transport;vesicle-mediated transport	cell part																	22.4249													22.0154		24.0527	22.8167						19.2784
6817	Q5TH69	Brefeldin A-inhibited guanine nucleotide-exchange protein 3	ARFGEF3	S	2061	GPRGQDSPLLQRP	b-Adrenergic Receptor kinase substrate motif;ERK1,2 kinase substrate motif;GSK-3, ERK1, ERK2, CDK5 substrate motif;WW domain binding motif	biological regulation;cellular process;establishment of localization;transport;vesicle-mediated transport	cell part							24.1004	24.5215	24.1018	23.7989			23.4881	24.3292	23.911	23.147																								24.0503
6818	Q5TH69	Brefeldin A-inhibited guanine nucleotide-exchange protein 3	ARFGEF3	S	2097	KRPRSGSTGSSLS	14-3-3 domain binding motif;Akt kinase substrate motif;Calmodulin-dependent protein kinase II substrate motif;Casein kinase II substrate motif;G protein-coupled receptor kinase 1 substrate motif;GSK3 kinase substrate motif;MAPKAPK1 kinase substrate motif;PKA kinase substrate motif;PKC kinase substrate motif	biological regulation;cellular process;establishment of localization;transport;vesicle-mediated transport	cell part
6820	Q5TH69	Brefeldin A-inhibited guanine nucleotide-exchange protein 3	ARFGEF3	S	1651	VAAPSSSPSAEAE	Casein kinase II substrate motif;ERK1,2 kinase substrate motif;GSK-3, ERK1, ERK2, CDK5 substrate motif;MDC1 BRCT domain binding motif;Plk1 PBD domain binding motif;WW domain binding motif	biological regulation;cellular process;establishment of localization;transport;vesicle-mediated transport	cell part										22.9873													23.1276				24.9661	24.8333	24.3977	24.7592		24.8704		24.7512		24.5786			23.2259
6821	Q5TH69	Brefeldin A-inhibited guanine nucleotide-exchange protein 3	ARFGEF3	S	594	GSRYSESNFSVDD	b-Adrenergic Receptor kinase substrate motif;Casein kinase II substrate motif	biological regulation;cellular process;establishment of localization;transport;vesicle-mediated transport	cell part
6822	Q5TH69	Brefeldin A-inhibited guanine nucleotide-exchange protein 3	ARFGEF3	S	597	YSESNFSVDDQDL	Casein kinase II substrate motif;Pyruvate dehydrogenase kinase substrate motif	biological regulation;cellular process;establishment of localization;transport;vesicle-mediated transport	cell part							23.8186	24.0491	24.2605	23.8349	23.7273	23.7631	23.9452	23.8591	22.5786		23.7806										25.1496	26.0345	25.2366	25.7022	25.7279	26.3501	26.0091	26.0087	25.5374	25.8133			25.3874	24.7974
5085	P53367	Arfaptin-1	ARFIP1	S	132	ELVRKWSLNTYKC	14-3-3 domain binding motif;Calmodulin-dependent protein kinase II alpha substrate motif;Calmodulin-dependent protein kinase II substrate motif;Calmodulin-dependent protein kinase IV substrate motif;Casein kinase II substrate motif;Chk1 kinase substrate motif;Phosphorylase kinase substrate motif;PKA kinase substrate motif;PKC epsilon kinase substrate motif;PKC kinase substrate motif	biological regulation;establishment of localization;protein transport;regulation of transport;transport	cell part;cytosol;membrane			+			+		22.3428	21.2197	21.5613	22.5755	22.0856	23.3111	21.8767			20.4914								21.1363
5087	P53367	Arfaptin-1	ARFIP1	S	28	DDSREHSFNRDLK	14-3-3 domain binding motif;Calmodulin-dependent protein kinase II substrate motif;CLK1 kinase substrate motif;MAPKAPK2 kinase substrate motif;PKA kinase substrate motif;PKC epsilon kinase substrate motif;PKC kinase substrate motif	biological regulation;establishment of localization;protein transport;regulation of transport;transport	cell part;cytosol;membrane			+			+	24.5601	24.8064		24.9939	24.3666	25.2009	24.3362	24.4784	24.7135	25.0244	23.9592	23.8469	23.8677	23.2124	23.1245	24.0578	23.7309	23.9106	23.9037	23.6412	23.6872				23.3422	22.5281	23.0757	22.3704		23.1484
9675	Q9NWB6-2	Arginine and glutamate-rich protein 1	ARGLU1	S	77	DRERASSPPDRID	14-3-3 domain binding motif;Akt kinase substrate motif;AMP-activated protein kinase 2 substrate motif;Calmodulin-dependent protein kinase II substrate motif;Casein kinase II substrate motif;ERK1,2 kinase substrate motif;GSK-3, ERK1, ERK2, CDK5 substrate motif;MAPKAPK1 kinase substrate motif;MDC1 BRCT domain binding motif;PKA kinase substrate motif;PKC kinase substrate motif;Plk1 PBD domain bindin…	biological regulation;biosynthetic process;cellular metabolic process;cellular nitrogen compound metabolic process;cellular process;macromolecule metabolic process;metabolic process;nitrogen compound metabolic process;nucleobase-containing compound metabolic process;primary metabolic process;RNA metabolic process	cell part;intracellular membrane-bounded organelle;intracellular organelle;nucleus;organelle						+	28.36	28.295	27.993	27.8583	27.3858	27.8684	27.9889	28.1748	27.6614	27.4322	28.573	28.5758	27.0804	26.7823	28.0109	27.9246	26.4284	26.2168	29.1295	28.6117	27.5335	26.2144	25.9133	25.6739	25.7245	25.8881	25.6313	25.5416	25.2158	25.3665		24.9378	28.2275	28.8055
5500	Q07960	Rho GTPase-activating protein 1	ARHGAP1	S	223	LKSTQKSPATAPK	Casein kinase II substrate motif;ERK1,2 kinase substrate motif;G protein-coupled receptor kinase 1 substrate motif;Growth associated histone HI kinase substrate motif;GSK-3, ERK1, ERK2, CDK5 substrate motif;MAPKAPK2 kinase substrate motif;WW domain binding motif	biological regulation;cellular process;response to stimulus;signal transduction	cell part;cell projection;cytosol;intracellular membrane-bounded organelle;intracellular organelle;membrane;organelle;plasma membrane						+
5503	Q07960	Rho GTPase-activating protein 1	ARHGAP1	S	51	DDSKSSSPELVTH	Casein kinase II substrate motif;ERK1,2 kinase substrate motif;GSK-3, ERK1, ERK2, CDK5 substrate motif;MAPKAPK2 kinase substrate motif;MDC1 BRCT domain binding motif;PKA kinase substrate motif;PKC kinase substrate motif;Plk1 PBD domain binding motif;WW domain binding motif	biological regulation;cellular process;response to stimulus;signal transduction	cell part;cell projection;cytosol;intracellular membrane-bounded organelle;intracellular organelle;membrane;organelle;plasma membrane						+	26.073		25.8097	26.3365	26.4053	26.065	26.7675	25.6335	24.892	26.5244	26.873	26.6171	26.2075	25.9955	26.287	26.9205		26.0456	26.0129	26.5105	27.8074	27.9868		28.0494	27.8412	26.9969	27.3881				26.799	27.6642	26.0463	25.9382
924	A1A4S6	Rho GTPase-activating protein 10	ARHGAP10	S	668	LLADGGSFGDWAS	Casein kinase I substrate motif;Casein kinase II substrate motif;Pyruvate dehydrogenase kinase substrate motif	biological regulation;cell death;cellular component organization;cellular process;cytoskeleton organization;death;organelle organization;response to stimulus;signal transduction	cell part;cytosol;membrane;plasma membrane	Bacterial invasion of epithelial cells					+	24.1715	23.1248		24.0758	25.3272	25.2232	24.3292					22.2947																			23.577
[truncated: 8,988 more rows]
[truncated: 50 more columns]

## Sheet: Legend
Dataset EV1. Identified Phosphorylated Sites in TPA1
