# Supplementary material for: Reciprocal priming between receptor tyrosine kinases at recycling endosomes orchestrates cellular signalling outputs
Source: EMBO J. 2021 Jun 4;40(14):e107182. doi: 10.15252/embj.2020107182 (PMC8447605; doi:10.15252/embj.2020107182)
Supplement: Supplementary file 5 — Dataset EV2 [file EMBJ-40-e107182-s006.xlsx]

## Sheet: Dataset EV2
id	Protein IDs	Protein names	Gene names	log norm I BT20_P_01	log norm I BT20_P_02	log norm I HCC1937_P_01	log norm I HCC1937_P_02	log norm I MDAMB415_P_01	log norm I MDAMB415_P_02	log norm I T47D_P_01	log norm I T47D_P_02	log norm I MCF7_P_01	log norm I MCF7_P_02
4675	Q86V21	Acetoacetyl-CoA synthetase	AACS	22.2713	22.9233	21.7126	21.512	21.8786	21.7116	21.6022	22.3972	22.4493	22.1487
4502	Q6PD74	Alpha- and gamma-adaptin-binding protein p34	AAGAB								21.6491
247	A0A096LP25	Uncharacterized protein FLJ45252	AAK1										18.792
4191	Q2M2I8-2	AP2-associated protein kinase 1	AAK1
1195	E9PJP1	Mth938 domain-containing protein	AAMDC		20.8759	20.6488				20.5477	21.2241	21.3197	21.0606
824	C9JG97	Angio-associated migratory cell protein	AAMP			21.1684						21.4402
3287	P49588	Alanine--tRNA ligase, cytoplasmic	AARS	26.8757	27.3278	26.5118	26.3759	26.1995	26.4379	26.3209	27.1459	26.7914	26.9392
4281	Q5JTZ9	Alanine--tRNA ligase, mitochondrial	AARS2	22.2436	21.7645		21.3253	22.4575	21.8084				20.8553
5971	Q9NRN7	L-aminoadipate-semialdehyde dehydrogenase-phosphopantetheinyl transferase	AASDHPPT	21.9902	21.7661		21.7543	22.9962	22.4469			21.549	20.7337
1638	H3BRN4	4-aminobutyrate aminotransferase, mitochondrial	ABAT	23.1853	22.7608	22.3903	22.1682	24.1701	24.7639	23.3008	24.2464	24.0222	23.5548
316	A0A0A0MS99	Multidrug resistance-associated protein 1	ABCC1		20.7002	21.2475	21.2348	21.1813	21.5441			21.1406	21.3506
2096	O15438	Canalicular multispecific organic anion transporter 2	ABCC3	22.2984	21.9731	20.5859		20.8103	21.0375				20.8308
3069	P33897	ATP-binding cassette sub-family D member 1	ABCD1	20.9329	21.092
2982	P28288	ATP-binding cassette sub-family D member 3	ABCD3	23.7795	23.3347	22.706	24.277	24.1276	24.7614			22.1979	21.1926
3502	P61221	ATP-binding cassette sub-family E member 1	ABCE1	23.645	23.9331	23.1713	25.3245	24.3552	23.1107	23.2325	22.9233	24.3484	23.418
4923	Q8NE71	ATP-binding cassette sub-family F member 1	ABCF1	23.964	24.0521	23.3824	23.0658	24.5425	24.2203	23.8296	22.9163	23.7935	23.6753
6192	Q9UG63	ATP-binding cassette sub-family F member 2	ABCF2	24.1804	24.035	22.5218	21.8687	24.0061	23.0912	22.2032	23.2236	22.425	21.9143
6012	Q9NUQ8	ATP-binding cassette sub-family F member 3	ABCF3	23.0107	22.3809	21.5412	23.147	22.7792	23.2679	21.9306	21.403	21.7381	21.9536
6007	Q9NUJ1	Mycophenolic acid acyl-glucuronide esterase, mitochondrial	ABHD10	22.7447	22.3597	23.0275	22.9103	23.0473	22.9326	22.4287	22.7482	21.2931	20.5229
4949	Q8NFV4-4	Alpha/beta hydrolase domain-containing protein 11	ABHD11	23.1649	23.0061	22.2149	23.3336	23.6474	24.2517	22.9354		25.2336	25.5553
4824	Q8N2K0-3	Monoacylglycerol lipase ABHD12	ABHD12	22.2322	20.4445	21.2092	22.235	23.3552	23.6684			23.4747	21.9499
5322	Q96IU4	Alpha/beta hydrolase domain-containing protein 14B	ABHD14B	22.6105	22.409	24.4649	24.202	23.0976	23.8228	24.8483	24.8451	23.02	22.0067
472	A0A0G2JJD3	Abhydrolase domain-containing protein 16A	ABHD16A	21.0576	21.6851	20.8595	21.5371	21.3728	22.0846	20.5642		21.6477	21.7264
301	B6VEX4	Abl interactor 1	ABI1	22.3573	22.0962			21.3652		21.4416		21.6696	22.0931
409	E7EW77	Abl interactor 2	ABI2					20.2776
3189	P42684-4	Abelson tyrosine-protein kinase 2	ABL2								19.933
290	J3QSX6	Actin-binding LIM protein 1	ABLIM1				19.8733	20.7746	22.0724
6132	Q9P1F3	Costars family protein ABRACL	ABRACL	28.1132	27.6804	27.297	26.5136	28.021	28.029	27.0906	25.9884	27.2285	27.1424
2634	P09110	3-ketoacyl-CoA thiolase, peroxisomal	ACAA1	22.201	21.9864			21.7374	21.7102	21.414		22.0036	22.5433
3193	P42765	3-ketoacyl-CoA thiolase, mitochondrial	ACAA2	23.721	23.5983	23.1313	24.0008	22.8569	22.5618	22.7569	22.8609	22.923	22.9219
3826	Q13085	Acetyl-CoA carboxylase 1;Biotin carboxylase	ACACA	22.5388	22.5162	23.8192	24.8838	23.3882	24.2361	24.25	24.8578	22.3876	22.562
6281	Q9UKU7	Isobutyryl-CoA dehydrogenase, mitochondrial	ACAD8	20.3588	20.2609
5830	Q9H845	Acyl-CoA dehydrogenase family member 9, mitochondrial	ACAD9	23.0905	22.5098	23.1258	22.9481	21.5787	21.8215	22.3065	23.4121	22.2343	21.7193
740	B7Z9I1	Medium-chain specific acyl-CoA dehydrogenase, mitochondrial	ACADM	25.1433	25.1405	24.1926	24.4766	25.8138	26.111	24.219	23.3601	22.4698	23.8577
2786	P16219	Short-chain specific acyl-CoA dehydrogenase, mitochondrial	ACADS			19.4951	21.0441	20.9708	22.1391			19.5656	20.937
3209	P45954	Short/branched chain specific acyl-CoA dehydrogenase, mitochondrial	ACADSB	20.5324	20.9519	21.5951	21.8638	22.3479	22.3478	21.3229	21.5572	21.1205	21.68
3296	P49748-2	Very long-chain specific acyl-CoA dehydrogenase, mitochondrial	ACADVL	27.0963	27.2381	26.8985	27.413	25.7967	26.6335	26.6022	27.0545	25.9231	25.8288
4045	Q15057	Arf-GAP with coiled-coil, ANK repeat and PH domain-containing protein 2	ACAP2	21.8421	21.8897	22.3672	22.2754		20.2845	23.9377	24.1274	18.7928	21.8777
2931	P24752	Acetyl-CoA acetyltransferase, mitochondrial	ACAT1	26.4474	26.2498	25.8199	25.6983	26.9441	26.945	26.5769	26.9734	24.6748	24.3188
5605	Q9BWD1	Acetyl-CoA acetyltransferase, cytosolic	ACAT2	24.3296	22.9846	23.0428	23.6587	24.105	24.8205	22.9222	23.4279	23.6214	23.2353
5769	Q9H3P7	Golgi resident protein GCP60	ACBD3	22.6375	22.885	24.7476	23.6784	23.3134	23.6108	24.2692	24.4687	23.1968	23.408
733	B7Z2R7	Acyl-CoA-binding domain-containing protein 5	ACBD5	22.1932	22.3784				21.1961	20.4174		21.7865	21.4132
5502	Q9BR61	Acyl-CoA-binding domain-containing protein 6	ACBD6								20.3685
4865	Q8N6N7	Acyl-CoA-binding domain-containing protein 7	ACBD7	21.3218	22.4304	22.0474				22.0461	22.1925		22.7929
6712	S4R3H4	Apoptotic chromatin condensation inducer in the nucleus	ACIN1	20.6356	20.6777	20.6018	20.8454	21.133	21.3562	20.6697	20.7438	20.5228	20.6656
2935	P25106	Atypical chemokine receptor 3	ACKR3
3408	P53396	ATP-citrate synthase	ACLY	25.9603	25.521	26.1738	26.0567	26.9564	27.246	27.0574	27.241	26.7012	25.8689
2870	P21399	Cytoplasmic aconitate hydratase	ACO1	23.2911	23.0227	23.5719	23.2482	24.024	24.0048	23.4945	22.252	22.5399	21.8057
536	A2A274	Aconitate hydratase, mitochondrial	ACO2	24.4206	25.1347	26.2889	25.7117	25.6687	25.5479	26.0116	26.3301	25.4882	25.7717
4661	Q86TX2	Acyl-coenzyme A thioesterase 1;Acyl-coenzyme A thioesterase 2, mitochondrial	ACOT1;ACOT2	21.4094	20.7587	22.4209	20.9616	24.0784	23.9586	22.7644	24.3366	21.6494	22.6966
5928	Q9NPJ3	Acyl-coenzyme A thioesterase 13;Acyl-coenzyme A thioesterase 13, N-terminally processed	ACOT13			23.6468	22.9553	23.409	23.5869	23.6078	23.316	22.3395	23.0343
1944	O00154-6	Cytosolic acyl coenzyme A thioester hydrolase	ACOT7	24.0759	22.6889	24.3807	25.3473	26.02	26.2432	24.1362	23.1924	24.6577	24.1489
6423	Q9Y305-3	Acyl-coenzyme A thioesterase 9, mitochondrial	ACOT9	22.9935	23.3113	23.632	23.9966	23.6239	23.9918	22.1505	22.1793	22.8006	23.1651
4047	Q15067-2	Peroxisomal acyl-coenzyme A oxidase 1	ACOX1	24.3778	24.409	23.2412	21.7665	22.1272	21.9618	23.4623	23.2492	21.7492	22.175
2081	O15254	Peroxisomal acyl-coenzyme A oxidase 3	ACOX3	21.86	21.5304							20.3698	20.5388
2929	P24666	Low molecular weight phosphotyrosine protein phosphatase	ACP1	23.0807	24.201	20.9842	22.8263	23.2487	22.5833	22.8366		23.8606	23.8791
1177	E9PP23	Lysosomal acid phosphatase	ACP2		21.5374
1147	E9PF16	Acyl-CoA synthetase family member 2, mitochondrial	ACSF2	24.0061	22.874	22.0637	23.1982	22.837	23.245		22.6395	22.4713	22.1446
1322	F5H5A1	Acyl-CoA synthetase family member 3, mitochondrial	ACSF3	21.7086	20.9922	19.6843	21.3025	20.4088	22.3572	19.7338		21.0749	21.111
1064	E7EPM6	Long-chain-fatty-acid--CoA ligase 1	ACSL1	24.2649	24.4625	23.4255	24.1872	23.4056	23.8631	22.6723	22.7386	22.3341	22.7184
2442	O95573	Long-chain-fatty-acid--CoA ligase 3	ACSL3	22.9579	23.1079	22.1351	23.3509	23.5956	24.5473	21.9529	22.5922	22.2466	22.2241
5956	Q9NR19	Acetyl-coenzyme A synthetase, cytoplasmic	ACSS2	22.4894	22.4892	21.7896	22.184	21.8968	22.3281	21.8402	21.3203	19.9099
378	A0A0B4J1R2	Acyl-CoA synthetase short-chain family member 3, mitochondrial	ACSS3								21.3979	20.6977
3597	P68133	Actin, alpha skeletal muscle;Actin, alpha cardiac muscle 1;Actin, gamma-enteric smooth muscle;Actin, aortic smooth muscle	ACTA1;ACTC1;ACTG2;ACTA2
3479	P60709	Actin, cytoplasmic 1;Actin, cytoplasmic 1, N-terminally processed	ACTB	29.8593	30.0162	30.0144	30.3557	29.937	30.5953	30.0504	25.2571	30.0979	29.9594
2486	O96019	Actin-like protein 6A	ACTL6A	23.3567	22.9466	23.8459	23.2752	22.3187	22.2575	23.6291	24.0588	23.0918	22.7594
2726	P12814	Alpha-actinin-1	ACTN1	27.2889	27.2172	27.5613	27.7494	26.0646	26.7014	26.8552	26.5746	26.7258	26.7969
2160	O43707	Alpha-actinin-4	ACTN4	29.797	29.7869	28.9368	29.5388	28.9421	29.3177	28.6706	28.128	29.5024	29.4556
6096	Q9NZ32	Actin-related protein 10	ACTR10				19.6119	21.9009	22.0539			20.1686
3499	P61163	Alpha-centractin	ACTR1A	23.2779	23.8917	24.9687	23.064	24.6607	24.0285	25.8882	25.6978	24.7175	24.6899
3175	P42025	Beta-centractin	ACTR1B	22.3167	21.5237	20.947	21.1631				21.448	21.2013	21.4113
3498	P61160	Actin-related protein 2	ACTR2	25.0922	25.8201	24.7301	25.3304	25.0026	24.9379	24.4431	24.5481	25.5956	25.3566
3497	P61158	Actin-related protein 3	ACTR3	26.1067	26.4963	25.546	26.4149	24.612	25.4899	24.5903	25.114	26.7344	25.7675
3708	Q03154	Aminoacylase-1	ACY1;ABHD14A-ACY1	22.5811	22.2356	22.2402	23.4973	21.9135	22.0429	21.7703	22.2626	21.7305	20.4376
1453	G3V2U7	Acylphosphatase;Acylphosphatase-1	ACYP1	20.2814				21.3533	20.4494			20.6183	20.68
2502	P00813	Adenosine deaminase	ADA	20.3623	21.6279	19.215	21.8841	19.5553				19.4918
2014	O14672	Disintegrin and metalloproteinase domain-containing protein 10	ADAM10	22.7108	20.287	21.0932	22.2061	21.3134	21.8905	21.3569		21.3608	21.3744
3448	P55265	Double-stranded RNA-specific adenosine deaminase	ADAR	22.6632	22.4285	22.4134	22.1604	24.0156	23.7732	21.0692		23.25	22.1051
5563	Q9BUB4-2	tRNA-specific adenosine deaminase 1	ADAT1	19.0852
4209	Q3MIX3	Uncharacterized aarF domain-containing protein kinase 5	ADCK5				18.9629
3099	P35611	Alpha-adducin	ADD1	20.9381	20.5527			21.629
138	A0A087WX08	Gamma-adducin	ADD3					21.4765	21.3434
2711	P11766	Alcohol dehydrogenase class-3	ADH5	22.6441	22.8816	24.8505	24.541	24.0756	23.0977	25.0447	24.7813	24.6112	24.8247
5582	Q9BV57	1,2-dihydroxy-3-keto-5-methylthiopentene dioxygenase	ADI1	23.4801	24.055	21.7814	22.563	22.2619	21.6845	21.4302		23.6989	22.6857
4134	Q15847	Adipogenesis regulatory factor	ADIRF			24.1505	23.3835	23.5911	24.6075	25.6515	25.3132
3447	P55263-2	Adenosine kinase	ADK	24.5262	24.8846	26.0183	24.3306	24.392	24.4226	26.4725	26.2004	25.5744	25.6306
5754	Q9H2P0	Activity-dependent neuroprotector homeobox protein	ADNP	21.2559	21.3549	20.5196				21.4924	21.165	22.0712	21.1451
5518	Q9BRR6-2	ADP-dependent glucokinase	ADPGK	22.0631	20.9337	20.3658	21.5186	22.5442	23.4128			22.862	20.8752
6061	Q9NX46	Poly(ADP-ribose) glycohydrolase ARH3	ADPRHL2						20.6821				20.6002
2934	P25098	Beta-adrenergic receptor kinase 1	ADRBK1	20.1128	20.34	20.5148	20.955	24.117	24.4005	19.7028		22.4556	22.2962
4141	Q16186	Proteasomal ubiquitin receptor ADRM1	ADRM1	22.0384	22.5489	22.978	22.3982	23.3857	23.279	23.1723	24.0897	23.4834	22.8611
3033	P30566	Adenylosuccinate lyase	ADSL	22.6808	22.7343	22.4497	23.0444	23.8945	23.8103	22.0726	22.7785	22.0619	22.8808
3031	P30520	Adenylosuccinate synthetase isozyme 2	ADSS	23.5658	23.6248		22.6371	24.365	23.2939			22.9057	23.1375
4551	Q6ZN18	Zinc finger protein AEBP2	AEBP2
4848	Q8N4X5-3	Actin filament-associated protein 1-like 2	AFAP1L2
6212	Q9UHB7	AF4/FMR2 family member 4	AFF4
6485	Q9Y4W6	AFG3-like protein 2	AFG3L2	23.3471	23.5601	23.2321	23.6472	22.7892	23.1733	22.9462	22.3916	23.1067	22.8948
3386	P52594-2	Arf-GAP domain and FG repeat-containing protein 1	AGFG1	20.5999	21.0155	19.5592	19.4524	19.9538		19.8995
1128	E9PC15	Acylglycerol kinase, mitochondrial	AGK	23.0243	22.6676	22.4362	22.3755	23.6405	23.4255	22.9278	22.4442	21.6924	22.0997
3094	P35573	Glycogen debranching enzyme;4-alpha-glucanotransferase;Amylo-alpha-1,6-glucosidase	AGL	23.1881	23.1286	21.9578	23.9643	22.4733	22.9525	22.0015	22.5278	20.974	21.2566
6284	Q9UKV8-2	Protein argonaute-2;Protein argonaute-3;Protein argonaute;Protein argonaute-1	AGO2;AGO3;AGO1	21.1201	21.5567	20.0323	21.4991			20.6165		21.3831	21.1884
6009	Q9NUQ2	1-acyl-sn-glycerol-3-phosphate acyltransferase epsilon	AGPAT5				19.6559
1940	O00116	Alkyldihydroxyacetonephosphate synthase, peroxisomal	AGPS	23.5239	23.9454	21.9797	23.7314	22.9154	23.3688			21.5378
2477	O95994	Anterior gradient protein 2 homolog	AGR2	23.0295		24.0904	23.3942	27.222	28.3994	26.4974	26.8593	27.238	27.7935
4992	Q8TD06	Anterior gradient protein 3 homolog	AGR3	21.391		24.9303	20.8329	22.9667	24.0117	25.5153	24.7148	23.5152	23.2795
1974	O00468-6	Agrin;Agrin N-terminal 110 kDa subunit;Agrin C-terminal 110 kDa subunit;Agrin C-terminal 90 kDa fragment;Agrin C-terminal 22 kDa fragment	AGRN	21.7411	21.7985		21.621		22.0566			21.473	20.88
4518	Q6RW13	Type-1 angiotensin II receptor-associated protein	AGTRAP	20.407			20.4707	20.5668	20.9323
2918	P23526	Adenosylhomocysteinase	AHCY	27.1764	27.5038	27.2805	26.5606	26.7817	26.4306	27.3269	27.5247	26.3046	26.5887
2176	O43865	Putative adenosylhomocysteinase 2	AHCYL1	23.8224	23.3601	20.1419	22.3335	21.4333	22.4503	21.2066	22.4181	22.3895	21.9081
3773	Q09666	Neuroblast differentiation-associated protein AHNAK	AHNAK	27.7622	28.2159	31.2317	28.393	26.2496	27.4199	30.7502	31.2317	28.1993	28.2817
4741	Q8IVF2-3	Protein AHNAK2	AHNAK2								20.4342
2432	O95433	Activator of 90 kDa heat shock protein ATPase homolog 1	AHSA1	25.1066	24.6377	25.0624	26.0146	25.973	24.8652	24.6457	25.1256	25.6755	24.9512
5219	Q96BJ3	Axin interactor, dorsalization-associated protein	AIDA					18.6713
5497	Q9BQI0-3	Allograft inflammatory factor 1-like	AIF1L	19.878	22.2565					20.8736		21.6241	21.4202
2466	O95831-3	Apoptosis-inducing factor 1, mitochondrial	AIFM1	27.1053	27.1068	26.3184	26.6445	26.5566	26.4802	25.8688	26.0107	26.0303	25.8938
5516	Q9BRQ8-2	Apoptosis-inducing factor 2	AIFM2						19.4052
493	A0A0J9YWL0	Absent in melanoma 1 protein	AIM1	22.7138	23.0808	22.4783	22.6435	22.2067	22.5998	21.8747	22.1549
3802	Q12904	Aminoacyl tRNA synthase complex-interacting multifunctional protein 1;Endothelial monocyte-activating polypeptide 2	AIMP1	24.4248	24.398	24.8571	24.8648	23.7204	23.22	24.8211	24.6817	24.0401	23.9916
3839	Q13155	Aminoacyl tRNA synthase complex-interacting multifunctional protein 2	AIMP2	25.1566	24.1688	23.2732	24.5143	24.3889	24.3745	23.8889	23.9673	24.3186	22.5907
1947	O00170	AH receptor-interacting protein	AIP	21.6966	21.7863	22.5701	22.7141	22.4752	22.4251	23.0952	22.6639	23.3554	23.3053
5318	Q96IF1	LIM domain-containing protein ajuba	AJUBA
2501	Q5T9B7	Adenylate kinase isoenzyme 1	AK1	22.5354		24.5689	23.711	23.4041	23.5011	24.2613	25.322	23.1721	22.672
1394	F8W1A4	Adenylate kinase 2, mitochondrial;Adenylate kinase 2, mitochondrial;Adenylate kinase 2, mitochondrial, N-terminally processed	AK2	24.763	24.5405	23.227	24.7	24.7568	23.9673	23.1699	23.1143	23.5603	23.61
6239	Q9UIJ7	GTP:AMP phosphotransferase AK3, mitochondrial	AK3	23.7178	23.6108	23.8626	23.8359	22.9335	23.1016	23.3781	23.724	24.5855	24.1464
2964	P27144	Adenylate kinase 4, mitochondrial	AK4	23.6337	24.5228	25.2583	24.7881	23.7653	21.603	25.2608	25.5251	24.5332	25.0749
5126	Q92667-2	A-kinase anchor protein 1, mitochondrial	AKAP1					16.9977
2148	O43572	A-kinase anchor protein 10, mitochondrial	AKAP10							21.3505	21.5641	21.0701
3704	Q02952-3	A-kinase anchor protein 12	AKAP12					19.435
3791	Q12802-4	A-kinase anchor protein 13	AKAP13	19.7956				20.2811	21.0759
6391	Q9Y2D5	A-kinase anchor protein 2	AKAP2
1912	M0QYL4	A-kinase anchor protein 8	AKAP8								18.9994
6318	Q9ULX6-2	A-kinase anchor protein 8-like	AKAP8L	20.2155	20.6952		21.5448	21.0901				21.2138	20.8401
2754	P14550	Alcohol dehydrogenase [NADP(+)]	AKR1A1	25.9285	26.0212	25.8157	25.7614	25.9184	26.4678	25.7035	27.1305	24.6294	25.3293
2767	P15121	Aldose reductase	AKR1B1	30.5811	30.7715	27.2653	29.3204	25.6507	24.2657	21.5735		22.4894	20.9938
2182	O60218	Aldo-keto reductase family 1 member B10	AKR1B10	30.7831	30.5717	23.403	24.4166	19.992	21.5994			16.9977
3718	Q04828	Aldo-keto reductase family 1 member C1	AKR1C1	30.0205	29.4316	26.866	27.9672	26.1711	27.0312	25.1325		26.6017	26.4277
3399	P52895	Aldo-keto reductase family 1 member C2	AKR1C2	28.0535	27.786	23.8402	25.624	25.6016	25.1615	23.932		25.7864	23.4993
330	A0A0A0MSS8	Aldo-keto reductase family 1 member C3	AKR1C3	24.7796	24.5366	22.7956	24.6371	23.1116	23.7495			21.8944
2141	O43488	Aflatoxin B1 aldehyde reductase member 2	AKR7A2	24.7823	25.02	23.3636	24.0551	24.8227	24.9896	23.5118	24.0229	24.7341	24.6244
2389	O95154	Aflatoxin B1 aldehyde reductase member 3	AKR7A3					24.6392	25.7475
3047	P31749	RAC-alpha serine/threonine-protein kinase	AKT1			21.4554		20.3627	20.5313	21.659	21.4989	22.6683	22.853
5214	Q96B36	Proline-rich AKT1 substrate 1	AKT1S1						20.0721
3048	P31751	RAC-beta serine/threonine-protein kinase	AKT2			20.7468	20.5235			21.0145	20.7357	21.0351	20.6957
6376	Q9Y243	RAC-gamma serine/threonine-protein kinase	AKT3
1605	H3BM79	AKT-interacting protein	AKTIP		18.8451
2740	P13716	Delta-aminolevulinic acid dehydratase	ALAD	23.7401	23.0354	21.7429	23.1561	22.9235	23.0015	21.2636		22.0411	20.9569
3922	Q13740-2	CD166 antigen	ALCAM						22.5374	23.1509		21.6984
4797	Q8IZ83-3	Aldehyde dehydrogenase family 16 member A1	ALDH16A1	23.3773	24.294		19.466	22.218	23.1201	21.1484		22.4385	21.9744
3437	P54886-2	Delta-1-pyrroline-5-carboxylate synthase;Glutamate 5-kinase;Gamma-glutamyl phosphate reductase	ALDH18A1	24.6715	24.1463	25.3495	25.2198	26.5725	26.5863	24.732	24.7029	25.7475	25.2755
3241	P47895	Aldehyde dehydrogenase family 1 member A3	ALDH1A3	26.9236	26.171	25.6753	27.3176	21.442	22.6209	20.1882	19.8842
3036	P30837	Aldehyde dehydrogenase X, mitochondrial	ALDH1B1	22.1336	22.5814	22.2833	23.6504	23.2461	21.5458	21.3133	20.8163	22.3417	20.7924
2545	P05091	Aldehyde dehydrogenase, mitochondrial	ALDH2	19.8674		21.4183		23.9964	24.9629	21.9739	22.1658
851	C9JMC5	Aldehyde dehydrogenase, dimeric NADP-preferring	ALDH3A1	20.6517		20.8145	24.1632	20.3456		21.228		19.6841
3365	P51648	Fatty aldehyde dehydrogenase	ALDH3A2	26.6998	26.8921	25.5786	26.2178	22.9606	23.3021	23.5152	23.7996	23.1352	23.0607
3203	P43353	Aldehyde dehydrogenase family 3 member B1	ALDH3B1			21.1362
3008	P30038	Delta-1-pyrroline-5-carboxylate dehydrogenase, mitochondrial	ALDH4A1	23.7706	23.0401	24.111	21.1396	22.2318	22.2808	23.4519	24.1526	21.1855	22.3604
3366	P51649	Succinate-semialdehyde dehydrogenase, mitochondrial	ALDH5A1	22.3066	22.6517	22.8939	22.2138	21.6173	20.7918	22.7405	22.4628	22.8783	22.7393
3696	Q02252-2	Methylmalonate-semialdehyde dehydrogenase [acylating], mitochondrial	ALDH6A1	23.3328	22.5398	23.2507	22.3414	23.1074	23.6602	23.8688	24.5635	23.8536	24.0445
3282	P49419-2	Alpha-aminoadipic semialdehyde dehydrogenase	ALDH7A1	22.8011	21.1468	26.8776	26.567	26.2932	26.2222	26.8842	26.3817	25.6555	25.051
3271	P49189	4-trimethylaminobutyraldehyde dehydrogenase	ALDH9A1	24.3325	25.2058	25.618	25.1523	24.9168	24.1663	24.7621	26.1876	23.9081	23.9501
2528	P04075	Fructose-bisphosphate aldolase A;Fructose-bisphosphate aldolase	ALDOA	28.4299	28.1325	30.3465	29.9798	29.044	28.7461	28.9679	29.7892	29.6227	28.7906
2657	P09972	Fructose-bisphosphate aldolase C;Fructose-bisphosphate aldolase	ALDOC	21.7456	21.0704	22.2359	21.4565	22.1627	22.604	22.7196	23.1381	23.2361	22.7481
5538	Q9BT22	Chitobiosyldiphosphodolichol beta-mannosyltransferase	ALG1					20.5799	20.9957
4195	Q2TAA5	GDP-Man:Man(3)GlcNAc(2)-PP-Dol alpha-1,2-mannosyltransferase	ALG11	21.7875	21.6702				21.098		21.0118
246	A0A096LP10	Putative bifunctional UDP-N-acetylglucosamine transferase and deubiquitinase ALG13	ALG13	19.6182	20.0606			20.0078	20.4834	19.8762		20.6927	20.4216
5795	Q9H553	Alpha-1,3/1,6-mannosyltransferase ALG2	ALG2	22.4199	22.4199		22.9528						21.6383
1685	H7C0X4	Dol-P-Man:Man(5)GlcNAc(2)-PP-Dol alpha-1,3-mannosyltransferase	ALG3						18.4359
6531	Q9Y673-2	Dolichyl-phosphate beta-glucosyltransferase	ALG5								20.5999
540	S4R350	Dolichyl pyrophosphate Man9GlcNAc2 alpha-1,3-glucosyltransferase	ALG6	20.0287			20.6411	21.17				19.9394
4494	Q6P6C2	RNA demethylase ALKBH5	ALKBH5	20.6042			19.8778	20.661	20.6317
1723	I3L1D5	Arachidonate 15-lipoxygenase B	ALOX15B					23.4179	24.4462
4677	Q86V81	THO complex subunit 4	ALYREF	23.6924	23.4187	21.7461	23.6059	23.5732	22.9598	22.948		23.3699	22.8157
1644	H3BTZ6	Putative N-acetylglucosamine-6-phosphate deacetylase	AMDHD2		19.0539	19.6941	19.1688	19.3084				19.2006	19.2248
4782	Q8IY63-2	Angiomotin-like protein 1	AMOTL1
6399	Q9Y2J4	Angiomotin-like protein 2	AMOTL2								18.5233
3674	Q01433-2	AMP deaminase 2	AMPD2	22.502	22.7829		20.1276
3810	Q12955-4	Ankyrin-3	ANK3	21.6921	21.4071	20.4976	21.3824	22.5769	23.2028	21.1596	21.4567	21.5453	21.547
6154	Q9P2R3	Rabankyrin-5	ANKFY1	22.0722	21.4947		22.1431	21.6724		21.6973
4760	Q8IWZ3-6	Ankyrin repeat and KH domain-containing protein 1	ANKHD1			22.2942
4711	Q86XL3	Ankyrin repeat and LEM domain-containing protein 2	ANKLE2			20.5573				20.7107	20.46
1437	G3V0G5	Ankyrin repeat and MYND domain-containing protein 2	ANKMY2		20.7179	20.404				21.1266	21.413	20.4575	20.7845
1573	H0YIN8	Ankyrin repeat domain-containing protein 13A	ANKRD13A	22.3125	19.5131			21.9246	21.3287
4398	Q5VYY1	Ankyrin repeat domain-containing protein 22	ANKRD22			22.7446	21.5104	23.0626	23.7271	22.5072	23.348
5122	Q92625	Ankyrin repeat and SAM domain-containing protein 1A	ANKS1A									19.4394
969	D3DUE4	Ankyrin repeat and SAM domain-containing protein 3	ANKS3
5841	Q9H8Y5	Ankyrin repeat and zinc finger domain-containing protein 1	ANKZF1							18.8012
5949	Q9NQW6	Actin-binding protein anillin	ANLN		21.868	22.8529	22.3957	21.1912		22.3719	21.722	20.9854
6039	Q9NW15-2	Anoctamin-10	ANO10	20.8888		20.6671		21.2145	21.7396	21.4645	21.1678	20.7899	20.8339
1591	H0YN26	Acidic leucine-rich nuclear phosphoprotein 32 family member A	ANP32A	24.5881	24.9305	25.1216	24.8573	25.0473	24.26	24.3711	25.0516	25.7702	26.4674
5128	Q92688-2	Acidic leucine-rich nuclear phosphoprotein 32 family member B	ANP32B	25.5251	25.2887	26.2159	25.5394	25.5907	25.6458	24.7803	24.6504	25.9281	24.2667
5549	Q9BTT0-3	Acidic leucine-rich nuclear phosphoprotein 32 family member E	ANP32E
2768	P15144	Aminopeptidase N	ANPEP
2531	P04083	Annexin A1	ANXA1	22.218	21.9815	25.476	26.8999	19.3683	20.2409	19.1311	20.4551	22.0513
6245	Q9UJ72	Annexin A10	ANXA10			21.054	23.1641
3345	P50995-2	Annexin A11	ANXA11	24.3944	24.5825	21.5707	21.2026	20.9908	21.1567	21.8871	21.5658	20.8009	21.8524
2590	P07355	Annexin A2;Annexin;Putative annexin A2-like protein	ANXA2;ANXA2P2	29.3329	28.944	25.0503	23.5454	23.7431	24.4295	24.3864	23.9121	25.1379	24.0761
2722	P12429	Annexin A3;Annexin	ANXA3	24.3548	24.72	23.529	25.4597	21.7654	22.5637	22.584		23.9393	23.333
2647	P09525	Annexin A4;Annexin	ANXA4	26.0509	26.5701	19.1353		18.8083	20.3463	19.4099		17.8779	18.1348
2631	P08758	Annexin A5;Annexin	ANXA5	28.2382	28.2582	22.3082	23.4803	23.9906	24.3022	23.8651	24.0042	25.2377	21.9081
2608	P08133	Annexin A6;Annexin	ANXA6	23.4484	21.924	24.2502	20.9972	26.7897	27.2049	25.0509	24.2423	20.8491
2853	P20073-2	Annexin A7	ANXA7	24.313	24.801		21.0381	21.88	22.1607	20.3791		21.0868	21.0327
2748	Q5VT79	Annexin A8-like protein 2;Annexin A8;Annexin	ANXA8L2;ANXA8;ANXA8L1		20.4547	21.5003	23.3029				21.7319
2349	O76027	Annexin A9	ANXA9	23.3006	22.3617		22.3775	21.6793	21.5955	21.7628	21.8858	21.9437	22.177
3778	Q10567-3	AP-1 complex subunit beta-1	AP1B1	26.6857	26.9018	25.9827	25.7026	26.5167	26.8296	25.8277	25.6618	26.7189	26.4738
2163	O43747	AP-1 complex subunit gamma-1	AP1G1	24.9457	25.7257	23.6189	24.8748	25.0501	25.1387	23.9936	24.1888	25.6994	25.5583
1056	E7ENJ6	AP-1 complex subunit mu-1	AP1M1		20.2706	21.9739	20.6011	21.7242	21.482			21.094	20.8835
6555	Q9Y6Q5-2	AP-1 complex subunit mu-2	AP1M2	24.2301	24.1813	23.5337	23.2849	23.6818	23.4737	23.0346	23.0006	24.536	23.8418
3522	P61966	AP-1 complex subunit sigma-1A	AP1S1	22.3907	23.243	20.2857		22.0225		20.5973		23.3401	21.2824
2460	O95782-2	AP-2 complex subunit alpha-1	AP2A1	24.5934	24.8384	24.5395	24.3562	24.418	24.6321	24.181	24.7576	25.2061	25.24
2382	O94973	AP-2 complex subunit alpha-2	AP2A2	24.4522	23.6675	22.0075	22.7123	23.6798	24.3456	21.4366	21.9171	22.1578	22.4871
3580	P63010	AP-2 complex subunit beta	AP2B1	24.2854	24.2648	24.8758	24.0978	24.9986	25.0779	25.1601	25.1215	24.1776	24.6514
162	A0A087WY71	AP-2 complex subunit mu	AP2M1	22.5969	22.9826	22.4269	22.0758	22.2763	22.6238	21.3981	22.3818	22.5382	22.91
1915	M0R0N4	AP-2 complex subunit sigma	AP2S1	18.3255	24.8212		23.9442	25.0855	25.0742	23.1509	22.4743	24.7869	24.8434
1952	O00203-3	AP-3 complex subunit beta-1	AP3B1	24.2047	24.3062	23.73	22.9877	24.5696	25.3002	23.31	24.4379	23.7046	24.4743
2007	O14617-5	AP-3 complex subunit delta-1	AP3D1	24.1713	24.2159	23.5384	22.3146	23.7637	23.6201	23.8839	23.0757	23.7618	23.6938
6410	Q9Y2T2	AP-3 complex subunit mu-1	AP3M1	21.7617	22.199	23.6931	21.4791	21.9901	22.1833	23.7854	23.4418	22.2305	22.4109
5106	Q92572	AP-3 complex subunit sigma-1	AP3S1		20.859							21.1135	21.4896
5147	Q92870	Amyloid beta A4 precursor protein-binding family B member 2	APBB2							18.2694
2933	P25054-2	Adenomatous polyposis coli protein	APC
835	C9JIF9	Acylamino-acid-releasing enzyme	APEH	24.8983	25.2364	24.5821	24.947	23.82	23.5948	25.3798	25.7075	24.3256	24.3068
2971	P27695	DNA-(apurinic or apyrimidinic site) lyase;DNA-(apurinic or apyrimidinic site) lyase, mitochondrial	APEX1	24.2691	24.9416	24.0683	24.7949	23.9115	23.1653	24.9759	24.572	24.7537	25.8996
5666	Q9BZZ5-2	Apoptosis inhibitor 5	API5	24.0033	24.1647	25.3646	24.2453	25.0719	25.0494	25.0753	25.011	23.9728	23.2153
5296	Q96GX9	Methylthioribulose-1-phosphate dehydratase	APIP			21.5552				22.9078	21.9901	21.1298	22.0342
5909	Q9HDC9	Adipocyte plasma membrane-associated protein	APMAP	23.8095	23.8181	24.8795	24.5108	24.6875	24.5597	25.283	25.02	25.5479	25.537
4910	Q8NCW5-2	NAD(P)H-hydrate epimerase	APOA1BP	24.4283	24.5043	25.461	24.9254	23.8912	23.8559	25.7945	25.5141	24.2002	24.0816
5978	Q9NRW3	DNA dC->dU-editing enzyme APOBEC-3C;DNA dC->dU-editing enzyme APOBEC-3F;DNA dC->dU-editing enzyme APOBEC-3D	APOBEC3C;APOBEC3D;bK150C2.9;APOBEC3F					21.5832
829	C9JF17	Apolipoprotein D	APOD			23.7246				23.6551	23.4026
2519	P02649	Apolipoprotein E	APOE
1693	H7C1U8	Apolipoprotein O	APOO		21.3248			22.6011	21.9349				21.213
1160	H7C0V9	Amyloid beta A4 protein;N-APP;Soluble APP-alpha;Soluble APP-beta;C99;Beta-amyloid protein 42;Beta-amyloid protein 40;C83;P3(42);P3(40);C80;Gamma-secretase C-terminal fragment 59;Gamma-secretase C-terminal fragment 57;Gamma-secretase C-terminal fragment 50;C31	APP				21.0712		20.0126
6274	Q9UKG1	DCC-interacting protein 13-alpha	APPL1	21.9004	21.0118		20.1507	21.6629	21.9475
4931	Q8NEU8-2	DCC-interacting protein 13-beta	APPL2		19.4595					19.8707	20.492
2598	P07741	Adenine phosphoribosyltransferase	APRT	26.4763	27.4093	25.3592	27.1456	26.7973	25.3384	25.275	24.2779	26.7753	28.0384
2198	O60306	Intron-binding protein aquarius	AQR	21.148
2673	P10398	Serine/threonine-protein kinase A-Raf	ARAF										19.197
3250	P48444	Coatomer subunit delta	ARCN1	24.6051	24.9189	24.6113	23.7494	24.5959	25.1654	24.8753	25.2198	25.0941	25.1272
3501	P84077	ADP-ribosylation factor 1;ADP-ribosylation factor 3	ARF1;ARF3	27.2597	26.6915	26.5164	25.7069	27.283	27.5968	27.2951	27.4573	27.3247	27.0993
2822	P18085	ADP-ribosylation factor 4	ARF4	24.4885	24.7075	22.7128	23.734	23.944	24.9061	22.9264		24.1718	24.5251
3639	P84085	ADP-ribosylation factor 5	ARF5	22.4736	22.151	21.6367	20.8361	21.3974	23.2518	23.2539	22.9137	22.7818	22.9474
3552	P62330	ADP-ribosylation factor 6	ARF6	22.0192	22.2279	24.1837	23.6123	22.7959	22.6442	24.2548	23.7021	24.7471	24.9078
4867	Q8N6T3	ADP-ribosylation factor GTPase-activating protein 1	ARFGAP1	22.007	21.569	22.6085	21.0292	21.728	21.3542	22.6348	22.1685	22.3233	22.8986
4862	Q8N6H7	ADP-ribosylation factor GTPase-activating protein 2	ARFGAP2	21.1803	22.3311	21.9009			20.9596	21.3351	22.328	22.6946	23.1895
5910	Q9NP61-2	ADP-ribosylation factor GTPase-activating protein 3	ARFGAP3					20.7964	21.2547
6542	Q9Y6D6	Brefeldin A-inhibited guanine nucleotide-exchange protein 1	ARFGEF1			22.0877					22.0802
6541	Q9Y6D5	Brefeldin A-inhibited guanine nucleotide-exchange protein 2	ARFGEF2	22.2136	22.0156	22.9643	22.2154	22.2529	22.5901	23.2932	22.5604	21.8471	22.8575
4369	Q5TH69	Brefeldin A-inhibited guanine nucleotide-exchange protein 3	ARFGEF3										20.1607
3405	P53367	Arfaptin-1	ARFIP1	24.7029	24.4421	23.3931	23.6086	22.9354	23.6791	23.6484	24.1938	23.2237	24.0204
219	A0A087X1E4	Arfaptin-2	ARFIP2	21.2703	22.1495	21.8681	20.8072	22.4097	22.7166	20.8125	22.1612	20.7047
6046	Q9NWB6-2	Arginine and glutamate-rich protein 1	ARGLU1			21.8058					21.6881
3751	Q07960	Rho GTPase-activating protein 1	ARHGAP1	25.1235	23.248	25.1193	24.5373	25.7742	25.9407	25.8746	25.2469	24.4941	24.8311
529	A1A4S6	Rho GTPase-activating protein 10	ARHGAP10		20.043
4182	Q1RLN5	Rho GTPase-activating protein 12	ARHGAP12									20.1168
4431	Q68EM7-5	Rho GTPase-activating protein 17	ARHGAP17	20.7384	21.0643		21.5478	21.8198	21.5786	20.8213	21.55	20.8313	21.3866
4829	Q8N392-2	Rho GTPase-activating protein 18	ARHGAP18			20.0045	20.9376	20.757	21.279			19.9646	19.8843
4347	Q5T5U3	Rho GTPase-activating protein 21	ARHGAP21
482	A0A0G2JNY3	Rho GTPase-activating protein 27	ARHGAP27				18.7439
4230	Q52LW3	Rho GTPase-activating protein 29	ARHGAP29
603	A7KAX9-2	Rho GTPase-activating protein 32	ARHGAP32
5983	Q9NRY4	Rho GTPase-activating protein 35	ARHGAP35;GRLF1	23.3949	23.6159	23.8834	21.7824	23.2267	23.7322	23.756	23.8827	22.5504	22.1229
5683	Q9C0H5	Rho GTPase-activating protein 39	ARHGAP39
4178	Q17R89-3	Rho GTPase-activating protein 44	ARHGAP44								22.0716
3820	Q13017-2	Rho GTPase-activating protein 5	ARHGAP5								21.2075
1802	J3KTF8	Rho GDP-dissociation inhibitor 1	ARHGDIA	24.1462	24.4177	22.1063	23.1143	24.5628	23.7652	24.3919	24.5429	25.7035	26.0948
3384	P52566	Rho GDP-dissociation inhibitor 2	ARHGDIB			22.3429	23.2633	23.0066	22.7537
1919	M0QZR4	Rho guanine nucleotide exchange factor 1	ARHGEF1	21.3145	20.817		20.7633	21.3156	21.4798	21.0997		22.0308	22.0769
2059	O15085	Rho guanine nucleotide exchange factor 11	ARHGEF11
6110	Q9NZN5-2	Rho guanine nucleotide exchange factor 12	ARHGEF12										19.8249
4384	Q5VV41	Rho guanine nucleotide exchange factor 16	ARHGEF16	19.8868	20.2125			20.1145	20.7371	20.3262		21.0449	20.886
5380	Q96PE2	Rho guanine nucleotide exchange factor 17	ARHGEF17			18.536
5162	V9GYM8	Rho guanine nucleotide exchange factor 2	ARHGEF2	22.8158	23.4483	22.8489	23.2971	22.2427	22.6516			22.5518	21.9521
5248	Q96DR7-4	Rho guanine nucleotide exchange factor 26	ARHGEF26						20.0826
3785	Q12774	Rho guanine nucleotide exchange factor 5	ARHGEF5					20.3048	20.808
650	B1ALK7	Rho guanine nucleotide exchange factor 7	ARHGEF7	20.0011	20.2271	22.496	19.9341		20.148	22.6385	21.8236	20.357	20.1329
1999	O14497-2	AT-rich interactive domain-containing protein 1A	ARID1A	20.1633	19.9802		20.178					19.8027	20.651
5477	Q99856	AT-rich interactive domain-containing protein 3A	ARID3A
4225	Q4LE39-2	AT-rich interactive domain-containing protein 4B	ARID4B			18.9479	19.0716				20.5213
3150	P40616	ADP-ribosylation factor-like protein 1	ARL1	24.0722	22.4559	22.9922	23.5133	24.4516	24.4496	23.5516	21.9477	23.566	22.2546
84	A0A087WUW9	ADP-ribosylation factor-like protein 15	ARL15			19.2315
3109	P36404	ADP-ribosylation factor-like protein 2	ARL2;ARL2-SNX15	20.6105	21.8063	20.4352	20.6345	21.0022	20.7666		20.7558	21.2176	20.101
1604	H3BM52	ADP-ribosylation factor-like protein 2-binding protein	ARL2BP		19.7074
3110	P36405	ADP-ribosylation factor-like protein 3	ARL3	22.5564	22.7677	26.3637	22.6316	24.5198	25.0178	26.6075	26.6282	26.1193	25.9138
413	F5GYV5	ADP-ribosylation factor-like protein 6-interacting protein 4	ARL6IP4			17.9125
2336	O75915	PRA1 family protein 3	ARL6IP5	25.4924	25.454	22.3408	23.7691	24.8339	24.7188	22.2368		23.774	23.9388
6027	Q9NVJ2	ADP-ribosylation factor-like protein 8B	ARL8B	23.7879	21.8019	22.1599	22.4773	21.3273	20.8384	23.351	21.249	23.3335	21.0238
6036	Q9NVT9	Armadillo repeat-containing protein 1	ARMC1			22.3362				22.5518	22.1728
4823	Q8N2F6-4	Armadillo repeat-containing protein 10	ARMC10	21.2268	21.0663			20.9667				22.2722	22.8702
4462	Q6NXE6-2	Armadillo repeat-containing protein 6	ARMC6								21.2172
4732	Q8IUR7-8	Armadillo repeat-containing protein 8	ARMC8			21.1262				20.8011	21.1212
6204	Q9UH62	Armadillo repeat-containing X-linked protein 3	ARMCX3	21.609	20.7785		21.0179	20.9312	22.0621			20.4313
5843	Q9H993	Protein-glutamate O-methyltransferase	ARMT1	22.2778	21.9004	25.1971	22.1214	23.3599	23.4006	25.562	24.9112	25.8497	25.4744
5135	Q92747	Actin-related protein 2/3 complex subunit 1A	ARPC1A	22.1533	22.29	21.1796	22.7932	21.9041	21.8649	21.1288		22.7353	21.7986
2067	O15143	Actin-related protein 2/3 complex subunit 1B	ARPC1B	23.9534	23.8952	23.314	24.6514	24.072	24.4938	23.2703	23.3683	24.3351	23.8982
2068	O15144	Actin-related protein 2/3 complex subunit 2	ARPC2	25.4083	25.6559	25.0736	25.2525	25.1228	24.9722	24.8043	25.7428	25.8658	26.0251
2069	O15145	Actin-related protein 2/3 complex subunit 3	ARPC3	24.5691	23.9598	22.6967	23.3592	23.1707	24.2004	23.2997	22.9312	23.8446	23.7793
1430	F8WCF6	Actin-related protein 2/3 complex subunit 4	ARPC4-TTLL3;ARPC4	25.1308	25.7608	23.4574	24.9751	24.6325	24.9109	23.8393	22.768	25.2508	25.4588
2103	O15511	Actin-related protein 2/3 complex subunit 5	ARPC5	23.2289	23.6195	23.1401	23.0576	22.1578	21.7913	22.7491	22.4501	23.6231	23.0118
5487	Q9BPX5	Actin-related protein 2/3 complex subunit 5-like protein	ARPC5L	22.7155	23.3324	23.1567	22.9655	22.4721	22.2723	22.8947	23.414		23.3266
3459	P56211	cAMP-regulated phosphoprotein 19	ARPP19		20.0261								20.9099
3280	P49407-2	Beta-arrestin-1	ARRB1			21.1964	21.1164	21.5202	22.9143	21.4322	21.6238	20.2578
4336	Q5T370	Arrestin domain-containing protein 1	ARRDC1						20.7744
406	A0A0C4DFZ2	Arylsulfatase A;Arylsulfatase A component B;Arylsulfatase A component C	ARSA						19.9304
95	A0A087WVD4	Arsenite methyltransferase	AS3MT			24.8262	21.556			23.4732	23.6043
1050	E7EMM4	Acid ceramidase;Acid ceramidase subunit alpha;Acid ceramidase subunit beta	ASAH1	22.9281	23.2406	24.399	21.3934	22.7087	23.4962	23.85	24.1364	21.4913	22.3205
280	H0YBF7	Arf-GAP with SH3 domain, ANK repeat and PH domain-containing protein 1	ASAP1									20.16	20.4578
2109	O43150-2	Arf-GAP with SH3 domain, ANK repeat and PH domain-containing protein 2	ASAP2
4878	Q8N9N2-2	Activating signal cointegrator 1 complex subunit 1	ASCC1	21.7427	21.954			21.625	21.8976	21.0568
4830	Q8N3C0	Activating signal cointegrator 1 complex subunit 3	ASCC3	21.9513	22.9341	21.1766	22.4292	22.6521	23.7898			22.2063	22.0896
6387	Q9Y294	Histone chaperone ASF1A	ASF1A									20.1202	20.8663
6168	Q9UBL3	Set1/Ash2 histone methyltransferase complex subunit ASH2	ASH2L								20.9828	20.5624
2537	P04424-3	Argininosuccinate lyase	ASL	21.4455	21.8588	21.4662	20.8482	21.2331	22.2497	22.4704	22.2263	22.5925	22.0749
2448	O95671-2	N-acetylserotonin O-methyltransferase-like protein	ASMTL	20.5411	20.4499		20.8781	20.482	21.2244			20.5711	21.1395
2158	O43681	ATPase ASNA1	ASNA1	24.8945	24.6014	24.6526	24.9169	24.5157	24.3236	25.23	24.7383	24.8698	25.1408
2616	P08243-2	Asparagine synthetase [glutamine-hydrolyzing]	ASNS	22.7034	23.2301	24.8071	23.1661	24.7442	24.414	23.8811	24.3069	23.9246	23.5244
3789	Q12797-10	Aspartyl/asparaginyl beta-hydroxylase	ASPH	25.4506	24.8878	24.0812	25.4219	25.3136	25.6765	21.9145	22.4698	21.7115
5659	Q9BZE9	Tether containing UBX domain for GLUT4	ASPSCR1								20.0381
4585	Q7L266	Isoaspartyl peptidase/L-asparaginase;Isoaspartyl peptidase/L-asparaginase alpha chain;Isoaspartyl peptidase/L-asparaginase beta chain	ASRGL1	18.7391				20.6419	22.3681
2505	P00966	Argininosuccinate synthase	ASS1	27.4873	27.4213	26.3432	26.5271	23.1443	22.3238	24.7898	26.1665	25.1151	26.019
1570	H0YH12	Protein asunder homolog	ASUN	20.119	20.1393								19.6832
4897	Q8NBU5	ATPase family AAA domain-containing protein 1	ATAD1					19.7482	19.9433			19.6752
1499	H0Y2W2	ATPase family AAA domain-containing protein 3A;ATPase family AAA domain-containing protein 3B	ATAD3A;ATAD3B	22.9036	24.2192	21.6582	22.1411	23.3273	21.8069	21.3643	22.2233	23.6854	23.5268
754	E9PEK8	Cyclic AMP-dependent transcription factor ATF-2	ATF2
1862	K7ELQ4	Cyclic AMP-dependent transcription factor ATF-7	ATF7
4534	Q6VMQ6-2	Activating transcription factor 7-interacting protein 1	ATF7IP								18.9097
2366	O94817	Ubiquitin-like protein ATG12	ATG12	20.602			20.0816
4421	Q676U5	Autophagy-related protein 16-1	ATG16L1						19.7874
5999	Q9NT62	Ubiquitin-like-conjugating enzyme ATG3	ATG3	24.0826	23.936	24.2437	23.7967	22.4882	23.0817	23.7048	23.8909	22.6755	23.1499
6481	Q9Y4P1	Cysteine protease ATG4B	ATG4B	20.2211	22.0434			21.2534				21.0772	22.6021
5737	Q9H1Y0	Autophagy protein 5	ATG5		21.1823		20.3301	21.379			20.4048
2418	O95352	Ubiquitin-like modifier-activating enzyme ATG7	ATG7	22.0525	21.312	21.9497	22.546	21.5538	21.9863	21.4706	21.7028	21.9481
4618	Q7Z3C6	Autophagy-related protein 9A	ATG9A
3051	P31939	Bifunctional purine biosynthesis protein PURH;Phosphoribosylaminoimidazolecarboxamide formyltransferase;IMP cyclohydrolase	ATIC	26.383	26.3367	27.1055	26.5533	27.0723	26.5908	28.1243	28.0724	28.3361	28.0956
4954	Q8NHH9-2	Atlastin-2	ATL2	21.2998	22.1268		20.8421					21.1058	21.3612
4435	Q6DD88	Atlastin-3	ATL3	25.4968	25.6209	25.6053	25.2442	24.8254	25.2607	24.9737	25.8071	25.0003	24.6088
1031	E5RGN3	Copper transport protein ATOX1	ATOX1
5903	Q9HD20-2	Manganese-transporting ATPase 13A1	ATP13A1
2543	P05023-4	Sodium/potassium-transporting ATPase subunit alpha-1	ATP1A1	26.5672	26.7773	27.2165	28.2499	26.7583	26.5675	26.0866	26.635	26.2695	26.2527
2544	P05026-2	Sodium/potassium-transporting ATPase subunit beta-1	ATP1B1	24.1611	24.0059	24.4863	25.8059	24.0601	24.4113	23.1655	23.2593	24.1687	24.0503
3430	P54709	Sodium/potassium-transporting ATPase subunit beta-3	ATP1B3	24.8641	24.7614	25.1763	26.001	24.939	24.7418	23.8865	24.2076	23.901	23.1326
2797	P16615-5	Sarcoplasmic/endoplasmic reticulum calcium ATPase 2	ATP2A2	24.8527	24.6047	25.943	25.127	24.9249	25.6532	25.7752	26.2129	25.3429	25.3967
5171	Q93084-4	Sarcoplasmic/endoplasmic reticulum calcium ATPase 3	ATP2A3	21.6043	21.0548							23.1109	23.8866
2851	P20020-6	Plasma membrane calcium-transporting ATPase 1;Calcium-transporting ATPase	ATP2B1									21.2567
2920	P23634-7	Plasma membrane calcium-transporting ATPase 4	ATP2B4	22.1158	22.3852	21.3058	22.5432	20.6387	20.5645	20.7686		21.3328	21.2759
2942	P25705	ATP synthase subunit alpha, mitochondrial	ATP5A1	28.0001	28.016	27.1366	27.4234	28.8832	28.8743	27.2628	27.6978	28.283	28.0717
2569	P06576	ATP synthase subunit beta, mitochondrial;ATP synthase subunit beta	ATP5B	29.0384	28.5536	28.2221	28.6386	30.1211	29.9331	28.0252	27.8327	29.0093	28.6984
3113	P36542	ATP synthase subunit gamma, mitochondrial	ATP5C1	25.0418	24.284	24.4703	24.696	26.2363	26.9151	23.6808	25.3186	25.8102	24.0477
3015	P30049	ATP synthase subunit delta, mitochondrial	ATP5D	22.5443	22.6224	20.2789		22.5706	22.8278	21.7499		23.3297	23.8161
2927	P24539	ATP synthase F(0) complex subunit B1, mitochondrial	ATP5F1	24.4683	24.3364	25.7415	24.0671	25.4718	25.305	25.5503	25.335	24.5525	25.3357
2340	O75947	ATP synthase subunit d, mitochondrial	ATP5H	23.8345	24.334	25.085	23.272	24.4061	23.4229	24.6364	25.5363	23.8138	24.7206
3460	P56385	ATP synthase subunit e, mitochondrial	ATP5I	22.344	22.2171	23.8058	20.9815	22.8592	21.844	22.4995	22.9542	22.4321	23.0881
2833	P18859	ATP synthase-coupling factor 6, mitochondrial	ATP5J	22.3677	22.7479	24.0616	21.9353	22.5554	22.1281	23.5818	23.9027	22.5237	22.5682
2343	O75964	ATP synthase subunit g, mitochondrial	ATP5L	24.4341	24.8577	25.8312	24.7445	25.7614	25.7732	25.33	26.6494	24.9584	24.4432
3245	P48047	ATP synthase subunit O, mitochondrial	ATP5O	25.4703	25.4173	25.8641	25.3164	26.6042	26.9257	25.1683	26.7282	25.9792	25.8568
5471	Q99766	ATP synthase subunit s, mitochondrial	ATP5S							18.9671
6043	Q9NW81	ATP synthase subunit s-like protein	ATP5SL								20.2401
4135	Q15904	V-type proton ATPase subunit S1	ATP6AP1	21.4353	21.3295			22.1556	21.4212			21.9331	21.8849
1702	H7C3E1	Renin receptor	ATP6AP2	20.6195	20.5606			20.73				20.7597	21.2081
5168	Q93050-1	V-type proton ATPase 116 kDa subunit a isoform 1;V-type proton ATPase subunit a	ATP6V0A1			22.4165	21.6251	22.6505	22.8081	21.6301	21.7049	22.0594
1294	F5GYQ1	V-type proton ATPase subunit d 1	ATP6V0D1	21.7896	21.512	22.8176	20.8928	21.1286	20.9103	22.9819	22.6094	21.6547	22.1032
3132	P38606-2	V-type proton ATPase catalytic subunit A	ATP6V1A	26.0092	26.0741	24.3493	25.2139	25.8858	26.2622	23.9724	23.4865	24.1114	23.7022
2865	P21281	V-type proton ATPase subunit B, brain isoform	ATP6V1B2	20.7537	21.4479	23.6617	22.1978	23.2093	22.3661	23.6229	22.7164	21.3654	19.8593
2866	P21283	V-type proton ATPase subunit C 1	ATP6V1C1
6500	Q9Y5K8	V-type proton ATPase subunit D	ATP6V1D					21.9297	21.221				20.9013
3114	P36543	V-type proton ATPase subunit E 1	ATP6V1E1	22.2743	22.8448	22.6648	23.1876	23.5369	22.6397	23.1311	24.3111	22.9281	22.4459
4174	Q16864	V-type proton ATPase subunit F	ATP6V1F	20.662			20.7433	21.4618	21.7073	21.5043	20.7838	21.705	21.7601
2271	O75348	V-type proton ATPase subunit G 1	ATP6V1G1			22.8048	22.5674	23.5785	22.6942	22.4932	22.7271	22.1749	21.0711
6234	Q9UI12-2	V-type proton ATPase subunit H	ATP6V1H	22.125	21.9295	23.0644	22.5613	23.2283	22.8893	22.8112	22.6919	21.8437	22.1176
2252	O75110	Probable phospholipid-transporting ATPase IIA;Phospholipid-transporting ATPase	ATP9A	21.3352	21.8854	20.8329							20.807
610	H0YEW4	ATP synthase mitochondrial F1 complex assembly factor 1	ATPAF1	21.5905	22.1796	21.3188	22.7035	22.5089	22.2868	21.7362	21.5211	21.5467	22.1205
4858	Q8N5M1	ATP synthase mitochondrial F1 complex assembly factor 2	ATPAF2									20.8462	21.733
3219	P46100-4	Transcriptional regulator ATRX	ATRX					20.2663	20.625			19.1535
3424	P54253	Ataxin-1	ATXN1
6158	Q9UBB4-2	Ataxin-10	ATXN10	22.6024	22.2598	22.4308	22.9803	24.0835	23.7224	22.5601	22.8327	23.0331	22.6702
2659	P0C7T5	Ataxin-1-like	ATXN1L
1366	H0YH87	Ataxin-2	ATXN2	19.3277		18.9766	19.8473	19.8085	20.8524
5067	Q8WWM7-6	Ataxin-2-like protein	ATXN2L	21.9666	21.9022	22.3719	22.1086	21.8878	21.7532	22.7107	22.5162	22.1714	22.2563
217	G3V2G1	Ataxin-3	ATXN3	21.3366	21.7234					20.2781		21.8422
1850	K7EKG9	Ataxin-7-like protein 3;SAGA-associated factor 11	ATXN7L3								21.7749
5293	Q96GX2	Putative ataxin-7-like protein 3B	ATXN7L3B								21.3643
2042	O14965	Aurora kinase A	AURKA					20.8407
755	B8ZZW5	Late secretory pathway protein AVL9 homolog	AVL9	20.5164	20.1542		20.526		21.2443	21.746	21.2289	21.7193	21.084
826	C9JEV0	Zinc-alpha-2-glycoprotein	AZGP1						22.4911
3516	P61769	Beta-2-microglobulin;Beta-2-microglobulin form pI 5.3	B2M	21.806	19.228	22.2417	22.8677		21.6165	21.6126	21.9925	21.9644	21.4184
2771	Q86XA6	Beta-1,4-galactosyltransferase 1;Lactose synthase A protein;N-acetyllactosamine synthase;Beta-N-acetylglucosaminylglycopeptide beta-1,4-galactosyltransferase;Beta-N-acetylglucosaminyl-glycolipid beta-1,4-galactosyltransferase;Processed beta-1,4-galactosyltransferase 1	B4GALT1	23.5492		20.874		22.4768	22.6291			20.9496
792	E7ETS9	Beta-1,4-galactosyltransferase 4;N-acetyllactosamine synthase;Lactotriaosylceramide beta-1,4-galactosyltransferase	B4GALT4								19.9727
6179	Q9UBV7	Beta-1,4-galactosyltransferase 7;Xylosylprotein 4-beta-galactosyltransferase	B4GALT7	19.9904	19.6881			20.1203	20.9166			19.7691
2144	O43505	Beta-1,4-glucuronyltransferase 1	B4GAT1						19.0402
1924	M0R3F4	BRISC and BRCA1-A complex member 1	BABAM1						20.4158
5159	Q92934	Bcl2-associated agonist of cell death	BAD
1832	J3QTA2	BAG family molecular chaperone regulator 1	BAG1								20.5444	19.5939
2464	O95816	BAG family molecular chaperone regulator 2	BAG2			19.634	21.5831
2465	O95817	BAG family molecular chaperone regulator 3	BAG3	20.771	21.4425	23.0516	22.0437	22.2984	23.9001	23.3255	23.2256	24.1172	24.4258
6290	Q9UL15	BAG family molecular chaperone regulator 5	BAG5			21.9145				22.6289	21.908	22.1263	21.8334
6365	Q9UQB8-3	Brain-specific angiogenesis inhibitor 1-associated protein 2	BAIAP2	21.5372	21.5104	23.0116		21.7497	22.8597	21.8368	21.3626	20.8089	20.4322
6225	Q9UHR4	Brain-specific angiogenesis inhibitor 1-associated protein 2-like protein 1	BAIAP2L1	21.1794	21.307	20.9289				20.7352	21.0934
2302	O75531	Barrier-to-autointegration factor;Barrier-to-autointegration factor, N-terminally processed	BANF1	22.4152	22.3549	24.4518	25.248	24.4128	24.4164	24.1777	22.9018	23.4321	23.9026
4769	Q8IXM2-2	Chromatin complexes subunit BAP18	BAP18							21.4819
3622	P80723	Brain acid soluble protein 1	BASP1			20.1787	21.4696
12	A0A024RCR6	Large proline-rich protein BAG6	BAT3;BAG6	23.9206	24.4665	22.4659	24.2206	24.1081	24.2236	23.4203	22.8842	24.9388	24.73
3748	Q07812-5	Apoptosis regulator BAX	BAX	21.9587	21.642	20.0436	21.6867	21.7259	21.6796			22.5292	22.1833
814	C9JA69	HMG box transcription factor BBX	BBX
3340	P50895	Basal cell adhesion molecule	BCAM	21.5579	21.2275	21.3095	22.7452	21.9532	22.5054	22.1206	22.1635	22.8485	23.1428
3362	P51572	B-cell receptor-associated protein 31	BCAP31	24.2241	24.1188	23.0064	23.3264	23.9151	24.0233	24.6017	23.0924	25.0523	25.6505
3466	P56945	Breast cancer anti-estrogen resistance protein 1	BCAR1	20.5672	21.7476	22.3103			20.9231		21.1102
3733	Q05GC8	Transcriptional-regulating factor 1	BCAR2;TRERF1
2322	O75815	Breast cancer anti-estrogen resistance protein 3	BCAR3				18.8369
2274	O75363	Breast carcinoma-amplified sequence 1	BCAS1					21.8481	23.045	19.7284		19.8997	19.7815
2337	O75934	Pre-mRNA-splicing factor SPF27	BCAS2	22.4725	22.0821	22.9434	23.2524	22.3579	21.7052	21.5979	21.5145	23.1839	22.5354
5808	Q9H6U6-2	Breast carcinoma-amplified sequence 3	BCAS3										20.8466
1904	M0QXF9	Branched-chain-amino-acid aminotransferase;Branched-chain-amino-acid aminotransferase, mitochondrial	BCAT2	22.0866	22.0109		21.867	22.4077	22.7107	21.7416		22.3434	22.1991
6142	Q9P287	BRCA2 and CDKN1A-interacting protein	BCCIP	22.8409	22.0787	24.269	24.7845	25.019	24.6706	23.0452	22.0513	22.8167	22.6237
1326	F5H5P2	2-oxoisovalerate dehydrogenase subunit alpha, mitochondrial	BCKDHA	22.8722	22.7025	21.0757	21.6495	22.1023	22.2199			21.6728	22.2487
1641	H3BTL2	[3-methyl-2-oxobutanoate dehydrogenase [lipoamide]] kinase, mitochondrial	BCKDK	21.6793		21.9534	23.1232	22.7909	22.44	21.778
793	C9J417	Bcl-2-like protein 11	BCL2L11
25	A0A087WSV0	Bcl-2-like protein 12	BCL2L12	20.0133	20.6418								19.8741
5623	Q9BXK5	Bcl-2-like protein 13	BCL2L13	22.9971	22.9781	22.226	23.005	22.9032	23.0866	21.8646		22.1672
3162	P41182-2	B-cell lymphoma 6 protein	BCL6
4671	Q86UU0-3	B-cell CLL/lymphoma 9-like protein	BCL9L
1200	E9PQN2	Bcl-2-associated transcription factor 1	BCLAF1						18.8809
6382	Q9Y276	Mitochondrial chaperone BCS1	BCS1L	21.882	20.9282			21.7136				21.375
1131	E9PCG9	D-beta-hydroxybutyrate dehydrogenase, mitochondrial	BDH1	22.2621	23.5421	23.6059	21.7461	23.7354	23.4846	23.5464	23.7615	23.1264
5573	Q9BUT1	3-hydroxybutyrate dehydrogenase type 2	BDH2				21.6322	21.4395				21.2199
1458	G3V3R5	Brain-enriched guanylate kinase-associated protein	BEGAIN
873	C9JTT8	BET1 homolog	BET1;DKFZp781C0425										17.9232
444	H7BXT7	BET1-like protein	BET1L
4993	Q8TD16	Protein bicaudal D homolog 2	BICD2	21.1295	21.3862			19.6933					20.1125
3455	P55957	BH3-interacting domain death agonist;BH3-interacting domain death agonist p15;BH3-interacting domain death agonist p13;BH3-interacting domain death agonist p11	BID	24.7951	24.0468	23.2865	24.6556	23.4817	24.0175	21.7979		23.3174	24.2611
1978	O00499-9	Myc box-dependent-interacting protein 1	BIN1								18.6722
1790	K7ESE8	Bleomycin hydrolase	BLMH			23.4381	22.4026			23.2985	23.0362	22.1804	22.9864
3618	P78537-2	Biogenesis of lysosome-related organelles complex 1 subunit 1	BLOC1S1			20.5796				21.1781	21.0518
4516	Q6QNY1	Biogenesis of lysosome-related organelles complex 1 subunit 2	BLOC1S2			21.4083				20.8407	21.0056
4515	Q6QNY0	Biogenesis of lysosome-related organelles complex 1 subunit 3	BLOC1S3				19.7755	20.3414	21.1939			20.0179
3403	P53004	Biliverdin reductase A	BLVRA	23.1481	22.485	24.1369	23.9561	24.8964	25.6199	25.1509	25.6009	24.1328	24.4386
3011	P30043	Flavin reductase (NADPH)	BLVRB	27.0662	26.397	24.1208	25.0501	26.8784	27.5508	24.5261	24.5848	26.5786	25.2998
1529	H0Y9P1	BMP-2-inducible protein kinase	BMP2K
4002	Q14692	Ribosome biogenesis protein BMS1 homolog	BMS1			21.3954
3814	Q12981	Vesicle transport protein SEC20	BNIP1								20.6864
1755	J3KN59	BCL2/adenovirus E1B 19 kDa protein-interacting protein 2	BNIP2			19.7537		20.4698	20.7811			19.4182
490	F6RP06	BCL2/adenovirus E1B 19 kDa protein-interacting protein 3	BNIP3
102	H0YBC7	BCL2/adenovirus E1B 19 kDa protein-interacting protein 3-like	BNIP3L
547	F8W685	Bcl-2/adenovirus E1B 19 kDa-interacting protein 2-like protein	BNIPL
4940	Q8NFC6	Biorientation of chromosomes in cell division protein 1-like 1	BOD1L1								20.3478
6446	Q9Y3E2	BolA-like protein 1	BOLA1										20.8125
5765	Q9H3K6	BolA-like protein 2	BOLA2	22.8882	23.3619	23.3052	24.8465	24.7659	24.5725	23.0396	23.8118	24.7115	25.0902
2597	P07738	Bisphosphoglycerate mutase	BPGM	22.3752	22.0009		20.5572	21.319	22.5019
5002	Q8TDL5	BPI fold-containing family B member 1	BPIFB1	20.7336				24.2404	24.7743
2471	O95861-4	3(2),5-bisphosphate nucleotidase 1	BPNT1	23.1962	23.4013	24.751	23.2146	23.688	22.9822	24.2577	24.8728	22.3467	22.8255
1088	E7ETD6	Nucleosome-remodeling factor subunit BPTF	BPTF							21.5524	21.345	21.6199	21.7131
2765	P15056	Serine/threonine-protein kinase B-raf	BRAF	19.8262	19.8479			19.7574				19.0983
4634	Q7Z569-2	BRCA1-associated protein	BRAP								20.3131
4509	Q6PJG6	BRCA1-associated ATM activator 1	BRAT1					19.2364					20.2391
190	A0A087WZR3	Lys-63-specific deubiquitinase BRCC36	BRCC3	20.2053			21.4324		21.3362			20.6833
473	H0Y6K2	Bromodomain-containing protein 2	BRD2
2242	O60885	Bromodomain-containing protein 4	BRD4							19.9477
1686	H7C128	Bromodomain-containing protein 8	BRD8										18.5419
5836	Q9H8M2-3	Bromodomain-containing protein 9	BRD9								19.1128
6075	Q9NXR7	BRCA1-A complex subunit BRE	BRE	21.7013	21.8609	21.8714		22.0047	21.8277			21.7261	22.585
5082	Q8WY22	BRI3-binding protein	BRI3BP	21.2957	21.2167	21.218		21.0365	20.9192	20.4646	20.8869	22.605	22.3912
5615	Q9BX63	Fanconi anemia group J protein	BRIP1
5005	Q8TDN6	Ribosome biogenesis protein BRX1 homolog	BRIX1	22.0118	21.9832	21.0953	22.0192	21.9496	21.96	20.5315	21.0795	21.9759
5046	Q8WUW1	Protein BRICK1	BRK1				20.2069			19.8271			20.8043
4387	Q5VW32-2	BRO1 domain-containing protein BROX	BROX	22.6201	23.0593	23.2552	22.6672	22.3769	21.9511	23.1678	23.9636	21.5641	21.4818
1406	F8W7Q8	Seipin	BSCL2					18.5466
6041	Q9NW68-8	BSD domain-containing protein 1	BSDC1						19.9684
82	A0A087WUV8	Basigin	BSG	23.2171	22.7115	23.6984	24.7032	23.7549	23.0145	22.2552		22.9645	21.9833
3780	Q10589-2	Bone marrow stromal antigen 2	BST2	20.4515		21.794	21.1762		21.6705	21.3053	21.1318	19.2258
2854	P20290-2	Transcription factor BTF3	BTF3	24.5779	23.0479	24.6569	24.064	25.1068	24.8109	24.7678	23.5136	24.5755	22.6951
5339	Q96K17	Transcription factor BTF3 homolog 4;Transcription factor BTF3	BTF3L4	23.8544	23.662	22.7871	23.0311	23.1526	22.5945	23.5907	23.569	24.1011	23.7094
1830	J3QT28	Mitotic checkpoint protein BUB3	BUB3	23.3923	24.058	22.0947	24.2106	24.328	23.6494	22.6906		24.4822	24.5792
5505	Q9BRD0	BUD13 homolog	BUD13
856	C9JNV2	Protein BUD31 homolog	BUD31					21.0983	21.0712	19.6742			22.5211
3934	Q13895	Bystin	BYSL	20.7814	20.8938				21.1541	19.2457
4581	Q7L1Q6-2	Basic leucine zipper and W2 domain-containing protein 1	BZW1	23.4673	24.5007	23.7512	23.5988	23.7836	23.7349	24.2866	23.342	24.4681	24.009
6544	Q9Y6E2	Basic leucine zipper and W2 domain-containing protein 2	BZW2	24.2792	23.37	24.7829	23.8945	25.0788	25.2178	24.3359	24.112	24.895	23.8952
5822	Q9H7M9	Platelet receptor Gi24	C10orf54						18.9867
4332	Q5T2E6-2	UPF0668 protein C10orf76	C10orf76						19.9076
5194	Q96A22	Uncharacterized protein C11orf52	C11orf52
35	A0A087WT99	Ester hydrolase C11orf54	C11orf54	23.2454	22.9611	22.6774	21.7388	22.0558	22.8495	23.1325	22.6526
5763	Q9H3H3	UPF0696 protein C11orf68	C11orf68							19.2314
4238	Q53FT3	Protein Hikeshi	C11orf73	20.3981			20.2805		20.4358			21.6566
5562	Q9BUA3	Uncharacterized protein C11orf84	C11orf84
381	E9PLD3	Uncharacterized protein C11orf98	C11orf98								20.5318
5864	Q9HB07	UPF0160 protein MYG1, mitochondrial	C12orf10	22.9215	23.2524	22.5186	23.0165	23.8844	23.2706	22.317	21.906	23.8219	23.4928
32	A0A087WT30	Uncharacterized protein C12orf45	C12orf45
5630	Q9BXV9	Uncharacterized protein C14orf142	C14orf142	22.0022	21.7741
1541	H0YB62	UPF0317 protein C14orf159, mitochondrial	C14orf159			20.4931				20.5692
6372	Q9Y224	UPF0568 protein C14orf166	C14orf166	24.7071	23.8585	23.7539	24.2683	24.6802	25.1967	23.9292	24.5312	24.6935	23.9218
365	A0A0A0MTQ5	6.8 kDa mitochondrial proteolipid	C14orf2;MP68	21.5238	22.2638					22.4461	22.614	20.7977	22.4906
371	A0A0A6YYH1	Arpin;AP-3 complex subunit sigma-2	C15orf38-AP3S2;ARPIN;AP3S2	20.4561	21.493	22.0199	21.0773	21.0301	20.4094	21.2189	22.0971
4560	Q6ZUT6-4	Uncharacterized protein C15orf52	C15orf52
5412	Q96S19	UPF0585 protein C16orf13	C16orf13	21.2321	21.3661		20.8732	21.3171	22.6592			21.9546	22.127
1633	H3BR29	RUS1 family protein C16orf58	C16orf58		19.9428		21.1289	20.7599	20.983
1793	J3QRG5	Uncharacterized protein C17orf62	C17orf62						21.1815
5856	Q9HAS0	Protein Njmu-R1	C17orf75							23.3625	20.4149
4236	Q53F19	Uncharacterized protein C17orf85	C17orf85
97	K7EQH1	Uncharacterized protein C18orf25	C18orf25;ARKL1
5490	Q9BQ61	Uncharacterized protein C19orf43	C19orf43		19.5841			20.0341			20.8779	20.2495
6055	Q9NWV4	UPF0587 protein C1orf123	C1orf123
532	A1L170	Uncharacterized protein C1orf226	C1orf226
4864	Q8N6N3	UPF0690 protein C1orf52	C1orf52
3743	Q07021	Complement component 1 Q subcomponent-binding protein, mitochondrial	C1QBP	25.6524	26.0291	25.43	24.8995	25.7243	25.3434	26.101	24.9914	24.8905	24.1426
5687	Q9GZN8	UPF0687 protein C20orf27	C20orf27	20.8607	20.9619	21.0642	22.4311	22.3051	21.8935			21.8073
251	A0A0B4J2D5	ES1 protein homolog, mitochondrial	C21orf33	23.3352	22.9921	23.7638	23.3764	23.1286	22.8831	23.9881	24.3583	24.0057	23.6906
1681	H7BZW1	UPF0769 protein C21orf59	C21orf59	19.1367				21.0686				19.0005
6463	Q9Y426-3	C2 domain-containing protein 2	C2CD2		20.439
2000	O14523	C2 domain-containing protein 2-like	C2CD2L						18.501
4724	Q86YS7	C2 domain-containing protein 5	C2CD5	17.8876
5061	Q8WWC4	Uncharacterized protein C2orf47, mitochondrial	C2orf47		18.9706						21.021
795	C9J4K0	Ashwin	C2orf49	21.5007	21.7317							20.2296
2507	P01024	Complement C3;Complement C3 beta chain;C3-beta-c;Complement C3 alpha chain;C3a anaphylatoxin;Acylation stimulating protein;Complement C3b alpha chain;Complement C3c alpha chain fragment 1;Complement C3dg fragment;Complement C3g fragment;Complement C3d fragment;Complement C3f fragment;Complement C3c alpha chain fragment 2	C3	19.9208	19.2397	22.2334	24.607	21.1485	20.6102
4781	Q8IY42	Uncharacterized protein C4orf19	C4orf19
6056	Q9NWY4	UPF0609 protein C4orf27	C4orf27	20.5092	20.0732	20.8275	20.767	21.0345		20.5882	20.8841
4215	Q49AR2-2	UPF0489 protein C5orf22	C5orf22				19.4061					20.2719	20.3971
5292	Q96GV9	UNC119-binding protein C5orf30	C5orf30
567	A6NDU8	UPF0600 protein C5orf51	C5orf51						21.7259			19.7953
5801	Q9H6K1-2	Uncharacterized protein C6orf106	C6orf106
864	C9JQV0	Uncharacterized protein C7orf50	C7orf50										20.0465
5818	Q9H7E9	UPF0488 protein C8orf33	C8orf33	21.4279	21.499		20.1704	20.6995	20.2464			20.3121	21.1588
4806	Q8N0T1	Uncharacterized protein C8orf59	C8orf59			18.1263
1560	H0YF29	UPF0598 protein C8orf82	C8orf82				21.2753
5566	Q9BUH6	Protein PAXX	C9orf142	23.3599	23.5176		21.3348	21.4595	21.029	22.2956	21.9552	21.7903	21.7632
4771	Q8IXQ3	Uncharacterized protein C9orf40	C9orf40
4353	Q5T6V5	UPF0553 protein C9orf64	C9orf64			20.7137	21.8404	22.1379	21.7276			21.9732
6101	Q9NZ63	Uncharacterized protein C9orf78	C9orf78
2147	O43570-2	Carbonic anhydrase 12	CA12	19.7314		24.0357	21.1976	24.9832	25.6308	25.048	24.3271	22.0336	21.3204
2504	P00918	Carbonic anhydrase 2	CA2	23.3638	21.1707	21.9057	24.044	26.2985	23.7992	23.7779		25.3659	25.7479
3080	P35219	Carbonic anhydrase-related protein	CA8					22.1798	20.9674		21.7125
5835	Q9H8G2-2	Caspase activity and apoptosis inhibitor 1	CAAP1
6429	Q9Y376	Calcium-binding protein 39	CAB39	23.7034	23.032	21.8951	23.4559	23.7991	24.1313	21.6554		23.5997	23.6791
5850	Q9H9S4	Calcium-binding protein 39-like	CAB39L	21.2246		21.1232		21.7089	22.0977	22.4361	22.3605
5004	V9GYB4	CDK5 and ABL1 enzyme substrate 1	CABLES1
5869	Q9HB71	Calcyclin-binding protein	CACYBP	25.206	25.2501	26.2218	25.9462	25.293	24.6629	25.6638	25.0451	24.7304	24.2794
1364	F8VPD4	CAD protein;Glutamine-dependent carbamoyl-phosphate synthase;Aspartate carbamoyltransferase;Dihydroorotase	CAD	25.6609	25.7426	24.6907	25.6873	25.5967	25.0849	23.7229	23.1191	25.5592	25.7213
191	A0A087X105	Cell adhesion molecule 1	CADM1
2894	P22676	Calretinin	CALB2	22.4283	20.8805	21.5262	24.1086	25.3041	26.1676			18.5131
3731	Q05682-5	Caldesmon	CALD1	23.7489	23.9246		21.118					20.6273
1520	H0Y7A7	Calmodulin	CALM2;CALM1;CALM3	27.9562	28.428	28.8695	27.4618	27.8509	25.8019	29.0927	29.4513	27.699	28.3698
6112	Q9NZT1	Calmodulin-like protein 5	CALML5				21.0157						22.3731
2972	P27797	Calreticulin	CALR	27.0348	26.4119	27.2061	27.4395	27.8965	27.888	27.5137	28.0553	27.4635	27.1998
2174	O43852	Calumenin	CALU	25.4344	25.3948	24.3628	24.4363	25.0976	24.9501	24.7139	24.606	25.0896	24.9127
2175	O43852-2	Calumenin	CALU	19.8736	19.7838	19.8824				21.1743	21.4688	19.9726	19.3491
976	D6R938	Calcium/calmodulin-dependent protein kinase type II subunit delta	CAMK2D	23.4169	23.3979			22.3916	21.9064
314	Q5SWX3	Calcium/calmodulin-dependent protein kinase type II subunit gamma	CAMK2G	23.6405	24.0741	21.5394	21.4096	22.3339	21.7903	22.9574	22.0924	20.8594	20.8177
5405	Q96RR4-5	Calcium/calmodulin-dependent protein kinase kinase 2	CAMKK2
3268	P49069	Calcium signal-modulating cyclophilin ligand	CAMLG
4349	Q5T5Y3-2	Calmodulin-regulated spectrin-associated protein 1	CAMSAP1								19.6869
3766	Q08AD1-2	Calmodulin-regulated spectrin-associated protein 2	CAMSAP2
6133	Q9P1Y5	Calmodulin-regulated spectrin-associated protein 3	CAMSAP3								19.2405
4682	Q86VP6	Cullin-associated NEDD8-dissociated protein 1	CAND1	26.9336	26.5332	27.0647	27.0539	27.688	27.9275	27.4402	26.3675	27.8055	27.4189
5054	Q8WVQ1-3	Soluble calcium-activated nucleotidase 1	CANT1
2973	P27824	Calnexin	CANX	26.4844	26.9644	27.0556	27.5267	27.3412	27.0044	26.6632	27.7941	27.295	27.3053
3676	Q01518	Adenylyl cyclase-associated protein 1	CAP1	26.1838	26.1757	25.9499	25.6108	25.638	25.3478	26.7304	26.8518	26.0377	26.5725
3142	P40123	Adenylyl cyclase-associated protein 2;Adenylyl cyclase-associated protein	CAP2	21.9984	21.7842	22.9993	21.3171	21.1183	21.4766	23.1966	23.9924	22.1156	21.368
3141	P40121	Macrophage-capping protein	CAPG	21.9814	21.4249	24.2765	25.1606	24.1114	24.8742	23.2273	23.7881	23.1286	23.635
2591	P07384	Calpain-1 catalytic subunit	CAPN1	26.8055	26.9741	24.6751	26.2896	25.5098	26.2282	25.0717	23.1981	26.6139	26.6615
4455	Q6MZZ7	Calpain-13	CAPN13	22.0313	22.1204
2813	P17655	Calpain-2 catalytic subunit	CAPN2	25.8381	25.8117	23.9626	25.4177	24.2202	25.2452	20.9482	21.0339	22.3904	21.51
6560	Q9Y6W3	Calpain-7	CAPN7								20.8539
428	A0A0C4DGQ5	Calpain small subunit 1	CAPNS1	25.8214	26.1849	25.9676	26.07	25.2605	26.2324	26.1902	26.5704	24.7993	25.8223
3977	Q14444-2	Caprin-1	CAPRIN1	24.2001	24.7784	22.0716	22.2485	23.2231	23.0522	23.3994	23.6244	23.0286	23.1112
3400	P52907	F-actin-capping protein subunit alpha-1	CAPZA1	26.4707	26.4491	25.2244	26.3253	25.8261	26.0122	25.6676	25.9145	26.1619	26.0085
3239	P47755	F-actin-capping protein subunit alpha-2	CAPZA2	23.7421	23.32	22.4244	22.7318	24.0944	24.7023	24.6419	23.5204	24.3753	23.9313
3240	P47756-2	F-actin-capping protein subunit beta	CAPZB	24.9973	24.7669	24.4681	24.9401	24.9321	24.9744	24.6164	25.6186	25.8714	26.1797
5742	Q9H257	Caspase recruitment domain-containing protein 9	CARD9	22.1007	22.4705
6415	Q9Y2V2	Calcium-regulated heat stable protein 1	CARHSP1	23.2747	19.7353	23.8549	24.1981	24.6685	24.7771	23.5074	21.3585	22.5258
4746	Q8IW45-4	ATP-dependent (S)-NAD(P)H-hydrate dehydratase	CARKD	20.092	20.5755	19.8242	21.4066	21.0439	20.7597
4706	Q86X55-1	Histone-arginine methyltransferase CARM1	CARM1	22.6837	22.5003	22.4092	23.2817	24.0003	23.9336	22.7915	24.0869	23.4951	24.429
3288	P49589-3	Cysteine--tRNA ligase, cytoplasmic	CARS	24.2331	24.0315	23.7688	23.9038	25.1132	25.3895	24.2647	23.5726	23.6531	23.1807
2080	O15234	Protein CASC3	CASC3
4487	Q6P4E1-5	Protein CASC4	CASC4								19.9177
2038	O14936-3	Peripheral plasma membrane protein CASK	CASK	23.0611	22.469	21.3001	22.4533	22.8731	22.9941			21.7152	20.8498
5073	Q8WXE0-2	Caskin-2	CASKIN2								20.2091
5146	Q92851-6	Caspase-10;Caspase-10 subunit p23/17;Caspase-10 subunit p12	CASP10	19.8216
3053	P31944	Caspase-14;Caspase-14 subunit p17, mature form;Caspase-14 subunit p10, mature form;Caspase-14 subunit p20, intermediate form;Caspase-14 subunit p8, intermediate form	CASP14	24.7118	23.727	25.0673	27.8528			23.8202		24.0777
3187	P42575	Caspase-2;Caspase-2 subunit p18;Caspase-2 subunit p13;Caspase-2 subunit p12	CASP2							18.9945
3186	P42574	Caspase-3;Caspase-3 subunit p17;Caspase-3 subunit p12	CASP3	22.1436	21.5544	20.9177	21.729	21.9399	22.26
3446	P55212	Caspase-6;Caspase-6 subunit p18;Caspase-6 subunit p11	CASP6	22.2166	20.4783	19.9215		21.8433	21.8846			22.3842	21.2449
3445	P55210	Caspase-7;Caspase-7 subunit p20;Caspase-7 subunit p11	CASP7		21.0096		20.6379	21.9601	22.4			21.5879	21.429
311	E7EVN1	Caspase-8;Caspase-8 subunit p18;Caspase-8 subunit p10	CASP8	21.6119	21.9944
2862	P20810-9	Calpastatin	CAST	23.1072	24.5134	23.2931	22.1798	22.5001	22.9648	23.3481	22.2134	22.6182	21.7168
2525	P04040	Catalase	CAT	26.7176	26.6287	26.07	25.6533	24.6449	24.618	24.9898	25.396	24.996	24.4825
3707	Q03135	Caveolin-1;Caveolin	CAV1				21.2376
1787	J3KS23	Core-binding factor subunit beta	CBFB	21.7193	22.4325			21.5497				21.3712	21.4985
2895	P22681	E3 ubiquitin-protein ligase CBL	CBL						18.2126
2784	P16152	Carbonyl reductase [NADPH] 1	CBR1	26.7328	26.7682	25.3556	26.2433	25.7559	26.2117	25.1456	24.7719	26.0134	25.2446
2326	O75828	Carbonyl reductase [NADPH] 3	CBR3	24.4455	24.4498		22.7698	23.4639	23.7808	21.5569		22.4854	21.9867
4846	Q8N4T8	Carbonyl reductase family member 4	CBR4						21.3349
2667	P0DN79	Cystathionine beta-synthase	CBS	24.6201	23.8702	21.6528	21.253	23.6066	21.6544	21.9863	21.3753	23.4727	24.8825
789	C9J3G2	COBW domain-containing protein 1;COBW domain-containing protein 2;COBW domain-containing protein 5;COBW domain-containing protein 3;COBW domain-containing protein 6	CBWD2;CBWD1;CBWD3;CBWD5;CBWD7;CBWD6			21.3071	22.4157	21.1439	22.0775	20.5524	20.5874	20.7447
721	B5MD17	Chromobox protein homolog 1	CBX1								20.679
3843	Q13185	Chromobox protein homolog 3	CBX3	23.2191	23.0609	24.0153	23.5817	23.1573	21.931	23.8333	22.8947	25.0468	24.6983
3210	P45973	Chromobox protein homolog 5	CBX5			21.7276	20.7552	19.7146	20.1096	20.9828	21.3495	21.7825	21.5304
4476	Q6P1N0-2	Coiled-coil and C2 domain-containing protein 1A	CC2D1A	21.9781	21.9424	22.1671	21.9264	22.5152	22.7489	22.1324	21.9381	21.9781	22.5235
4764	Q8IX12-2	Cell division cycle and apoptosis regulator protein 1	CCAR1	22.5474	22.561	22.5265	21.1336	22.2516	22.1776	23.3597	23.4724	23.3727	23.1982
4813	Q8N163-2	Cell cycle and apoptosis regulator protein 2	CCAR2	23.3165	22.6116	23.9924	23.1619	24.5517	24.1566	22.8751	23.3263	23.8583	24.1153
4547	Q6YP21-3	Kynurenine--oxoglutarate transaminase 3	CCBL2	22.0241	22.6945	23.506	22.1933	22.8491	22.8228	22.251	22.16	20.6608	21.6655
1431	F8WCZ3	Coiled-coil domain-containing protein 115	CCDC115							20.4003
1778	J3KR35	Coiled-coil domain-containing protein 12	CCDC12			20.4262				20.6737			20.4322
5235	Q96CT7	Coiled-coil domain-containing protein 124	CCDC124					21.9478
1416	F8W912	Coiled-coil domain-containing protein 125	CCDC125
5331	Q96JG6-3	Coiled-coil domain-containing protein 132	CCDC132		19.7297				20.3054
5799	Q9H6E4	Coiled-coil domain-containing protein 134	CCDC134			21.3419				21.1895	21.3269
2237	O60826	Coiled-coil domain-containing protein 22	CCDC22	20.0447				20.5166	20.4208			20.2985
4699	Q86WR0	Coiled-coil domain-containing protein 25	CCDC25								21.6428
5365	Q96MW1	Coiled-coil domain-containing protein 43	CCDC43
5195	Q96A33	Coiled-coil domain-containing protein 47	CCDC47	23.7542	23.5231	24.188	24.0582	23.556	23.9509	24.0857	23.8383	24.6637	24.2075
5269	Q96ER9	Coiled-coil domain-containing protein 51	CCDC51				21.1723	21.2798	20.8411			20.515
860	C9JQ41	Coiled-coil domain-containing protein 58	CCDC58	23.0674	22.9645	23.221	22.6862	23.0581	22.2459	21.567	21.876	21.8815	21.0488
4142	Q16204	Coiled-coil domain-containing protein 6	CCDC6	23.0055	24.4971	23.1515	22.2684	23.0382	22.8863	22.9741	24.0201	23.5427	23.128
530	A1A5D9	Bicaudal D-related protein 2	CCDC64B
5385	Q96PX6	Coiled-coil domain-containing protein 85A	CCDC85A
585	A6NKD9	Coiled-coil domain-containing protein 85C	CCDC85C								19.8782
5800	Q9H6F5	Coiled-coil domain-containing protein 86	CCDC86
1504	H0Y7K3	Girdin	CCDC88A
6460	Q9Y3X0	Coiled-coil domain-containing protein 9	CCDC9								20.1712
1423	F8W9X7	Coiled-coil domain-containing protein 93	CCDC93	20.0974	20.4269							20.1546	20.2976
5602	Q9BW85	Coiled-coil domain-containing protein 94	CCDC94
5275	Q96F63	Coiled-coil domain-containing protein 97	CCDC97						19.8721
345	C9JUH3	Cerebral cavernous malformations 2 protein	CCM2							19.9274
2758	P14635	G2/mitotic-specific cyclin-B1	CCNB1	24.8376	24.2616	24.6717		25.5331		24.3333	24.5952	25.3375
1598	H1UBN3	G2/mitotic-specific cyclin-B2	CCNB2V;CCNB2								20.38
1015	D6RHI7	Cyclin-H	CCNH
1467	G3V5E1	Cyclin-K	CCNK			20.3619	21.066
6263	Q9UK58-6	Cyclin-L1	CCNL1
5420	Q96S94-3	Cyclin-L2	CCNL2
2893	P22674	Cyclin-O	CCNO						18.5493
4913	Q8ND76-3	Cyclin-Y	CCNY						19.9775
4870	Q8N7R7-3	Cyclin-Y-like protein 1	CCNYL1				16.9977
1756	J3KNF4	Copper chaperone for superoxide dismutase;Superoxide dismutase [Cu-Zn]	CCS	21.2057	20.7246		21.2148	21.8673	21.7679			21.9295	22.9625
3612	P78371	T-complex protein 1 subunit beta	CCT2	27.079	26.7542	27.2276	27.1027	27.4729	26.7814	26.8627	27.6273	27.2082	26.8882
3279	P49368	T-complex protein 1 subunit gamma	CCT3	27.3732	27.0801	26.1484	27.4529	27.9916	27.4788	26.2435	26.2786	27.1823	26.3293
3344	P50991	T-complex protein 1 subunit delta	CCT4	27.8057	27.1532	27.8916	27.4876	28.0803	27.874	27.1196	27.3065	27.5614	27.2326
3259	P48643	T-complex protein 1 subunit epsilon	CCT5	26.7825	26.4568	27.5979	27.0936	27.0914	26.8606	27.3587	27.1083	26.8568	26.4996
3145	P40227	T-complex protein 1 subunit zeta	CCT6A	26.3573	26.6348	27.4107	26.4004	27.232	26.1209	27.567	27.4136	26.1722	26.7885
5476	Q99832	T-complex protein 1 subunit eta	CCT7	26.4019	25.864	26.2105	25.8986	26.6942	26.0278	25.9054	26.6734	26.3129	26.1659
3343	P50990	T-complex protein 1 subunit theta	CCT8	26.8646	27.035	28.2096	27.2213	27.8801	27.1094	27.8266	28.3305	26.9035	27.2217
3648	P86791	Vacuolar fusion protein CCZ1 homolog;Vacuolar fusion protein CCZ1 homolog B	CCZ1;CCZ1B							20.8444	21.2354		20.7494
4544	Q6YHK3	CD109 antigen	CD109			22.4819	24.0609	22.5167	22.9022
2620	P08571	Monocyte differentiation antigen CD14;Monocyte differentiation antigen CD14, urinary form;Monocyte differentiation antigen CD14, membrane-bound form	CD14					22.7745	23.3089
422	A0A0C4DGH0	CD276 antigen	CD276	20.1246									22.8832
6499	Q9Y5K6	CD2-associated protein	CD2AP	24.4048	24.764	25.8051	25.5099	25.8827	26.1766	25.708	25.8476	24.4788	24.2399
2429	O95400	CD2 antigen cytoplasmic tail-binding protein 2	CD2BP2									21.083	22.1429
1095	E7EU05	Platelet glycoprotein 4	CD36					21.5519	22.8304
2099	O15446	DNA-directed RNA polymerase I subunit RPA34	CD3EAP
2781	P16070-11	CD44 antigen	CD44	25.918	24.4771	25.2351	25.658	25.8093	26.6175	20.7455		23.7656	20.023
2775	P15529-15	Membrane cofactor protein	CD46
3763	Q08722	Leukocyte surface antigen CD47	CD47	22.4163	23.0113	23.6673	22.9149	22.0704	22.2638			22.245
1243	E9PNW4	CD59 glycoprotein	CD59				19.1933
1359	F8VNT9	Tetraspanin;CD63 antigen	CD63	23.5093	23.791		22.4364	22.7098	22.8714	22.6216		23.9996
591	E9PJK1	Tetraspanin;CD81 antigen	CD81
594	A6NNI4	Tetraspanin;CD9 antigen	CD9	22.6599	23.1101	23.0889	24.1153		22.4841	23.3944	21.0881	24.5255	24.3612
3265	P48960-2	CD97 antigen;CD97 antigen subunit alpha;CD97 antigen subunit beta	CD97			19.9875
2320	X6RA30	Cell division cycle protein 123 homolog	CDC123			19.9352		20.2225		20.0772	20.5025
3822	Q5T8C6	Cell division cycle protein 16 homolog	CDC16								20.0084
6254	Q9UJX2	Cell division cycle protein 23 homolog	CDC23										19.4238
675	G8JLH2	M-phase inducer phosphatase 2	CDC25B
1019	D6RJC2	M-phase inducer phosphatase 3	CDC25C								19.7247
4959	Q8NHZ8	Anaphase-promoting complex subunit CDC26	CDC26								19.6139
1492	G5EA36	Cell division cycle protein 27 homolog	CDC27	20.7029	20.9099			21.1799		21.8698	20.9245
3283	P49427	Ubiquitin-conjugating enzyme E2 R1	CDC34								19.9637
4152	Q16543	Hsp90 co-chaperone Cdc37;Hsp90 co-chaperone Cdc37, N-terminally processed	CDC37	22.9475	24.4253	25.2829	23.6923	24.3769	23.1755	24.7859	24.7428	24.2578	25.1442
2214	O60508	Pre-mRNA-processing factor 17	CDC40		19.9358								19.07
3484	P60953	Cell division control protein 42 homolog	CDC42	24.8054	20.7216	23.8374	24.688	23.7145	24.0145	25.6475	25.0703	24.1207	22.2037
6509	Q9Y5S2	Serine/threonine-protein kinase MRCK beta	CDC42BPB		21.4138	21.578	21.8773	21.8869	20.8229	21.1989	21.8262	22.5365	22.0677
4437	Q6DT37	Serine/threonine-protein kinase MRCK gamma	CDC42BPG	20.3816	20.7556
3660	Q00587-2	Cdc42 effector protein 1	CDC42EP1					19.1021
5770	Q9H3Q1	Cdc42 effector protein 4	CDC42EP4									19.0787
5438	Q99459	Cell division cycle 5-like protein	CDC5L	21.8009	22.8773	22.248	22.2735	21.9816	22.3193	21.9563	21.4454	21.7709	22.0701
4472	Q6P1J9	Parafibromin	CDC73	22.968	22.187	21.8331	20.8125	23.1421	22.7116	22.6231	22.4277	22.9122	22.0149
1747	J3KMY0	Cell division cycle-associated protein 3	CDCA3
711	B5MBX0	Sororin	CDCA5						21.528
2727	P12830	Cadherin-1;E-Cad/CTF1;E-Cad/CTF2;E-Cad/CTF3	CDH1	24.0396	23.9425	24.3955	24.7646	23.8543	24.0927	24.3838	25.5513	24.1807	24.0653
2882	P22223	Cadherin-3	CDH3	21.2228	21.6186	21.1986	23.1448		21.9371
667	B3KY94	CDP-diacylglycerol--inositol 3-phosphatidyltransferase	CDIPT	20.0689								20.2772	21.2104
2568	P06493	Cyclin-dependent kinase 1	CDK1;CDC2	24.8738	24.9719	25.978	24.1707	25.6773	24.7077	25.51	26.0019	24.3152	25.231
4056	Q15131	Cyclin-dependent kinase 10	CDK10			18.4062
445	A0A0D9SEI3	Cyclin-dependent kinase 11B	CDK11B;CDC2L1	20.943	22.0365	22.4696		22.6893	23.2645	21.9775	21.9521	22.767	22.1961
6091	Q9NYV4-2	Cyclin-dependent kinase 12	CDK12						20.9211
3939	Q14004-2	Cyclin-dependent kinase 13	CDK13
1030	E5RGN0	Cyclin-dependent kinase 16	CDK16							19.9342	20.3921
3742	Q07002	Cyclin-dependent kinase 18	CDK18
1470	G3V5T9	Cyclin-dependent kinase 2	CDK2	21.478	21.7122	23.5801	22.6594	22.8028	22.5431	23.8359	22.4057	22.8687	22.9752
1370	F8VXD2	Cyclin-dependent kinase 4	CDK4				20.2523	20.7395				20.9032
3658	Q00535	Cyclin-dependent-like kinase 5	CDK5	23.1363	23.292	20.9746	22.2169	22.9587	22.8809	21.4706		22.6933	22.969
5328	Q96JB5	CDK5 regulatory subunit-associated protein 3	CDK5RAP3	21.7439	22.3759	22.9496	22.8532	22.465	22.9876	23.1429	23.594	23.1151	23.2296
987	D6RAD4	Cyclin-dependent kinase 7	CDK7	20.7513
3338	P50750	Cyclin-dependent kinase 9	CDK9		22.2846	21.9124				22.0692	21.848
241	A0A096LNR9	Cyclin-dependent kinase-like 5	CDKL5
1078	E7ES52	Cyclin-dependent kinase inhibitor 1B	CDKN1B										19.1469
1819	J3QRG6	Cyclin-dependent kinase inhibitor 2A	CDKN2A			22.5769	23.9163	24.2886	23.5201			22.0319
6076	Q9NXV6	CDKN2A-interacting protein	CDKN2AIP	21.1022		20.7496		20.9224			20.9851
5305	Q96HQ2-2	CDKN2AIP N-terminal-like protein	CDKN2AIPNL		17.714				19.0852				23.0279
5155	Q92903	Phosphatidate cytidylyltransferase 1	CDS1							20.5564	21.0281
2449	O95674	Phosphatidate cytidylyltransferase 2	CDS2
6288	Q9UKY7	Protein CDV3 homolog	CDV3	19.6739	20.8146	21.8965	20.4834	19.0075	19.4777	21.5245	21.8814	20.2534	21.1496
6374	Q9Y232-4	Chromodomain Y-like protein	CDYL										18.6782
2739	P13688-2	Carcinoembryonic antigen-related cell adhesion molecule 1	CEACAM1				19.4187	19.8233	21.0042
5632	Q9BXW7-2	Cat eye syndrome critical region protein 5	CECR5	21.5388	21.5043	22.8221	22.5391	22.3691	22.2442	21.8534		22.4013	22.8
1491	G5EA30	CUGBP Elav-like family member 1	CELF1	21.3087	21.2459	23.0444	21.793	21.894	21.8683	21.7642	21.6717	22.886	22.1867
4308	Q5SW79	Centrosomal protein of 170 kDa	CEP170
1777	J3KQR7	Centrosomal protein of 170 kDa protein B	CEP170B
5282	Q96G23	Ceramide synthase 2	CERS2	21.2146	22.0454	19.9284	22.6412	22.9846	24.2473	23.1081		25.0276	24.3661
1579	H0YN04	Ceramide synthase 4	CERS4		18.247
2899	P23141	Liver carboxylesterase 1	CES1	28.4982	27.9751	20.9348	22.8474	19.2517	21.3741	21.2429	21.0615		19.7327
3163	P41208	Centrin-2	CETN2								19.8223
6536	Q9Y6A4	Cilia- and flagella-associated protein 20	CFAP20		20.7704		20.659	21.4375	20.7095			20.5554	20.8438
6186	Q9UEE9	Craniofacial development protein 1	CFDP1	21.8333	22.2781	22.193	21.0586	21.7395	21.6902	22.0349	21.5778	21.9222	22.4891
2919	P23528	Cofilin-1	CFL1	26.6777	25.9664	27.7095	26.9899	26.6424	26.5046	28.5071	27.3704	27.7289	26.7798
6384	Q9Y281	Cofilin-2	CFL2			21.8695	20.1037			20.1417	20.8819
6152	Q9P2M7	Cingulin	CGN	22.7372	22.8391	22.2315	22.1703			21.3251	22.2101	22.4507	22.8128
3830	Q13112	Chromatin assembly factor 1 subunit B	CHAF1B
5335	Q96JM3	Chromosome alignment-maintaining phosphoprotein 1	CHAMP1								20.4013
4325	Q9Y6H1	Coiled-coil-helix-coiled-coil-helix domain-containing protein 2;Putative coiled-coil-helix-coiled-coil-helix domain-containing protein CHCHD2P9, mitochondrial	CHCHD2;CHCHD2P9	24.2107	23.9304		19.6899		20.22
868	C9JRZ6	MICOS complex subunit MIC19	CHCHD3	22.3196	21.8362		20.8538	20.7633	20.7346	20.1801		22.1788	21.9393
4845	Q8N4Q1	Mitochondrial intermembrane space import and assembly protein 40	CHCHD4						20.0011
1833	J3QTB2	MICOS complex subunit MIC25	CHCHD6
4697	Q86WJ1-2	Chromodomain-helicase-DNA-binding protein 1-like	CHD1L	20.6576				21.4348	21.0569			21.7884	21.4596
3796	Q12873-2	Chromodomain-helicase-DNA-binding protein 3	CHD3	21.0888		20.2075				19.5977
421	F5GWX5	Chromodomain-helicase-DNA-binding protein 4	CHD4	24.154	23.4208	23.1117	23.0004	23.7274	22.6329	24.0764	22.0054	25.1281	25.1719
5892	Q9HCK8-2	Chromodomain-helicase-DNA-binding protein 8	CHD8	21.8263					20.8444
4922	Q8NE62	Choline dehydrogenase, mitochondrial	CHDH							19.8521	20.1026
1066	J3KN87	Serine/threonine-protein kinase Chk1	CHEK1							19.8428	19.9257
2485	O96017-13	Serine/threonine-protein kinase Chk2	CHEK2
1806	J3QK89	Calcium homeostasis endoplasmic reticulum protein	CHERP	22.0492	22.136	21.9287	21.5757	22.9273	22.067	22.2242	22.1812	22.7919	22.6352
5612	Q9BWS9	Chitinase domain-containing protein 1	CHID1	22.0224	22.0885		21.2988	21.4562	21.1022			21.4634
2954	P26374	Rab proteins geranylgeranyltransferase component A 2	CHML	21.267	21.6601		19.9911
1374	F8VUA2	Charged multivesicular body protein 1a	CHMP1A	21.9447	22.0649	21.8571	21.599	21.2309	20.194	22.6099		22.8469	23.8018
4602	Q7LBR1	Charged multivesicular body protein 1b	CHMP1B
2151	O43633	Charged multivesicular body protein 2a	CHMP2A	19.5782	20.164	19.3367	21.3437	21.7411	21.7464	21.0379		22.8151	23.4681
771	C9J0A7	Charged multivesicular body protein 2b	CHMP2B					20.5479
6447	Q9Y3E7-2	Charged multivesicular body protein 3	CHMP3						20.5428			21.4703	20.6166
5778	Q9H444	Charged multivesicular body protein 4b	CHMP4B	22.5828	23.6984	22.2297	21.6659	21.4182	21.4394	23.1849	23.2809	22.1058	22.8062
6114	Q9NZZ3-2	Charged multivesicular body protein 5	CHMP5
5047	Q8WUX9	Charged multivesicular body protein 7	CHMP7	19.8868				23.0841	22.7478			18.9482
6214	Q9UHD1	Cysteine and histidine-rich domain-containing protein 1	CHORDC1	21.1744	21.1131	25.4829	23.1726	22.5338	21.5506	23.7923	25.5946	20.5595	20.0659
5461	Q99653	Calcineurin B homologous protein 1	CHP1	22.2305	22.538		21.8358	21.7628	21.7928				21.5836
1035	E5RGS9	Chromatin accessibility complex protein 1	CHRAC1	20.9608		20.6941	21.7781	20.9944		20.4028		20.9555
1121	E7EXA6	Chromosome transmission fidelity protein 18 homolog	CHTF18					19.5697	19.9484			19.8727
684	B4DL54	Protein farnesyltransferase subunit beta	CHURC1-FNTB;FNTB						20.3879
2355	O76071	Probable cytosolic iron-sulfur protein assembly protein CIAO1	CIAO1				20.094
1657	H3BV90	Anamorsin	CIAPIN1			22.1096				22.2686	22.1188
1735	I3L2J0	Protein capicua homolog	CIC						19.2389
4709	Q86X95	Corepressor interacting with RBPJ 1	CIR1
3941	Q14011	Cold-inducible RNA-binding protein	CIRBP	22.2875	22.0187	22.1082	22.1637	22.998	23.3518	22.1452	23.8477	23.7126	23.5198
6097	Q9NZ45	CDGSH iron-sulfur domain-containing protein 1	CISD1	20.8164	21.0977	23.9664	22.2558	23.5418	23.2127	24.2026	24.0365	23.0775	22.6639
4856	Q8N5K1	CDGSH iron-sulfur domain-containing protein 2	CISD2	21.4317	21.6098	21.8215	22.4707	21.9052	21.7411	22.495	22.025	22.9504	22.3661
2004	O14578-4	Citron Rho-interacting kinase	CIT			21.8346				21.8185	21.403
3744	Q07065	Cytoskeleton-associated protein 4	CKAP4	23.5189	23.1059	24.6303	23.7378	25.8479	26.0652	24.1569	23.8776	24.3282	23.4858
3940	Q14008-2	Cytoskeleton-associated protein 5	CKAP5	22.2272	22.3506	25.6106	23.2893	25.3738	24.789	26.1092	25.8525	22.8453	23.441
2721	P12277	Creatine kinase B-type	CKB	24.0105		18.9196	21.5167	28.381	26.7971			22.7603
2723	P12532	Creatine kinase U-type, mitochondrial	CKMT1A;CKMT1B	27.3337	27.3124	26.0318	21.9054	25.9097	26.2825	24.9361	25.4026	24.3351	23.9148
3491	P61024	Cyclin-dependent kinases regulatory subunit 1;Cyclin-dependent kinases regulatory subunit	CKS1B
3068	P33552	Cyclin-dependent kinases regulatory subunit 2	CKS2	18.5673	19.0985			21.4998	20.2666	19.2673		20.3644	20.463
1023	E3W994	CLIP-associating protein 2	CLASP2	21.5639	20.3993	21.5088		21.693	20.9634	21.6393	21.1767	21.2457	21.3236
254	F5H0Q6	CLK4-associating serine/arginine rich protein	CLASRP
5418	Q96S66	Chloride channel CLIC-like protein 1	CLCC1	20.1078	22.6602		19.9208	19.8615				20.0878	20.1497
2467	O95832	Claudin-1	CLDN1								19.0313
2105	O15551	Claudin-3	CLDN3
1961	O00299	Chloride intracellular channel protein 1	CLIC1	26.9436	27.2282	26.2653	27.0437	26.5068	27.4936	26.6798	27.0984	27.3542	27.3536
2468	O95833	Chloride intracellular channel protein 3	CLIC3	21.9844	22.4111					22.2144			21.5711
6534	Q9Y696	Chloride intracellular channel protein 4	CLIC4	23.0783	22.6211	23.0489	23.1035	22.7325	22.3178	22.5647	22.6374	22.9693	23.0328
5374	Q96NY7-2	Chloride intracellular channel protein 6	CLIC6	19.2138		21.836	19.2708	24.6913	25.3323	21.8147	22.3652
3993	Q14677	Clathrin interactor 1	CLINT1	22.4852	22.2954	23.4881	22.6354	21.1025	22.1333	22.1139	22.1748	22.7319	22.4715
3034	P30622-2	CAP-Gly domain-containing linker protein 1	CLIP1	22.4746	22.5786	22.9281	22.5137	21.9194	22.5728	22.5856	22.2581	22.0563	21.6142
101	A0A087WVK0	Dual specificity protein kinase CLK4;Dual specificity protein kinase CLK1	CLK1;CLK4									17.6998
1629	H3BRT8	Dual specificity protein kinase CLK3	CLK3
1627	Q9UBD8	Battenin	CLN3						20.9253
1654	H3BUT1	Ceroid-lipofuscinosis neuronal protein 6	CLN6									20.2157
3422	P54105	Methylosome subunit pICln	CLNS1A
5698	Q9H078-2	Caseinolytic peptidase B protein homolog	CLPB	21	20.884	21.2802	20.9206	20.9366	21.0338	21.3795	21.3285	20.8063	21.0391
1932	M0R208	ATP-dependent Clp protease proteolytic subunit;ATP-dependent Clp protease proteolytic subunit, mitochondrial	CLPP	21.4556	22.0559	21.66	21.679	21.9635	21.5546		21.9743	21.563	22.1122
2480	O96005	Cleft lip and palate transmembrane protein 1	CLPTM1	21.6267	21.612	20.2958	21.1036	21.5094	21.7019	21.4438		21.5944	22.1103
5344	Q96KA5-2	Cleft lip and palate transmembrane protein 1-like protein	CLPTM1L	24.046	22.5622	22.0173	22.8575	23.61	23.6923	22.5503		22.5615	23.2656
2350	O76031	ATP-dependent Clp protease ATP-binding subunit clpX-like, mitochondrial	CLPX	22.7689	22.424	22.9609	21.7914	22.3142	21.7845	23.199	23.0449	22.5274	22.3236
2645	P09496-2	Clathrin light chain A	CLTA	21.875			21.6458	22.109	21.6103	20.7805		22.4878	22.942
2646	P09497-2	Clathrin light chain B	CLTB	21.911	22.2489	22.6175	20.8046	21.0919	20.999	21.0975	21.5347	21.7983	23.0961
108	A0A087WVQ6	Clathrin heavy chain;Clathrin heavy chain 1	CLTC	28.7744	28.609	28.0363	28.8979	29.6523	29.5229	28.6394	28.0366	29.8025	29.5075
2687	P10909-4	Clusterin;Clusterin beta chain;Clusterin alpha chain	CLU
1839	K7EIG1	Clustered mitochondria protein homolog	CLUH	23.7645	24.6267	22.181	23.8159	23.6504	23.8517	21.6339	22.8297	23.9302	23.4561
4950	Q8NFW8	N-acylneuraminate cytidylyltransferase	CMAS	20.8064		21.1475	20.8018	21.0576	21.8472	21.3958		21.5196
5246	Q96DG6	Carboxymethylenebutenolidase homolog	CMBL	19.9514		20.3337	21.5711	23.5436	24.5008	21.4194		22.9722	22.8489
4648	Q7Z7K0	COX assembly mitochondrial protein homolog	CMC1
3018	P30085	UMP-CMP kinase	CMPK1	23.9187	23.6327	23.9271	24.4233	24.6345	24.4856	23.774	23.5338	23.8659	22.9035
4818	Q8N1G2	Cap-specific mRNA (nucleoside-2-O-)-methyltransferase 1	CMTR1	21.4443	21.8538	22.0747	21.4388	22.6536	21.9634	22.2777	21.4338	22.9039	22.6129
5350	Q96KP4	Cytosolic non-specific dipeptidase	CNDP2	25.5847	25.4922	26.7979	23.0855	24.8046	25.0644	27.0995	27.6024	25.215	25.2534
1440	G3V160	Connector enhancer of kinase suppressor of ras 1	CNKSR1								20.6253
668	B4DDF4	Calponin;Calponin-2	CNN2	24.9116	24.2505	23.6208	24.4302	23.4349	23.9642	23.9629	22.6173	21.4498	22.9309
4089	Q15417	Calponin-3	CNN3	22.8048	22.5191	24.4889	23.6895	23.0817	23.2322	25.0123	24.5166
4921	Q8NE01-2	Metal transporter CNNM3	CNNM3							18.5491
4489	Q6P4Q7	Metal transporter CNNM4	CNNM4							19.719
561	A5YKK6-2	CCR4-NOT transcription complex subunit 1	CNOT1	23.2503	22.5848	22.9846	24.1435	23.3788	23.9161	23.945	23.596	23.8496	24.3473
5844	Q9H9A5-4	CCR4-NOT transcription complex subunit 10	CNOT10									19.6472
6289	Q9UKZ1	CCR4-NOT transcription complex subunit 11	CNOT11							21.0253	20.4436
1363	F8VP97	CCR4-NOT transcription complex subunit 2	CNOT2					18.9575
2263	O75175	CCR4-NOT transcription complex subunit 3	CNOT3	20.4007	22.1123	19.8776	20.9425	21.6567	21.3043	21.0006	21.7958	21.4555	21.7691
2446	O95628-3	CCR4-NOT transcription complex subunit 4	CNOT4								19.7312
1012	D6RGK9	CCR4-NOT transcription complex subunit 6-like;CCR4-NOT transcription complex subunit 6	CNOT6L;CNOT6		19.7751
741	B7Z9U0	CCR4-NOT transcription complex subunit 8	CNOT8
2648	P09543-2	2,3-cyclic-nucleotide 3-phosphodiesterase	CNP	24.1162	24.4899	22.9092	22.0934	22.7941	22.1497	24.2471	23.2657	21.2355	22.5582
1391	F8W031	Protein canopy homolog 2	CNPY2	20.9408	22.1699	20.7416	22.272	22.5269	21.736	22.005		23.4073	23.4151
5537	Q9BT09	Protein canopy homolog 3	CNPY3			20.0978	19.9857		20.3334		20.6921
6406	Q9Y2R0	Cytochrome c oxidase assembly factor 3 homolog, mitochondrial	COA3	22.2058	22.6635	22.0323	21.0614	21.1957		22.1553	21.681	21.9899	22.2086
3825	Q13057	Bifunctional coenzyme A synthase;Phosphopantetheine adenylyltransferase;Dephospho-CoA kinase	COASY	23.7815	22.7248	24	23.2942	24.2291	24.0594	24.0689	25.1439	21.8799
460	A0A0X1KG75	Cordon-bleu protein-like 1	COBLL1				19.3875
99	A0A087WVI0	Conserved oligomeric Golgi complex subunit 1	COG1	19.2432	19.4357	19.2453					20.1886	19.2919
734	B7Z2Y2	Conserved oligomeric Golgi complex subunit 2	COG2							21.0745	21.2049	21.3464	21.3288
5327	Q96JB2	Conserved oligomeric Golgi complex subunit 3	COG3	22.0707	21.5663	21.6284	21.9503	21.548	21.9103	21.7936	21.7707	21.5057	21.6486
5848	Q9H9E3	Conserved oligomeric Golgi complex subunit 4	COG4						20.5538	19.9419
6348	Q9UP83-3	Conserved oligomeric Golgi complex subunit 5	COG5	21.0542	20.3888			20.7419	21.3703			20.9571
6416	Q9Y2V7-2	Conserved oligomeric Golgi complex subunit 6	COG6	21.7716	21.1623		20.9567	21.6406	22.0919	20.5409		21.5116	22.327
3636	P83436	Conserved oligomeric Golgi complex subunit 7	COG7	20.1895	22.91	20.2587	21.0923	22.6481	23.266			21.461	20.9965
1632	H3BQV3	Conserved oligomeric Golgi complex subunit 8	COG8	19.8347								19.5825
3130	P38432	Coilin	COIL								19.7821
544	A2A2Y8	Collagen alpha-1(XVII) chain;120 kDa linear IgA disease antigen;97 kDa linear IgA disease antigen	COL17A1
6503	Q9Y5P4	Collagen type IV alpha-3-binding protein	COL4A3BP			20.3218	20.3583	20.6917	21.569	20.576	21.316	20.3471	20.6024
4890	Q8NBJ5	Procollagen galactosyltransferase 1	COLGALT1	23.3237	23.566	22.5069	23.3712	22.6945	22.3506	22.2306	22.2415	22.2491
6545	Q9Y6G5	COMM domain-containing protein 10	COMMD10			20.9025				21.3116	21.5963
4708	Q86X83-2	COMM domain-containing protein 2	COMMD2	21.9086	21.1415				20.9419	20.2197			21.0349
6166	Q9UBI1	COMM domain-containing protein 3	COMMD3;COMMD3-BMI1	22.4238	22.3872	21.7731	22.5965	21.7317	22.1144	20.5999	23.0905	22.6799	21.7664
383	A0A0B4J287	COMM domain-containing protein 4	COMMD4		20.493		20.7199	21.218
4688	Q86VX2-2	COMM domain-containing protein 7	COMMD7								20.8226
6115	Q9P000-2	COMM domain-containing protein 9	COMMD9	22.8763	22.4603	22.3836		22.6575	21.6266	23.5664	23.7916	21.9189	21.976
2877	P21964-2	Catechol O-methyltransferase	COMT	25.0247	23.3644	23.5032	23.7944	24.6501	25.1447	24.1894	22.969	23.507
3413	P53621	Coatomer subunit alpha;Xenin;Proxenin	COPA	26.9128	26.6619	26.0866	26.3548	27.2678	27.458	26.5949	26.7053	26.713	26.8131
3412	P53618	Coatomer subunit beta	COPB1	25.9844	25.6379	26.4117	25.8929	26.3748	26.1486	26.3937	26.1605	25.8544	25.9299
3097	P35606	Coatomer subunit beta	COPB2	26.1942	25.7934	25.4262	25.5529	26.0786	26.3724	25.9381	26.5063	26.3508	26.1715
203	A0A087X0I4	Coatomer subunit epsilon	COPE	25.0508	24.5873	23.7945	23.9905	24.1203	24.2825	24.3682	25.9546	24.7938	25.0587
6533	Q9Y678	Coatomer subunit gamma-1	COPG1	25.2189	24.6689	25.5557	25.391	25.1582	25.8417	24.6193	24.5773	25.1911	24.2923
6163	Q9UBF2	Coatomer subunit gamma-2	COPG2	23.9165	23.2079	23.7273	23.0612	22.8636	21.7942	23.2046	23.3103	23.5152	24.8517
3500	P61201	COP9 signalosome complex subunit 2	COPS2	24.7682	23.9202	25.3224	24.2587	23.9033	24.4906	24.5377	24.622	24.4152	23.9949
6342	Q9UNS2	COP9 signalosome complex subunit 3	COPS3	22.9648	22.6372	21.7834	21.7247	22.4153	22.1372	21.9004	22.438	22.1592	22.0167
5540	Q9BT78	COP9 signalosome complex subunit 4	COPS4	25.4609	24.9586	24.7106	24.9223	25.4024	24.9022	24.8436	25.0229	25.1247	25.2582
5156	Q92905	COP9 signalosome complex subunit 5	COPS5	24.1314	23.3549	23.8435	23.522	24.3478	24.3161	24.312	24.3638	24.1548	23.6664
1047	E7EM64	COP9 signalosome complex subunit 6	COPS6	22.6517	23.3177		21.1828	21.8641	21.2745			22.3008	22.1978
6182	Q9UBW8	COP9 signalosome complex subunit 7a	COPS7A	21.8027	22.258	22.49	22.356	22.2598	22.1439	22.89	22.5658	21.5212	21.1853
1169	E9PGT6	COP9 signalosome complex subunit 8	COPS8
1376	F8VVA7	Coatomer subunit zeta-1	COPZ1	24.4311	23.8664	24.6634	23.8302	24.653	24.5351	25.1779	24.2887	24.2644	23.4661
1472	G3XA86	Ubiquinone biosynthesis monooxygenase COQ6, mitochondrial	COQ6					20.8546	20.1726			19.48
1616	H3BPY0	Ubiquinone biosynthesis protein COQ9, mitochondrial	COQ9	21.0175	20.4131				23.6441
5503	Q9BR76	Coronin-1B;Coronin	CORO1B	23.5403	24.9234	23.06	23.3608	23.812	24.9596	24.327	25.7686	24.3721	24.1756
6313	Q9ULV4	Coronin-1C;Coronin	CORO1C
377	A0A0A6YYL4	Coronin;Coronin-7	CORO7-PAM16;CORO7	20.2536		20.9777	20.3953			20.7729	21.4149
3942	Q14019	Coactosin-like protein	COTL1	25.8887	27.0481	24.3368	25.7435	23.4179	22.1097	24.3567	24.3777	21.5981	23.3413
4216	Q49B96	Cytochrome c oxidase assembly protein COX19	COX19								20.851
2733	P13073	Cytochrome c oxidase subunit 4 isoform 1, mitochondrial	COX4I1	23.56	23.8012	24.699	24.2332	23.8649	23.3857	24.4702	24.2993	24.767	25.3664
1619	H3BNX8	Cytochrome c oxidase subunit 5A, mitochondrial	COX5A	24.0598	23.9755	22.2915	23.9675	24.1461	22.7274	23.9177	23.2677	24.7375	24.6319
2678	P10606	Cytochrome c oxidase subunit 5B, mitochondrial	COX5B	23.5727	23.7814	24.4269	23.2087	22.4404	22.8553	24.4541	24.2937	24.2784	24.6394
2652	P09669	Cytochrome c oxidase subunit 6C	COX6C	22.2538	22.8065	22.3593	23.3915	22.4164	22.1114	22.9375	21.6141	24.6345	24.112
1016	D6RIE3	Cytochrome c oxidase subunit 7A2, mitochondrial	COX7A2	23.3694	24.0776	23.1598	23.8863	23.3321	22.756	23.6194		24.4179	24.9542
1159	E9PFZ2	Ceruloplasmin	CP				22.5727
2345	O75976	Carboxypeptidase D	CPD	20.2081	20.5382		21.9008	20.7711	21.2415
746	E5RJM0	Cytoplasmic polyadenylation element-binding protein 4;Cytoplasmic polyadenylation element-binding protein 2;Cytoplasmic polyadenylation element-binding protein 3	CPEB4;CPEB2;CPEB3					19.4725	20.6345
635	F2Z2V0	Copine-1	CPNE1	25.7413	24.9983	23.0916	24.4445	21.728	22.1306	19.2141	21.4636	20.8193	21.8396
2255	O75131	Copine-3	CPNE3	23.4213	23.1189	23.4207	23.2784	24.2014	24.4039	22.9878	23.8095	24.8224	24.522
3115	P36551	Oxygen-dependent coproporphyrinogen-III oxidase, mitochondrial	CPOX	22.5615	22.4733	21.809	22.6276	23.739	23.9257	21.8824		21.8958	22.5553
5506	Q9BRF8-2	Serine/threonine-protein phosphatase CPPED1	CPPED1	21.6003	22.7392		19.7842	19.3559	20.0376			20.0716
3043	P31327	Carbamoyl-phosphate synthase [ammonia], mitochondrial	CPS1
3779	Q10570	Cleavage and polyadenylation specificity factor subunit 1	CPSF1	21.7682	21.922	20.3986	21.9312	21.845	21.6528	20.6966		21.9498	22.4635
6272	Q9UKF6	Cleavage and polyadenylation specificity factor subunit 3	CPSF3	22.255	22.1402	21.1392	22.252	21.6516	21.9817	21.4557		21.8971	22.291
170	C9J979	Integrator complex subunit 11	CPSF3L			20.3875						20.4985
1435	F8WJN3	Cleavage and polyadenylation specificity factor subunit 6	CPSF6	23.3582	23.4561	24.4918	23.0896	22.8855	22.6139	22.8542	24.3705	23.9356	23.9173
1332	F5H669	Cleavage and polyadenylation specificity factor subunit 7	CPSF7	20.9357	21.1707	22.8609	22.082	21.9939	21.6864	22.6943	21.5943	22.2906	22.2345
3324	P50416	Carnitine O-palmitoyltransferase 1, liver isoform	CPT1A	24.5145	23.3275	23.811	24.1376	28.0483	28.2879	25.1283	24.1188	25.3815	25.0827
2923	P23786	Carnitine O-palmitoyltransferase 2, mitochondrial	CPT2	21.9393	22.4068	23.4834	22.4405	22.7187	22.7865	22.7591	23.2314	22.7467	23.1001
5761	Q9H3G5	Probable serine carboxypeptidase CPVL	CPVL			21.3269	22.4057	21.7541
3005	P29762	Cellular retinoic acid-binding protein 1	CRABP1	22.9635	22.8931	21.7418	22.5513			22.2739		24.8341	24.3635
2995	P29373	Cellular retinoic acid-binding protein 2	CRABP2	25.1769	25.3228	29.1183	28.0978	26.4617	27.2879	28.8355	29.2332	27.8643	27.119
3199	P43155-2	Carnitine O-acetyltransferase	CRAT			24.0208	18.573	22.552	23.1981	23.524	25.2367	19.3874
1831	J3QT87	Protein cereblon	CRBN										19.8477
2787	P16220-3	Cyclic AMP-responsive element-binding protein 1;Cyclic AMP-dependent transcription factor ATF-1	CREB1;CREM;ATF1								20.3593
1188	E9PIM0	CREB/ATF bZIP transcription factor	CREBZF
2309	O75629	Protein CREG1	CREG1	22.308		22.5244		21.5814	21.4255
599	A6PWM2	Cysteine-rich with EGF-like domain protein 2	CRELD2								19.9949
3320	P50238	Cysteine-rich protein 1	CRIP1			22.9462				22.3456	22.8987
3401	P52943	Cysteine-rich protein 2	CRIP2	22.4799	22.8989	23.4158	21.6569	21.4042	21.9721	23.1575	23.0215	24.1283	24.1518
3220	P46108	Adapter molecule crk	CRK	23.5942	23.7566	21.8919	22.6941	23.301	23.6872	21.8985		23.2016	23.1766
3221	P46109	Crk-like protein	CRKL	21.609	22.03	22.728	23.6616	22.7225	23.9984	21.3612	22.3563	23.0434	21.9119
788	C9J3D7	Peroxisomal carnitine O-octanoyltransferase	CROT	23.2151	23.5145	21.3926		23.421	23.629	22.5962		21.8579	22.2784
858	C9JP16	Cartilage-associated protein	CRTAP	22.0275	21.6084	21.2824	21.6075	22.0122	21.4619			21.059
1901	M0QXN6	CREB-regulated transcription coactivator 1	CRTC1
4234	Q5T4K5	CREB-regulated transcription coactivator 2	CRTC2
4524	Q6UUV7-3	CREB-regulated transcription coactivator 3	CRTC3
1192	E9PJL7	Alpha-crystallin B chain	CRYAB				21.8989
6407	Q9Y2S2-2	Lambda-crystallin homolog	CRYL1	19.5924		20.3032	18.396			19.7944	20.6401	19.7317
4015	Q14894	Ketimine reductase mu-crystallin	CRYM	22.5615	21.5087			25.9344	27.1282				21.7849
3755	Q08257	Quinone oxidoreductase	CRYZ		20.2428	23.5189	21.0726	22.0107	21.5367	22.1013	23.2138	21.9967	21.7218
590	A6NMA8	Quinone oxidoreductase-like protein 1	CRYZL1	20.72	20.9502	21.6452				21.9995	21.5175
678	B4DJV2	Citrate synthase;Citrate synthase, mitochondrial	CS	26.1784	25.8843	26.497	25.5248	27.1372	26.9826	26.9055	27.8662	26.4239	26.227
2304	O75534-2	Cold shock domain-containing protein E1	CSDE1	25.2432	25.2457	24.7963	24.0405	24.4338	23.9868	25.0078	24.8211	24.5136	24.25
3441	P55060	Exportin-2	CSE1L	27.2235	27.9061	27.0022	27.2113	27.0032	26.5717	27.463	26.9626	27.4	27.5594
2650	P09603-3	Macrophage colony-stimulating factor 1;Processed macrophage colony-stimulating factor 1	CSF1				19.5439
3169	P41240	Tyrosine-protein kinase CSK	CSK	22.4908	22.3161	22.1626	21.0264	24.1388	24.2049	22.0482	22.271	23.3571	24.0164
3263	P48729-3	Casein kinase I isoform alpha	CSNK1A1	23.2091	23.0152	23.296	23.5901	24.4769	24.5885	23.3176	22.7513	25.377	23.9563
1672	H7BYT1	Casein kinase I isoform delta	CSNK1D									19.1747
1097	E7EU96	Casein kinase II subunit alpha;Casein kinase II subunit alpha 3	CSNK2A1;CSNK2A3	23.76	23.5371	23.9838	24.853	24.7098	24.068	24.0502	22.906	24.4285	25.3509
2847	P19784	Casein kinase II subunit alpha	CSNK2A2	23.8775	23.4582	22.5737	23.9469	23.843	23.8655	22.1193	22.7581	23.0045	22.855
3594	Q5SRQ6	Casein kinase II subunit beta	CSNK2B	23.0281	22.6245	22.2604	23.2916	23.207	23.2275	22.1855	21.5699	22.533	21.7311
1247	E9PP21	Cysteine and glycine-rich protein 1	CSRP1	22.26	22.3698	22.612	21.8619	21.1541	23.6094	23.0718	21.9045	22.3088	23.2428
2508	P01040	Cystatin-A;Cystatin-A, N-terminally processed	CSTA			21.7367	23.7284						22.0183
2530	P04080	Cystatin-B	CSTB	26.122	26.0964	26.9716	28.0417	25.9463	26.1857	25.43	25.0275	26.0882	25.4407
3722	Q05048	Cleavage stimulation factor subunit 1	CSTF1	21.9137	21.2958	20.8361	22.5033	22.5019	23.013	20.7331	21.6678	22.4683	22.3933
1115	E9PID8	Cleavage stimulation factor subunit 2	CSTF2	20.3718	20.7503		20.3438					20.8264	21.8283
5710	Q9H0L4	Cleavage stimulation factor subunit 2 tau variant	CSTF2T	21.6801	21.938	21.2045	21.2476	21.8318	21.1484	21.3186		21.9518	21.4695
3816	Q12996	Cleavage stimulation factor subunit 3	CSTF3			20.5229	20.9185	21.4297	21.2968			21.1188	21.0998
2665	Q5DJT8	Cancer/testis antigen family 45 member A2;Cancer/testis antigen family 45 member A9;Cancer/testis antigen family 45 member A8;Cancer/testis antigen family 45 member A10	CT45A2;CT45A9;CT45A8;CT45A10	24.0162	25.0163	20.6897			21.2922		21.1959
1466	G3V599	cTAGE family member 5	CTAGE5	21.4754	21.754	23.084	21.6716			22.0891	21.9977		21.0541
3865	Q13363-2	C-terminal-binding protein 1	CTBP1	23.5842	22.8129	21.9941	22.11	22.6216	22.1048	22.3641	21.6317	23.0466	22.6494
3463	Q5SQP8	C-terminal-binding protein 2	CTBP2	22.0454	21.8261	22.1589	23.3888	23.1727	23.1469			22.5676	22.8928
3064	P32929-3	Cystathionine gamma-lyase	CTH					20.3919
2126	O43310	CBP80/20-dependent translation initiation factor	CTIF
3081	P35221	Catenin alpha-1	CTNNA1	26.2	26.0468	26.9279	26.7601	25.8029	27.331	26.7024	26.7199	25.905	25.4356
3082	P35222	Catenin beta-1	CTNNB1	23.9959	23.889	24.2404	24.7506	24.2434	25.0234	23.2141	23.1597	23.2521	22.8869
62	A0A087WUB9	Beta-catenin-like protein 1	CTNNBL1	23.8869	23.57	22.6538	23.726	23.7809	23.3663	23.6575	23.9185	24.0268	23.3301
893	C9JZR2	Catenin delta-1	CTNND1	24.1387	24.7496	25.5275	25.7752	24.9785	25.6133	25.9801	25.0346	24.3663	23.7911
693	B4DRK2	Catenin delta-2	CTNND2
2814	P17812	CTP synthase 1	CTPS1	22.813	22.8604	23.1995	24.157	24.1667	22.9265	23.32	23.084	24.4126	23.0043
5964	Q9NRF8	CTP synthase 2	CTPS2	21.7552	22.0713	21.6111	22.4187	21.6498	22.781	22.6833	22.9109	22.5552	22.157
4501	Q6PD62	RNA polymerase-associated protein CTR9 homolog	CTR9	21.2602	21.1155	21.4947		21.4929	21.6987	21.6369	21.5987	21.1989	21.5738
2679	X6R5C5	Carboxypeptidase;Lysosomal protective protein;Lysosomal protective protein 32 kDa chain;Lysosomal protective protein 20 kDa chain	CTSA	23.0515	22.6466	23.3318	22.296	23.0244	23.5293	24.0197	22.966	23.1025	22.0118
2600	P07858	Cathepsin B;Cathepsin B light chain;Cathepsin B heavy chain	CTSB	20.327	19.2789	24.6868	24.9565	21.3586	22.2738	22.2324	21.5895	21.1605	21.4961
3414	P53634	Dipeptidyl peptidase 1;Dipeptidyl peptidase 1 exclusion domain chain;Dipeptidyl peptidase 1 heavy chain;Dipeptidyl peptidase 1 light chain	CTSC	22.6674	22.0287	22.5964	23.3318	23.3908	24.0827	22.567	21.9446	21.6065	20.305
2589	P07339	Cathepsin D;Cathepsin D light chain;Cathepsin D heavy chain	CTSD	27.4618	27.9447	27.6389	27.1116	27.5698	28.1771	27.5545	30.1619	28.0646	28.2531
199	A0A087X0D5	Pro-cathepsin H;Cathepsin H mini chain;Cathepsin H;Cathepsin H heavy chain;Cathepsin H light chain	CTSH	22.0735	21.5217	21.7909	21.5301	20.9438	21.4948		21.0643	21.4479
2595	P07711	Cathepsin L1;Cathepsin L1 heavy chain;Cathepsin L1 light chain	CTSL				21.6994
6174	Q9UBR2	Cathepsin Z	CTSZ	21.614	22.2331		21.2899		21.1877
3966	Q14247	Src substrate cortactin	CTTN	25.0971	25.1823	26.0072	24.8245	26.3495	27.1683	26.1592	26.0298	25.4566	25.6466
6145	Q9P2B4	CTTNBP2 N-terminal-like protein	CTTNBP2NL		20.9561
1645	H3BSW6	Cytoplasmic tRNA 2-thiolation protein 2	CTU2					20.552
3912	Q13616	Cullin-1	CUL1		21.718	20.6743		22.1256	22.3866	22.1657	21.603	21.653	21.9637
3913	Q13617-2	Cullin-2	CUL2	24.9811	24.0921	23.6353	23.8076	24.323	25.5307	23.6405	22.5794	23.3998	24.57
3914	Q13618-2	Cullin-3	CUL3	22.3035	22.5285	23.3406	21.4237	22.5303	22.6926	23.6782	23.5062	23.419	23.0829
3915	Q13619	Cullin-4A	CUL4A	21.641		22.4181	21.8822	21.7822	22.1031	22.7422	22.8595	21.2547	21.3768
1837	K4DI93	Cullin-4B	CUL4B	24.6173	23.9716	23.8028	23.7661	23.4858	24.135	23.935	23.3772	23.0447	23.1738
5167	Q93034	Cullin-5	CUL5	22.7579	23.5206	25.2117	23.8662	22.9256	23.9761	24.194	24.7115	22.589	22.6605
2243	O60888-3	Protein CutA	CUTA	22.4959	19.1558	22.7744	23.8237	23.4984	23.8981			23.9415	23.2174
4433	Q69YN2	CWF19-like protein 1	CWF19L1	20.2622		22.2097	20.8511	21.0775	21.8163	21.2793	21.4276	21.1433	21.1611
4971	Q8TB03	Uncharacterized protein CXorf38	CXorf38							18.3541
1339	J3QS47	Cytochrome b561	CYB561					17.4781
2487	P00167-2	Cytochrome b5	CYB5A	22.3976	22.5306	24.5328	21.9379	22.9091	23.797	24.4512	24.7983	23.1448	23.2983
1757	J3KNF8	Cytochrome b5 type B	CYB5B	24.8863	21.8185	23.2249	24.1955	23.9575	23.4056	24.1131		23.7406	23.7339
6224	Q9UHQ9	NADH-cytochrome b5 reductase 1	CYB5R1	25.3115	25.4599	23.7396	23.3059	24.2137	24.8484	23.8063	23.8882	22.6465	23.8601
1225	E9PMI2	NADH-cytochrome b5 reductase 2	CYB5R2				20.5914	21.742	23.1556
2491	P00387-2	NADH-cytochrome b5 reductase 3;NADH-cytochrome b5 reductase 3 membrane-bound form;NADH-cytochrome b5 reductase 3 soluble form	CYB5R3	24.3352	24.7914	23.5975	25.4259	25.7511	25.4686	22.2114	24.2848	24.591	24.8158
4248	Q53TN4-3	Cytochrome b reductase 1	CYBRD1
2621	P08574	Cytochrome c1, heme protein, mitochondrial	CYC1	23.1178	23.4046	24.416	25.2605	24.8161	25.2225	22.5332		24.6897	23.3787
830	C9JFR7	Cytochrome c	CYCS	24.3631	23.4639	25.4001	25.7266	26.0161	26.0575	24.6341	26.1725	24.6825	23.8401
4591	Q7L576	Cytoplasmic FMR1-interacting protein 1	CYFIP1	23.9072	23.1037	23.4783	24.6168	24.8926	24.7828	22.3951	22.0373	23.9147	23.3372
1174	E9PHG5	Cytochrome P450 20A1	CYP20A1				18.4622					19.6363
5875	Q9HBI6	Phylloquinone omega-hydroxylase CYP4F11	CYP4F11	22.344	21.7778	21.702	22.5264	21.7002	22.1511			20.0821
391	A0A0C4DFL7	Lanosterol 14-alpha demethylase	CYP51A1					21.7552				21.3546
720	B5MCV2	D-2-hydroxyglutarate dehydrogenase, mitochondrial	D2HGDH										20.2683
1501	H0Y3A3	Disabled homolog 2-interacting protein	DAB2IP								20.5922
1287	F5GXX5	Dolichyl-diphosphooligosaccharide--protein glycosyltransferase subunit DAD1	DAD1	24.3577	24.3897	21.259	23.9019	23.369	23.3298	21.8789		23.6734	23.8506
4906	Q8NCG7-4	Sn1-specific diacylglycerol lipase beta	DAGLB		19.2983			19.2895				19.5269	20.6379
3354	P51397	Death-associated protein 1	DAP				18.9337
3355	P51398-2	28S ribosomal protein S29, mitochondrial	DAP3	21.5092	23.1381	23.0687	21.7012	22.9737	22.31	23.3328	22.0647	22.7293	22.2145
2762	P14868	Aspartate--tRNA ligase, cytoplasmic	DARS	26.5754	26.6538	26.457	26.7472	25.9592	25.2325	25.6119	25.4983	26.4095	26.7133
4505	Q6PI48	Aspartate--tRNA ligase, mitochondrial	DARS2	23.4418	24.6331	24.0153	25.6737	24.5659	22.732	24.5943	24.0958	25.2758	23.8693
6187	Q9UER7-3	Death domain-associated protein 6	DAXX
1849	K7EQ02	DAZ-associated protein 1	DAZAP1	22.8108	22.3114	23.0742	22.4721	22.3246	22.4451	22.1369	22.2891	22.4426	22.021
2584	P07108	Acyl-CoA-binding protein	DBI	26.4169	26.1315	26.7725	25.5296	24.3048	24.5861	26.948	26.6834	26.0072	26.1211
4157	Q16643	Drebrin	DBN1	21.0116		22.9897	21.7429	23.1486	22.791	22.3127	21.8924	21.6911
6252	Q9UJU6	Drebrin-like protein	DBNL	23.2253	22.9757	24.1569	23.3146	23.3494	24.7099	25.0206	22.9983	24.0863	23.1475
6264	Q9UK59	Lariat debranching enzyme	DBR1							19.3592
2696	P11182	Lipoamide acyltransferase component of branched-chain alpha-keto acid dehydrogenase complex, mitochondrial	DBT	22.0878	21.3592	23.2527	23.7889	23.0674	23.4471	23.1453	22.8647	21.3865
5334	Q96JK2-2	DDB1- and CUL4-associated factor 5	DCAF5									19.2529	20.4726
3520	P61962	DDB1- and CUL4-associated factor 7	DCAF7		22.9121	23.8944		23.2652		24.277	23.4947	24.1438	23.8629
1457	G3V3G9	DDB1- and CUL4-associated factor 8	DCAF8	20.5625		22.2083	21.0322			22.1761	22.6731
1897	K7ESP4	Dephospho-CoA kinase domain-containing protein	DCAKD							20.9406			20.4812
6219	Q9UHG0	Doublecortin domain-containing protein 2	DCDC2
4404	Q5VZY9	Serine/threonine-protein kinase DCLK1	DCLK1										19.4363
5927	Q9NPI6-2	mRNA-decapping enzyme 1A	DCP1A	20.9589	20.1598	21.015		21.311	22.2517	20.7572	20.7499
4798	Q8IZD4	mRNA-decapping enzyme 1B	DCP1B								20.1096
5228	Q96C86	m7GpppX diphosphatase	DCPS	23.001	23.7221	22.8257	24.0775	22.7479	23.3908	22.4405	21.9249	22.4403	21.7516
3060	P32321	Deoxycytidylate deaminase	DCTD	21.7479	21.3465	22.5866	23.5794	20.9624	21.3647
1120	E7EX90	Dynactin subunit 1	DCTN1;DKFZp686E0752	23.2874	23.4719	24.5122	23.543	24.857	24.4705	23.8545	23.5009	23.3039	22.7686
3903	Q13561	Dynactin subunit 2	DCTN2	24.9067	24.5976	24.6609	24.4983	25.2776	24.6913	25.1389	24.8102	24.7268	24.5332
303	X6RA56	Dynactin subunit 3	DCTN3	21.3787	21.8348	22.3035	20.5957	21.4099	20.7786	21.949	22.1906	21.9097	21.9343
6253	Q9UJW0	Dynactin subunit 4	DCTN4	21.3614	22.3044	21.3649	22.834	22.7152	22.2359	22.4442	22.2397	22.0093	22.2638
5811	Q9H773	dCTP pyrophosphatase 1	DCTPP1	21.1683	21.279	21.3152	22.8886	23.5806	23.0804	21.7003		23.9956	24.0971
5288	Q96GG9	DCN1-like protein 1;DCN1-like protein	DCUN1D1	22.794	21.5481	21.9478	22.3432	22.2086	21.717	24.1993	23.6283	22.8063	22.5463
1217	E9PM04	DCN1-like protein;DCN1-like protein 5	DCUN1D5							19.5417
1786	J3KS22	L-xylulose reductase	DCXR	22.803	23.5349	24.5219	22.5372	24.3154	23.8583	23.3805	24.7201	23.843	23.8342
2359	O94760	N(G),N(G)-dimethylarginine dimethylaminohydrolase 1	DDAH1	22.9054	23.1921	22.4649	22.582	22.2128	21.9677	21.439	21.9806	22.1601	23.3551
2474	O95865	N(G),N(G)-dimethylarginine dimethylaminohydrolase 2	DDAH2	21.9624	21.9884			22.0643	22.7085			22.3603	22.2699
4149	Q16531	DNA damage-binding protein 1	DDB1	26.1521	25.0799	26.6882	26.3948	26.9813	26.7064	26.4154	26.9262	26.7459	26.2805
5090	Q92466	DNA damage-binding protein 2	DDB2					20.4313	21.6205			21.1226
201	A0A087X0H7	Phospholipase DDHD1	DDHD1						18.3096
4367	Q5TDH0-2	Protein DDI1 homolog 2	DDI2	20.9628	21.8163							20.5099	20.9655
432	A0A0C4DGS1	Dolichyl-diphosphooligosaccharide--protein glycosyltransferase 48 kDa subunit	DDOST	25.8491	25.3285	25.22	26.0091	26.3264	26.6034	24.3162	22.5613	26.2063	25.4968
335	A0A0G2JI85	Epithelial discoidin domain-containing receptor 1	DDR1					20.7031
5311	Q96HY6	DDRGK domain-containing protein 1	DDRGK1	22.5736	21.4854	21.5671	22.2228	22.4941	22.3478			22.2787	21.247
3013	P30046	D-dopachrome decarboxylase;D-dopachrome decarboxylase-like protein	DDT;DDTL	25.3192	25.5931	24.5973	25.4813	25.8962	25.6258	25.434	24.6569	25.2428	25.5965
5091	Q92499	ATP-dependent RNA helicase DDX1	DDX1	24.5371	24.7728	25.0274	24.6591	25.1855	25.0464	25.9445	25.1635	24.6614	24.3318
1602	H3BLZ8	Probable ATP-dependent RNA helicase DDX17	DDX17	26.1752	26.1655	25.5741	26.6493	26.8879	26.035	24.9237	24.1618	26.2798	26.4432
6030	Q9NVP1	ATP-dependent RNA helicase DDX18	DDX18		21.7494							20.9412	20.3633
6014	Q9NUU7	ATP-dependent RNA helicase DDX19A	DDX19A	23.956	24.6606	23.1973	23.3117	22.5228	22.4424	23.9263	23.2772	23.4983	23.2727
1631	H3BQK0	ATP-dependent RNA helicase DDX19B	DDX19B				20.7133
6221	Q9UHI6	Probable ATP-dependent RNA helicase DDX20	DDX20				21.8112		22.2989			21.4574	21.1157
5957	Q9NR30	Nucleolar RNA helicase 2	DDX21	22.6151	22.1737			22.8148	21.1305			20.9903	21.1049
5572	Q9BUQ8	Probable ATP-dependent RNA helicase DDX23	DDX23	22.284	22.4163	21.9971	22.1558	22.1039	22.3399	22.061	22.3366	23.4052	23.5222
1464	G3V529	ATP-dependent RNA helicase DDX24	DDX24				19.4939	19.7368	19.9948			19.6215
736	B7Z6D5	Probable ATP-dependent RNA helicase DDX27	DDX27		21.5356		21.7368	20.5624				21.6309	21.8011
1942	O00148	ATP-dependent RNA helicase DDX39A	DDX39A	23.3418	23.1995	22.6014	23.8264	22.918	22.5285	23.1039	23.5648	23.2713	23.2004
3928	Q13838	Spliceosome RNA helicase DDX39B	DDX39B	26.7908	27.2656	25.728	26.8009	27.505	27.045	25.846	24.6419	27.1299	27.4032
451	A0A0D9SFB3	ATP-dependent RNA helicase DDX3X;ATP-dependent RNA helicase DDX3Y	DDX3X;DDX3Y	25.4308	24.3674	25.2752	26.4832	26.4753	26.4878	24.5643	24.9715	25.8039	25.0175
1763	J3KNN5	Probable ATP-dependent RNA helicase DDX41	DDX41	19.7261	20.6276			20.0146				20.2083
4713	Q86XP3	ATP-dependent RNA helicase DDX42	DDX42	21.8144	23.4032	23.9518	21.8313	22.4136	21.7542	23.0238	22.8522	23.8787	24.3932
414	A0A0C4DG89	Probable ATP-dependent RNA helicase DDX46	DDX46	24.7426	24.5288	25.3851	24.4518	25.1178	24.6951	25.0868	25.1403	25.3604	25.9366
5714	Q9H0S4-2	Probable ATP-dependent RNA helicase DDX47	DDX47						19.4497
1801	J3KTA4	Probable ATP-dependent RNA helicase DDX5	DDX5	24.8898	25.4786	23.8797	25.5636	25.6093	24.639	24.5095	24.2112	25.5057	25.5672
1329	F5H5U2	ATP-dependent RNA helicase DDX55	DDX55						17.4805
2461	O95786-2	Probable ATP-dependent RNA helicase DDX58	DDX58			21.8977	23.0279	21.5466	22.0904	21.6788		22.0175	21.1733
4328	Q5T1V6	Probable ATP-dependent RNA helicase DDX59	DDX59							19.8221
2949	P26196	Probable ATP-dependent RNA helicase DDX6	DDX6	25.0537	25.305	23.9241	24.3868	24.2928	23.7791	24.7194	23.9701	25.3566	25.0995
4779	Q8IY21	Probable ATP-dependent RNA helicase DDX60	DDX60		18.5799	21.7163	25.3207	19.0353	19.3149	19.0236
4166	Q16698-2	2,4-dienoyl-CoA reductase, mitochondrial	DECR1	22.1396	23.288	24.8201	24.4822	23.0092	23.5094	25.2638	24.803	25.2555	25.3199
2064	O15121	Sphingolipid delta(4)-desaturase DES1	DEGS1		20.1325
3102	P35659	Protein DEK	DEK	22.4349	22.4795	22.6803	22.5279	22.2709	22.9464	22.7446	22.301	22.585	22.6311
4481	X6RAS2	DENN domain-containing protein 1B	DENND1B
6566	R4GNB2	DENN domain-containing protein 4C	DENND4C	21.4575	21.0618		20.9454					20.6317
1377	F8VVL1	Density-regulated protein	DENR
4973	Q8TB45	DEP domain-containing mTOR-interacting protein	DEPTOR									20.5197
1248	E9PPM8	Deoxyribose-phosphate aldolase	DERA	23.0732	22.7151	22.709	22.0712	21.5362	21.5585	22.2395	21.6211	22.4164	22.6369
707	B4E1G1	Derlin-1	DERL1	21.1703	22.1192	21.054	23.913	21.7575	21.6667	22.308		23.5579	23.6618
1959	O00273	DNA fragmentation factor subunit alpha	DFFA	21.4957	21.2594	21.0563	21.8486	22.6914	21.3837	21.0905		22.1909	22.0529
2921	P23743	Diacylglycerol kinase alpha;Diacylglycerol kinase	DGKA				19.9022	20.0391	20.7541
6169	Q9UBM7	7-dehydrocholesterol reductase	DHCR7
2490	P00374	Dihydrofolate reductase	DHFR	22.0801	21.3449	22.7829	21.564	23.1397	22.0464	23.4568	23.2185	22.1936	22.9054
3692	Q02127	Dihydroorotate dehydrogenase (quinone), mitochondrial	DHODH	23.2695	23.1836	21.0588	21.4673	21.8225	21.7089	21.4669	21.5812	21.1923	21.4921
3278	P49366	Deoxyhypusine synthase	DHPS			19.7915
5360	Q96LJ7	Dehydrogenase/reductase SDR family member 1	DHRS1				21.2734					20.4834	20.7781
3858	Q13268	Dehydrogenase/reductase SDR family member 2, mitochondrial	DHRS2	27.8358	27.7659		22.1961	22.5739		21.1795		22.1331	22.5391
2335	O75911	Short-chain dehydrogenase/reductase 3	DHRS3	21.6521		20.7101	21.8078
5557	Q9BTZ2	Dehydrogenase/reductase SDR family member 4;Dehydrogenase/reductase SDR family member 4-like 2	DHRS4;DHRS4L2	19.9412	20.8703					22.03	22.1225	22.0018	21.7619
6432	Q9Y394-2	Dehydrogenase/reductase SDR family member 7	DHRS7	21.2523	21.6684	22.9112	22.2832	23.155	21.6186	23.0573	23.0388	23.4229	22.9286
430	A0A0C4DGQ8	Dehydrogenase/reductase SDR family member 7B	DHRS7B					20.2463		19.7555		20.8898	21.6987
5485	Q9BPW9	Dehydrogenase/reductase SDR family member 9	DHRS9							19.9709	22.0835
5312	Q96HY7	Probable 2-oxoglutarate dehydrogenase E1 component DHKTD1, mitochondrial	DHTKD1	23.0488	22.2415	23.4292	23.0461	24.1787	23.7703	24.7764	24.4715	23.9563	22.5371
2106	O43143	Pre-mRNA-splicing factor ATP-dependent RNA helicase DHX15	DHX15	25.0065	24.4378	23.3955	25.0472	25.2225	25.5398	22.5799	21.5607	24.6861	23.8486
2184	O60231	Putative pre-mRNA-splicing factor ATP-dependent RNA helicase DHX16	DHX16		20.7083	19.4528		22.2359	22.6767			21.3568	20.374
4586	Q7L2E3-2	Putative ATP-dependent RNA helicase DHX30	DHX30	22.2151	22.7408	20.8912	22.1297	22.2896				21.707	21.8427
5755	Q9H2U1-3	ATP-dependent RNA helicase DHX36	DHX36	22.466		20.3475	22.051	22.026	21.5708	21.5174		22.7024	21.0577
5119	Q92620	Pre-mRNA-splicing factor ATP-dependent RNA helicase PRP16	DHX38	23.6478	23.2182	21.1873	22.0368	22.9827	23.133	21.7316	21.8372	22.2831	21.5627
3754	Q08211	ATP-dependent RNA helicase A	DHX9	26.3779	25.9136	25.0978	26.3491	26.7344	26.0617	24.8106	23.7563	26.2536	25.9678
10	A0A024RBT2	Diablo homolog, mitochondrial	DIABLO	22.2672	22.2258	22.5449	21.8434	22.3752	22.0109	22.1491	23.3059	22.6626	23.1203
467	H9KV28	Protein diaphanous homolog 1	DIAPH1	23.8746	23.6931	23.5356	25.0131	24.7372	24.7272	22.0035	22.5177	24.2047	23.0567
5543	Q9BTC0	Death-inducer obliterator 1	DIDO1
6139	Q9P265	Disco-interacting protein 2 homolog B	DIP2B	21.3421	22.3576	21.0223		21.764	21.3906	22.0927		21.7322	22.4404
6402	Q9Y2L1	Exosome complex exonuclease RRP44	DIS3	21.7262	21.195	22.3	22.5409	22.8224	22.0313	21.9071	21.8442	21.3488	21.1997
2239	O60832	H/ACA ribonucleoprotein complex subunit 4	DKC1	23.5696	22.6931		21.3513	22.5828	22.9496	20.6784		22.3751	21.754
1130	Q6N039	Transmembrane and coiled-coil domains protein 1	DKFZp686H13261;TMCC1
2675	P10515	Dihydrolipoyllysine-residue acetyltransferase component of pyruvate dehydrogenase complex, mitochondrial;Acetyltransferase component of pyruvate dehydrogenase complex	DLAT	24.3857	24.8179	25.1115	24.5973	24.6546	24.1785	25.6562	25.813	23.5856	23.7609
1144	E9PEX6	Dihydrolipoyl dehydrogenase;Dihydrolipoyl dehydrogenase, mitochondrial	DLD	24.846	23.7703	24.029	23.8635	24.9004	24.9814	24.9807	24.6902	24.6323	23.6468
3811	Q12959-5	Disks large homolog 1	DLG1	22.2921	22.0591	23.4957	23.7604	21.7931	23.1901	23.4321	22.7363	22.6154	22.15
5141	Q92796-3	Disks large homolog 3	DLG3						21.4438
5003	Q8TDM6-4	Disks large homolog 5	DLG5								20.4847
6395	Q9Y2H0-1	Disks large-associated protein 4	DLGAP4						19.1066
4086	Q15398-1	Disks large-associated protein 5	DLGAP5								20.6222
3121	P36957	Dihydrolipoyllysine-residue succinyltransferase component of 2-oxoglutarate dehydrogenase complex, mitochondrial	DLST	24.3902	24.6712	24.7188	24.6487	24.5735	24.5544	25.1107	26.4126	25.3178	25.7566
3761	Q08495-3	Dematin	DMTN
4716	Q86Y56	Dynein assembly factor 5, axonemal	DNAAF5	22.725	22.1019	21.0732	22.4441	23.3055	23.3127	21.2314	21.4074	23.3673	23.8106
3046	P31689	DnaJ homolog subfamily A member 1	DNAJA1	23.9136	23.9688	24.4104	24.3098	24.4251	24.8054	24.0559	23.9307	23.2835	21.9599
2241	O60884	DnaJ homolog subfamily A member 2	DNAJA2	24.7512	24.9048	24.8036	24.3793	23.0958	22.8936	24.33	24.184	24.2137	24.0531
5272	Q96EY1-2	DnaJ homolog subfamily A member 3, mitochondrial	DNAJA3	22.4465	22.2536	22.4153	21.7028	22.3	22.4622	22.7932	22.8776	22.195
5058	Q8WW22-3	DnaJ homolog subfamily A member 4	DNAJA4				22.5499
2941	P25685	DnaJ homolog subfamily B member 1	DNAJB1	23.1602	23.152	23.9717	23.5043	21.9109	23.2613	22.3979	23.6214	22.6671	23.5489
6175	Q9UBS4	DnaJ homolog subfamily B member 11	DNAJB11	22.8991	22.8418	25.1329	23.1211	22.4806	22.9039	24.4832	24.4771	23.4667	23.5064
1769	J3KPS0	DnaJ homolog subfamily B member 12	DNAJB12	19.3522
494	C9J2C4	DnaJ homolog subfamily B member 6	DNAJB6	20.8552	21.8148			20.9392					22.824
5346	Q96KC8	DnaJ homolog subfamily C member 1	DNAJC1			19.7996			20.9613		20.5537
4767	Q8IXB1-2	DnaJ homolog subfamily C member 10	DNAJC10	22.7489	21.7804	20.6637	21.6963	23.06	23.9797		22.2322	20.8962	21.2654
6025	Q9NVH1-2	DnaJ homolog subfamily C member 11	DNAJC11				21.6088	21.661	21.9902			21.3144
6269	S4R3E2	DnaJ homolog subfamily C member 12	DNAJC12								18.7601
2261	O75165	DnaJ homolog subfamily C member 13	DNAJC13	21.983	21.7822	22.9479	22.6536	22.5536	23.0933	22.9151	23.1252	22.0739	21.661
6028	Q9NVM6	DnaJ homolog subfamily C member 17	DNAJC17			20.9488			21.5097	20.7605	20.5158	20.1036
5243	Q96DA6-2	Mitochondrial import inner membrane translocase subunit TIM14	DNAJC19							21.3546
5445	Q99543	DnaJ homolog subfamily C member 2;DnaJ homolog subfamily C member 2, N-terminally processed	DNAJC2		21.7552	21.6566				21.5426	21.7793	21.6095	21.9673
4259	Q5F1R6	DnaJ homolog subfamily C member 21	DNAJC21	20.3662	20.3628							20.2005
3849	Q13217	DnaJ homolog subfamily C member 3	DNAJC3			23.8419	24.8603				22.7185
5776	Q9H3Z4-2	DnaJ homolog subfamily C member 5	DNAJC5
5456	Q99615	DnaJ homolog subfamily C member 7	DNAJC7	22.0829	22.0508	21.7875	22.0899	22.3618	22.2774	22.367	22.0313	21.986	22.0543
2338	O75937	DnaJ homolog subfamily C member 8	DNAJC8	22.1476	22.3903	22.5089	21.7762	23.0753	22.2284	22.3436	22.2483	23.0871	22.4848
5081	Q8WXX5	DnaJ homolog subfamily C member 9	DNAJC9	20.7135	21.8805	22.0186	21.0026	22.4524	21.1502	22.2569	22.5008	23.6027	23.445
1939	O00115-2	Deoxyribonuclease-2-alpha	DNASE2	20.8998	21.1792	20.5287	20.6678		19.7285	20.9187		20.5807	21.1307
456	A0A0D9SFE4	Dynamin-1	DNM1					20.8001
1970	O00429-3	Dynamin-1-like protein	DNM1L	24.164	23.8332	25.04	24.4882	24.8677	24.8981	25.1421	24.9958	24.045	23.349
3332	P50570-2	Dynamin-2	DNM2	25.0774	24.6221	24.1335	25.1814	24.8749	25.3939	24.6122	23.8052	26.2898	25.611
2951	P26358	DNA (cytosine-5)-methyltransferase 1	DNMT1	23.5575	22.1946	22.5504	22.8189	23.6536	23.2996	21.682		23.0806	22.7469
1087	E7ETB3	Aspartyl aminopeptidase	DNPEP	25.0217	24.9099	23.1498	24.1673	23.661	23.6976	25.375		26.8424	26.6071
1526	H0Y8X4	2-deoxynucleoside 5-phosphate N-hydrolase 1	DNPH1	23.6885	21.5873	23.1474	24.3484	24.695	25.2894	20.6416		24.6214	22.4808
1522	H0Y7L2	Dedicator of cytokinesis protein 7	DOCK7	20.9163		21.8074	22.6461	21.2622	21.9832			21.3087	22.0974
4720	Q86YN1	Dolichyldiphosphatase 1	DOLPP1					20.6828					19.09
6456	Q9Y3R5-2	Protein dopey-2	DOPEY2						21.2459
4270	Q5JQQ4	Protein DPCD	DPCD			22.1919					23.3566
1749	J3KMZ8	Zinc finger protein ubi-d4	DPF2	21.0913	20.3059			20.9269
1724	I3L1H5	Diphthamide biosynthesis protein 1	DPH1										18.4128
4598	Q7L8W6	Diphthine--ammonia ligase	DPH6								21.6265
2232	Q5QPK2	Dolichol-phosphate mannosyltransferase subunit 1	DPM1	22.9269	22.4015	23.4485	22.8001	23.6665	23.5143	22.9768	23.8631	23.8064	22.4557
1441	G3V1D3	Dipeptidyl peptidase 3	DPP3	24.5468	25.1731	23.3432	23.9699	24.3708	24.8292	25.6875	24.5089	26.2289	26.5467
6223	Q9UHL4	Dipeptidyl peptidase 2	DPP7	22.2528	22.345							22.3731	22.415
4656	Q86TI2-4	Dipeptidyl peptidase 9	DPP9	21.5927	21.6718		21.1889	21.0524	20.9741	20.7517		21.0278	20.9343
5668	Q9C005	Protein dpy-30 homolog	DPY30	23.6	24.7817	22.9249	23.8838	24.3307	23.042			24.8607	24.3426
3798	Q12882	Dihydropyrimidine dehydrogenase [NADP(+)]	DPYD				21.2853
4153	Q16555-2	Dihydropyrimidinase-related protein 2	DPYSL2	21.9277	21.8003	22.8508	22.1568	23.664	21.6075	23.3121	23.601	23.1193	22.2869
3961	Q14195-2	Dihydropyrimidinase-related protein 3	DPYSL3					19.5075
5483	Q9BPU6	Dihydropyrimidinase-related protein 5	DPYSL5					21.9619
3680	Q01658	Protein Dr1	DR1						19.7332
6388	Q9Y295	Developmentally-regulated GTP-binding protein 1	DRG1	23.9023	23.0926	22.8455	23.421	23.5023	23.1674	22.4058	22.4754	22.9753	23.4133
624	A8MZF9	Developmentally-regulated GTP-binding protein 2	DRG2	20.4408		20.6532	20.7516	20.8322	21.04	19.784	20.5375	20.5327
1542	H0YB67	Ribonuclease 3	DROSHA
3947	Q14126	Desmoglein-2	DSG2		21.4015	21.721	22.0019	21.2836		21.6496		21.4336	21.4794
4286	Q5JW53	Kinetochore-associated protein DSN1 homolog	DSN1								20.7384
2779	P15924	Desmoplakin	DSP	23.8643	24.0228	26.1995	25.8576	24.3798	25.0518	27.0681	27.1196	27.2646	27.5443
1347	F6RFD5	Destrin	DSTN	25.2769	25.3765	24.5941	24.5786	21.7102	24.89	25.9312	25.1775	25.0695	24.7421
5014	Q8TEA8	D-tyrosyl-tRNA(Tyr) deacylase 1	DTD1
1297	F5GZ90	Denticleless protein homolog	DTL								23.8052
1917	M0QZ28	Dystrobrevin alpha	DTNA								20.421
572	A6NFV8	Dysbindin	DTNBP1						19.4271
4998	Q8TDB6	E3 ubiquitin-protein ligase DTX3L	DTX3L	21.1107			21.2547	21.1464	21.76
2924	P23919	Thymidylate kinase	DTYMK	24.6051	24.8469	23.5576	21.6881	23.2593	23.0087	22.5951	24.4851	23.7602	23.6185
1098	E7EUN9	tRNA-dihydrouridine(20) synthase [NAD(P)+]-like	DUS2			20.0101				21.003
5979	Q9NRW4	Dual specificity protein phosphatase 22	DUSP22							20.6578	20.6701
5590	Q9BVJ7	Dual specificity protein phosphatase 23	DUSP23	20.9941	21.1279	20.3163	21.3327	20.7256	20.7251	20.6468		21.2258	21.6445
3356	P51452-2	Dual specificity protein phosphatase 3	DUSP3	22.3276	21.8661	22.2734	22.4999	22.5283	22.9566	21.8804	22.2283	22.0879	21.9978
3066	P33316	Deoxyuridine 5-triphosphate nucleotidohydrolase, mitochondrial	DUT	23.6979	23.53	22.7112	22.6904	23.7227	23.0673	22.0518		24.2254	24.5855
3962	Q14204	Cytoplasmic dynein 1 heavy chain 1	DYNC1H1	28.4048	28.311	28.1804	28.5424	28.3222	28.6987	28.0383	28.268	28.2559	28.1897
3870	Q13409-3	Cytoplasmic dynein 1 intermediate chain 2	DYNC1I2	25.7783	24.9653	27.2374	24.6703	26.5236	25.381	26.991	26.7573	25.5528	24.9944
6546	Q9Y6G9	Cytoplasmic dynein 1 light intermediate chain 1	DYNC1LI1	22.0039	21.9711	23.5091	22.4691	21.9554		23.2962	23.8524	22.3991	22.2322
2115	O43237-2	Cytoplasmic dynein 1 light intermediate chain 2	DYNC1LI2	23.6749	23.4357	23.0718	23.2187	22.4178	22.5968	21.6947	21.1887	22.494	23.2543
3584	P63167	Dynein light chain 1, cytoplasmic	DYNLL1								16.9977
5914	Q9NP97	Dynein light chain roadblock-type 1	DYNLRB1	24.1958	23.812	23.7484	23.2988	23.5329	23.8401	24.3743	23.3944	23.8414	23.3518
3585	Q5VTU3	Dynein light chain Tctex-type 1	DYNLT1	21.6364	21.4714		21.434	20.1633	20.2225	22.2445	22.1349	20.0489
4267	Q5JPH6	Probable glutamate--tRNA ligase, mitochondrial	EARS2				21.5202	22.0791	22.5002			21.3586
1698	H7C2Q8	Probable rRNA-processing protein EBP2	EBNA1BP2				19.7303
4054	Q15125	3-beta-hydroxysteroid-Delta(8),Delta(7)-isomerase	EBP	21.4844	19.6968	21.1284			22.283
680	B4DKB2	Endothelin-converting enzyme 1	ECE1	21.3161	22.4625		21.3961	21.7991	21.5613		21.6512	21.697	21.8928
3818	Q13011	Delta(3,5)-Delta(2,4)-dienoyl-CoA isomerase, mitochondrial	ECH1	25.1272	24.9452	23.9422	24.4196	25.1691	25.723	23.9005	23.9388	24.9242	24.8337
6003	Q9NTX5-3	Ethylmalonyl-CoA decarboxylase	ECHDC1										27.5231
3017	P30084	Enoyl-CoA hydratase, mitochondrial	ECHS1	24.8546	24.6861	26.3498	25.8799	26.26	26.8786	26.2593	25.9465	26.1765	26.4189
3176	P42126-2	Enoyl-CoA delta isomerase 1, mitochondrial	ECI1;DCI	23.9727	25.1613	24.1001	24.6109	24.6844	24.832	23.3625	24.0827	24.4701	24.9379
415	A0A0C4DGA2	Enoyl-CoA delta isomerase 2, mitochondrial	ECI2	22.598	22.869	24.6155	22.4205	22.0362	22.0209	25.2526	25.0485	20.4366	19.2369
5839	Q9H8V3-2	Protein ECT2	ECT2			20.7921	21.2779	20.3768	20.5272
5276	Q96F86	Enhancer of mRNA-decapping protein 3	EDC3	21.0064		21.2634		21.3908	21.0264	21.5449	21.4098	21.1157
4478	Q6P2E9	Enhancer of mRNA-decapping protein 4	EDC4	23.7909	24.5465	22.528	22.8209	22.5912	22.194	22.5255	22.2831	23.5741	23.9706
1505	H0Y498	ER degradation-enhancing alpha-mannosidase-like protein 3	EDEM3								20.0842
2240	O60869	Endothelial differentiation-related factor 1	EDF1	23.0625	23.4775	24.0931	21.2919	21.2354		23.0685	23.7527	22.9489	23.3569
4049	Q15075	Early endosome antigen 1	EEA1	23.2524	23.0637	26.843	23.3171	22.1838	21.5733	26.4481	26.7848	22.8997	24.3036
3599	P68104	Elongation factor 1-alpha 1;Putative elongation factor 1-alpha-like 3;Elongation factor 1-alpha	EEF1A1;EEF1A1P5	29.9104	30.3505	30.2321	30.2489	30.5977	30.8004	30.5542	26.9374	30.5863	29.8282
3728	Q05639	Elongation factor 1-alpha 2	EEF1A2	28.8701	27.4856	26.7565	26.5006	27.4164	27.6781	27.7571	26.2542	29.2116	27.5017
2926	P24534	Elongation factor 1-beta	EEF1B2	25.4031	25.2998	24.4023	25.5478	25.2258	25.0435	24.8176	22.9883	25.4518	24.8391
3002	P29692	Elongation factor 1-delta	EEF1D	26.8503	26.8612	26.7637	27.7323	26.7533	26.317	26.5723	27.2714	26.5733	26.8709
2128	O43324	Eukaryotic translation elongation factor 1 epsilon-1	EEF1E1;EEF1E1-BLOC1S5	24.6388	24.9934	24.6485	24.7472	24.8815	24.861	24.6784	24.8276	23.8113	23.3006
2961	P26641	Elongation factor 1-gamma	EEF1G	28.263	28.0459	27.8604	28.7955	28.7541	28.4518	27.2771	28.7348	28.2156	27.8436
2736	P13639	Elongation factor 2	EEF2	29.1104	28.9214	28.9988	29.0262	29.4356	28.9375	28.5935	29.8554	28.923	28.7491
1967	O00418	Eukaryotic elongation factor 2 kinase	EEF2K						19.8879
3470	P57772	Selenocysteine-specific elongation factor	EEFSEC	22.0326	22.3191	21.687	22.1187	22.3234	22.6118	22.0551		22.0908	21.687
5570	Q9BUP0	EF-hand domain-containing protein D1	EFHD1;PP1187			25.108	21.0139	21.5295	22.6867	25.673	24.8783	22.7937	21.3626
5223	Q96C19	EF-hand domain-containing protein D2	EFHD2	22.178	22.2128	24.6664	24.3252	22.6931	23.0599	23.8597	24.7492	22.6005	22.9777
2119	O43281-3	Embryonal Fyn-associated substrate	EFS							18.8346
4613	Q7Z2Z2-2	Elongation factor Tu GTP-binding domain-containing protein 1	EFTUD1	22.0967	21.9744	20.6365	21.3008	22.2336	22.5745	22.1956	22.39	22.4835	22.7146
4036	Q15029-3	116 kDa U5 small nuclear ribonucleoprotein component	EFTUD2	24.1269	24.2895	23.9188	24.827	25.4362	25.281	25.3573	25.3853	25.4763	25.1482
2499	P00533	Epidermal growth factor receptor;Receptor protein-tyrosine kinase	EGFR	24.9315	25.8755	21.7751	22.9773
1395	G3V3M1	Egl nine homolog 3;Egl nine homolog 1	EGLN3;EGLN1						19.63
4916	Q8NDI1-3	EH domain-binding protein 1	EHBP1						20.312
1186	E9PIH6	EH domain-binding protein 1-like protein 1	EHBP1L1
5790	Q9H4M9	EH domain-containing protein 1	EHD1	25.2268	25.9485	26.9381	26.7009	25.3738	25.7381	27.0122	27.8159	25.0754	25.0863
6108	Q9NZN4	EH domain-containing protein 2	EHD2				23.2287	22.1709	22.9119
5740	Q9H223	EH domain-containing protein 4	EHD4	22.4814	22.9515	23.2765	24.2945	23.8513	24.2983	23.6899	22.9485	23.1885	22.8729
3760	Q08426	Peroxisomal bifunctional enzyme;Enoyl-CoA hydratase/3,2-trans-enoyl-CoA isomerase;3-hydroxyacyl-CoA dehydrogenase	EHHADH	21.0135		22.2787	23.2573				22.0495
2015	O14681	Etoposide-induced protein 2.4 homolog	EI24							20.3165
1865	K7EM18	Eukaryotic translation initiation factor 1;Eukaryotic translation initiation factor 1b	EIF1;EIF1B			23.123	22.5776	23.2396	22.254	23.2371	22.7808		22.5817
1239	E9PNH5	Probable RNA-binding protein EIF1AD	EIF1AD								20.0975
2005	P47813	Eukaryotic translation initiation factor 1A, X-chromosomal;Eukaryotic translation initiation factor 1A, Y-chromosomal	EIF1AX;EIF1AY	21.4895	21.5021	22.2539	20.9694	22.3875	21.5822	22.2662	21.3102	21.4873
5635	Q9BY44	Eukaryotic translation initiation factor 2A;Eukaryotic translation initiation factor 2A, N-terminally processed	EIF2A	23.7007	23.1146	25.7248	25.1232	24.1629	24.2517	25.8507	25.4783	24.0973	22.9077
2843	P19525	Interferon-induced, double-stranded RNA-activated protein kinase	EIF2AK2	21.9941	23.0672	21.9227	23.534	21.9068	22.3807	21.5836	21.6842	23.6252	23.6815
3964	Q14232	Translation initiation factor eIF-2B subunit alpha	EIF2B1	21.5852	22.3376	21.4785	22.5072	22.5632	22.5132	21.5268	22.1093	23.0413	22.4683
3303	P49770	Translation initiation factor eIF-2B subunit beta	EIF2B2	21.2411		22.0529	21.8453	20.599	21.1607	22.601	22.668	23.265	21.8577
5961	Q9NR50	Translation initiation factor eIF-2B subunit gamma	EIF2B3	21.4982		21.3208	22.2708	22.4116	21.5846	21.6884	21.7727	22.2563
36	A0A087WTA5	Translation initiation factor eIF-2B subunit delta	EIF2B4				21.6148	22.1057	22.4732			20.7412	20.3449
3836	Q13144	Translation initiation factor eIF-2B subunit epsilon	EIF2B5	21.0652	21.5431	20.5092	21.8132	21.6153	21.4581	20.6897		21.8243	21.5691
3165	Q5SY38	Eukaryotic translation initiation factor 2D	EIF2D							20.856	20.8599
2551	P05198	Eukaryotic translation initiation factor 2 subunit 1	EIF2S1	25.6172	25.4368	25.8583	25.8747	25.524	25.2056	24.8393	25.4086	25.9835	26.1604
2852	P20042	Eukaryotic translation initiation factor 2 subunit 2	EIF2S2	23.7616	24.7973	23.9328	24.074	23.3428	22.3004	24.5166	25.6376	23.7461	24.5599
3159	P41091	Eukaryotic translation initiation factor 2 subunit 3;Putative eukaryotic translation initiation factor 2 subunit 3-like protein	EIF2S3;EIF2S3L	25.8435	25.7155	25.7002	26.1176	25.4295	25.1853	24.9428	26.2603	25.1686	24.7743
3954	Q14152	Eukaryotic translation initiation factor 3 subunit A	EIF3A	25.7958	25.4061	25.7802	25.7301	26.9655	26.8118	26.6935	26.1125	25.8768	25.4867
3454	P55884	Eukaryotic translation initiation factor 3 subunit B	EIF3B	24.6531	25.2704	24.5731	24.8955	25.8323	25.5831	25.4218	25.134	26.3712	26.2143
5454	Q99613-2	Eukaryotic translation initiation factor 3 subunit C;Eukaryotic translation initiation factor 3 subunit C-like protein	EIF3C;EIF3CL	24.4912	23.796	24.0109	25.1002	25.6547	25.1814	24.6392	24.1082	24.4556	24.3893
2091	O15371-2	Eukaryotic translation initiation factor 3 subunit D	EIF3D	23.0444	23.1856	23.1182	22.4273	23.3182	22.7961	22.7479	23.4194	23.5293	24.2046
3475	P60228	Eukaryotic translation initiation factor 3 subunit E	EIF3E	23.6651	24.0495	23.2339	23.8812	25.4626	24.2264	22.7896	22.3215	23.8005	24.0885
1962	O00303	Eukaryotic translation initiation factor 3 subunit F	EIF3F	25.0299	25.5404	24.4398	25.7936	26.2265	26.252	23.0626	23.8242	25.1971	25.054
2324	O75821	Eukaryotic translation initiation factor 3 subunit G	EIF3G	22.6922	22.6139	22.6422	22.7898	23.381	22.2693	23.4906	22.7659	23.3084	23.3115
186	A0A087WZK9	Eukaryotic translation initiation factor 3 subunit H	EIF3H	26.6911	25.2548	25.7928	25.3856	25.9404	25.5528	26.2476	26.2059	25.2111	26.6533
3863	Q13347	Eukaryotic translation initiation factor 3 subunit I	EIF3I	23.575	23.413	24.6352	23.5932	24.5229	23.777	24.4317	24.3412	24.0401	24.7512
2325	O75822	Eukaryotic translation initiation factor 3 subunit J	EIF3J
1889	K7ERF1	Eukaryotic translation initiation factor 3 subunit K	EIF3K	22.1798	23.6361	23.0801	22.4957	23.2713	23.3198	24.2245	24.4655	22.6855	24.1547
627	B0QY89	Eukaryotic translation initiation factor 3 subunit L	EIF3L	24.4608	24.8333	25.6622	24.8331	25.8685	25.9466	24.8519	26.2479	24.992	24.6457
4587	Q7L2H7	Eukaryotic translation initiation factor 3 subunit M	EIF3M	23.9409	23.347	23.2486	23.5293	25.4926	25.1102	23.1908	22.7098	24.2757	23.723
3480	P60842	Eukaryotic initiation factor 4A-I	EIF4A1	28.6483	28.6526	27.9336	28.5955	28.8111	28.2614	27.8583	27.8477	28.4189	28.2127
3965	Q14240	Eukaryotic initiation factor 4A-II;Eukaryotic initiation factor 4A-II, N-terminally processed	EIF4A2	24.4175	24.5598	24.273	24.7265	23.4542	22.7395	23.2497	24.9011	22.2181	21.4559
3134	P38919	Eukaryotic initiation factor 4A-III;Eukaryotic initiation factor 4A-III, N-terminally processed	EIF4A3	24.0826	24.5338	25.0442	23.8791	24.9284	23.8757	23.9599	25.3515	24.9455	25.3234
1116	E7EX17	Eukaryotic translation initiation factor 4B	EIF4B	22.6688	22.963	20.4783	22.1658	22.9133	21.9161	21.1548		22.322	23.3622
2572	P06730	Eukaryotic translation initiation factor 4E	EIF4E	24.3086	25.0264	24.713	25.0341	24.2974		25.3519	25.2283	24.8036	24.5463
2221	O60573	Eukaryotic translation initiation factor 4E type 2	EIF4E2		21.9603							22.0065
3899	Q13541	Eukaryotic translation initiation factor 4E-binding protein 1	EIF4EBP1
5962	Q9NRA8-2	Eukaryotic translation initiation factor 4E transporter	EIF4ENIF1								19.9411
3713	Q04637-5	Eukaryotic translation initiation factor 4 gamma 1	EIF4G1	25.4789	26.4179	27.0962	26.2247	25.7096	25.3189	26.7576	26.8327	26.0547	25.6248
3606	P78344	Eukaryotic translation initiation factor 4 gamma 2	EIF4G2	25.8089	25.4217	23.2141	24.8069	25.6321	23.8373	23.7379	22.8542	25.4829	22.9276
4044	Q15056-2	Eukaryotic translation initiation factor 4H	EIF4H	24.6572	24.4691	23.2667	22.6922	24.8103	24.747	22.7842		24.5637	24.7231
3438	P55010	Eukaryotic translation initiation factor 5	EIF5	24.0487	23.1317	24.7718	24.9636	24.1426	23.7927	23.6701	23.7637	24.3523	22.8428
1738	I3L397	Eukaryotic translation initiation factor 5A;Eukaryotic translation initiation factor 5A-1;Eukaryotic translation initiation factor 5A-1-like	EIF5A;EIF5AL1	26.975	25.0698	25.5071	26.4696	27.1511	26.713	26.7522	25.0007	27.4559	25.6792
79	A0A087WUT6	Eukaryotic translation initiation factor 5B	EIF5B	24.2022	24.2289	23.7921	24.1298	24.0921	23.161	22.7684	23.0999	23.6328	22.5609
3462	P56537	Eukaryotic translation initiation factor 6	EIF6	22.6965	23.1264		22.5478		22.1553				21.8704
1485	G5E9D5	Zinc phosphodiesterase ELAC protein 2	ELAC2	23.1502	22.9865	22.317	22.1779	24.2655	22.4648	22.0099	21.9877	23.3846	22.4044
4116	Q15717	ELAV-like protein 1	ELAVL1	24.2484	24.5435	24.5029	24.0068	24.4283	23.1953	22.3586	22.0473	23.6398	24.179
512	A0A0U1RRL5	ETS-related transcription factor Elf-1	ELF1;DKFZp686H0575								19.2837
3619	P78545-2	ETS-related transcription factor Elf-3;ETS homologous factor	ELF3;EHF	19.9467	19.5516	18.7537	20.0075		20.0882
1418	F8W9E7	Engulfment and cell motility protein 3	ELMO3	22.6734	22.9441	20.8092	21.995	21.0555	22.7663			20.972	21.0022
996	D6RBS5	ELMO domain-containing protein 2	ELMOD2						21.6224
332	A0A0A0MSU2	ELM2 and SANT domain-containing protein 1	ELMSAN1
534	D6RE10	Elongation of very long chain fatty acids protein;Elongation of very long chain fatty acids protein 7	ELOVL7								20.0719
4444	Q6IA86-2	Elongator complex protein 2	ELP2	20.1953				21.604		20.7921		21.7747	21.8724
5851	Q9H9T3-2	Elongator complex protein 3	ELP3	21.2766	21.4786	21.7981							19.9443
161	Q6ICJ4	Glutathione S-transferase theta-2B;Glutathione S-transferase theta-2	Em:AP000351.3;GSTT2;GSTT2B
4868	Q8N766-3	ER membrane protein complex subunit 1	EMC1	24.3023	23.7879	23.3775	23.8737	23.6847	23.761	23.1226	22.2662	23.6639	23.9079
1933	M0R2A0	ER membrane protein complex subunit 10	EMC10	21.5809	21.4518	21.1915	22.4905	21.8522	22.0414			21.9713
4028	Q15006	ER membrane protein complex subunit 2	EMC2	22.9619	22.85	23.208	22.6952	21.8656	21.251	23.124		22.7709	23.7524
6120	Q9P0I2	ER membrane protein complex subunit 3	EMC3	20.5115	20.6467		20.7552	20.2072	20.8275	20.0654	21.0665	20.779	20.107
1578	H0YK61	ER membrane protein complex subunit 4	EMC4	20.7101				19.6483				21.0549	22.0731
5915	Q9NPA0	ER membrane protein complex subunit 7	EMC7	22.6569	21.9089	21.078	22.6062	21.6021	22.3547			22.3172	21.5039
2136	O43402	ER membrane protein complex subunit 8	EMC8						18.7807
3323	P50402	Emerin	EMD	22.2818	21.976	19.2659		21.4685	22.0888	20.3221		20.9672	21.0907
2469	O95834-2	Echinoderm microtubule-associated protein-like 2	EML2	21.5778	22.5586	23.1139	24.5203	23.8101	24.9561	20.2083	20.3744	21.4214	22.1385
5879	Q9HC35	Echinoderm microtubule-associated protein-like 4	EML4	21.6742	21.73	21.1647	21.7308	21.3369	21.1285	21.3682	20.5243	21.1253	21.1364
4875	Q8N8S7	Protein enabled homolog	ENAH	24.1742	22.2314	22.8471	23.1282	22.8754	22.4961	23.7612	23.1538	21.0249
2379	O94919	Endonuclease domain-containing 1 protein	ENDOD1
3967	Q14249	Endonuclease G, mitochondrial	ENDOG	22.5159	22.7466
2573	P06733	Alpha-enolase	ENO1	29.683	29.3052	29.6532	29.7326	30.3765	30.2679	30.3333	28.3624	30.3651	30.5616
2633	P09104	Gamma-enolase;Enolase	ENO2	20.2582	20.2839		20.4105	21.8064	21.1385		20.6547	22.046	22.808
39	A0A087WTH0	Enolase-phosphatase E1	ENOPH1	21.9544	22.4811	22.3654	22.688	22.3903	22.1541	22.4836	22.7252	23.5102	23.9048
2888	P22413	Ectonucleotide pyrophosphatase/phosphodiesterase family member 1;Alkaline phosphodiesterase I;Nucleotide pyrophosphatase	ENPP1	21.9606	21.9154			22.4981	23.931			22.0297
6562	Q9Y6X5	Bis(5-adenosyl)-triphosphatase ENPP4	ENPP4						21.5078
592	A6NMQ3	Alpha-endosulfine	ENSA	22.8236	23.1602	24.2255	21.193	21.9678	21.3462	24.4469	23.0035	23.3195	23.7975
5916	Q9NPA8-2	Transcription and mRNA export factor ENY2	ENY2
4297	Q5NDL2-3	EGF domain-specific O-linked N-acetylglucosamine transferase	EOGT	20.2778	20.8206			20.4232
2692	P11171-7	Protein 4.1	EPB41					20.5441
5784	Q9H4G0	Band 4.1-like protein 1	EPB41L1	24.4653	24.7223	23.1206	24.0112	23.2188	23.6631	22.4745	21.5749	21.3176	20.723
2142	O43491	Band 4.1-like protein 2	EPB41L2	23.3074	23.4873	21.6825		24.6367	24.6153	21.548	20.7066	22.5071	22.3067
278	A0A0A0MRA8	Band 4.1-like protein 3;Band 4.1-like protein 3, N-terminally processed	EPB41L3
5893	Q9HCM4-2	Band 4.1-like protein 5	EPB41L5					21.1567	21.1329			22.1411	20.116
716	B5MCA4	Epithelial cell adhesion molecule	EPCAM	23.7574		20.6844	22.3012	23.2884	23.3424	23.0973	23.1675		23.6205
2873	P21709	Ephrin type-A receptor 1	EPHA1
2992	P29317	Ephrin type-A receptor 2	EPHA2				19.0905
3434	Q96L35	Receptor protein-tyrosine kinase;Ephrin type-B receptor 4	EPHB4										19.6737
2583	P07099	Epoxide hydrolase 1	EPHX1	28.8361	28.9707	27.078	28.2254	26.4477	26.3284	26.5887	25.7475	25.3946	24.7834
1026	E5RFU2	Bifunctional epoxide hydrolase 2;Cytosolic epoxide hydrolase 2;Lipid-phosphate phosphatase	EPHX2			21.323		20.9587	21.0083	22.9915	22.5561
4595	Q7L775	EPM2A-interacting protein 1	EPM2AIP1							23.1254	22.043
6547	Q9Y6I3-3	Epsin-1	EPN1	20.3484	20.0098			20.3814	21.9223		21.1269	21.7505	20.4971
1125	F6PQP6	Epsin-2	EPN2										19.8785
5739	Q9H201	Epsin-3	EPN3							18.9097
2599	P07814	Bifunctional glutamate/proline--tRNA ligase;Glutamate--tRNA ligase;Proline--tRNA ligase	EPRS	26.5141	26.3305	28.0909	26.454	26.5494	26.18	27.187	27.206	26.0476	25.6185
3185	P42566	Epidermal growth factor receptor substrate 15	EPS15	22.498	21.9264	21.5284	21.2714		21.2315		21.7106	21.8598	22.6517
6161	Q9UBC2-3	Epidermal growth factor receptor substrate 15-like 1	EPS15L1	23.4298	23.4739	23.6901	22.9022	23.698	23.4403	24.5776	24.3672	24.6073	24.9686
3807	Q12929	Epidermal growth factor receptor kinase substrate 8	EPS8		18.623		20.1927
683	B4DKV7	Epidermal growth factor receptor kinase substrate 8-like protein 1	EPS8L1	21.6644	21.4809	20.6438	22.5187	22.884	24.0252			20.2383
5806	Q9H6S3	Epidermal growth factor receptor kinase substrate 8-like protein 2	EPS8L2	24.8752	24.9008	23.4922	23.6059	23.263	24.6684	24.3885	24.3339	24.094	23.4201
5681	Q9C0D9	Ethanolaminephosphotransferase 1	EPT1	21.9802	22.4132							21.2912	21.9174
2308	O75616	GTPase Era, mitochondrial	ERAL1			19.873				20.156	20.4498
6095	Q9NZ08	Endoplasmic reticulum aminopeptidase 1	ERAP1	22.018	22.1522	22.0729	21.9581	24.3015	24.5094	21.944	21.6285	21.8531	22.6156
4470	Q6P179-3	Endoplasmic reticulum aminopeptidase 2	ERAP2			21.6156	21.4465	22.1781	22.385
1386	F8VYK4	Receptor tyrosine-protein kinase erbB-3	ERBB3
1494	X6RM00	ELKS/Rab6-interacting/CAST family member 1;ERC protein 2	ERC1;ERC2	21.4081	21.0779	21.724	21.3192		21.1896	20.9364	21.8463
68	A0A087WUH0	DNA repair protein complementing XP-G cells	ERCC5;BIVM-ERCC5							20.0086
3711	Q03468	DNA excision repair protein ERCC-6	ERCC6
4193	Q2NKX8	DNA excision repair protein ERCC-6-like	ERCC6L					18.3069
3330	P50548	ETS domain-containing transcription factor ERF	ERF
5190	Q969X5-2	Endoplasmic reticulum-Golgi intermediate compartment protein 1	ERGIC1	23.8279	23.3391	22.0988	23.4901	24.6296	25.021	21.5145	21.7905	23.3383	23.2034
52	F8VPA6	Endoplasmic reticulum-Golgi intermediate compartment protein 2	ERGIC2			20.4387	20.6459	20.4787	20.7187	20.2571		20.4366	20.758
1511	H0Y621	Endoplasmic reticulum-Golgi intermediate compartment protein 3	ERGIC3	20.1018	19.8256	23.5744	20.2869			22.6606	23.4602	20.2619	19.2544
3640	P84090	Enhancer of rudimentary homolog	ERH	22.653	21.5791	23.1733	24.29	24.7148	23.7246	21.5545	22.8163	23.6968	21.269
2137	O43414	ERI1 exoribonuclease 3	ERI3			20.3292		20.0445		20.3392	21.3248		20.2145
1038	H0YB25	Glutamate-rich protein 1	ERICH1
5253	Q96DZ1-2	Endoplasmic reticulum lectin 1	ERLEC1								19.1714
2297	O75477	Erlin-1	ERLIN1	21.7288	22.0272					20.8788		21.2794	21.4346
1040	E5RHW4	Erlin-2	ERLIN2	23.935	24.3769	24.3834	22.1582	22.9421	22.0501	24.6689	24.7342	23.1638	23.7646
4606	Q7Z2K6	Endoplasmic reticulum metallopeptidase 1	ERMP1	26.019	25.6967	22.7635	24.9531	24.1606	25.5168	23.6098	22.8183	24.3073	24.2313
5301	Q96HE7	ERO1-like protein alpha	ERO1L	25.6674	25.2931	26.2283	26.154	25.0821	25.2533	26.1512	24.8316	25.385	25.004
3009	P30040	Endoplasmic reticulum resident protein 29	ERP29	26.0906	26.0122	27.1665	25.2026	25.1544	24.5043	26.6433	27.1618	25.6828	25.5165
5527	Q9BS26	Endoplasmic reticulum resident protein 44	ERP44	25.2999	24.6468	24.8646	26.19	25.1107	26.1302	25.2998	24.5988	24.936	24.0722
2685	P10768	S-formylglutathione hydrolase	ESD			23.3245	22.5356	23.5869	22.9907	23.8983	23.75	23.3318	23.5418
5794	Q9H501	ESF1 homolog	ESF1								19.6322
4463	Q6NXG1-2	Epithelial splicing regulatory protein 1	ESRP1	22.0416	22.4438	22.1185	23.3248	21.7674	22.3784	22.5463	20.978	22.5819	22.2378
2707	P11474-2	Steroid hormone receptor ERR1;Steroid hormone receptor ERR2	ESRRA;ESRRB						19.2281
5533	Q9BSJ8	Extended synaptotagmin-1	ESYT1	25.0481	24.5567	24.3601	25.04	25.7703	25.5629	24.8836	23.9242	26.5947	26.2696
526	H7BXI1	Extended synaptotagmin-2	ESYT2	25.247	25.2417	22.5722	23.2503	23.2212	23.8203	22.755	22.432	23.1586	22.1623
3555	P62495	Eukaryotic peptide chain release factor subunit 1	ETF1	24.6663	25.0387	24.9822	24.2861	25.2056	25.4145	24.3999	24.8069	25.23	25.4201
2744	P13804	Electron transfer flavoprotein subunit alpha, mitochondrial	ETFA	26.2636	26.4787	26.7398	25.9889	25.6739	25.8857	26.5059	26.4367	25.7379	25.9831
3127	P38117	Electron transfer flavoprotein subunit beta	ETFB	25.7269	25.3903	26.1777	25.6021	25.3928	25.2258	24.9464	26.0384	25.225	25.6664
4140	Q16134	Electron transfer flavoprotein-ubiquinone oxidoreductase, mitochondrial	ETFDH			20.9244					20.4972
1903	M0QXB5	Persulfide dioxygenase ETHE1, mitochondrial	ETHE1	20.2497	21.0342		20.6613	20.8913	21.3894
3161	P41162	ETS translocation variant 3	ETV3
3164	P41212	Transcription factor ETV6	ETV6
6232	Q9UI08	Ena/VASP-like protein	EVL			21.4591	20.2231			20.7429		22.1202	22.0829
1851	K7EKI0	Envoplakin	EVPL	21.1521	22.4829	21.1306		21.071	20.7464	21.9589	22.2534	21.1883	21.745
631	B0QYK0	RNA-binding protein EWS	EWSR1	21.4047	22.2823	22.9357	21.7559	21.5252	20.2544	23.0117	21.9785	21.7548	23.0449
6018	Q9NV70-2	Exocyst complex component 1	EXOC1		20.2921		20.0147
5349	Q96KP1	Exocyst complex component 2	EXOC2	22.242	21.772	21.7086	22.2631	21.945	22.2881	22.7806	22.4164	22.4321	22.2131
2223	O60645-2	Exocyst complex component 3	EXOC3	22.0848	21.2535		22.5906	20.7331	20.6452			21.5674	21.8793
5198	Q96A65	Exocyst complex component 4	EXOC4	22.1108	21.9622	22.3993	22.404	22.5194	22.7183	22.5483	22.8378	22.9877	23.1136
1975	O00471	Exocyst complex component 5	EXOC5	22.029	22.1482	21.7962	22.0179	21.9562	21.7884	22.464	22.5482	21.7765	21.6
320	A0A0A0MSB8	Exocyst complex component 7	EXOC7	21.8883	21.8805	22.6285	22.412	22.2223	22.8576	22.7758	23.3743	22.5487	21.9816
4789	Q8IYI6	Exocyst complex component 8	EXOC8			21.7791				21.3149	21.0771
3681	Q01780	Exosome component 10	EXOSC10	21.7754	21.7254	20.9569	21.8885	21.8466	21.919	21.5318		22.0359	21.3204
3929	Q13868	Exosome complex component RRP4	EXOSC2									20.0654
5946	Q9NQT5	Exosome complex component RRP40	EXOSC3			20.7779					21.9308
5919	Q9NPD3	Exosome complex component RRP41	EXOSC4		22.5438			20.8079	20.3553			21.2629
5945	Q9NQT4	Exosome complex component RRP46	EXOSC5				20.5421	20.3367	20.586	20.909		20.7749
4035	Q15024	Exosome complex component RRP42	EXOSC7	20.3768	19.8738	21.7146	21.5004	20.978	20.5939	21.6925	21.73	20.9474	19.7017
1018	D6RIY6	Exosome complex component RRP45	EXOSC9	20.8268					21.1148
1075	E7EQR4	Ezrin	EZR	27.8488	27.8248	28.2722	27.7652	27.5242	27.8007	27.8744	28.4621	27.3392	27.0811
6528	Q9Y624	Junctional adhesion molecule A	F11R	22.1356	22.9695	21.5205	23.4323			23.8573	22.2725		21.6189
2741	P13726	Tissue factor	F3			20.5419
1982	O00519	Fatty-acid amide hydrolase 1	FAAH		19.6249								20.5805
3675	Q01469	Fatty acid-binding protein, epidermal	FABP5	20.417		23.0337	24.3668	23.9819	23.429	21.0925		23.5475	21.2297
3840	Q13158	FAS-associated death domain protein	FADD	19.2623				21.634	22.8103	20.3442		20.5412	22.6292
2473	O95864	Fatty acid desaturase 2	FADS2					22.1897	22.7843
6340	Q9UNN5	FAS-associated factor 1	FAF1	22.0506	22.0726	21.7086	22.6628	22.7843	22.1485			22.3357	22.3708
5234	Q96CS3	FAS-associated factor 2	FAF2	23.5305	23.5441	21.8145	22.846	22.9556	22.4437	22.2061	21.7532	23.1401	23.0017
2799	P16930	Fumarylacetoacetase	FAH	25.211	24.6493	24.8323	24.3846	26.5632	26.7735	21.9574	24.1972	23.2739	21.9272
4491	Q6P587	Acylpyruvase FAHD1, mitochondrial	FAHD1	22.0612	22.0416	22.2553	20.8563	21.8212	21.4546	23.2593	23.0303	21.499	21.5574
5289	Q96GK7	Fumarylacetoacetate hydrolase domain-containing protein 2A	FAHD2A				21.5062	21.2505				21.1172	20.9825
4358	Q5T9C2-3	Protein FAM102A	FAM102A
4354	Q5T8I3	Protein FAM102B	FAM102B
5546	Q9BTL3	RNMT-activating mini protein	FAM103A1							18.689
804	C9J6N5	Protein FAM107B	FAM107B								20.1652
5494	Q9BQ89	Protein FAM110A	FAM110A
4985	Q8TC76	Protein FAM110B	FAM110B
4752	Q8IWE2	Protein NOXP20	FAM114A1	22.3846	21.6067	22.397	22.7568	23.2974	24.0398	22.3925	21.6652	21.9076
5984	Q9NRY5	Protein FAM114A2	FAM114A2	21.2449	21.3359	22.7607	21.8062	22.0511	22.0449	23.0742	23.1339		21.075
5670	Q9C073	Protein FAM117A	FAM117A
4473	Q6P1L5	Protein FAM117B	FAM117B
1226	E9PMJ2	Protein FAM118B	FAM118B			21.597		20.4523	20.5991		20.9065
666	B3KY49	Transmembrane protein 185B;Transmembrane protein 185A	FAM11A;TMEM185A;TMEM185B
6102	Q9NZB2-4	Constitutive coactivator of PPAR-gamma-like protein 1	FAM120A	25.3968	25.729	24.2993	23.7459	23.3765	23.3461	24.7216	24.6773	23.8806	24.702
5254	Q96E09	Protein FAM122A	FAM122A
4614	Q7Z309	Protein FAM122B	FAM122B
4773	Q8IXS8	Protein FAM126B	FAM126B
601	A6ZKI3	Protein FAM127A;Protein FAM127B;Protein FAM127C	FAM127A;FAM127B;FAM127C						20.7293
5663	Q9BZQ8	Protein Niban	FAM129A			20.0374	20.6814
5432	Q96TA1-2	Niban-like protein 1	FAM129B	23.7515	23.7734	24.2942	25.0914	24.132	24.6802	24.9098	24.0927	24.7814	24.6686
4899	Q8NC44	Protein FAM134A	FAM134A					19.958
4685	Q86VR2	Protein FAM134C	FAM134C		20.9043		20.3715	20.5596	20.8601			20.5847
5222	Q96C01	Protein FAM136A	FAM136A	21.7048	22.9273		21.6422	22.3076	20.8055	21.6437		22.8208	22.7226
1405	F8W7Q4	Protein FAM162A	FAM162A	22.7601	22.7697	21.6339		23.1055	23.1076	22.7044	21.4777	23.1698	22.5534
993	D6RB01	Soluble lamin-associated protein of 75 kDa	FAM169A
4031	Q15018	BRISC complex subunit Abro1	FAM175B									20.9653
1465	G3V583	Protein FAM177A1	FAM177A1										19.8677
1650	H3BU93	Protein FAM192A	FAM192A	20.2109	20.5639		20.8228					20.6878	20.9129
5574	Q9BUT9	Protein FAM195A	FAM195A
850	C9JLW8	Protein FAM195B	FAM195B		20.3703		20.6053	21.4117				21.1362	20.7466
2249	O75063	Glycosaminoglycan xylosylkinase	FAM20B
5525	Q9BRX8-2	Redox-regulatory protein FAM213A	FAM213A	22.63	22.2766	23.8343	23.9233	23.8225	24.0649	24.1607	24.2295	23.3644	23.4584
1080	E7ESD2	WASH complex subunit FAM21A	FAM21A								20.8019
5094	Q92520	Protein FAM3C	FAM3C	22.3712	23.1869		22.0303	21.4707		21.423		22.0144	21.7082
4456	Q8TCE6-2	Protein FAM45A;Protein FAM45B	FAM45A;FAM45B				20.7819	21.4735	22.253
6013	Q9NUQ9	Protein FAM49B	FAM49B	24.2451	24.5785	24.3683	25.6055	23.7105	24.6213	22.5585	23.7328	24.3954	25.021
3973	Q14320	Protein FAM50A	FAM50A	21.8963	21.596	22.1009	21.7326	23.3934	23.1239	21.904	21.6057	22.8044	22.0135
6082	Q9NYF3	Protein FAM53C	FAM53C
361	H3BMG9	Protein FAM65A	FAM65A		16.9977
4589	Q7L4E1-3	Protein FAM73B	FAM73B
4321	Q5T0W9	Protein FAM83B	FAM83B										19.5902
564	A6ND36	Protein FAM83G	FAM83G
4555	Q6ZRV2	Protein FAM83H	FAM83H			20.9802	20.6544		20.5782	21.3662	21.4608
5348	Q96KN1	Protein FAM84B	FAM84B			21.4393				21.49	21.6573	21.8058
4413	Q658Y4	Protein FAM91A1	FAM91A1	20.7664		21.3995	22.1595	20.9342	21.7786	21.3833		22.0234	21.4622
6443	Q9Y3D0	Mitotic spindle-associated MMXD complex subunit MIP18	FAM96B									21.017	21.3905
1171	E9PH82	Protein FAM98A	FAM98A	21.0629			20.5156	22.1418	21.8011			21.4753
4229	Q52LJ0	Protein FAM98B	FAM98B	22.5316	22.5036	22.0366	22.3547	22.4861	22.7721	22.1942	22.5721	22.9333	23.1046
1884	K7EQL1	Protein FAM98C	FAM98C						19.2942
1407	F8W7R3	Fanconi anemia group I protein	FANCI					20.2267					20.318
1244	E9PNW8	Fatty acyl-CoA reductase 1	FAR1	20.9513	21.3643	22.669	21.2685	22.0719	21.4737	23.2905	23.7299		20.992
852	C9JME2	FERM, RhoGEF and pleckstrin domain-containing protein 1	FARP1							20.8872
6385	Q9Y285	Phenylalanine--tRNA ligase alpha subunit	FARSA	23.2109	22.8045	24.388	23.2125	23.7174	22.8534	22.9332	23.7943	23.4023	24.617
5991	Q9NSD9	Phenylalanine--tRNA ligase beta subunit	FARSB	24.8506	24.6302	25.4503	25.084	25.4332	24.9766	25.3053	25.7131	25.1477	24.89
2939	P25445-6	Tumor necrosis factor receptor superfamily member 6	FAS							20.3682
3277	P49327	Fatty acid synthase;[Acyl-carrier-protein] S-acetyltransferase;[Acyl-carrier-protein] S-malonyltransferase;3-oxoacyl-[acyl-carrier-protein] synthase;3-oxoacyl-[acyl-carrier-protein] reductase;3-hydroxyacyl-[acyl-carrier-protein] dehydratase;Enoyl-[acyl-carrier-protein] reductase;Oleoyl-[acyl-carrier-protein] hydrolase	FASN	28.6804	28.403	28.7251	27.9236	28.9666	29.1068	28.8016	29.9966	29.2843	29.2642
1254	E9PR30	40S ribosomal protein S30	FAU	23.382	23.2788	22.3234	23.762	24.7339	25.1128	22.0118		23.6769	22.0309
1905	M0R0P1	rRNA 2-O-methyltransferase fibrillarin	FBL	21.9861				21.7431				21.662
2639	P09467	Fructose-1,6-bisphosphatase 1	FBP1	22.2224		26.1414	26.4089	25.6971	26.4241	26.7837	25.9323	27.6178	27.5739
5363	Q96ME1-4	F-box/LRR-repeat protein 18	FBXL18	21.862	22.2931	19.9424	21.7634	21.0274	21.324	20.6382	20.7213	20.597	20.8232
6262	Q9UK22	F-box only protein 2	FBXO2				21.6638
4936	Q8NEZ5	F-box only protein 22	FBXO22	20.9719	21.1205	21.5309	21.5674	21.8157	21.4642	21.5756	21.1173	22.4959	21.6596
1194	E9PJM3	F-box only protein 3	FBXO3									20.3611
989	D6REP2	F-box only protein 4	FBXO4										19.5716
4482	X6RKU3	F-box only protein 42	FBXO42
6450	Q9Y3I1-3	F-box only protein 7	FBXO7	19.645
5187	Q969U6	F-box/WD repeat-containing protein 5	FBXW5
1856	K7EL01	F-box/WD repeat-containing protein 9	FBXW9									17.4896
3774	Q0JRZ9	F-BAR domain only protein 2	FCHO2						19.8802
1240	E9PNM1	Squalene synthase	FDFT1
2753	P14324-2	Farnesyl pyrophosphate synthase	FDPS	23.4608	24.1426	23.5154	22.7012	23.8543	23.1179	23.2252	23.1221	24.778	24.7064
1814	J3QQX3	NADPH:adrenodoxin oxidoreductase, mitochondrial	FDXR	21.4499	21.9571	22.56	23.0124	22.3795	22.1015	22.2819	22.5383	23.2305	23.2929
2898	P22830	Ferrochelatase, mitochondrial	FECH	21.7306	21.7686	21.9392		21.3635	21.3148	22.1803		21.604	21.5977
3139	P39748	Flap endonuclease 1	FEN1	23.3898	22.6082	25.9095	23.3089	24.4804	22.9409	26.1857	25.9948	24.7619	24.023
5200	Q96AC1	Fermitin family homolog 2	FERMT2			22.2856	22.6655	21.2161	21.2628	21.9675	22.245	21.2047	20.9526
6231	Q9UHY8	Fasciculation and elongation protein zeta-2	FEZ2;DKFZp779C2259								19.6764
3653	P98174	FYVE, RhoGEF and PH domain-containing protein 1	FGD1
4275	Q5JSP0-2	FYVE, RhoGEF and PH domain-containing protein 3	FGD3		18.1205
1384	F8VY01	FYVE, RhoGEF and PH domain-containing protein 6	FGD6								21.929
2450	O95684-2	FGFR1 oncogene partner	FGFR1OP
2875	P21802-15	Fibroblast growth factor receptor 2;Receptor protein-tyrosine kinase;Fibroblast growth factor receptor	FGFR2
2889	P22455-3	Fibroblast growth factor receptor 4;Receptor protein-tyrosine kinase	FGFR4
2606	P07954-2	Fumarate hydratase, mitochondrial	FH	26.6207	26.2826	26.4266	26.1328	25.267	25.1332	26.7414	26.5484	24.3231	24.0028
454	A0A0D9SFI6	Four and a half LIM domains protein 1	FHL1					20.4658				21.4233	21.383
6526	Q9Y613	FH1/FH2 domain-containing protein 1	FHOD1	22.5278	23.0379			21.2406	20.5991			19.3715	19.6144
4523	Q6UN15	Pre-mRNA 3-end-processing factor FIP1	FIP1L1		21.5924	21.1727	21.0944	21.1789		20.8823	20.8306	20.7924
6445	Q9Y3D6	Mitochondrial fission 1 protein	FIS1	20.9232	24.2766	24.4957	23.1057	23.8177	24.715	22.8696	23.8947	27.3092	25.0449
5209	Q96AY3	Peptidyl-prolyl cis-trans isomerase FKBP10	FKBP10	23.4454	23.3908	23.7416	23.1399	23.7325	23.9477	23.5736	23.7054
6050	Q9NWM8	Peptidyl-prolyl cis-trans isomerase FKBP14;Peptidyl-prolyl cis-trans isomerase	FKBP14				18.8056
343	A0A0A0MT60	Peptidyl-prolyl cis-trans isomerase;FK506-binding protein 15	FKBP15	23.6837	23.2383	23.0628	23.2654	22.7577	23.3567	23.0661	22.6996	22.9675	23.2403
3576	P62942	Peptidyl-prolyl cis-trans isomerase FKBP1A;Peptidyl-prolyl cis-trans isomerase	FKBP1A	24.289	25.0962	24.3255	25.1469	24.7799	24.5315	23.7591	23.3025	23.3965	22.9174
2962	P26885	Peptidyl-prolyl cis-trans isomerase FKBP2;Peptidyl-prolyl cis-trans isomerase	FKBP2	22.7859	23.044	23.541	24.1121	22.7681	23.885	23.6115	23.7423	23.277	23.7425
3662	Q00688	Peptidyl-prolyl cis-trans isomerase FKBP3	FKBP3	24.6936	24.4122	26.7508	25.4916	25.236	24.8554	24.8737	26.0896	25.7741	25.0686
3699	Q02790	Peptidyl-prolyl cis-trans isomerase FKBP4;Peptidyl-prolyl cis-trans isomerase FKBP4, N-terminally processed	FKBP4	26.1445	26.5901	28.8337	27.1316	26.2802	25.559	28.3785	28.5935	27.4757	27.4592
3885	Q13451	Peptidyl-prolyl cis-trans isomerase FKBP5;Peptidyl-prolyl cis-trans isomerase FKBP5, N-terminally processed	FKBP5	21.1929	21.9846	22.9571	23.0076	23.3833	22.8246	23.4288	24.6101	22.9394	21.6773
3972	Q14318	Peptidyl-prolyl cis-trans isomerase FKBP8;Peptidyl-prolyl cis-trans isomerase	FKBP8	21.4256	21.6002			20.7467	20.6042	20.6315		21.1276	22.032
2414	O95302	Peptidyl-prolyl cis-trans isomerase FKBP9;Putative FK506-binding protein 9-like protein	FKBP9;FKBP9P1	21.1317									20.0298
6240	Q9UIM3	FK506-binding protein-like	FKBPL						21.6383
4941	Q8NFF5-3	FAD synthase;Molybdenum cofactor biosynthesis protein-like region;FAD synthase region	FLAD1	21.8213	21.0883	21.5912		21.5073	21.4197	21.1575	21.3037	21.176	21.6099
4942	Q8NFG4	Folliculin	FLCN
3823	Q13045-2	Protein flightless-1 homolog	FLII	23.9375	23.8536	23.4323	22.8364	23.2948	23.6075	23.4823	23.776	23.3602	23.9109
2867	P21333-2	Filamin-A	FLNA	29.2608	29.0913	28.1161	28.6217	29.001	29.3953	28.4065	27.5018	29.419	29.3375
2277	O75369-8	Filamin-B	FLNB	28.1742	28.1628	29.52	29.1383	28.7109	29.4719	30.0083	30.5294	29.0876	29.1067
2341	O75955	Flotillin-1	FLOT1		19.9527		19.8824		21.1671
1049	J3QLD9	Flotillin-2	FLOT2	20.7456	20.3703	20.2145
1716	H9N1E7	Vascular endothelial growth factor receptor 1	FLT1						20.6907
1728	I3L4I0	FLYWCH family member 2	FLYWCH2								21.0584
4427	Q68DA7-5	Formin-1	FMN1			21.7638				21.738	22.0107
1439	R9WNI0	Fragile X mental retardation protein 1	FMR1	20.8348			19.8339		20.8856	19.6838
5853	Q9HA64	Ketosamine-3-kinase	FN3KRP	20.5279	21.1354	22.4916	20.6942	21.4438			21.4297
5410	Q96RU3-5	Formin-binding protein 1	FNBP1								19.8441
4320	S4R347	Formin-binding protein 1-like	FNBP1L	19.9947	20.0369	19.6006	20.4758	20.6256	21.6423	20.4877	21.7268	20.6362	20.3351
4838	Q8N3X1	Formin-binding protein 4	FNBP4										20.3844
1253	E9PQP6	Protein farnesyltransferase/geranylgeranyltransferase type-1 subunit alpha	FNTA	21.5945	22.196	21.5122	21.2101	21.6598	21.1103	21.065	22.073	20.7632	20.4854
821	C9JCN8	Fos-related antigen 2	FOSL2
3449	P55317-2	Hepatocyte nuclear factor 3-alpha	FOXA1
3645	P85037	Forkhead box protein K1	FOXK1			21.1025	22.0276	22.2244	21.9081			21.703
3672	Q01167-2	Forkhead box protein K2	FOXK2			20.1268
2146	O43524	Forkhead box protein O3	FOXO3
4569	Q70Z53	Protein FRA10AC1	FRA10AC1
3190	P42685	Tyrosine-protein kinase FRK	FRK									21.1585
543	A2A2Y4-4	FERM domain-containing protein 3	FRMD3
1428	F8WAN4	FERM domain-containing protein 4A	FRMD4A
5655	Q9BZ67-2	FERM domain-containing protein 8	FRMD8
5034	Q8WU20	Fibroblast growth factor receptor substrate 2	FRS2
4162	Q16658	Fascin	FSCN1	20.4748		25.9302	27.2004	25.0887	23.0278	21.2471		24.1243	22.3899
1442	G3V1D1	Ferritin;Ferritin heavy chain;Ferritin heavy chain, N-terminally processed	FTH1		20.7374						21.1293
5673	Q9C0B1	Alpha-ketoglutarate-dependent dioxygenase FTO	FTO	21.7114	22.1177		21.6772	22.2384	22.2243			20.864	20.975
4783	Q8IY81	pre-rRNA processing protein FTSJ3	FTSJ3	21.8302								23.7815	23.7255
5201	Q96AE4	Far upstream element-binding protein 1	FUBP1	24.4149	24.0894	26.2441	24.8549	25.3312	24.2025	26.0033	26.5184	25.9	26.0419
5313	Q96I24	Far upstream element-binding protein 3	FUBP3	24.1031	24.1736	24.2318	21.9918	22.7412	21.7033	22.9797	24.618	23.6581	23.6222
2527	P04066	Tissue alpha-L-fucosidase	FUCA1	21.6705	20.5115			22.161	22.5793			21.8013	21.0119
5555	Q9BTY2	Plasma alpha-L-fucosidase	FUCA2	21.0554	21.3808			22.1668	22.3022	22.1039	21.0745	21.8141
1797	J3KSP6	L-fucose kinase	FUK	20.8142	20.2227	20.681		20.9185	21.5177	20.5103	20.6771	20.0763
1622	H3BPE7	RNA-binding protein FUS	FUS	23.8797	24.3594	24.6786	23.78	23.8974	23.3955	24.6487	24.4278	24.248	24.338
701	B4DXZ6	Fragile X mental retardation syndrome-related protein 1	FXR1	22.6468	22.7636	22.4679	22.9571	22.0897	22.4361	22.1292	22.3083	22.1123	22.3649
3346	P51116	Fragile X mental retardation syndrome-related protein 2	FXR2						20.1586			18.6885
3859	Q13283	Ras GTPase-activating protein-binding protein 1	G3BP1	26.0402	25.8479	25.7142	26.5915	25.6834	25.8209	25.0961	24.9602	26.3376	25.8839
6334	Q9UN86-2	Ras GTPase-activating protein-binding protein 2	G3BP2	22.9373	23.7507	20.6331	22.1757	22.8707	24.2702	20.3946	21.444	20.9263	21.0656
2705	P11413-3	Glucose-6-phosphate 1-dehydrogenase	G6PD	31.2317	31.2317	27.1248	28.0098	29.4	30.1162	28.9404	21.9026	30.0228	30.3406
2671	P10253	Lysosomal alpha-glucosidase;76 kDa lysosomal alpha-glucosidase;70 kDa lysosomal alpha-glucosidase	GAA	22.4634	22.5942		22.6014	22.1942		22.5686		24.0103	24.4122
3890	Q13480-2	GRB2-associated-binding protein 1	GAB1
6366	Q9UQC2-2	GRB2-associated-binding protein 2	GAB2
3478	P60520	Gamma-aminobutyric acid receptor-associated protein-like 2	GABARAPL2	23.1337	22.5121	21.7057	21.9657	22.8882	22.2222			21.5042	20.7364
3248	P48169	Gamma-aminobutyric acid receptor subunit alpha-4	GABRA4
4967	Q8TAE8	Growth arrest and DNA damage-inducible proteins-interacting protein 1	GADD45GIP1	20.3528			20.8149					20.5885
2045	O14976	Cyclin-G-associated kinase	GAK	21.6388	21.9553	20.6768	21.4364			21.2808		21.8088	21.7097
259	A0A0A0MS42	Galactocerebrosidase	GALC
3975	Q14376	UDP-glucose 4-epimerase	GALE	23.5915	23.3879	21.0014	23.3192	23.3027	22.8151			22.5711	22.2474
3360	P51570	Galactokinase	GALK1	23.2272	22.6059	22.6861	21.641	23.693	23.3107	23.3398	23.5359	25.0655	25.154
3673	Q01415-2	N-acetylgalactosamine kinase	GALK2	20.5516	21.1171		21.6009		20.9026			20.8114	21.0725
5224	Q96C23	Aldose 1-epimerase	GALM			22.1147				22.4776	22.7208
3074	P34059	N-acetylgalactosamine-6-sulfatase	GALNS
3777	Q10471	Polypeptide N-acetylgalactosaminyltransferase 2;Polypeptide N-acetylgalactosaminyltransferase 2 soluble form	GALNT2	22.6323	22.109	22.2373	22.7972	22.2785	22.5271	22.4082	21.9274	22.3573	21.9568
3976	Q14435	Polypeptide N-acetylgalactosaminyltransferase 3	GALNT3	23.7453	22.777	21.9517		23.4372	24.043	21.6987	21.6741	22.1611	21.353
4907	Q8NCL4	Polypeptide N-acetylgalactosaminyltransferase 6	GALNT6	21.806	21.0178			22.518	22.9166
4650	Q86SF2	N-acetylgalactosaminyltransferase 7;Polypeptide N-acetylgalactosaminyltransferase	GALNT7	20.6148	20.985		21.7484	21.3807	22.77		22.358
2602	P07902	Galactose-1-phosphate uridylyltransferase	GALT				21.2251		20.0478
5745	Q9H2C0	Gigaxonin	GAN		21.1227		20.261	20.8466	20.803	20.2726	20.4298	22.147	22.6185
4005	Q14697-2	Neutral alpha-glucosidase AB	GANAB	27.918	27.4363	27.6206	28.8208	28.8512	29.0736	27.1088	26.1185	28.4492	27.8297
2535	P04406	Glyceraldehyde-3-phosphate dehydrogenase	GAPDH	30.0872	29.9729	30.7665	31.2317	29.7714	29.8815	30.2077	27.65	30.2597	30.0558
4024	Q14C86-4	GTPase-activating protein and VPS9 domain-containing protein 1	GAPVD1	21.04	21.3764	22.3546	21.075	22.1453	21.1357	22.3354	22.2687	21.9059	21.9425
3170	P41250	Glycine--tRNA ligase	GARS	25.9089	26.3644	26.5747	26.5995	26.2415	27.2598	27.2242	26.9818	25.6661	26.4127
2881	P22102	Trifunctional purine biosynthetic protein adenosine-3;Phosphoribosylamine--glycine ligase;Phosphoribosylformylglycinamidine cyclo-ligase;Phosphoribosylglycinamide formyltransferase	GART	26.2742	25.5765	24.977	26.2553	26.8468	26.4736	24.7714	24.6391	25.7126	25.1349
2922	P23771	Trans-acting T-cell-specific transcription factor GATA-3	GATA3
4721	Q86YP4-2	Transcriptional repressor p66-alpha	GATAD2A						16.9977
513	A0A0U1RRM1	Transcriptional repressor p66-beta	GATAD2B		19.0247
1000	D6RDU9	Glutamyl-tRNA(Gln) amidotransferase subunit B, mitochondrial	GATB;PET112	20.3331
475	A0A0G2JNZ5	Glucosylceramidase	GBA	22.5702	21.7401	22.2434	21.5518	22.095	23.3633	21.9422	21.8014	21.9939	22.2417
2267	O75323	Protein NipSnap homolog 2	GBAS	24.6477	23.0039	21.5063	22.7158	23.1464	23.1226	23.0905	23.0473		22.4307
3712	Q04446	1,4-alpha-glucan-branching enzyme	GBE1	21.8084	21.248		21.9981	20.6588		20.8994		21.6766	22.1071
5098	Q92538	Golgi-specific brefeldin A-resistance guanine nucleotide exchange factor 1	GBF1	21.5879	21.6884	22.9162	21.5327	22.6994	23.5518	23.5794	23.6766	21.8926	21.5552
3062	P32455	Interferon-induced guanylate-binding protein 1	GBP1	21.3274	21.6409		21.007		20.8354			20.3796
1663	H7C2Z6	Grancalcin	GCA	22.0555	22.9322		20.9526	22.0731	21.8366	20.0401		21.3795	21.8597
5233	Q96CN9	GRIP and coiled-coil domain-containing protein 1	GCC1								20.6331
5160	Q92947	Glutaryl-CoA dehydrogenase, mitochondrial	GCDH	22.318	21.9561	21.4063	23.1186	22.3294	22.4173			22.3709	21.2222
3252	P48506	Glutamate--cysteine ligase catalytic subunit	GCLC	23.5549	23.7393	23.5011	22.7915	22.6855	23.9283	22.0421	22.3762	21.7638	22.8508
3253	P48507	Glutamate--cysteine ligase regulatory subunit	GCLM	23.8818	23.7355	22.5974	24.5738	23.8494	23.9201			22.5213
5118	Q92616	Translational activator GCN1	GCN1L1	26.6623	26.5501	26.9495	25.7662	27.3267	27.8314	27.4233	26.9956	26.4307	26.451
2911	P23434	Glycine cleavage system H protein, mitochondrial	GCSH	24.9928	25.3996	23.0136	23.1899	22.0588		23.0262	22.8567	22.9859	23.3143
6411	Q9Y2T3	Guanine deaminase	GDA				21.4814
4972	Q8TB36	Ganglioside-induced differentiation-associated protein 1	GDAP1
3038	P31150	Rab GDP dissociation inhibitor alpha	GDI1	24.0788	24.5695	23.6812	23.4767	24.2673	24.1987	23.7427	23.9827	25.8188	25.9499
3322	P50395	Rab GDP dissociation inhibitor beta	GDI2	27.6154	27.1262	27.3702	27.6806	28.2118	28.5932	27.8905	28.5351	28.1352	27.7531
4593	Q7L5L3-1	Glycerophosphodiester phosphodiesterase domain-containing protein 3	GDPD3				20.9682
5020	Q8TEQ6	Gem-associated protein 5	GEMIN5	21.6312	20.96	22.7388	22.1901	22.0969	21.9787	22.2193	22.4401	23.4446	23.209
4592	Q7L5D6	Golgi to ER traffic protein 4 homolog	GET4	22.5722	23.0334	21.7609	22.2939	22.2458	21.5206	21.3909	22.2151	23.2688	23.3468
5404	Q96RP9	Elongation factor G, mitochondrial	GFM1	23.8483	24.269	26.5438	25.6683	24.047	24.0377	25.5448	25.679	23.5806	23.7628
5186	Q969S9-3	Ribosome-releasing factor 2, mitochondrial	GFM2	20.8469	19.8014	21.1425	21.797	21.7461	22.7149	20.5257	20.2516	20.734
3738	Q06210-2	Glutamine--fructose-6-phosphate aminotransferase [isomerizing] 1	GFPT1	26.1165	25.9419	25.3281	25.515	25.9976	26.5978	25.5786	24.0652	25.0338	26.4031
6260	Q9UJY5-4	ADP-ribosylation factor-binding protein GGA1	GGA1			22.699	20.1144	21.3422	21.3396	22.7095	23.2953	21.2279
2265	O75223	Gamma-glutamylcyclotransferase	GGCT	23.5079	23.8356	25.185	23.126	22.3411	22.5208	24.7579	24.6992	23.9538	24.0321
3131	P38435	Vitamin K-dependent gamma-carboxylase	GGCX	23.0921	23.1672		22.5572	22.7108	22.9192
5144	Q92820	Gamma-glutamyl hydrolase	GGH	22.4925	22.6848	25.9875	23.7034	23.1602	23.4678	25.7415	25.3024	23.9697	23.1228
2456	O95749	Geranylgeranyl pyrophosphate synthase	GGPS1	19.8136	21.797	22.3387	21.4411	20.4264	20.439	21.9093	22.9276
1896	K7ESN3	GH3 domain-containing protein	GHDC				19.6801	19.9711	21.1126
5764	Q9H3K2	Growth hormone-inducible transmembrane protein	GHITM						20.8131
6054	Q9NWU2	Glucose-induced degradation protein 8 homolog	GID8			22.2705	21.8904	21.7615	22.1705	22.3031	22.0771
2288	O75420	PERQ amino acid-rich with GYF domain-containing protein 1	GIGYF1
4543	Q6Y7W6	PERQ amino acid-rich with GYF domain-containing protein 2	GIGYF2	22.1077	20.9363	20.9684		21.3054	21.5786	21.2491
6378	Q9Y248	DNA replication complex GINS protein PSF2	GINS2			20.732		20.8569		21.8091	22.1954	20.1831	20.2008
5524	Q9BRX5	DNA replication complex GINS protein PSF3	GINS3	20.8833	20.8227	21.0286	20.5645	21.4946	20.7843		21.3225	21.1113	21.0698
5522	Q9BRT9	DNA replication complex GINS protein SLD5;DNA replication complex GINS protein SLD5, N-terminally processed;DNA replication complex GINS protein SLD5	GINS4			20.1679		21.1894	20.0433			19.8471	20.041
2031	O14908	PDZ domain-containing protein GIPC1	GIPC1	22.0205	22.6415	21.4343	22.2426	21.6259	23.3318	20.9924	22.1251	22.8248	22.3798
427	J3QRU8	ARF GTPase-activating protein GIT1	GIT1					20.9552	21.322
3956	R4GNG3	ARF GTPase-activating protein GIT2	GIT2			20.3432
2564	P06280	Alpha-galactosidase A	GLA	20.2193	19.4771	19.8324		23.9391	22.8609			22.5001	21.9673
2788	P16278-3	Beta-galactosidase	GLB1	24.0344	24.0202	23.7015	23.7824	23.7409	23.9127	22.883	24.0492	24.3044	24.6778
4683	Q86VQ1	Glucocorticoid-induced transcript 1 protein	GLCCI1								20.4762
5153	Q92896	Golgi apparatus protein 1	GLG1	23.6031	23.7413	23.1375	21.7691	23.3583	24.3937	20.7975	23.4062	23.5496	22.7553
3716	Q04760	Lactoylglutathione lyase	GLO1	24.11	25.5574	25.0473	26.2958	27.4624	26.8034	26.2706	23.7844	27.2524	27.1084
5880	Q9HC38-2	Glyoxalase domain-containing protein 4	GLOD4	24.2583	24.2555	24.2551	23.4414	23.1667	22.9099	24.6657	24.5132	23.7318	24.1349
3103	P35754	Glutaredoxin-1	GLRX
2346	O76003	Glutaredoxin-3	GLRX3	25.0847	24.9141	26.0396	26.7263	26.6593	25.8476	25.9642	25.187	26.4987	26.6422
4652	Q86SX6	Glutaredoxin-related protein 5, mitochondrial	GLRX5	21.2862		21.5811	21.7621	22.1566	21.3504	22.2538	22.1324	22.4032	22.2884
2381	O94925-3	Glutaminase kidney isoform, mitochondrial	GLS	24.5597	24.7946	24.0445	25.9401	23.6962	23.4027	18.6006	21.3015	20.2212	21.0554
1304	F5H0U5	Glycolipid transfer protein	GLTP	22.8252	22.1157	22.407	22.3095	23.5069	23.7836	23.2422	22.8401	22.8828	22.2268
2489	P00367	Glutamate dehydrogenase 1, mitochondrial;Glutamate dehydrogenase 2, mitochondrial	GLUD1;GLUD2	23.8891	25.0522	25.311	19.5711	25.8575	25.6036	25.2386	25.9094	25.6009	25.9727
2766	P15104	Glutamine synthetase	GLUL	20.9552	22.2507	23.6712	21.9897	23.9554	24.8236	23.8114	24.265	20.4622	20.9168
5032	Q8WU03	Glycine N-acyltransferase-like protein 2	GLYATL2		20.3488
2217	O60547-2	GDP-mannose 4,6 dehydratase	GMDS	20.2296	20.3235	21.2958	21.1743	22.4615	22.6704	21.8945	20.7247	22.3026
3485	P60983	Glia maturation factor beta	GMFB	22.712	23.0508	22.0384	21.5738	22.7824	22.2372	22.9102	23.613	23.3151	24.2249
5320	Q96IJ6	Mannose-1-phosphate guanyltransferase alpha	GMPPA	22.9662	22.1775	22.1517	22.7109	22.9652	22.0539			22.1351	22.4385
6504	Q9Y5P6	Mannose-1-phosphate guanyltransferase beta	GMPPB	21.3239	20.9072	19.773	21.5255	20.5556	20.7439			21.3397	21.4542
131	H0YMB3	GMP reductase;GMP reductase 2	GMPR2	20.7563	20.1688	21.5754	21.8233	22.2098	22.365	22.357	21.4221	21.5961	21.8108
3315	P49915	GMP synthase [glutamine-hydrolyzing]	GMPS	25.7013	25.4492	26.6498	27.0105	25.5576	25.664	26.5678	25.978	24.8576	25.0285
3007	P29992	Guanine nucleotide-binding protein subunit alpha-11;Guanine nucleotide-binding protein subunit alpha-14	GNA11;GNA14		22.321	20.1984		20.984	21.6594			21.969	21.6852
3974	Q14344	Guanine nucleotide-binding protein subunit alpha-13	GNA13	21.1996	21.3057		20.8835	21.6064	21.3581	21.811		23.9642	24.797
2542	P04899	Guanine nucleotide-binding protein G(i) subunit alpha-2	GNAI2		21.3902							21.2531	21.2505
2630	P08754	Guanine nucleotide-binding protein G(k) subunit alpha	GNAI3
2640	P09471-2	Guanine nucleotide-binding protein G(o) subunit alpha	GNAO1	22.3314	22.4034
3581	P63092-3	Guanine nucleotide-binding protein G(s) subunit alpha isoforms short;Guanine nucleotide-binding protein G(s) subunit alpha isoforms XLas	GNAS	22.586	23.1572	21.437	23.225	22.5471	21.4375	22.0863		24.3988	24.0851
3566	P62873-2	Guanine nucleotide-binding protein G(I)/G(S)/G(T) subunit beta-1	GNB1;GNB2	25.1811	25.4423	24.0843	24.5824	24.8005	24.7188	24.9003	23.6653	25.6783	25.3739
3589	P63244	Guanine nucleotide-binding protein subunit beta-2-like 1;Guanine nucleotide-binding protein subunit beta-2-like 1, N-terminally processed	GNB2L1	26.8845	27.1168	26.5513	26.8177	27.1646	26.641	26.0756	26.4194	27.0029	26.6693
3317	P50151	Guanine nucleotide-binding protein G(I)/G(S)/G(O) subunit gamma-10	GNG10								21.8203
3517	P61952	Guanine nucleotide-binding protein G(I)/G(S)/G(O) subunit gamma-11	GNG11			20.4641					20.7924
6167	Q9UBI6	Guanine nucleotide-binding protein G(I)/G(S)/G(O) subunit gamma-12	GNG12		23.2048
3587	P63218	Guanine nucleotide-binding protein G(I)/G(S)/G(O) subunit gamma-5	GNG5
3119	P36915	Guanine nucleotide-binding protein-like 1	GNL1	23.1226	23.0253	21.9859	23.6019	23.334	23.7296	21.1873		23.1047	23.0237
5592	Q9BVP2-2	Guanine nucleotide-binding protein-like 3	GNL3	19.4466	20.635		19.7477	20.0997				19.2736
3229	P46926	Glucosamine-6-phosphate isomerase 1;Glucosamine-6-phosphate isomerase	GNPDA1	23.179	23.6211	22.8161	24.9998	24.1817	24.3832	21.8891	22.9216	22.7092	23.0589
5006	Q8TDQ7	Glucosamine-6-phosphate isomerase 2	GNPDA2			20.1137		20.1103	20.1535	20.6119	20.7139
1463	G3V4W4	Glucosamine 6-phosphate N-acetyltransferase	GNPNAT1	23.3502	21.8555	23.9756	23.5502	23.5829	23.8121	24.8633	24.1155	23.8258	21.4047
1349	H7C3P4	N-acetylglucosamine-6-sulfatase	GNS	22.9522	23.3828	24.9516	22.0474	21.7117	22.2065	23.4689	23.6896	22.8378	23.4024
5143	Q92805	Golgin subfamily A member 1	GOLGA1			20.7894				22.0271	21.725
433	A0A0C4DGS5	Golgin subfamily A member 2	GOLGA2	22.6046	22.3529	23.3006	22.0741	21.6003	22.486	22.606	23.1437	21.8362	22.8784
3758	Q08378-2	Golgin subfamily A member 3	GOLGA3	20.891	21.3185	22.3524	20.3814	20.7543	21.4296	22.6529	22.7045	20.2826	20.6344
3881	Q13439-3	Golgin subfamily A member 4	GOLGA4		20.9015	24.9137	20.5293		21.2531	24.053	24.4009	21.9015	22.4662
4976	Q8TBA6-2	Golgin subfamily A member 5	GOLGA5	21.7854	20.7532		21.4264	21.8245	21.9415			22.2773	22.8354
4009	Q14789	Golgin subfamily B member 1	GOLGB1
4889	Q8NBJ4-2	Golgi membrane protein 1	GOLM1
5783	Q9H4A6	Golgi phosphoprotein 3	GOLPH3	25.6448	19.2056	21.8431	22.7292	22.2138	24.1482		22.7605	24.2412	21.458
4343	Q5T5I6	Golgi phosphoprotein 3-like	GOLPH3L	20.6552	20.5726			20.22		20.9406	21.0543		21.715
1336	F5H6U7	Vesicle transport protein GOT1B	GOLT1B	21.9039	19.1774	19.3053	21.3701	23.2922	23.3857			20.4428	18.5921
5904	Q9HD26-2	Golgi-associated PDZ and coiled-coil motif-containing protein	GOPC	20.1589			20.0232						19.7429
5842	Q9H8Y8-2	Golgi reassembly-stacking protein 2	GORASP2						19.6412
688	B4DQA8	Golgi SNAP receptor complex member 1	GOSR1			23.4227				23.0476	22.8759
1068	I3L1K7	Golgi SNAP receptor complex member 2	GOSR2	21.067	21.1903		20.4251	20.1592	20.4007		20.7769	21.2156	22.0249
2806	P17174	Aspartate aminotransferase, cytoplasmic	GOT1	24.4557	24.8245	26.4651	25.1684	26.1244	25.9013	26.2274	26.4781	25.0861	25.6628
2497	P00505	Aspartate aminotransferase, mitochondrial	GOT2	26.7529	26.881	26.7897	27.5067	27.5888	27.8438	25.3837	26.2667	26.3449	26.0772
1216	E9PLV6	Glycosylphosphatidylinositol anchor attachment 1 protein	GPAA1	21.7576	21.6792		21.984	21.0939	21.397			21.4182
286	A0A0A0MRI1	GPALPP motifs-containing protein 1	GPALPP1								19.866
1880	K7EQ19	G patch domain-containing protein 1	GPATCH1
6042	Q9NW75-2	G patch domain-containing protein 2	GPATCH2
6051	Q9NWQ4-4	G patch domain-containing protein 2-like	GPATCH2L
2872	P21695-2	Glycerol-3-phosphate dehydrogenase [NAD(+)], cytoplasmic	GPD1					21.3083	21.4347
4826	Q8N335	Glycerol-3-phosphate dehydrogenase 1-like protein;Glycerol-3-phosphate dehydrogenase [NAD(+)]	GPD1L	20.7231	21.4224	23.7573	21.1861	21.9418	21.5674	24.1325	22.8862	23.9842	24.5659
3201	P43304	Glycerol-3-phosphate dehydrogenase, mitochondrial	GPD2	25.5104	25.8243	24.8456	26.1966	26.0688	25.969	24.831	23.2922	26.5502	26.804
5951	Q9NQX3	Gephyrin;Molybdopterin adenylyltransferase;Molybdopterin molybdenumtransferase	GPHN	21.6869	21.1049	21.7305		21.3547		22.7275	22.6199	21.7611	23.163
2576	P06744	Glucose-6-phosphate isomerase	GPI	28.9103	28.63	28.5441	28.5671	28.6243	28.9613	28.7219	27.9269	29.1639	29.0292
5157	Q92917	G patch domain and KOW motifs-containing protein	GPKOW	20.0855	20.0732			20.6028	20.3603
5895	Q9HCN4	GPN-loop GTPase 1	GPN1						18.0755
1480	U3KQD2	Protein GPR107	GPR107	21.9555		22.1572	20.539			21.9374		21.9399
1930	M0R1G1	Protein GPR108	GPR108						18.9098
2114	O43194	G-protein coupled receptor 39	GPR39
4946	Q8NFJ5	Retinoic acid-induced protein 3	GPRC5A
405	A0A0C4DFY5	G-protein coupled receptor family C group 5 member C	GPRC5C			20.1506
245	C9JFE4	COP9 signalosome complex subunit 1	GPS1	23.3378	22.8083	20.5256	21.7843	22.558	23.1402	20.8916		22.7977	22.156
3623	P81274	G-protein-signaling modulator 2	GPSM2								20.1801
4996	Q8TD30	Alanine aminotransferase 2	GPT2	19.8594		20.2246	21.9333	21.0062				20.3429
77	A0A087WUQ6	Glutathione peroxidase;Glutathione peroxidase 1	GPX1			20.9317
30	K7ERP4	Glutathione peroxidase;Phospholipid hydroperoxide glutathione peroxidase, mitochondrial	GPX4	19.2305					21.8532	20.2525		20.164	19.3199
1004	D6REP5	GRAM domain-containing protein 3	GRAMD3
3577	P62993	Growth factor receptor-bound protein 2	GRB2	24.2269	24.4346	25.1505	23.3811	25.145	25.0057	26.0921	25.5816	26.3315	27.0486
3978	Q14451-4	Growth factor receptor-bound protein 7	GRB7						19.8406
4227	Q4ZG55	Protein GREB1	GREB1							21.6605		22.0867	22.1668
731	B7Z1S6	Grainyhead-like protein 1 homolog	GRHL1
4451	Q6ISB3-2	Grainyhead-like protein 2 homolog	GRHL2								20.1224
6173	Q9UBQ7	Glyoxylate reductase/hydroxypyruvate reductase	GRHPR	24.511	24.7404	24.1172	24.4909	24.0408	23.904	23.7135	23.5616	23.4378	23.9587
22	A0A075B793	GRIP1-associated protein 1	GRIPAP1
5862	Q9HAV7	GrpE protein homolog 1, mitochondrial	GRPEL1	23.1201	23.9014	23.596	22.9628	23.4399	22.8998	24.3007	23.5468	23.7547	23.9536
1325	H0Y8R1	G-rich sequence factor 1	GRSF1	21.71	22.4494	21.371	21.9422	21.8131	21.9655		22.5954	21.6598	21.8653
5491	Q9BQ67	Glutamate-rich WD repeat-containing protein 1	GRWD1	22.1177	21.5769		21.3787					21.3348	21.4423
1444	G3V1A6	Gasdermin-D	GSDMD	22.359	22.9951	22.8242	24.1055	22.2301	22.8786
4000	Q14687-2	Genetic suppressor element 1	GSE1
3310	P49840	Glycogen synthase kinase-3 alpha	GSK3A						20.0277
3311	P49841	Glycogen synthase kinase-3 beta	GSK3B	21.1779	20.6181	20.9654		21.1004	21.3785	20.5369	20.8802	20.3339
2565	P06396-2	Gelsolin	GSN	25.4231	25.5873	28.6248	26.2131	25.4793	26.9353	28.9149	29.3668	27.2785	27.2112
2769	P15170-2	Eukaryotic peptide chain release factor GTP-binding subunit ERF3A	GSPT1	25.088	23.8815	25.9191	24.8212	25.5453	26.1562	26.2316	25.4512	25.1319	23.9342
2492	P00390-2	Glutathione reductase, mitochondrial	GSR	24.7884	24.6823	23.1855	23.4696	23.6339	23.8416	22.1039	21.6095	23.1558	21.8317
3258	P48637	Glutathione synthetase	GSS	26.6487	27.0674	24.6183	24.3277	23.9851	23.5767	24.5417	25.8287	24.3455	24.6596
6404	Q9Y2Q3	Glutathione S-transferase kappa 1	GSTK1	25.3877	25.5607	25.2278	25.4692	25.1619	25.6413	24.008	24.8917	24.6666	24.079
2642	P09488	Glutathione S-transferase Mu 1	GSTM1;GSTM4	23.132				26.7021	27.4653
2981	P28161	Glutathione S-transferase Mu 2	GSTM2	22.1901		24.1532		24.9611	25.2362	24.1848	24.0252
2864	P21266	Glutathione S-transferase Mu 3	GSTM3	22.7625		28.2456	23.0293	26.8036	27.1789	27.6086	27.8918	25.8889	26.2082
3615	Q5TA02	Glutathione S-transferase omega-1	GSTO1	24.5846	23.5965	24.2283	25.3077	26.3688	26.4528	23.3914	21.0383	25.0606	24.4179
2635	P09211	Glutathione S-transferase P	GSTP1	25.6638	18.9417			29.7094	29.7669	22.5094		23.9473	19.5981
3389	P52655	Transcription initiation factor IIA subunit 1;Transcription initiation factor IIA alpha chain;Transcription initiation factor IIA beta chain	GTF2A1			20.3817
2988	P29083	General transcription factor IIE subunit 1	GTF2E1						20.9684
2989	P29084	Transcription initiation factor IIE subunit beta	GTF2E2			21.2374							20.4924
3091	P35269	General transcription factor IIF subunit 1	GTF2F1
2750	P13984	General transcription factor IIF subunit 2	GTF2F2	21.6429	20.0181	21.3135	20.3523	20.5213				20.5377	20.3543
3609	P78347-2	General transcription factor II-I	GTF2I	24.3208	24.5194	24.9042	23.7151	24.4542	22.7597	25.2883	25.7728	25.1192	25.424
5039	Q8WUA4	General transcription factor 3C polypeptide 2	GTF3C2
6507	Q9Y5Q9	General transcription factor 3C polypeptide 3	GTF3C3					20.3515
6280	Q9UKN8	General transcription factor 3C polypeptide 4	GTF3C4	20.0625	20.2478	20.4079		19.9872		20.8312	21.1382	20.2249
6506	Q9Y5Q8-2	General transcription factor 3C polypeptide 5	GTF3C5	22.5405	21.9282	19.4408	21.9635	22.7467	22.5979	20.3738		21.8105	21.7022
1948	O00178	GTP-binding protein 1	GTPBP1	21.4229		21.2569	21.8329	22.2877	21.9805			21.3966
558	A4D1E9	GTP-binding protein 10	GTPBP10	20.6775	20.8041	21.7442	21.2508	21.3209	20.855	21.921	21.8836	20.3296	20.6759
5658	Q9BZE4	Nucleolar GTP-binding protein 1	GTPBP4			22.1742		21.8816		23.0417	22.6291	22.4189	22.6687
6093	Q9NYZ3	G2 and S phase-expressed protein 1	GTSE1
652	B1ANH5	Guanylate kinase	GUK1		20.6011	21.2115	22.0083	23.619	23.9696			22.0817	21.3156
2612	P08236	Beta-glucuronidase	GUSB	21.7816	21.4642	22.4331		21.8046	22.1066	22.7386	22.1169	22.3368	22.7572
3234	P46976-2	Glycogenin-1	GYG1	20.5976	20.1074	23.7045	23.5641	21.6389	21.5752	22.6688	22.2971	22.1221	22.4767
2745	P13807-2	Glycogen [starch] synthase, muscle	GYS1	22.2654	21.8962		21.7723	21.8912	21.2948	20.7403		21.9744	22.3391
2588	P07305-2	Histone H1.0;Histone H1.0, N-terminally processed	H1F0	20.6967	22.076	21.1174		21.0326	21.1265	21.6477	21.6894	20.8817	20.7014
5095	Q92522	Histone H1x	H1FX	22.2095	22.0125	21.7107	21.6893	22.8411	23.224	22.6461		23.8831	23.1694
2658	Q71UI9	Histone H2A.V;Histone H2A.Z;Histone H2A	H2AFV;H2AFZ										21.2428
669	K7EMV3	Histone H3;Histone H3.3C;Histone H3.2;Histone H3.1t;Histone H3.3;Histone H3.1	H3F3B;H3F3A;HIST2H3PS2;H3F3C;HIST2H3A;HIST3H3;HIST1H3A	21.9432	22.1381	20.9609	21.4976	22.7664	21.9846	23.0766		22.8731
2437	R4GMU1	GDH/6PGL endoplasmic bifunctional protein;Glucose 1-dehydrogenase;6-phosphogluconolactonase	H6PD					20.8675				19.6049	20.6981
4542	Q6Y1H2	Very-long-chain (3R)-3-hydroxyacyl-CoA dehydratase 2	HACD2	21.5797	22.5963							21.5542	22.2176
6119	Q9P035	Very-long-chain (3R)-3-hydroxyacyl-CoA dehydratase 3	HACD3	24.8086	25.1272	24.517	22.9608	24.6769	24.5687	23.3496	22.5679	25.2188	25.1204
6246	Q9UJ83-2	2-hydroxyacyl-CoA lyase 1	HACL1		20.2806							19.2367	19.4917
323	E9PF18	Hydroxyacyl-coenzyme A dehydrogenase, mitochondrial	HADH	26.6542	25.5054	26.4727	26.3425	26.9744	27.0546	24.8272	23.9338	25.6218	25.642
3158	P40939	Trifunctional enzyme subunit alpha, mitochondrial;Long-chain enoyl-CoA hydratase;Long chain 3-hydroxyacyl-CoA dehydrogenase	HADHA	27.0137	27.0199	26.834	26.8085	26.5828	26.3468	26.8389	26.9498	26.8752	26.8578
3444	P55084-2	Trifunctional enzyme subunit beta, mitochondrial;3-ketoacyl-CoA thiolase	HADHB	26.644	26.8091	26.1291	25.9948	25.101	24.9147	26.7083	26.0617	26.1291	25.9187
1625	H3BPK3	Hydroxyacylglutathione hydrolase, mitochondrial	HAGH
2716	P12081-4	Histidine--tRNA ligase, cytoplasmic	HARS	24.4948	24.7017	24.1287	24.6347	25.4764	25.0921	25.7499	25.8866	25.4665	25.9628
3289	P49590	Probable histidine--tRNA ligase, mitochondrial	HARS2
2036	O14929	Histone acetyltransferase type B catalytic subunit	HAT1	23.5064	23.4659	23.1795	22.4978	24.7738	23.0657	23.6965	23.3511	23.609	22.9653
4396	Q5VY60	HAUS augmin-like complex subunit 6	HAUS6
6466	Q9Y450	HBS1-like protein	HBS1L	22.3652	21.9527	23.0041	23.0102	22.8986	22.6221	23.021	22.4522	21.9158	21.6428
3416	P53701	Cytochrome c-type heme lyase	HCCS		20.3595		20.8174	20.7521					20.8097
3364	P51610	Host cell factor 1;HCF N-terminal chain 1;HCF N-terminal chain 2;HCF N-terminal chain 3;HCF N-terminal chain 4;HCF N-terminal chain 5;HCF N-terminal chain 6;HCF C-terminal chain 1;HCF C-terminal chain 2;HCF C-terminal chain 3;HCF C-terminal chain 4;HCF C-terminal chain 5;HCF C-terminal chain 6	HCFC1	22.31	21.7437	22.7464	21.6601	22.4007	21.8875	22.1177	22.5772	22.9422	22.4741
1718	I3L0E3	28S ribosomal protein S17, mitochondrial	hCG_1984214;MRPS17		20.8421			20.8521		20.7177
3901	Q13547	Histone deacetylase 1	HDAC1
5138	Q92769-3	Histone deacetylase 2	HDAC2	24.3685	23.9484	24.2222	23.6102	24.1485	24.3485	22.9681	22.5882	24.9738	24.9617
3461	P56524-2	Histone deacetylase 4	HDAC4
4629	Q7Z4H3-2	HD domain-containing protein 2	HDDC2	22.5001	21.6569	19.9975	21.6128	24.0385	23.3157	21.8417		23.7795	22.7014
4843	Q8N4P3	Guanosine-3,5-bis(diphosphate) 3-pyrophosphohydrolase MESH1	HDDC3			22.6477				22.85	22.9961
3375	P51858	Hepatoma-derived growth factor	HDGF	25.4655	26.1158	26.2705	25.4539	24.044	24.1075	26.4248	26.593	26.1798	25.9937
4633	Q7Z4V5-2	Hepatoma-derived growth factor-related protein 2	HDGFRP2	21.2827	22.1632	21.9302	21.0968	21.9543	22.1266	21.8306	21.9007	21.0712	21.3703
1888	K7ER15	Haloacid dehalogenase-like hydrolase domain-containing protein 2	HDHD2	20.6907	20.1759		19.9414	21.7781	21.6819			20.5769
5531	Q9BSH5	Haloacid dehalogenase-like hydrolase domain-containing protein 3	HDHD3	19.2816	22.7976	19.0027	21.5629	20.0028	19.6142	19.3912		21.2309	20.2008
1	A0A024R4E5	Vigilin	HDLBP	25.1851	25.501	25.2924	24.1342	25.2629	25.4739	25.5671	25.2323	25.5787	24.972
4631	Q7Z4Q2	HEAT repeat-containing protein 3	HEATR3	22.5683	21.2573	21.3632	22.6336	21.7879	20.8802
1842	K7EIX2	HEAT repeat-containing protein 6	HEATR6							21.4258		23.5698	22.69
5976	Q9NRV9	Heme-binding protein 1	HEBP1	22.1454	22.7744	21.4217	23.1163	21.4516	21.9766	20.7379		22.5467
6520	Q9Y5Z4	Heme-binding protein 2	HEBP2	22.2287	22.0472	21.9595	21.872	22.6031	22.4036	21.3404	22.0548	22.4439	22.9845
27	A0A087WSW7	Lymphoid-specific helicase	HELLS	17.4948				21.071	19.5761	19.7658	19.9832
26	V9HW75	Nucleobindin-2;Nesfatin-1	HEL-S-109;NUCB2;Nucb2	23.0893	23.2139	23.9097	22.4923	23.2315	23.4619	24.4287	25.0951	22.9614	23.2197
4262	Q5GLZ8-3	Probable E3 ubiquitin-protein ligase HERC4	HERC4	22.7875	22.785		22.0327	22.9471	23.1533	22.1928	21.8123	22.5579
1620	H3BS10	Beta-hexosaminidase;Beta-hexosaminidase subunit alpha	HEXA	23.6235	24.1516	22.2386	23.0712	24.7973	24.7926	22.6679		24.5948	24.554
2594	P07686	Beta-hexosaminidase subunit beta;Beta-hexosaminidase subunit beta chain B;Beta-hexosaminidase subunit beta chain A	HEXB	24.4827	24.284	25.6655	25.0234	25.1815	25.5356	26.3024	25.8349	25.1651	24.4211
2383	O94992	Protein HEXIM1	HEXIM1	21.0152	21.4378	21.0361	21.3077		21.2566			21.3286	20.9398
5364	Q96MH2	Protein HEXIM2	HEXIM2
5172	Q93099	Homogentisate 1,2-dioxygenase	HGD						20.7892
5556	Q9BTY7	Protein HGH1 homolog	HGH1				23.2002	21.8502	21.6974			21.581
2041	O14964	Hepatocyte growth factor-regulated tyrosine kinase substrate	HGS	21.7278	22.02	22.2963	22.3628	21.8418	21.7337	22.2864	22.5261	22.7491	22.7102
3050	P31937	3-hydroxyisobutyrate dehydrogenase, mitochondrial	HIBADH	25.1346	24.3278	24.2578	24.3175	24.7022	24.6565	23.6369	24.233	23.8091	22.7343
4461	Q6NVY1	3-hydroxyisobutyryl-CoA hydrolase, mitochondrial	HIBCH	25.3749	24.1158	23.987	23.9184	24.6158	24.6021	24.5519	24.0328	23.0519	22.3082
4736	Q8IV36-2	Protein HID1	HID1	22.22		21.7385	20.5757	21.4054	22.2787	21.7545	24.0521	21.7425	21.9619
3304	P49773	Histidine triad nucleotide-binding protein 1	HINT1	24.7347	24.4874	23.5454	24.5262	24.9455	25.0685	24.1445	23.5907	24.7965	24.4319
5617	Q9BX68	Histidine triad nucleotide-binding protein 2, mitochondrial	HINT2	23.9267	22.9589	22.7204	24.6423	23.7065	23.3224	21.4089		23.4408	22.3635
5937	Q9NQE9	Histidine triad nucleotide-binding protein 3	HINT3					21.445	21.0489
1960	O00291-3	Huntingtin-interacting protein 1	HIP1			21.8989	19.9277			21.0792	21.4248
2257	O75146	Huntingtin-interacting protein 1-related protein	HIP1R	22.0302	21.8881	22.7771	19.5972	22.2372	21.6012	20.9609	22.3106	22.5091	22.694
5599	Q9BW71	HIRA-interacting protein 3	HIRIP3					19.4564
2791	P16401	Histone H1.5	HIST1H1B	24.6824	25.2762	21.3894	20.9091	20.3668	21.18	21.4496	21.4523	22.8524	22.5892
2792	P16402	Histone H1.3	HIST1H1D	24.8139	24.9516	23.7617	21.7219	22.9318	22.5818	22.9707	23.3913	23.0732
2674	P10412	Histone H1.4	HIST1H1E
509	A0A0U1RR32	Histone H2A type 1-J;Histone H2A type 1-H;Histone H2A.J;Histone H2A type 1-C;Histone H2A type 3;Histone H2A type 1-D;Histone H2A type 1;Histone H2A type 1-B/E;Histone H2A;Histone H2A type 2-C;Histone H2A type 2-A;Histone H2AX;Histone H2A type 1-A	HIST1H2AJ;HIST1H2AH;H2AFJ;HIST1H2AC;HIST3H2A;HIST1H2AD;HIST1H2AG;HIST1H2AB;HIST2H2AC;HIST2H2AA3;H2AFX;HIST1H2AA	25.063	24.4286	23.6876	24.9082	25.6221	25.4986	24.1972	22.8824	25.3255	24.2923
659	B2R4S9	Histone H2B;Histone H2B type 1-L;Histone H2B type 1-M;Histone H2B type 1-N;Histone H2B type 1-H;Histone H2B type 2-F;Histone H2B type 1-C/E/F/G/I;Histone H2B type 1-D;Histone H2B type F-S;Histone H2B type 1-K;Histone H2B type 2-E;Histone H2B type 1-B;Histone H2B type 1-O;Histone H2B type 1-J;Histone H2B type 3-B;Histone H2B type 1-A	HIST1H2BI;HIST1H2BN;HIST1H2BL;HIST1H2BM;HIST1H2BH;HIST2H2BF;HIST1H2BC;HIST1H2BD;H2BFS;HIST1H2BK;HIST2H2BE;HIST1H2BB;HIST1H2BO;HIST1H2BJ;HIST3H2BB;HIST1H2BA	24.3385	24.1226	23.684	24.2379	24.4367	24.2676	23.2445	20.9389	25.144	25.6596
3559	P62805	Histone H4	HIST1H4A	24.4705	24.5737	22.9191	24.2798	24.9581	24.8084	23.6454	22.6264	24.8253	23.6274
2838	P19367	Hexokinase-1	HK1	25.7269	25.516	24.3064	25.1103	27.6281	28.0719	26.048	24.9491	27.0116	26.9174
3396	P52789	Hexokinase-2;Hexokinase	HK2			20.0538	21.1803	21.0114	21.5001
520	A0A140T9I0	HLA class I histocompatibility antigen, A-2 alpha chain	HLA-A									20.1338
2516	P10316	HLA class I histocompatibility antigen, A-69 alpha chain;HLA class I histocompatibility antigen, A-68 alpha chain	HLA-A							19.5137		22.2634	22.5738
3026	P30447	HLA class I histocompatibility antigen, A-23 alpha chain	HLA-A	23.0191	22.498	24.4478	25.5794	24.1571	25.8255				22.3104
2515	P01889	HLA class I histocompatibility antigen, B-7 alpha chain	HLA-B	23.0083	22.6278	21.2245	24.6538	21.6763	22.1796			22.119
3717	Q04826	HLA class I histocompatibility antigen, B-40 alpha chain;HLA class I histocompatibility antigen, B-47 alpha chain;HLA class I histocompatibility antigen, B-13 alpha chain	HLA-B			23.029	22.0669
5174	Q95604	HLA class I histocompatibility antigen, Cw-17 alpha chain	HLA-C					21.5394	23.1056
416	A0A0C4DGA6	Helicase-like transcription factor	HLTF	21.4637	21.999	22.0845	21.9204	22.1398	21.8503	21.4777	21.7979	21.8743	21.5866
4989	Q8TCT9-5	Minor histocompatibility antigen H13	HM13	22.8172	22.4424	20.1557	22.8383	22.0168	21.4419	21.0079	22.0857	22.239	22.3433
2617	P08397-3	Porphobilinogen deaminase	HMBS	23.7066	23.6473	25.4178	24.717	24.0572	24.5506	25.1644	24.7529	24.2173	23.508
1052	E7EMP6	Embryonic stem cell-specific 5-hydroxymethylcytosine-binding protein	HMCES	21.2791		21.3518				21.1624	20.889	20.6955
1581	H0YNS8	High mobility group protein 20A	HMG20A
2804	P17096	High mobility group protein HMG-I/HMG-Y	HMGA1
2638	P09429	High mobility group protein B1;Putative high mobility group protein B1-like 1	HMGB1;HMGB1P1	27.0053	26.7938	27.4377	26.687	26.4187	26.2466	27.9339	27.025	27.658	26.8332
2957	P26583	High mobility group protein B2	HMGB2	23.3795	23.6083	25.3906	24.6459	23.8398	23.5491	24.8077	25.0159	25.1611	25.1377
2088	O15347	High mobility group protein B3	HMGB3	22.9848	23.7649	24.6833	22.5594	23.6448	22.741	24.695	24.3551	24.4979	24.7656
3105	P35914	Hydroxymethylglutaryl-CoA lyase, mitochondrial	HMGCL		22.4959	23.4742	22.5218	22.5607	22.0017	23.2864	23.0891	22.3487	22.0364
3677	Q01581	Hydroxymethylglutaryl-CoA synthase, cytoplasmic	HMGCS1	20.3331	21.697	21.6218	20.7069	22.3537	21.4563	21.287	22.5363	21.1776	20.6266
568	A6NL93	Non-histone chromosomal protein HMG-14	HMGN1
3633	Q5JSL0	High mobility group nucleosome-binding domain-containing protein 5	HMGN5					20.87	20.771
6201	Q9UGU5	HMG domain-containing protein 4	HMGXB4								20.2877
2268	O75330-4	Hyaluronan mediated motility receptor	HMMR			21.6408	21.8789			21.8207	21.8666
2649	P09601	Heme oxygenase 1	HMOX1	20.9457	21.108			19.7923
1722	I3L159	Heme oxygenase 2	HMOX2	22.5884	21.7075	22.0436	22.1815	23.7498	24.4749	22.5292	21.8566	22.8706	21.5346
6266	Q9UK76	Hematological and neurological expressed 1 protein;Hematological and neurological expressed 1 protein, N-terminally processed	HN1
574	A6NGP5	Hematological and neurological expressed 1-like protein	HN1L									20.9389
3837	Q13151	Heterogeneous nuclear ribonucleoprotein A0	HNRNPA0	25.1682	24.811	24.8295	24.8139	25.1337	24.9968	24.7355	24.9526	25.0234	24.2547
1400	F8W6I7	Heterogeneous nuclear ribonucleoprotein A1;Heterogeneous nuclear ribonucleoprotein A1, N-terminally processed;Heterogeneous nuclear ribonucleoprotein A1-like 2	HNRNPA1;HNRNPA1L2	26.7657	25.816	26.5659	26.7062	27.3666	27.5131	25.5408	25.372	26.9804	24.8668
2891	P22626	Heterogeneous nuclear ribonucleoproteins A2/B1	HNRNPA2B1	27.3194	27.0572	26.656	26.5868	28.1282	27.618	26.2962	26.3518	27.0847	26.9514
3377	P51991-2	Heterogeneous nuclear ribonucleoprotein A3	HNRNPA3	26.3269	25.7363	24.8741	25.2067	25.4968	25.3605	24.6559	23.1948	25.8813	24.2277
195	D6R9P3	Heterogeneous nuclear ribonucleoprotein A/B	HNRNPAB	26.216	25.7014	25.5125	25.597	26.5995	25.8318	23.717	25.541	26.3643	23.965
660	B2R5W2	Heterogeneous nuclear ribonucleoproteins C1/C2	HNRNPC	25.7637	25.4647	25.4221	26.0758	27.0828	25.9829	24.2274	24.7183	26.1473	25.9784
3943	Q14103-3	Heterogeneous nuclear ribonucleoprotein D0	HNRNPD	26.0693	25.1058	24.9451	25.5851	26.2549	25.5941	25.9695	25.1545	26.3771	25.5622
2046	O14979-3	Heterogeneous nuclear ribonucleoprotein D-like	HNRNPDL	23.1252	23.1015	21.1584	21.2305	23.6694	22.701	23.6836	23.2879	22.3135	22.9491
3387	P52597	Heterogeneous nuclear ribonucleoprotein F;Heterogeneous nuclear ribonucleoprotein F, N-terminally processed	HNRNPF	26.5716	26.1788	25.9928	26.8672	26.61	26.8468	26.5124	25.9666	26.167	26.3638
1493	G8JLB6	Heterogeneous nuclear ribonucleoprotein H;Heterogeneous nuclear ribonucleoprotein H, N-terminally processed	HNRNPH1	24.8244	24.8552	24.7768	24.359	24.41	22.327	24.9391	24.9157	25.1721	24.1261
3452	P55795	Heterogeneous nuclear ribonucleoprotein H2	HNRNPH2				21.6398	21.4546	21.1671			21.7364	22.8396
3052	P31942-3	Heterogeneous nuclear ribonucleoprotein H3	HNRNPH3	23.0709	23.0794	21.4853	22.7493	23.0931	22.6721	20.9231		22.6027	23.098
3524	P61978	Heterogeneous nuclear ribonucleoprotein K	HNRNPK	27.272	26.9105	26.6307	26.508	27.1895	26.2165	26.8958	27.3895	27.5764	27.4839
1907	M0QXS5	Heterogeneous nuclear ribonucleoprotein L	HNRNPL	24.8828	24.7463	24.5493	24.7758	25.4259	25.3141	25.0909	24.6146	24.618	24.4511
728	B7WPG3	Heterogeneous nuclear ribonucleoprotein L-like	HNRNPLL;HNRPLL							19.6313
3379	P52272-2	Heterogeneous nuclear ribonucleoprotein M	HNRNPM	26.0856	25.9183	25.4935	26.655	26.774	25.6723	25.0169	24.3809	26.2589	26.8234
2131	O43390	Heterogeneous nuclear ribonucleoprotein R	HNRNPR	22.9812	24.3852	22.5584	23.3684	24.1965	23.0842	22.6366	23.3825	23.2218	23.6073
3665	Q00839-2	Heterogeneous nuclear ribonucleoprotein U	HNRNPU	26.8699	27.0895	26.0919	25.8118	27.0434	25.2936	25.9145	26.4714	26.0943	26.2192
277	A0A0A0MRA5	Heterogeneous nuclear ribonucleoprotein U-like protein 1	HNRNPUL1	23.547	23.3037	22.9656	21.58	21.9656	22.1969	22.523	23.3583	23.5383	21.8349
4180	Q1KMD3	Heterogeneous nuclear ribonucleoprotein U-like protein 2	HNRNPUL2;HNRNPUL2-BSCL2	22.3018	22.7094	21.9433	22.0883	22.3644	21.7421	21.9159	21.7661	22.2936	23.0932
5990	Q9NSC5-5	Homer protein homolog 3	HOMER3						19.5914
6248	Q9UJC3-2	Protein Hook homolog 1	HOOK1			21.8473	21.0835	21.1681		21.824	22.0208
5262	Q96ED9-2	Protein Hook homolog 2	HOOK2							19.079		19.8812	19.5295
4686	Q86VS8	Protein Hook homolog 3	HOOK3			21.1112					21.2447
636	B0QZK4	Heterochromatin protein 1-binding protein 3	HP1BP3								19.3739
3124	P37235	Hippocalcin-like protein 1;Neuron-specific calcium-binding protein hippocalcin	HPCAL1;HPCA	22.0946	22.655	21.8872	23.0029	21.9284	22.5444	21.6195		22.7803	22.7864
2773	P15428	15-hydroxyprostaglandin dehydrogenase [NAD(+)]	HPGD	22.3997				26.5335	27.3171
2496	P00492	Hypoxanthine-guanine phosphoribosyltransferase	HPRT1	26.462	26.8732	25.7344	26.7771	26.3214	24.9406	25.8338	23.5977	26.6927	26.6778
3394	P52758	Ribonuclease UK114	HRSP12	21.0194	20.939	23.1543	24.0221	21.4872		22.3051	21.7475	23.3506	22.6334
4247	Q53T59	HCLS1-binding protein 3	HS1BP3	20.0742		20.1679	20.5833	20.612	20.8956	20.0086		20.8038
2300	O75506	Heat shock factor-binding protein 1	HSBP1	23.0989	23.8409	23.335	23.0186	22.4961	20.8104	24.2068	24.2545	23.6822	24.1618
255	A0A0A0MQS7	Estradiol 17-beta-dehydrogenase 1	HSD17B1	26.4403	26.3887
5466	Q99714	3-hydroxyacyl-CoA dehydrogenase type-2	HSD17B10	27.0881	26.31	24.962	25.8363	27.2422	27.0927	25.0278	24.5481	26.6876	26.2469
998	D6RCD0	Estradiol 17-beta-dehydrogenase 11	HSD17B11		21.2844			19.7996
4240	Q53GQ0	Very-long-chain 3-oxoacyl-CoA reductase	HSD17B12	23.9236	23.7794	23.1051	23.364	23.6583	23.5338	23.7281	24.2382	21.9999	21.4095
3367	P51659	Peroxisomal multifunctional enzyme type 2;(3R)-hydroxyacyl-CoA dehydrogenase;Enoyl-CoA hydratase 2	HSD17B4	23.6542		25.8758	26.1395	27.8236	28.4213	24.6868	25.7628	26.0669	25.851
3465	P56937-3	3-keto-steroid reductase	HSD17B7						20.3224
5092	Q92506	Estradiol 17-beta-dehydrogenase 8	HSD17B8	21.2974	20.6866	20.4316	22.2809	20.2179	21.2706
4210	Q3SXM5	Inactive hydroxysteroid dehydrogenase-like protein 1	HSDL1					19.8371
4546	Q6YN16	Hydroxysteroid dehydrogenase-like protein 2	HSDL2	25.3628	22.8712	24.8841	24.9787	23.1647	23.7683	25.4509	24.8407	22.917	20.8014
1227	E9PMQ6	Heat shock factor protein 1	HSF1		20.5254							20.4667	20.5337
2601	P07900	Heat shock protein HSP 90-alpha	HSP90AA1	28.2053	28.1037	30.0601	28.9823	28.4615	27.9711	29.8163	30.0325	28.971	28.9834
3985	Q14568	Heat shock protein HSP 90-alpha A2	HSP90AA2P
2614	P08238	Heat shock protein HSP 90-beta	HSP90AB1	29.4093	29.6626	30.5676	30.0783	30.2701	29.9983	29.695	30.3088	29.9925	30.2212
4253	Q58FF6	Putative heat shock protein HSP 90-beta 4	HSP90AB4P									23.0903
2757	P14625	Endoplasmin	HSP90B1	28.528	28.8073	29.4266	29.4012	29.1496	29.0369	29.1293	29.3182	28.6635	28.657
3262	P48723	Heat shock 70 kDa protein 13	HSPA13			22.5954				22.7613	22.6665
3775	Q0VDF9	Heat shock 70 kDa protein 14	HSPA14	22.5217	22.5644	23.2799	22.238	22.6758	22.3303	23.1606	22.7635	22.3058	22.7913
470	A0A0G2JIW1	Heat shock 70 kDa protein 1B;Heat shock 70 kDa protein 1A	HSPA1B;HSPA1A	29.37	29.1733	29.0828	29.3646	29.8852	29.816	28.538	26.4618	28.8524	29.5666
3428	P54652	Heat shock-related 70 kDa protein 2	HSPA2	22.8611	21.5467	22.6342	22.7099	25.1297	25.7436	21.6869	22.2034	22.4801	22.5023
3079	P34932	Heat shock 70 kDa protein 4	HSPA4	26.2388	26.1054	26.6372	27.0747	26.7136	26.0974	26.1136	26.7657	26.0179	26.1447
2457	O95757	Heat shock 70 kDa protein 4L	HSPA4L	20.8525	20.8012		22.2276	22.7017	21.0936			21.0148	21.9481
2688	P11021	78 kDa glucose-regulated protein	HSPA5	28.5527	28.4618	29.5781	29.7924	29.3252	28.9941	29.2374	29.5068	28.8859	28.8132
2690	P11142	Heat shock cognate 71 kDa protein	HSPA8	29.1985	29.1264	29.9674	29.2438	30.0281	29.2441	29.7603	29.916	29.6913	29.6395
3133	P38646	Stress-70 protein, mitochondrial	HSPA9	27.5738	27.4704	28.3573	28.7137	28.5737	28.5659	28.0724	29.0422	28.1068	28.0006
2538	P04792	Heat shock protein beta-1	HSPB1	27.3029	27.2808	26.6719	26.4307	25.3506	26.7187	27.9988	26.8817	28.8111	29.0703
6489	Q9Y547	Intraflagellar transport protein 25 homolog	HSPB11	22.1417	21.1325		20.989	21.753	21.6915
6105	Q9NZL4	Hsp70-binding protein 1	HSPBP1	21.9563	22.6194	22.6361	24.1508	23.2128	23.4717	22.2463		22.7874	23.5439
2686	P10809	60 kDa heat shock protein, mitochondrial	HSPD1	28.9355	28.8462	29.898	30.0186	29.4768	28.6599	29.1798	29.7195	29.1213	29.1468
3514	P61604	10 kDa heat shock protein, mitochondrial	HSPE1	26.9045	27.1383	27.5068	27.8691	26.5124	26.0756	26.4089	24.9642	27.0626	27.4684
5112	Q92598-3	Heat shock protein 105 kDa	HSPH1	27.1494	27.207	25.6412	26.6706	25.5285	24.8441	25.7279	25.4817	25.9693	26.0144
5571	Q9BUP3	Oxidoreductase HTATIP2	HTATIP2	23.1459	23.3956	22.1562	22.1472	22.8623	21.676	23.3279	23.0977	22.8755	22.6205
2161	O43719	HIV Tat-specific factor 1	HTATSF1	23.6372	23.6789	22.9756	23.6672	22.6093	22.7222	21.6849	22.5698	22.5962	22.051
3196	P42858	Huntingtin	HTT	21.6664	22.5953	21.5625		20.9927	20.8783	20.0835	21.0184	21.6943	22.1607
4641	Q7Z6Z7-2	E3 ubiquitin-protein ligase HUWE1	HUWE1	24.6635	24.6403	25.3405	25.1345	25.4668	25.9058	23.7822	24.4546	25.4399	25.2014
197	A0A087X054	Hypoxia up-regulated protein 1	HYOU1	27.6978	27.5596	27.328	26.7192	27.2023	27.4329	28.2142	28.1611	26.9922	26.9289
1709	H7C5G1	Isoamyl acetate-hydrolyzing esterase 1 homolog	IAH1	20.6063		21.3168	21.9241	20.1943	20.1805		21.2996	22.4473	20.607
3171	P41252	Isoleucine--tRNA ligase, cytoplasmic	IARS	26.7744	26.597	26.7149	27.232	27.3555	27.5775	26.1792	26.7512	26.6716	26.1039
5992	Q9NSE4	Isoleucine--tRNA ligase, mitochondrial	IARS2	25.3448	24.9685	26.2394	25.6929	24.7195	24.7697	25.555	25.6577	24.8316	23.788
2552	P05362	Intercellular adhesion molecule 1	ICAM1	21.3259	22.2799	20.4819	23.1494	21.4152	22.5071			20.3903	20.2633
1785	J3KS15	Peptidyl-tRNA hydrolase ICT1, mitochondrial	ICT1				19.9517		21.763			19.6936
2759	P14735	Insulin-degrading enzyme	IDE	23.2668	23.133	24.1803	23.159	24.7691	24.8756	24.3781	24.6361	24.4881	24.5122
2331	O75874	Isocitrate dehydrogenase [NADP] cytoplasmic	IDH1	28.6067	28.4979	26.5053	27.1597	25.5547	26.3079	24.9529	24.5909	25.6943	25.73
3264	P48735	Isocitrate dehydrogenase [NADP], mitochondrial	IDH2	27.5059	27.5245	27.8297	26.8374	26.6346	26.6277	27.9133	27.3244	27.82	27.9153
3318	P50213	Isocitrate dehydrogenase [NAD] subunit alpha, mitochondrial	IDH3A	24.3056	24.2108	22.9587	23.6869	25.2807	25.3113	22.4914	22.9629	24.4907	23.3603
188	A0A087WZN1	Isocitrate dehydrogenase [NAD] subunit, mitochondrial;Isocitrate dehydrogenase [NAD] subunit beta, mitochondrial	IDH3B	23.2362	23.0826	23.3875	23.4848	23.5585	23.9838	23.087	23.4984	23.3003	22.9974
3359	P51553	Isocitrate dehydrogenase [NAD] subunit gamma, mitochondrial;Isocitrate dehydrogenase [NAD] subunit, mitochondrial	IDH3G	21.9731				22.1514	21.9881			22.2097	22.1288
3936	Q13907	Isopentenyl-diphosphate Delta-isomerase 1	IDI1	22.5172	20.9829	23.6648	21.8092	24.7947	24.5771	23.3563	23.8702	23.6171	22.5149
981	D6R9D5	Alpha-L-iduronidase	IDUA					24.009
6513	Q9Y5U9	Immediate early response 3-interacting protein 1	IER3IP1		21.5406								21.2545
4164	Q16666-3	Gamma-interferon-inducible protein 16	IFI16			19.5463	20.2347
3621	P80217	Interferon-induced 35 kDa protein	IFI35	22.0084	22.2097	21.2401	22.6536					21.4889	21.1478
5653	Q9BYX4	Interferon-induced helicase C domain-containing protein 1	IFIH1				19.7574	22.2925	22.3611
2655	P09914-2	Interferon-induced protein with tetratricopeptide repeats 1	IFIT1				20.7267	22.03	22.4767			19.6638
2027	O14879	Interferon-induced protein with tetratricopeptide repeats 3	IFIT3				19.3712
3678	Q01628	Interferon-induced transmembrane protein 3	IFITM3	19.8413	20.2644
2770	P15260	Interferon gamma receptor 1	IFNGR1
5601	Q9BW83-2	Intraflagellar transport protein 27 homolog	IFT27			21.3834	22.0806	22.1238	22.1563	22.4499	22.8043	20.7321
5279	Q96FT9-3	Intraflagellar transport protein 43 homolog	IFT43
3605	P78318	Immunoglobulin-binding protein 1	IGBP1					20.0835	21.0319		20.1609	20.0989	20.7438
801	C9J5X1	Tyrosine-protein kinase receptor;Insulin-like growth factor 1 receptor;Insulin-like growth factor 1 receptor alpha chain;Insulin-like growth factor 1 receptor beta chain	IGF1R	20.2726	20.4862	20.7614		19.9199		20.3905	21.1035	21.887	22.1343
6103	Q9NZI8	Insulin-like growth factor 2 mRNA-binding protein 1	IGF2BP1	22.7709	22.2209			24.9219	22.8758
1417	F8W930	Insulin-like growth factor 2 mRNA-binding protein 2	IGF2BP2			20.549	22.676	20.8351
1969	O00425	Insulin-like growth factor 2 mRNA-binding protein 3	IGF2BP3	23.2936	22.5683	21.4327	22.8231	21.8955				20.6221
2710	P11717	Cation-independent mannose-6-phosphate receptor	IGF2R	21.4145		22.0155	21.4584	21.8007	22.6953	22.1232	22.5237	22.1007	21.9023
2928	P24593	Insulin-like growth factor-binding protein 5	IGFBP5						20.1139			20.6701
3135	P38935	DNA-binding protein SMUBP-2	IGHMBP2					21.6532	22.7258				20.9551
4861	Q8N6C5-2	Immunoglobulin superfamily member 1	IGSF1
4568	Q70UQ0-4	Inhibitor of nuclear factor kappa-B kinase-interacting protein	IKBIP	20.6654	20.7621								19.8001
2392	O95163	Elongator complex protein 1	IKBKAP	22.0753	22.7372	22.9067	22.7088	23.1034	23.1107	23.471	23.4793	22.0947	22.377
2033	O14920-4	Inhibitor of nuclear factor kappa-B kinase subunit beta	IKBKB			22.3348					22.2064
218	A0A087X1B1	NF-kappa-B essential modulator	IKBKG			21.777				21.407	22.0072
3945	Q14116-2	Interleukin-18	IL18			22.5666	23.1537	22.0377	22.0171
2513	P01583	Interleukin-1 alpha	IL1A				19.3404
2826	P18510-4	Interleukin-1 receptor antagonist protein	IL1RN						19.6883
703	B4DY09	Interleukin enhancer-binding factor 2	ILF2	24.7385	24.8763	23.99	24.4074	25.3966	24.2137	24.0724	23.5788	24.8835	24.9479
3803	Q12906	Interleukin enhancer-binding factor 3	ILF3
3804	Q12906-7	Interleukin enhancer-binding factor 3	ILF3	24.8328	25.0558	23.1647	24.4678	25.5855	24.4823	24.7401	23.0599	25.0439	25.2884
355	A0A0A0MTH3	Integrin-linked protein kinase	ILK	22.9491	23.0571		22.1528	22.8441	22.8011	22.4239
5703	Q9H0C8	Integrin-linked kinase-associated serine/threonine phosphatase 2C	ILKAP;ILKAP3	22.52	21.6531	21.3297		22.363	21.4755	20.4987	21.745	21.316	21.8914
531	A1L0T0	Acetolactate synthase-like protein	ILVBL	21.0257		22.1277	22.0386	22.1436	22.7449	22.6409	21.0139	22.5607
4177	Q16891-2	MICOS complex subunit MIC60	IMMT	25.7494	25.2324	23.8861	25.7219	24.1014	25.3568	23.7467	22.5428	25.6512	25.4477
2991	P29218	Inositol monophosphatase 1	IMPA1			20.8889	19.9556	20.3256		20.0576	20.8079		20.5849
1857	K7EL65	Inositol monophosphatase 2	IMPA2
6065	Q9NX62	Inositol monophosphatase 3	IMPAD1			21.9901	21.4305			21.7845		21.2236
2863	P20839-3	Inosine-5-monophosphate dehydrogenase 1;Inosine-5-monophosphate dehydrogenase	IMPDH1	21.4994	20.9541			21.5171	22.4148			21.4658
1508	H0Y4R1	Inosine-5-monophosphate dehydrogenase 2	IMPDH2	24.1352	24.3641	26.0233	25.618	25.5417	23.8688	25.3366	25.972	25.6475	25.6968
5689	Q9GZP8	Immortalization up-regulated protein	IMUP				20.9152
4963	Q8NI35-4	InaD-like protein	INADL				18.6178		19.1345
4185	Q27J81-2	Inverted formin-2	INF2	21.3453	20.8675	21.4016	22.7431	22.3462	22.931	21.434	21.6531	23.0252	22.709
5671	Q9C086	INO80 complex subunit B	INO80B;INO80B-WBP1							18.8759
1020	D6RJC3	Type II inositol 3,4-bisphosphate 4-phosphatase	INPP4B	20.8039	20.4356	22.3782	22.6084	23.6267	25.2144	23.0183	22.7023	23.1493	22.3887
6396	Q9Y2H2-4	Phosphatidylinositide phosphatase SAC2	INPP5F
2090	O15357	Phosphatidylinositol 3,4,5-trisphosphate 5-phosphatase 2	INPPL1			21.9827				22.2878	21.7543	22.1076	22.3332
4430	Q68E01-2	Integrator complex subunit 3	INTS3
1433	F8WDV0	Importin-11	IPO11					20.7668
5024	Q8TEX9	Importin-4	IPO4	24.0929	22.9972	23.1297	24.4698	24.772	24.4352	24.2397	23.1165	25.7507	26.6862
1965	O00410	Importin-5	IPO5	24.8685	24.258	26.1005	26.95	26.1102	25.278	25.9518	25.9257	23.3494	23.0294
2424	O95373	Importin-7	IPO7	26.2794	25.7703	23.0361	23.5586	26.8394	26.872	24.9856	25.3472	24.5102	25.105
2092	O15397	Importin-8	IPO8	20.2249		19.4184	21.405	22.2441	21.8795			20.7518
5379	Q96P70	Importin-9	IPO9	23.1732	23.8794	22.8644	22.614	22.781	23.0308	22.9241	22.8084	22.1925	22.7894
3233	P46940	Ras GTPase-activating-like protein IQGAP1	IQGAP1	28.2191	28.5285	27.9137	27.8104	28.2706	28.3406	27.7869	28.2394	28.0219	28.0256
973	D3YTB5	Interleukin-1 receptor-associated kinase 1	IRAK1		20.1127
4728	Q8IU81	Interferon regulatory factor 2-binding protein 1	IRF2BP1						18.9614
4637	Q7Z5L9-2	Interferon regulatory factor 2-binding protein 2	IRF2BP2	21.2023	22.1611		20.6316	21.6892	20.2729	20.0213		19.9585
5726	Q9H1B7	Interferon regulatory factor 2-binding protein-like	IRF2BPL		21.844
1914	M0QYT9	Interferon regulatory factor 3	IRF3
2029	O14896	Interferon regulatory factor 6	IRF6			22.3872	23.1683	22.385	22.7517
5089	Q8WZA9	Immunity-related GTPase family Q protein	IRGQ	21.5448	22.0979				21.0654			21.992	21.3811
3093	P35568	Insulin receptor substrate 1	IRS1									21.0534	20.7388
6480	Q9Y4H2	Insulin receptor substrate 2	IRS2
3614	P78411-3	Iroquois-class homeodomain protein IRX-5	IRX5
4663	Q86U28	Iron-sulfur cluster assembly 2 homolog, mitochondrial	ISCA2
664	F5H5N2	Iron-sulfur cluster assembly enzyme ISCU, mitochondrial	ISCU	19.6339	20.0478								19.8336
2549	P05161	Ubiquitin-like protein ISG15	ISG15	21.9476	18.4017	18.2527	20.6965	20.4925	23.7386	24.8679	19.3394	26.4896	24.9447
5211	Q96AZ6	Interferon-stimulated gene 20 kDa protein	ISG20					20.8162		20.5217		21.7999	22.6464
5232	Q96CN7	Isochorismatase domain-containing protein 1	ISOC1	21.2845	21.6895	21.0317	21.4527	21.8771	21.4874	22.404		24.3588	25.347
1854	K7EKW4	Isochorismatase domain-containing protein 2, mitochondrial	ISOC2	19.1844		20.6989	20.9062	22.8122	22.4049			21.64
3419	P53990	IST1 homolog	IST1	23.651	24.2478	20.8789	21.4286	22.2153	21.7981	21.2099	20.6453	22.63	23.2331
5924	Q9NPH2-2	Inositol-3-phosphate synthase 1	ISYNA1	26.3127	25.259	23.5239	23.718	24.9751	25.055	24.2959	23.8856	23.9674	23.317
670	B4DGG1	Protein ITFG3	ITFG3			19.7811	20.5205	20.6204	21.3618			20.5474	21.5638
2810	P17301	Integrin alpha-2	ITGA2	21.5145	21.8518	25.1638	26.5819	23.9661	24.4565	22.5031	22.3331	22.9978	22.4163
2947	P26006	Integrin alpha-3;Integrin alpha-3 heavy chain;Integrin alpha-3 light chain	ITGA3	22.1977	23.0089	24.578	25.2905	22.745	23.9725	21.0833	21.8797	22.067	21.8302
2625	P08648	Integrin alpha-5;Integrin alpha-5 heavy chain;Integrin alpha-5 light chain	ITGA5				21.386					20.3511
2902	P23229-4	Integrin alpha-6;Integrin alpha-6 heavy chain;Integrin alpha-6 light chain;Processed integrin alpha-6	ITGA6	22.9251	23.176	23.6077	25.7814	24.036	25.7084	21.4795	23.5438	21.0726	19.8199
2582	P06756-3	Integrin alpha-V;Integrin alpha-V heavy chain;Integrin alpha-V light chain	ITGAV	25.9651	25.9292	23.8319	25.2631	24.3869	25.8086	21.7041	22.3461	22.7377	22.3452
2559	P05556	Integrin beta-1	ITGB1	23.4514	23.9202	24.3909	25.5906	22.6229	22.7133	23.2886	24.4344	23.5449	23.404
2783	P16144-4	Integrin beta-4	ITGB4	22.9076	22.6032	23.7327	24.9836	23.3636	24.3561	22.5727	22.4939	22.8079	22.8768
2821	P18084	Integrin beta-5;Integrin beta	ITGB5	22.1741	22.3432	21.1605		22.385	23.127
149	A0A087WXP3	Integrin beta;Integrin beta-6	ITGB6	25.0708	24.8965		22.5871	22.5032	22.2953			22.7835	21.395
5634	Q9BY32	Inosine triphosphate pyrophosphatase	ITPA	23.5376	23.438	24.357	23.9375	23.0614	23.0292	23.276	23.1312	22.8308	22.4361
3905	Q13572	Inositol-tetrakisphosphate 1-kinase	ITPK1	19.7384	20.1249		19.947						20.9806
3986	Q14573	Inositol 1,4,5-trisphosphate receptor type 3	ITPR3	22.4261	22.7266	23.0662	24.2302	24.0192	24.1699	22.1434	22.3847	22.9353	22.8646
346	A0A0A0MT83	Isovaleryl-CoA dehydrogenase, mitochondrial	IVD	22.2481	21.5002	24.4549	22.9341	23.2169	23.5927	24.9709	24.7683	23.7878	24.1307
2593	P07476	Involucrin	IVL	23.4969	23.7477	22.3155	21.6439			21.8926	23.0649
5425	Q96ST2	Protein IWS1 homolog	IWS1	21.6485	21.5168	21.36		21.4988		21.3207		20.9284	20.5493
5115	Q92613	Protein Jade-3	JADE3
164	A0A087WY88	Protein jagunal homolog 1	JAGN1
663	B2WTI3	Bifunctional arginine demethylase and lysyl-hydroxylase JMJD6	JMJD6
5501	Q9BR39	Junctophilin-2	JPH2
2556	P05412	Transcription factor AP-1;Transcription factor jun-D	JUN;JUND
2809	P17275	Transcription factor jun-B	JUNB
2763	P14923	Junction plakoglobin	JUP	23.8067	24.135	25.6696	25.3023	25.0217	25.7547	25.3201	24.9382	24.4487	24.1051
4412	Q63ZY3-3	KN motif and ankyrin repeat domain-containing protein 2	KANK2						19.1804
4041	Q15046	Lysine--tRNA ligase	KARS	26.8242	27.385	26.2331	26.6635	25.692	25.7043	25.2688	25.8408	25.9534	26.3076
1260	E9PRM3	Histone acetyltransferase KAT5	KAT5
5825	Q9H7Z6	Histone acetyltransferase KAT8	KAT8								19.4368
1791	J3KSG1	BTB/POZ domain-containing protein KCTD1;BTB/POZ domain-containing protein KCTD21	KCTD1;KCTD21						21.2285
5240	Q96CX2	BTB/POZ domain-containing protein KCTD12	KCTD12					22.3174	21.2842			20.8802
5422	Q96SI1-2	BTB/POZ domain-containing protein KCTD15	KCTD15		18.8865
6493	Q9Y597	BTB/POZ domain-containing protein KCTD3	KCTD3
4630	Q7Z4H8	KDEL motif-containing protein 2	KDELC2	24.2669	23.1407	22.4035	20.2095	22.5858	21.8233	22.8804	22.3888	21.5269
2204	O60341	Lysine-specific histone demethylase 1A	KDM1A	23.3311	22.6818	22.1372	23.1861	23.484	24.127	22.5312		24.4209	22.609
1743	I3VM54	Lysine-specific demethylase 2A	KDM2A									18.9756
4601	Q7LBC6	Lysine-specific demethylase 3B	KDM3B	21.2342	20.994	20.604	21.041	20.8273		20.1128	20.8278	20.6037	21.3041
3951	Q14145	Kelch-like ECH-associated protein 1	KEAP1										24.1951
3747	Q07666	KH domain-containing, RNA-binding, signal transduction-associated protein 1	KHDRBS1	23.7982	23.6562	25.2066	24.711	24.3255	22.9956	25.1867	24.3865	24.6693	24.9869
1455	G3V331	Protein KHNYN	KHNYN
46	A0A087WTP3	Far upstream element-binding protein 2	KHSRP	25.2805	25.1475	23.5824	24.9601	25.4183	24.6343	23.8624	24.4194	25.1353	24.7064
504	H0YKX3	PCNA-associated factor	KIAA0101
1073	E7EQI7	WASH complex subunit strumpellin	KIAA0196	20.9888	21.4089			22.0206	22.0091			22.0635	21.8235
1751	J3KN16	Proteasome-associated protein ECM29 homolog	KIAA0368;ECM29	23.9042	23.4513	23.3075	23.8428	23.725	24.0211	23.331	24.123	23.6104	23.4222
2060	O15091	Mitochondrial ribonuclease P protein 3	KIAA0391	23.1273	22.3027	24.2858	23.4257	23.1815	23.5394	23.3537	23.6557	22.8261	23.6026
4643	Q7Z7F0	UPF0469 protein KIAA0907	KIAA0907
4447	Q6ICG6-3	Uncharacterized protein KIAA0930	KIAA0930		18.9148
232	A0A087X256	WASH complex subunit 7	KIAA1033	20.9833	21.0198		21.2815	21.0543	20.7965			22.1302	22.0268
5206	Q96AT1	Uncharacterized protein KIAA1143	KIAA1143								20.4804
135	A0A087WWV4	Uncharacterized protein KIAA1211-like	KIAA1211L
4345	Q5T5P2	Sickle tail protein homolog	KIAA1217		23.7015		20.8097
5264	Q96EK5	KIF1-binding protein	KIAA1279	21.5204	21.2307	22.5029		23.3384	22.1998	21.1678	21.9705	21.7626
4530	Q6UXG2-3	UPF0577 protein KIAA1324	KIAA1324			21.4504		21.0409	22.3123	21.4943	21.2596	21.7016	22.6268
6134	Q9P206	Uncharacterized protein KIAA1522	KIAA1522						19.8658
229	A0A087X211	Protein CIP2A	KIAA1524				22.3614	22.9501			23.2096		22.4267
527	A0MZ66	Shootin-1	KIAA1598	22.1605	22.3176	23.135	22.0591	23.3254	23.9383	24.0793	23.1489	23.6695	23.8314
5638	Q9BY89	Uncharacterized protein KIAA1671	KIAA1671				18.5256
3391	P52732	Kinesin-like protein KIF11	KIF11	20.2451		22.4289	20.6711	23.0311	21.1195	22.2933	21.863	21.5247	21.2315
5947	Q9NQT8	Kinesin-like protein KIF13B;Kinesin-like protein	KIF13B	21.2805		21.499	20.967	22.1318	22.5692	22.4518	21.6762
5357	Q96L93-6	Kinesin-like protein KIF16B	KIF16B								20.2562
4632	Q7Z4S6-6	Kinesin-like protein KIF21A	KIF21A
3695	Q02241-2	Kinesin-like protein KIF23;Kinesin-like protein	KIF23						20.3778
1941	O00139-2	Kinesin-like protein KIF2A	KIF2A			20.9726	20.7486	21.8268	21.1848	21.5588	21.1725	20.6782	21.971
2408	O95239	Chromosome-associated kinesin KIF4A	KIF4A		19.8594	20.1023	20.2276	21.1845	21.4115	20.621	21.2734	21.0641
3065	P33176	Kinesin-1 heavy chain	KIF5B	25.058	25.1179	25.7535	25.63	25.388	25.1908	26.3522	25.425	25.8282	25.8628
5596	Q9BW19	Kinesin-like protein KIFC1	KIFC1
2871	P21583-2	Kit ligand;Soluble KIT ligand	KITLG				19.5891
3750	Q07866-7	Kinesin light chain 1	KLC1	22.3466	21.6494	23.5773	23.2409	23.0044	23.4375	23.8789	23.2068	24.3813	24.588
5701	Q9H0B6	Kinesin light chain 2	KLC2					19.5867
4492	Q6P597	Kinesin light chain 3	KLC3		19.8208		20.9719
5995	Q9NSK0	Kinesin light chain 4	KLC4	20.5164	20.7348		20.4298	20.9892	21.4097			20.9141	21.5081
5284	Q96G42	Kelch domain-containing protein 7B	KLHDC7B				21.4153
5148	Q92876	Kallikrein-6	KLK6		20.3446		22.1449
559	A4D1S0	Killer cell lectin-like receptor subfamily G member 2	KLRG2						19.3434
2076	O15229-3	Kynurenine 3-monooxygenase	KMO							19.694
6465	V9GY01	Small kinetochore-associated protein	KNSTRN
3381	P52294	Importin subunit alpha-5;Importin subunit alpha-5, N-terminally processed	KPNA1			20.8424	19.9123		20.0596		20.7632
3380	P52292	Importin subunit alpha-1	KPNA2	23.715	23.839	23.771	24.1799	24.8468	22.984	23.8091	24.8663	24.311	24.5158
1979	O00505	Importin subunit alpha-4	KPNA3	23.2322	22.6912	22.7676	21.7985	23.1373	22.777	22.7706	22.1838	22.6374	22.577
1990	O00629	Importin subunit alpha-3	KPNA4
2229	O60684	Importin subunit alpha-7	KPNA6	24.1134	24.0705	24.0502	24.3523	24.336	24.8172	22.249	23.1022	24.3882	24.056
4019	Q14974	Importin subunit beta-1	KPNB1	28.0245	26.8013	27.1939	27.1859	27.8114	27.9084	28.2306	26.644	28.0845	27.4326
2512	P01116-2	GTPase KRas;GTPase KRas, N-terminally processed	KRAS								20.3376
1434	H0YFD2	Protein KRI1 homolog	KRI1
3909	Q13601-2	KRR1 small subunit processome component homolog	KRR1
2561	P05783	Keratin, type I cytoskeletal 18	KRT18	29.9856	29.723	28.4159	29.1876	27.6079	28.2063	31.2317	26.3867	31.2317	31.2317
263	A8MY87	Kinase suppressor of Ras 1	KSR1
4670	Q86UP2	Kinectin	KTN1	24.3243	24.7184	26.3968	25.1914	23.9495	23.918	26.3315	26.7756	24.0891	24.1695
4168	Q16719	Kynureninase	KYNU	21.1634	20.6723	23.7128	22.4733			24.3205	23.7099	24.5227	24.4955
3058	P32004-3	Neural cell adhesion molecule L1	L1CAM					22.911	23.7519
6333	Q9UN81	LINE-1 retrotransposable element ORF1 protein	L1RE1	21.8437	21.4558	21.874				21.4967	21.3999	21.7967	21.8379
876	C9JVN9	L-2-hydroxyglutarate dehydrogenase, mitochondrial	L2HGDH	21.3536	20.8455	20.3518	21.5674	21.3859	21.8764	22.015	21.0985	22.4106	21.8961
5183	Q969R5	Lethal(3)malignant brain tumor-like protein 2	L3MBTL2
4243	Q53H82	Beta-lactamase-like protein 2	LACTB2	21.052		23.3849	22.7377	20.4022	19.7619	23.6741	23.0554	21.3636	20.9685
1981	O00515	Ladinin-1	LAD1		21.0292		22.3228			20.1073		21.2609	22.0416
1474	G3XAI2	Laminin subunit beta-1	LAMB1		19.7566	22.266				21.3011	22.0328
3923	Q13751	Laminin subunit beta-3	LAMB3				22.2543	21.3512	21.631
3924	Q13753-2	Laminin subunit gamma-2	LAMC2				22.126
2701	P11279	Lysosome-associated membrane glycoprotein 1	LAMP1	25.3487	24.9863	25.5418	25.2732	25.0694	24.8403	25.1358	26.3253	24.2254	21.6356
2734	P13473-2	Lysosome-associated membrane glycoprotein 2	LAMP2	25.715	24.7359	23.5617	24.0864	24.2322	24.2894	23.8917	22.9843	25.1028	24.5362
4445	Q6IAA8	Ragulator complex protein LAMTOR1	LAMTOR1	22.1503	21.9957		21.3762					20.9766	20.6574
6209	Q9UHA4	Ragulator complex protein LAMTOR3	LAMTOR3	21.3996	20.0846		20.9944			21.3589
2143	O43504	Ragulator complex protein LAMTOR5	LAMTOR5	23.7311	22.8006	22.6726	22.2033	22.2826	22.4208	22.6032		22.9592	22.5038
2169	O43813	LanC-like protein 1	LANCL1	21.7599	22.4264	21.8314	21.8018	22.1212	21.2726	21.2832	21.536	22.1884	22.4215
5987	Q9NS86	LanC-like protein 2	LANCL2	23.8198	24.38	22.6582					21.6925	21.2509	21.3661
2987	P28838-2	Cytosol aminopeptidase	LAP3	25.8537	25.5542	25.4436	25.4297	25.5146	25.7697	25.4803	24.52	26.4742	25.8141
4513	Q6PKG0	La-related protein 1	LARP1	22.8696	22.2231	23.4416	23.0326	23.8996	24.195	22.4755	23.3375	23.8258	22.433
4572	Q71RC2-6	La-related protein 4	LARP4						20.0329
5117	Q92615	La-related protein 4B	LARP4B							19.6139
5520	Q9BRS8	La-related protein 6	LARP6
4219	Q4G0J3	La-related protein 7	LARP7	21.6336	21.1384	21.4504				20.9509	21.7629	21.5393	21.302
[truncated: 2,560 more rows]

## Sheet: Legend
Dataset EV2. Identified Proteins in TPA1
