# Supplementary material for: Reciprocal priming between receptor tyrosine kinases at recycling endosomes orchestrates cellular signalling outputs
Source: EMBO J. 2021 Jun 4;40(14):e107182. doi: 10.15252/embj.2020107182 (PMC8447605; doi:10.15252/embj.2020107182)
Supplement: Supplementary file 6 — Dataset EV3 [file EMBJ-40-e107182-s010.xlsx]

## Sheet: Dataset EV3
id	Uniprot	Protein	Protein names	Gene names	Amino acid	Position	Sequence	Motifs	GOBP name	GOMF name	GOCC name	KEGG name	kinases	localization	Ratio 8 min. normalized BT549_HA-FGFR1c_ph_01	Ratio 8 min. normalized BT549_HA-FGFR1c_ph_02	Ratio 40 min. normalized BT549_HA-FGFR1c_ph_01	Ratio 40 min. normalized BT549_HA-FGFR1c_ph_02	Ratio 8 min. normalized BT549_HA-FGFR2b_ph_01	Ratio 8 min. normalized BT549_HA-FGFR2b_ph_02	Ratio 40 min. normalized BT549_HA-FGFR2b_ph_01	Ratio 40 min. normalized BT549_HA-FGFR2b_ph_02	Ratio 8 min. normalized BT549_HA-FGFR4_ph_01	Ratio 8 min. normalized BT549_HA-FGFR4_ph_02	Ratio 40 min. normalized BT549_HA-FGFR4_ph_01	Ratio 40 min. normalized BT549_HA-FGFR4_ph_02	cluster	genes from recycling receptors cluster involved in endocytosis
18	Q9NRG9	Q9NRG9	Aladin	AAAS	S	495	AQFPRFSPVLGRA	ERK1,2 kinase substrate motif;GSK-3, ERK1, ERK2, CDK5 substrate motif;PKA kinase substrate motif;PKC kinase substrate motif;WW domain binding motif	behavior;biological regulation;biosynthetic process;carbohydrate metabolic process;carbohydrate transport;cell cycle;cell cycle process;cell surface receptor linked signaling pathway;cellular biosynthetic process;cellular component disassembly;cellular component disassembly at cellular level;cellular component organization;cellular component organization at cellular level;cellular component organ…		cell part;centrosome;cytoplasm;cytoplasmic part;cytoskeletal part;envelope;intracellular membrane-bounded organelle;intracellular non-membrane-bounded organelle;intracellular organelle;intracellular organelle part;intracellular part;macromolecular complex;membrane;membrane part;membrane-bounded organelle;microtubule organizing center;non-membrane-bounded organelle;nuclear envelope;nuclear membran…	RNA transport			0.9693	0.92832	0.80411	0.78012	1.0019	1.0052	0.88954	0.8277	0.932	0.95423	0.79844	0.79228
19	Q6PD74	Q6PD74	Alpha- and gamma-adaptin-binding protein p34	AAGAB	S	310	DEIEGLSSDEEH_	Casein kinase I substrate motif;Casein kinase II substrate motif	establishment of localization;establishment of protein localization;protein transport;transport		cell part;cytoplasm;cytoplasmic part;cytosol;intracellular organelle part;intracellular part;nuclear part;nucleoplasm;organelle part			+	1.1889	1.3475	1.1704	1.1386	1.127	1.0507	1.2707	1.0324	1.1386	1.1285	1.075	0.98983
20	Q6PD74	Q6PD74	Alpha- and gamma-adaptin-binding protein p34	AAGAB	S	311	EIEGLSSDEEH__	BARD1 BRCT domain binding motif;Casein kinase II substrate motif;MDC1 BRCT domain binding motif;Plk1 PBD domain binding motif	establishment of localization;establishment of protein localization;protein transport;transport		cell part;cytoplasm;cytoplasmic part;cytosol;intracellular organelle part;intracellular part;nuclear part;nucleoplasm;organelle part			+	1.1889	1.3475	1.1704	1.1386	1.127	1.0507	1.2707	1.0324	1.1386	1.1285	1.075	0.98983
32	Q2M2I8	Q2M2I8	AP2-associated protein kinase 1	AAK1	T	606	QPKVQTTPPPAVQ	G protein-coupled receptor kinase 1 substrate motif;GSK-3, ERK1, ERK2, CDK5 substrate motif;PKA kinase substrate motif;WW domain binding motif	biological regulation;cellular component organization;cellular component organization or biogenesis;cellular macromolecule metabolic process;cellular membrane organization;cellular metabolic process;cellular process;cellular protein metabolic process;endocytosis;establishment of localization;macromolecule metabolic process;macromolecule modification;membrane invagination;membrane organization;met…	adenyl nucleotide binding;adenyl ribonucleotide binding;AP-2 adaptor complex binding;ATP binding;binding;catalytic activity;kinase activity;Notch binding;nucleotide binding;phosphotransferase activity, alcohol group as acceptor;protein binding;protein complex binding;protein kinase activity;protein serine/threonine kinase activity;purine nucleotide binding;purine ribonucleoside triphosphate bindi…	axon part;cell leading edge;cell part;cell projection part;clathrin-coated vesicle;coated pit;coated vesicle;cytoplasmic membrane-bounded vesicle;cytoplasmic part;cytoplasmic vesicle;extrinsic to membrane;extrinsic to plasma membrane;intracellular membrane-bounded organelle;intracellular organelle;intracellular part;membrane part;membrane-bounded organelle;membrane-bounded vesicle;organelle;plasm…		+		1.1241	1.2947	0.87766	0.79358					0.99122	1.1633	0.77931	0.85651
25	Q2M2I8	Q2M2I8	AP2-associated protein kinase 1	AAK1	S	637	GHRRILSDVTHSA	14-3-3 domain binding motif;Calmodulin-dependent protein kinase II substrate motif;Casein kinase I substrate motif;Casein kinase II substrate motif;PKA kinase substrate motif;PKC kinase substrate motif;ZIP kinase substrate motif	biological regulation;cellular component organization;cellular component organization or biogenesis;cellular macromolecule metabolic process;cellular membrane organization;cellular metabolic process;cellular process;cellular protein metabolic process;endocytosis;establishment of localization;macromolecule metabolic process;macromolecule modification;membrane invagination;membrane organization;met…	adenyl nucleotide binding;adenyl ribonucleotide binding;AP-2 adaptor complex binding;ATP binding;binding;catalytic activity;kinase activity;Notch binding;nucleotide binding;phosphotransferase activity, alcohol group as acceptor;protein binding;protein complex binding;protein kinase activity;protein serine/threonine kinase activity;purine nucleotide binding;purine ribonucleoside triphosphate bindi…	axon part;cell leading edge;cell part;cell projection part;clathrin-coated vesicle;coated pit;coated vesicle;cytoplasmic membrane-bounded vesicle;cytoplasmic part;cytoplasmic vesicle;extrinsic to membrane;extrinsic to plasma membrane;intracellular membrane-bounded organelle;intracellular organelle;intracellular part;membrane part;membrane-bounded organelle;membrane-bounded vesicle;organelle;plasm…		+		0.9991	0.9847	1.3184	1.2368	1.0485	1.0254	1.2521	1.2995	1.0265	1.0301	1.3262	1.3226	Recycling Receptors
28	Q2M2I8	Q2M2I8	AP2-associated protein kinase 1	AAK1	S	624	SLTPPSSPKTQRA	Casein kinase I substrate motif;Casein kinase II substrate motif;ERK1,2 kinase substrate motif;Growth associated histone HI kinase substrate motif;GSK-3, ERK1, ERK2, CDK5 substrate motif;MDC1 BRCT domain binding motif;PKA kinase substrate motif;PKC kinase substrate motif;Plk1 PBD domain binding motif;WW domain binding motif	biological regulation;cellular component organization;cellular component organization or biogenesis;cellular macromolecule metabolic process;cellular membrane organization;cellular metabolic process;cellular process;cellular protein metabolic process;endocytosis;establishment of localization;macromolecule metabolic process;macromolecule modification;membrane invagination;membrane organization;met…	adenyl nucleotide binding;adenyl ribonucleotide binding;AP-2 adaptor complex binding;ATP binding;binding;catalytic activity;kinase activity;Notch binding;nucleotide binding;phosphotransferase activity, alcohol group as acceptor;protein binding;protein complex binding;protein kinase activity;protein serine/threonine kinase activity;purine nucleotide binding;purine ribonucleoside triphosphate bindi…	axon part;cell leading edge;cell part;cell projection part;clathrin-coated vesicle;coated pit;coated vesicle;cytoplasmic membrane-bounded vesicle;cytoplasmic part;cytoplasmic vesicle;extrinsic to membrane;extrinsic to plasma membrane;intracellular membrane-bounded organelle;intracellular organelle;intracellular part;membrane part;membrane-bounded organelle;membrane-bounded vesicle;organelle;plasm…		+		0.89543		1.0348		0.90698		0.98265		1.0171		1.2073		Recycling Receptors
31	Q2M2I8	Q2M2I8	AP2-associated protein kinase 1	AAK1	T	620	QKVGSLTPPSSPK	Casein kinase I substrate motif;Casein kinase II substrate motif;G protein-coupled receptor kinase 1 substrate motif;GSK-3, ERK1, ERK2, CDK5 substrate motif;RAF1 kinase substrate motif;WW domain binding motif	biological regulation;cellular component organization;cellular component organization or biogenesis;cellular macromolecule metabolic process;cellular membrane organization;cellular metabolic process;cellular process;cellular protein metabolic process;endocytosis;establishment of localization;macromolecule metabolic process;macromolecule modification;membrane invagination;membrane organization;met…	adenyl nucleotide binding;adenyl ribonucleotide binding;AP-2 adaptor complex binding;ATP binding;binding;catalytic activity;kinase activity;Notch binding;nucleotide binding;phosphotransferase activity, alcohol group as acceptor;protein binding;protein complex binding;protein kinase activity;protein serine/threonine kinase activity;purine nucleotide binding;purine ribonucleoside triphosphate bindi…	axon part;cell leading edge;cell part;cell projection part;clathrin-coated vesicle;coated pit;coated vesicle;cytoplasmic membrane-bounded vesicle;cytoplasmic part;cytoplasmic vesicle;extrinsic to membrane;extrinsic to plasma membrane;intracellular membrane-bounded organelle;intracellular organelle;intracellular part;membrane part;membrane-bounded organelle;membrane-bounded vesicle;organelle;plasm…		+		0.89415	0.88076	1.0348	1.0381	0.90698	0.86853	0.98265	1.0354	0.99225	0.91888	1.1034	1.0778	Recycling Receptors
27	Q2M2I8	Q2M2I8	AP2-associated protein kinase 1	AAK1	S	623	GSLTPPSSPKTQR	DNA dependent Protein kinase substrate motif;G protein-coupled receptor kinase 1 substrate motif	biological regulation;cellular component organization;cellular component organization or biogenesis;cellular macromolecule metabolic process;cellular membrane organization;cellular metabolic process;cellular process;cellular protein metabolic process;endocytosis;establishment of localization;macromolecule metabolic process;macromolecule modification;membrane invagination;membrane organization;met…	adenyl nucleotide binding;adenyl ribonucleotide binding;AP-2 adaptor complex binding;ATP binding;binding;catalytic activity;kinase activity;Notch binding;nucleotide binding;phosphotransferase activity, alcohol group as acceptor;protein binding;protein complex binding;protein kinase activity;protein serine/threonine kinase activity;purine nucleotide binding;purine ribonucleoside triphosphate bindi…	axon part;cell leading edge;cell part;cell projection part;clathrin-coated vesicle;coated pit;coated vesicle;cytoplasmic membrane-bounded vesicle;cytoplasmic part;cytoplasmic vesicle;extrinsic to membrane;extrinsic to plasma membrane;intracellular membrane-bounded organelle;intracellular organelle;intracellular part;membrane part;membrane-bounded organelle;membrane-bounded vesicle;organelle;plasm…		+		0.87985	0.88076	1.0507	1.0381	0.93698	0.86853	0.96825	1.0354	0.95123	0.91888	1.0613	1.0778	Recycling Receptors
33	Q9NY61	Q9NY61	Protein AATF	AATF	S	316	TKPNAGSEEISSE	Casein kinase II substrate motif;G protein-coupled receptor kinase 1 substrate motif;GSK3 kinase substrate motif	biological adhesion;biological regulation;cell adhesion;cell division;cell surface receptor linked signaling pathway;cellular component biogenesis;cellular component biogenesis at cellular level;cellular component organization or biogenesis;cellular component organization or biogenesis at cellular level;cellular process;cellular response to stimulus;cellular response to stress;embryonic cleavage;…	binding;leucine zipper domain binding;LRR domain binding;nucleic acid binding transcription factor activity;protein binding;protein domain specific binding;sequence-specific DNA binding transcription factor activity	adherens junction;anchoring junction;cell junction;cell part;cell-substrate adherens junction;cell-substrate junction;centrosome;cytoplasm;cytoplasmic part;cytoskeletal part;focal adhesion;Golgi apparatus;intracellular membrane-bounded organelle;intracellular non-membrane-bounded organelle;intracellular organelle;intracellular organelle part;intracellular part;membrane-bounded organelle;microtubu…				1.2016		0.73763						1.5845	1.9961	1.082	1.2454	Early Signaling
34	Q9NY61	Q9NY61	Protein AATF	AATF	S	320	AGSEEISSEDDEL	Casein kinase I substrate motif;Casein kinase II substrate motif;MAPKAPK2 kinase substrate motif;Pyruvate dehydrogenase kinase substrate motif	biological adhesion;biological regulation;cell adhesion;cell division;cell surface receptor linked signaling pathway;cellular component biogenesis;cellular component biogenesis at cellular level;cellular component organization or biogenesis;cellular component organization or biogenesis at cellular level;cellular process;cellular response to stimulus;cellular response to stress;embryonic cleavage;…	binding;leucine zipper domain binding;LRR domain binding;nucleic acid binding transcription factor activity;protein binding;protein domain specific binding;sequence-specific DNA binding transcription factor activity	adherens junction;anchoring junction;cell junction;cell part;cell-substrate adherens junction;cell-substrate junction;centrosome;cytoplasm;cytoplasmic part;cytoskeletal part;focal adhesion;Golgi apparatus;intracellular membrane-bounded organelle;intracellular non-membrane-bounded organelle;intracellular organelle;intracellular organelle part;intracellular part;membrane-bounded organelle;microtubu…				1.0736	1.2616	0.97995	1.3416		1.1203		0.82899	1.5845	1.7446	1.082	1.3006
35	Q9NY61	Q9NY61	Protein AATF	AATF	S	321	GSEEISSEDDELV	Casein kinase I substrate motif;Casein kinase II substrate motif;G protein-coupled receptor kinase 1 substrate motif;MDC1 BRCT domain binding motif;Plk1 PBD domain binding motif;Pyruvate dehydrogenase kinase substrate motif	biological adhesion;biological regulation;cell adhesion;cell division;cell surface receptor linked signaling pathway;cellular component biogenesis;cellular component biogenesis at cellular level;cellular component organization or biogenesis;cellular component organization or biogenesis at cellular level;cellular process;cellular response to stimulus;cellular response to stress;embryonic cleavage;…	binding;leucine zipper domain binding;LRR domain binding;nucleic acid binding transcription factor activity;protein binding;protein domain specific binding;sequence-specific DNA binding transcription factor activity	adherens junction;anchoring junction;cell junction;cell part;cell-substrate adherens junction;cell-substrate junction;centrosome;cytoplasm;cytoplasmic part;cytoskeletal part;focal adhesion;Golgi apparatus;intracellular membrane-bounded organelle;intracellular non-membrane-bounded organelle;intracellular organelle;intracellular organelle part;intracellular part;membrane-bounded organelle;microtubu…				1.0736	1.2616	0.97995	1.3416		1.1203		0.82899	1.5845	1.7446	1.082	1.3006
36	Q9NY61	Q9NY61	Protein AATF	AATF	T	310	RYLVDGTKPNAGS	G protein-coupled receptor kinase 1 substrate motif	biological adhesion;biological regulation;cell adhesion;cell division;cell surface receptor linked signaling pathway;cellular component biogenesis;cellular component biogenesis at cellular level;cellular component organization or biogenesis;cellular component organization or biogenesis at cellular level;cellular process;cellular response to stimulus;cellular response to stress;embryonic cleavage;…	binding;leucine zipper domain binding;LRR domain binding;nucleic acid binding transcription factor activity;protein binding;protein domain specific binding;sequence-specific DNA binding transcription factor activity	adherens junction;anchoring junction;cell junction;cell part;cell-substrate adherens junction;cell-substrate junction;centrosome;cytoplasm;cytoplasmic part;cytoskeletal part;focal adhesion;Golgi apparatus;intracellular membrane-bounded organelle;intracellular non-membrane-bounded organelle;intracellular organelle;intracellular organelle part;intracellular part;membrane-bounded organelle;microtubu…				0.96615		0.8388						1.5845	1.155	1.082	0.81714	Early Signaling
37	P33527	P33527	Multidrug resistance-associated protein 1	ABCC1	S	915	QLQRQLSSSSSYS	14-3-3 domain binding motif;Calmodulin-dependent protein kinase II substrate motif;Calmodulin-dependent protein kinase IV substrate motif;Casein kinase I substrate motif;Casein kinase II substrate motif;Chk1 kinase substrate motif;G protein-coupled receptor kinase 1 substrate motif;GSK3 kinase substrate motif;PKA kinase substrate motif;PKC kinase substrate motif	arachidonic acid metabolic process;carboxylic acid metabolic process;cellular alkene metabolic process;cellular ketone metabolic process;cellular lipid metabolic process;cellular metabolic process;cellular process;cobalamin metabolic process;cofactor metabolic process;establishment of localization;fatty acid metabolic process;heterocycle metabolic process;icosanoid metabolic process;leukotriene m…	active transmembrane transporter activity;adenyl nucleotide binding;adenyl ribonucleotide binding;ATP binding;ATPase activity;ATPase activity, coupled;ATPase activity, coupled to movement of substances;ATPase activity, coupled to transmembrane movement of substances;binding;catalytic activity;hydrolase activity;hydrolase activity, acting on acid anhydrides;hydrolase activity, acting on acid anhyd…	basolateral plasma membrane;cell part;extracellular membrane-bounded organelle;extracellular organelle;extracellular region part;extracellular vesicular exosome;integral to membrane;integral to plasma membrane;intrinsic to membrane;intrinsic to plasma membrane;membrane;membrane part;membrane-bounded organelle;membrane-bounded vesicle;organelle;plasma membrane;plasma membrane part;vesicle	ABC transporters;Vitamin digestion and absorption			1.0784		1.3704
38	P33527	P33527	Multidrug resistance-associated protein 1	ABCC1	S	916	LQRQLSSSSSYSG	Casein kinase I substrate motif;Casein kinase II substrate motif;MDC1 BRCT domain binding motif;Plk1 PBD domain binding motif	arachidonic acid metabolic process;carboxylic acid metabolic process;cellular alkene metabolic process;cellular ketone metabolic process;cellular lipid metabolic process;cellular metabolic process;cellular process;cobalamin metabolic process;cofactor metabolic process;establishment of localization;fatty acid metabolic process;heterocycle metabolic process;icosanoid metabolic process;leukotriene m…	active transmembrane transporter activity;adenyl nucleotide binding;adenyl ribonucleotide binding;ATP binding;ATPase activity;ATPase activity, coupled;ATPase activity, coupled to movement of substances;ATPase activity, coupled to transmembrane movement of substances;binding;catalytic activity;hydrolase activity;hydrolase activity, acting on acid anhydrides;hydrolase activity, acting on acid anhyd…	basolateral plasma membrane;cell part;extracellular membrane-bounded organelle;extracellular organelle;extracellular region part;extracellular vesicular exosome;integral to membrane;integral to plasma membrane;intrinsic to membrane;intrinsic to plasma membrane;membrane;membrane part;membrane-bounded organelle;membrane-bounded vesicle;organelle;plasma membrane;plasma membrane part;vesicle	ABC transporters;Vitamin digestion and absorption			0.90873		1.0137		0.86701	1.3837	1.0294	1.2479	0.70598	1.1503	0.83776	1.0206
40	P33527	P33527	Multidrug resistance-associated protein 1	ABCC1	S	919	QLSSSSSYSGDIS	Casein kinase II substrate motif;MAPKAPK2 kinase substrate motif;MDC1 BRCT domain binding motif;Plk1 PBD domain binding motif	arachidonic acid metabolic process;carboxylic acid metabolic process;cellular alkene metabolic process;cellular ketone metabolic process;cellular lipid metabolic process;cellular metabolic process;cellular process;cobalamin metabolic process;cofactor metabolic process;establishment of localization;fatty acid metabolic process;heterocycle metabolic process;icosanoid metabolic process;leukotriene m…	active transmembrane transporter activity;adenyl nucleotide binding;adenyl ribonucleotide binding;ATP binding;ATPase activity;ATPase activity, coupled;ATPase activity, coupled to movement of substances;ATPase activity, coupled to transmembrane movement of substances;binding;catalytic activity;hydrolase activity;hydrolase activity, acting on acid anhydrides;hydrolase activity, acting on acid anhyd…	basolateral plasma membrane;cell part;extracellular membrane-bounded organelle;extracellular organelle;extracellular region part;extracellular vesicular exosome;integral to membrane;integral to plasma membrane;intrinsic to membrane;intrinsic to plasma membrane;membrane;membrane part;membrane-bounded organelle;membrane-bounded vesicle;organelle;plasma membrane;plasma membrane part;vesicle	ABC transporters;Vitamin digestion and absorption			0.90873		1.0137		0.86701	1.3837	1.0294	1.2479	0.70598	1.1503	0.83776	1.0206
41	O15439	O15439	Multidrug resistance-associated protein 4	ABCC4	T	646	QPPVPGTPTLRNR	ERK1,2 kinase substrate motif;GSK3, Erk1, Erk2 and CDK5 kinase motif;GSK-3, ERK1, ERK2, CDK5 substrate motif;WW domain binding motif	biological regulation;blood coagulation;cell activation;cellular process;coagulation;establishment of localization;establishment of localization in cell;exocytosis;hemostasis;metabolic process;multicellular organismal process;oxidation-reduction process;platelet activation;platelet degranulation;positive regulation of biological process;positive regulation of cell proliferation;positive regulatio…	15-hydroxyprostaglandin dehydrogenase (NAD+) activity;active transmembrane transporter activity;adenyl nucleotide binding;adenyl ribonucleotide binding;ATP binding;ATPase activity;ATPase activity, coupled;ATPase activity, coupled to movement of substances;ATPase activity, coupled to transmembrane movement of substances;binding;catalytic activity;hydrolase activity;hydrolase activity, acting on ac…	basolateral plasma membrane;cell part;cytoplasmic part;cytoplasmic vesicle membrane;cytoplasmic vesicle part;integral to membrane;intracellular organelle part;intracellular part;intrinsic to membrane;membrane;membrane part;organelle membrane;organelle part;plasma membrane;plasma membrane part;platelet dense granule membrane;secretory granule membrane;vesicle membrane	ABC transporters;Bile secretion			1.003	2.0429	0.83453	1.6376	1.3793	2.7557	0.81689	1.8467	1.3515	3.1782	0.90685	1.4587
50	Q8NE71	Q8NE71	ATP-binding cassette sub-family F member 1	ABCF1	T	108	KKLSVPTSDEEDE	Casein kinase II substrate motif;DNA dependent Protein kinase substrate motif	biological regulation;biosynthetic process;cellular biosynthetic process;cellular macromolecule biosynthetic process;cellular macromolecule metabolic process;cellular metabolic process;cellular process;cellular protein metabolic process;defense response;establishment of localization;inflammatory response;macromolecule biosynthetic process;macromolecule metabolic process;metabolic process;positive…	adenyl nucleotide binding;adenyl ribonucleotide binding;ATP binding;ATPase activity;binding;catalytic activity;hydrolase activity;hydrolase activity, acting on acid anhydrides;hydrolase activity, acting on acid anhydrides, in phosphorus-containing anhydrides;nucleic acid binding;nucleoside-triphosphatase activity;nucleotide binding;purine nucleotide binding;purine ribonucleoside triphosphate bind…	cell part;cytoplasm;cytoplasmic part;cytosol;envelope;intracellular non-membrane-bounded organelle;intracellular organelle;intracellular organelle part;intracellular part;macromolecular complex;membrane;non-membrane-bounded organelle;nuclear envelope;nuclear part;nucleoplasm;organelle;organelle envelope;organelle part;polysomal ribosome;ribonucleoprotein complex;ribosome				1.2294	1.3368	0.86907	0.92703	1.3373	1.1187	0.82461	0.82208	1.1217	1.0751	0.83629	0.77591
49	Q8NE71	Q8NE71	ATP-binding cassette sub-family F member 1	ABCF1	S	22	GDGESTSPSDKVV	Casein kinase I substrate motif;Casein kinase II substrate motif;ERK1,2 kinase substrate motif;GSK-3, ERK1, ERK2, CDK5 substrate motif;Pyruvate dehydrogenase kinase substrate motif;WW domain binding motif	biological regulation;biosynthetic process;cellular biosynthetic process;cellular macromolecule biosynthetic process;cellular macromolecule metabolic process;cellular metabolic process;cellular process;cellular protein metabolic process;defense response;establishment of localization;inflammatory response;macromolecule biosynthetic process;macromolecule metabolic process;metabolic process;positive…	adenyl nucleotide binding;adenyl ribonucleotide binding;ATP binding;ATPase activity;binding;catalytic activity;hydrolase activity;hydrolase activity, acting on acid anhydrides;hydrolase activity, acting on acid anhydrides, in phosphorus-containing anhydrides;nucleic acid binding;nucleoside-triphosphatase activity;nucleotide binding;purine nucleotide binding;purine ribonucleoside triphosphate bind…	cell part;cytoplasm;cytoplasmic part;cytosol;envelope;intracellular non-membrane-bounded organelle;intracellular organelle;intracellular organelle part;intracellular part;macromolecular complex;membrane;non-membrane-bounded organelle;nuclear envelope;nuclear part;nucleoplasm;organelle;organelle envelope;organelle part;polysomal ribosome;ribonucleoprotein complex;ribosome				1.0696	1.1492	0.783	0.80797	0.87444	0.91933	0.67787	0.72362	1.0432	1.0195	0.79636	0.8089
45	Q8NE71	Q8NE71	ATP-binding cassette sub-family F member 1	ABCF1	S	228	KKAEQGSEEEGEG	BARD1 BRCT domain binding motif;Casein kinase I substrate motif;Casein kinase II substrate motif;G protein-coupled receptor kinase 1 substrate motif	biological regulation;biosynthetic process;cellular biosynthetic process;cellular macromolecule biosynthetic process;cellular macromolecule metabolic process;cellular metabolic process;cellular process;cellular protein metabolic process;defense response;establishment of localization;inflammatory response;macromolecule biosynthetic process;macromolecule metabolic process;metabolic process;positive…	adenyl nucleotide binding;adenyl ribonucleotide binding;ATP binding;ATPase activity;binding;catalytic activity;hydrolase activity;hydrolase activity, acting on acid anhydrides;hydrolase activity, acting on acid anhydrides, in phosphorus-containing anhydrides;nucleic acid binding;nucleoside-triphosphatase activity;nucleotide binding;purine nucleotide binding;purine ribonucleoside triphosphate bind…	cell part;cytoplasm;cytoplasmic part;cytosol;envelope;intracellular non-membrane-bounded organelle;intracellular organelle;intracellular organelle part;intracellular part;macromolecular complex;membrane;non-membrane-bounded organelle;nuclear envelope;nuclear part;nucleoplasm;organelle;organelle envelope;organelle part;polysomal ribosome;ribonucleoprotein complex;ribosome				1.052	1.0264	0.94485	0.98379	1.3665	0.98364	0.90338	0.90499	1.0773	1.0057	0.93269	0.87788
46	Q8NE71	Q8NE71	ATP-binding cassette sub-family F member 1	ABCF1	S	140	ALIQDQSEEEEEE	BARD1 BRCT domain binding motif;Casein kinase II substrate motif;G protein-coupled receptor kinase 1 substrate motif	biological regulation;biosynthetic process;cellular biosynthetic process;cellular macromolecule biosynthetic process;cellular macromolecule metabolic process;cellular metabolic process;cellular process;cellular protein metabolic process;defense response;establishment of localization;inflammatory response;macromolecule biosynthetic process;macromolecule metabolic process;metabolic process;positive…	adenyl nucleotide binding;adenyl ribonucleotide binding;ATP binding;ATPase activity;binding;catalytic activity;hydrolase activity;hydrolase activity, acting on acid anhydrides;hydrolase activity, acting on acid anhydrides, in phosphorus-containing anhydrides;nucleic acid binding;nucleoside-triphosphatase activity;nucleotide binding;purine nucleotide binding;purine ribonucleoside triphosphate bind…	cell part;cytoplasm;cytoplasmic part;cytosol;envelope;intracellular non-membrane-bounded organelle;intracellular organelle;intracellular organelle part;intracellular part;macromolecular complex;membrane;non-membrane-bounded organelle;nuclear envelope;nuclear part;nucleoplasm;organelle;organelle envelope;organelle part;polysomal ribosome;ribonucleoprotein complex;ribosome				1.0693	1	0.92269	0.95021	1.0609	1.0769	0.90988	0.91087	1.0626	1.0136	0.92427	0.74063
47	Q8NE71	Q8NE71	ATP-binding cassette sub-family F member 1	ABCF1	S	105	ERLKKLSVPTSDE	Casein kinase I substrate motif;Casein kinase II substrate motif;G protein-coupled receptor kinase 1 substrate motif;GSK3 kinase substrate motif;Phosphorylase kinase substrate motif;PKA kinase substrate motif;PKC kinase substrate motif	biological regulation;biosynthetic process;cellular biosynthetic process;cellular macromolecule biosynthetic process;cellular macromolecule metabolic process;cellular metabolic process;cellular process;cellular protein metabolic process;defense response;establishment of localization;inflammatory response;macromolecule biosynthetic process;macromolecule metabolic process;metabolic process;positive…	adenyl nucleotide binding;adenyl ribonucleotide binding;ATP binding;ATPase activity;binding;catalytic activity;hydrolase activity;hydrolase activity, acting on acid anhydrides;hydrolase activity, acting on acid anhydrides, in phosphorus-containing anhydrides;nucleic acid binding;nucleoside-triphosphatase activity;nucleotide binding;purine nucleotide binding;purine ribonucleoside triphosphate bind…	cell part;cytoplasm;cytoplasmic part;cytosol;envelope;intracellular non-membrane-bounded organelle;intracellular organelle;intracellular organelle part;intracellular part;macromolecular complex;membrane;non-membrane-bounded organelle;nuclear envelope;nuclear part;nucleoplasm;organelle;organelle envelope;organelle part;polysomal ribosome;ribonucleoprotein complex;ribosome				1.1317	0.7528	0.74368	0.82024	1.1437	0.83307	0.7513	0.74652	1.1118	1.0262	0.78715	0.79345
48	Q8NE71	Q8NE71	ATP-binding cassette sub-family F member 1	ABCF1	S	109	KLSVPTSDEEDEV	BARD1 BRCT domain binding motif;Casein kinase II substrate motif;MAPKAPK2 kinase substrate motif	biological regulation;biosynthetic process;cellular biosynthetic process;cellular macromolecule biosynthetic process;cellular macromolecule metabolic process;cellular metabolic process;cellular process;cellular protein metabolic process;defense response;establishment of localization;inflammatory response;macromolecule biosynthetic process;macromolecule metabolic process;metabolic process;positive…	adenyl nucleotide binding;adenyl ribonucleotide binding;ATP binding;ATPase activity;binding;catalytic activity;hydrolase activity;hydrolase activity, acting on acid anhydrides;hydrolase activity, acting on acid anhydrides, in phosphorus-containing anhydrides;nucleic acid binding;nucleoside-triphosphatase activity;nucleotide binding;purine nucleotide binding;purine ribonucleoside triphosphate bind…	cell part;cytoplasm;cytoplasmic part;cytosol;envelope;intracellular non-membrane-bounded organelle;intracellular organelle;intracellular organelle part;intracellular part;macromolecular complex;membrane;non-membrane-bounded organelle;nuclear envelope;nuclear part;nucleoplasm;organelle;organelle envelope;organelle part;polysomal ribosome;ribonucleoprotein complex;ribosome				0.78857	0.70977	0.8249	0.74618	0.87561	0.86105	0.85986	0.85328	0.85517	0.83617	0.87527	0.8591
52	P00519	P00519	Tyrosine-protein kinase ABL1	ABL1	S	569	DHEPAVSPLLPRK	ERK1,2 kinase substrate motif;G protein-coupled receptor kinase 1 substrate motif;GSK-3, ERK1, ERK2, CDK5 substrate motif;WW domain binding motif	actin cytoskeleton organization;actin filament branching;actin filament organization;actin filament-based process;activated T cell proliferation;activation of immune response;alpha-beta T cell activation;alpha-beta T cell differentiation;anatomical structure development;anatomical structure morphogenesis;antigen receptor-mediated signaling pathway;astrocyte differentiation;autophagy;axon guidance…	actin binding;actin monomer binding;adenyl nucleotide binding;adenyl ribonucleotide binding;adenylyltransferase activity;ATP binding;binding;catalytic activity;cation binding;cytoskeletal protein binding;DNA binding;enzyme binding;ion binding;kinase activity;kinase binding;magnesium ion binding;manganese ion binding;metal ion binding;mitogen-activated protein kinase binding;nicotinate-nucleotide …	actin cytoskeleton;cell leading edge;cell part;cytoplasm;cytoplasmic part;cytoskeleton;cytosol;extrinsic to internal side of plasma membrane;extrinsic to membrane;extrinsic to plasma membrane;intracellular membrane-bounded organelle;intracellular non-membrane-bounded organelle;intracellular organelle;intracellular organelle part;intracellular part;membrane;membrane part;membrane-bounded organelle…	Axon guidance;Cell cycle;Chronic myeloid leukemia;ErbB signaling pathway;Neurotrophin signaling pathway;Pathogenic Escherichia coli infection;Pathways in cancer;Shigellosis;Viral myocarditis	+			0.77522		0.84225	0.90317		0.79248		0.79751	0.77936	0.9358	0.82178	Recycling Receptors
57	P42684	P42684	Abelson tyrosine-protein kinase 2	ABL2	S	936	KVPVLISPTLKHT	Casein kinase II substrate motif;ERK1,2 kinase substrate motif;GSK-3, ERK1, ERK2, CDK5 substrate motif;WW domain binding motif	actin cytoskeleton organization;actin filament bundle assembly;actin filament organization;actin filament-based process;alpha-beta T cell activation;alpha-beta T cell differentiation;anatomical structure morphogenesis;associative learning;astrocyte differentiation;axon guidance;behavior;Bergmann glial cell differentiation;biological regulation;calcium ion homeostasis;cation homeostasis;cell activ…	actin binding;actin filament binding;actin monomer binding;adenyl nucleotide binding;adenyl ribonucleotide binding;ATP binding;binding;catalytic activity;cation binding;cytoskeletal protein binding;ion binding;kinase activity;magnesium ion binding;manganese ion binding;metal ion binding;non-membrane spanning protein tyrosine kinase activity;nucleotide binding;phosphotransferase activity, alcohol …	actin cytoskeleton;cell part;cell projection;cell projection part;cytoplasmic part;cytoskeleton;cytosol;dendritic spine;extrinsic to internal side of plasma membrane;extrinsic to membrane;extrinsic to plasma membrane;intracellular non-membrane-bounded organelle;intracellular organelle;intracellular part;lamellipodium;membrane part;neuron projection;neuron spine;non-membrane-bounded organelle;orga…	ErbB signaling pathway;Viral myocarditis	+		0.77534	0.77431	1.5606	1.4197	1.0787	1.0619	2.0945	1.6467	1.0551	1.0822	1.9828	1.8593	Recycling Receptors
56	P42684	P42684	Abelson tyrosine-protein kinase 2	ABL2	S	631	RKQRDKSPSSLLE	14-3-3 domain binding motif;Calmodulin-dependent protein kinase II substrate motif;Casein kinase I substrate motif;Casein kinase II substrate motif;ERK1,2 kinase substrate motif;Growth associated histone HI kinase substrate motif;GSK-3, ERK1, ERK2, CDK5 substrate motif;MAPKAPK1 kinase substrate motif;PKA kinase substrate motif;PKC kinase substrate motif;WW domain binding motif	actin cytoskeleton organization;actin filament bundle assembly;actin filament organization;actin filament-based process;alpha-beta T cell activation;alpha-beta T cell differentiation;anatomical structure morphogenesis;associative learning;astrocyte differentiation;axon guidance;behavior;Bergmann glial cell differentiation;biological regulation;calcium ion homeostasis;cation homeostasis;cell activ…	actin binding;actin filament binding;actin monomer binding;adenyl nucleotide binding;adenyl ribonucleotide binding;ATP binding;binding;catalytic activity;cation binding;cytoskeletal protein binding;ion binding;kinase activity;magnesium ion binding;manganese ion binding;metal ion binding;non-membrane spanning protein tyrosine kinase activity;nucleotide binding;phosphotransferase activity, alcohol …	actin cytoskeleton;cell part;cell projection;cell projection part;cytoplasmic part;cytoskeleton;cytosol;dendritic spine;extrinsic to internal side of plasma membrane;extrinsic to membrane;extrinsic to plasma membrane;intracellular non-membrane-bounded organelle;intracellular organelle;intracellular part;lamellipodium;membrane part;neuron projection;neuron spine;non-membrane-bounded organelle;orga…	ErbB signaling pathway;Viral myocarditis	+										0.17941		0.26563
54	P42684	P42684	Abelson tyrosine-protein kinase 2	ABL2	S	620	AQASSGSPALPRK	ERK1,2 kinase substrate motif;G protein-coupled receptor kinase 1 substrate motif;GSK-3, ERK1, ERK2, CDK5 substrate motif;WW domain binding motif	actin cytoskeleton organization;actin filament bundle assembly;actin filament organization;actin filament-based process;alpha-beta T cell activation;alpha-beta T cell differentiation;anatomical structure morphogenesis;associative learning;astrocyte differentiation;axon guidance;behavior;Bergmann glial cell differentiation;biological regulation;calcium ion homeostasis;cation homeostasis;cell activ…	actin binding;actin filament binding;actin monomer binding;adenyl nucleotide binding;adenyl ribonucleotide binding;ATP binding;binding;catalytic activity;cation binding;cytoskeletal protein binding;ion binding;kinase activity;magnesium ion binding;manganese ion binding;metal ion binding;non-membrane spanning protein tyrosine kinase activity;nucleotide binding;phosphotransferase activity, alcohol …	actin cytoskeleton;cell part;cell projection;cell projection part;cytoplasmic part;cytoskeleton;cytosol;dendritic spine;extrinsic to internal side of plasma membrane;extrinsic to membrane;extrinsic to plasma membrane;intracellular non-membrane-bounded organelle;intracellular organelle;intracellular part;lamellipodium;membrane part;neuron projection;neuron spine;non-membrane-bounded organelle;orga…	ErbB signaling pathway;Viral myocarditis	+		0.75977	0.75575	1.1228	1.0992	0.64868	0.61679	0.90368	0.80393		0.54517		0.65124	Recycling Receptors
59	O14639	O14639	Actin-binding LIM protein 1	ABLIM1	S	706	RMDRGVSMPNMLE	14-3-3 domain binding motif;Calmodulin-dependent protein kinase I substrate motif;Calmodulin-dependent protein kinase II alpha substrate motif;Calmodulin-dependent protein kinase II substrate motif;Calmodulin-dependent protein kinase IV substrate motif;Chk1 kinase substrate motif;PKA kinase substrate motif;PKC kinase substrate motif	anatomical structure formation involved in morphogenesis;anatomical structure morphogenesis;axon guidance;biological regulation;cell projection assembly;cell projection organization;cellular component assembly;cellular component assembly at cellular level;cellular component assembly involved in morphogenesis;cellular component organization;cellular component organization at cellular level;cellula…	actin binding;binding;cation binding;cytoskeletal protein binding;ion binding;metal ion binding;protein binding;transition metal ion binding;zinc ion binding	actin cytoskeleton;actin filament bundle;actomyosin;cell part;cell projection;cytoplasm;cytoskeletal part;cytoskeleton;intracellular non-membrane-bounded organelle;intracellular organelle;intracellular organelle part;intracellular part;lamellipodium;non-membrane-bounded organelle;organelle;organelle part;stress fiber	Axon guidance				1.0056		1.2422	0.82743	0.85753	0.98859	1.1128	0.78822		0.8935		Recycling Receptors
104	Q13085	Q13085	Acetyl-CoA carboxylase 1	ACACA	S	80	HIRSSMSGLHLVK	AMP-activated protein kinase substrate motif	acetyl-CoA metabolic process;acyl-CoA biosynthetic process;acyl-CoA metabolic process;acylglycerol biosynthetic process;acylglycerol metabolic process;amine transport;amino acid transmembrane transport;amino acid transport;anatomical structure homeostasis;betaine transport;biological regulation;biosynthetic process;biotin metabolic process;carboxylic acid biosynthetic process;carboxylic acid meta…	acetyl-CoA carboxylase activity;adenyl nucleotide binding;adenyl ribonucleotide binding;ATP binding;binding;biotin carboxylase activity;catalytic activity;cation binding;CoA carboxylase activity;ion binding;ligase activity;ligase activity, forming carbon-carbon bonds;ligase activity, forming carbon-nitrogen bonds;metal ion binding;nucleotide binding;purine nucleotide binding;purine ribonucleoside…	actin cytoskeleton;cell part;cytoplasm;cytoplasmic part;cytoskeleton;cytosol;extracellular membrane-bounded organelle;extracellular organelle;extracellular region part;extracellular vesicular exosome;intracellular membrane-bounded organelle;intracellular non-membrane-bounded organelle;intracellular organelle;intracellular organelle part;intracellular part;membrane-bounded organelle;membrane-bound…	Fatty acid biosynthesis;Insulin signaling pathway;Propanoate metabolism;Pyruvate metabolism			0.75402	0.56109	0.35618	0.44277	1.3811		1.1905
100	Q13085	Q13085	Acetyl-CoA carboxylase 1	ACACA	S	23	SRFIIGSVSEDNS	Casein kinase II substrate motif	acetyl-CoA metabolic process;acyl-CoA biosynthetic process;acyl-CoA metabolic process;acylglycerol biosynthetic process;acylglycerol metabolic process;amine transport;amino acid transmembrane transport;amino acid transport;anatomical structure homeostasis;betaine transport;biological regulation;biosynthetic process;biotin metabolic process;carboxylic acid biosynthetic process;carboxylic acid meta…	acetyl-CoA carboxylase activity;adenyl nucleotide binding;adenyl ribonucleotide binding;ATP binding;binding;biotin carboxylase activity;catalytic activity;cation binding;CoA carboxylase activity;ion binding;ligase activity;ligase activity, forming carbon-carbon bonds;ligase activity, forming carbon-nitrogen bonds;metal ion binding;nucleotide binding;purine nucleotide binding;purine ribonucleoside…	actin cytoskeleton;cell part;cytoplasm;cytoplasmic part;cytoskeleton;cytosol;extracellular membrane-bounded organelle;extracellular organelle;extracellular region part;extracellular vesicular exosome;intracellular membrane-bounded organelle;intracellular non-membrane-bounded organelle;intracellular organelle;intracellular organelle part;intracellular part;membrane-bounded organelle;membrane-bound…	Fatty acid biosynthesis;Insulin signaling pathway;Propanoate metabolism;Pyruvate metabolism											3.442	5.0071	1.7217	2.4116	Early Signaling
101	Q13085	Q13085	Acetyl-CoA carboxylase 1	ACACA	S	29	SVSEDNSEDEISN	BARD1 BRCT domain binding motif;Casein kinase I substrate motif;Casein kinase II substrate motif;G protein-coupled receptor kinase 1 substrate motif;MAPKAPK2 kinase substrate motif	acetyl-CoA metabolic process;acyl-CoA biosynthetic process;acyl-CoA metabolic process;acylglycerol biosynthetic process;acylglycerol metabolic process;amine transport;amino acid transmembrane transport;amino acid transport;anatomical structure homeostasis;betaine transport;biological regulation;biosynthetic process;biotin metabolic process;carboxylic acid biosynthetic process;carboxylic acid meta…	acetyl-CoA carboxylase activity;adenyl nucleotide binding;adenyl ribonucleotide binding;ATP binding;binding;biotin carboxylase activity;catalytic activity;cation binding;CoA carboxylase activity;ion binding;ligase activity;ligase activity, forming carbon-carbon bonds;ligase activity, forming carbon-nitrogen bonds;metal ion binding;nucleotide binding;purine nucleotide binding;purine ribonucleoside…	actin cytoskeleton;cell part;cytoplasm;cytoplasmic part;cytoskeleton;cytosol;extracellular membrane-bounded organelle;extracellular organelle;extracellular region part;extracellular vesicular exosome;intracellular membrane-bounded organelle;intracellular non-membrane-bounded organelle;intracellular organelle;intracellular organelle part;intracellular part;membrane-bounded organelle;membrane-bound…	Fatty acid biosynthesis;Insulin signaling pathway;Propanoate metabolism;Pyruvate metabolism			1.1048	1.0846	1.0336	1.0622	0.91173	0.90325	0.82552	0.87344	0.84701	0.75211	0.91823	0.80484
103	Q13085	Q13085	Acetyl-CoA carboxylase 1	ACACA	S	5	__MDEPSPLAQPL	Casein kinase I substrate motif;DNA dependent Protein kinase substrate motif;ERK1,2 kinase substrate motif;GSK-3, ERK1, ERK2, CDK5 substrate motif;WW domain binding motif	acetyl-CoA metabolic process;acyl-CoA biosynthetic process;acyl-CoA metabolic process;acylglycerol biosynthetic process;acylglycerol metabolic process;amine transport;amino acid transmembrane transport;amino acid transport;anatomical structure homeostasis;betaine transport;biological regulation;biosynthetic process;biotin metabolic process;carboxylic acid biosynthetic process;carboxylic acid meta…	acetyl-CoA carboxylase activity;adenyl nucleotide binding;adenyl ribonucleotide binding;ATP binding;binding;biotin carboxylase activity;catalytic activity;cation binding;CoA carboxylase activity;ion binding;ligase activity;ligase activity, forming carbon-carbon bonds;ligase activity, forming carbon-nitrogen bonds;metal ion binding;nucleotide binding;purine nucleotide binding;purine ribonucleoside…	actin cytoskeleton;cell part;cytoplasm;cytoplasmic part;cytoskeleton;cytosol;extracellular membrane-bounded organelle;extracellular organelle;extracellular region part;extracellular vesicular exosome;intracellular membrane-bounded organelle;intracellular non-membrane-bounded organelle;intracellular organelle;intracellular organelle part;intracellular part;membrane-bounded organelle;membrane-bound…	Fatty acid biosynthesis;Insulin signaling pathway;Propanoate metabolism;Pyruvate metabolism			0.80573		0.88228		0.92329		0.83		1.0833		1.0644		Early Signaling
105	Q15057	Q15057	Arf-GAP with coiled-coil, ANK repeat and PH domain-containing protein 2	ACAP2	S	521	KYSISLSPPEQQK	Casein kinase II substrate motif;ERK1,2 kinase substrate motif;GSK-3, ERK1, ERK2, CDK5 substrate motif;MAPKAPK2 kinase substrate motif;WW domain binding motif		binding;cation binding;enzyme activator activity;enzyme regulator activity;GTPase activator activity;GTPase regulator activity;ion binding;metal ion binding;nucleoside-triphosphatase regulator activity;transition metal ion binding;zinc ion binding	cell part;cytoplasmic part;endosomal part;endosome membrane;intracellular organelle part;intracellular part;membrane;organelle membrane;organelle part	Endocytosis			0.94897	0.78091	1.132	0.87539	1.118	0.86974	1.0824	0.7894	1.04	0.85588	1.201	0.83868	Recycling Receptors	+
115	P12821	P12821	Angiotensin-converting enzyme	ACE	S	362	EVVCHASAWDFYN	Casein kinase II substrate motif;Pyruvate dehydrogenase kinase substrate motif	acid secretion;anatomical structure development;angiotensin catabolic process in blood;angiotensin maturation;antigen processing and presentation;antigen processing and presentation of peptide antigen;antigen processing and presentation of peptide antigen via MHC class I;arachidonic acid secretion;beta-amyloid metabolic process;biological regulation;blood vessel remodeling;carboxylic acid transpo…	actin binding;anion binding;binding;bradykinin receptor binding;carboxypeptidase activity;catalytic activity;cation binding;chloride ion binding;cytoskeletal protein binding;drug binding;endopeptidase activity;enzyme binding;exopeptidase activity;G-protein-coupled receptor binding;hydrolase activity;ion binding;kinase binding;metal ion binding;metallopeptidase activity;mitogen-activated protein k…	cell part;cytoplasmic part;endosome;external side of plasma membrane;extracellular membrane-bounded organelle;extracellular organelle;extracellular region;extracellular region part;extracellular space;extracellular vesicular exosome;integral to membrane;intracellular membrane-bounded organelle;intracellular organelle;intracellular part;intrinsic to membrane;lysosome;lytic vacuole;membrane;membran…	Chagas disease (American trypanosomiasis);Hypertrophic cardiomyopathy (HCM);Renin-angiotensin system			0.87354	0.86165	0.92425	0.90048						0.82592		0.96412
123	Q9UKV3	Q9UKV3	Apoptotic chromatin condensation inducer in the nucleus	ACIN1	S	714	RLSQPESAEKHVT	b-Adrenergic Receptor kinase substrate motif;Casein kinase II substrate motif;MAPKAPK2 kinase substrate motif	apoptosis;apoptotic chromosome condensation;biological regulation;cell death;cell differentiation;cellular component disassembly;cellular component disassembly at cellular level;cellular component disassembly involved in apoptosis;cellular component organization;cellular component organization at cellular level;cellular component organization or biogenesis;cellular component organization or bioge…	ATPase activity;binding;catalytic activity;enzyme binding;hydrolase activity;hydrolase activity, acting on acid anhydrides;hydrolase activity, acting on acid anhydrides, in phosphorus-containing anhydrides;nucleic acid binding;nucleoside-triphosphatase activity;nucleotide binding;protein binding;pyrophosphatase activity	cell part;cytoplasm;cytoplasmic part;cytosol;intracellular membrane-bounded organelle;intracellular non-membrane-bounded organelle;intracellular organelle;intracellular organelle part;intracellular part;membrane;membrane-bounded organelle;non-membrane-bounded organelle;nuclear body;nuclear part;nuclear speck;nucleolus;nucleoplasm;nucleoplasm part;nucleus;organelle;organelle part;plasma membrane	mRNA surveillance pathway;RNA transport;Spliceosome			2.5192		1.1323						1.7981		1.3729
132	Q9UKV3	Q9UKV3	Apoptotic chromatin condensation inducer in the nucleus	ACIN1	S	365	KEMKTTSPLEEEE	Casein kinase II substrate motif;ERK1,2 kinase substrate motif;GSK-3, ERK1, ERK2, CDK5 substrate motif;PKA kinase substrate motif;PKC kinase substrate motif;WW domain binding motif	apoptosis;apoptotic chromosome condensation;biological regulation;cell death;cell differentiation;cellular component disassembly;cellular component disassembly at cellular level;cellular component disassembly involved in apoptosis;cellular component organization;cellular component organization at cellular level;cellular component organization or biogenesis;cellular component organization or bioge…	ATPase activity;binding;catalytic activity;enzyme binding;hydrolase activity;hydrolase activity, acting on acid anhydrides;hydrolase activity, acting on acid anhydrides, in phosphorus-containing anhydrides;nucleic acid binding;nucleoside-triphosphatase activity;nucleotide binding;protein binding;pyrophosphatase activity	cell part;cytoplasm;cytoplasmic part;cytosol;intracellular membrane-bounded organelle;intracellular non-membrane-bounded organelle;intracellular organelle;intracellular organelle part;intracellular part;membrane;membrane-bounded organelle;non-membrane-bounded organelle;nuclear body;nuclear part;nuclear speck;nucleolus;nucleoplasm;nucleoplasm part;nucleus;organelle;organelle part;plasma membrane	mRNA surveillance pathway;RNA transport;Spliceosome				0.96743		1.7431	0.95822		0.69967		1.153		2.2613
121	Q9UKV3	Q9UKV3	Apoptotic chromatin condensation inducer in the nucleus	ACIN1	S	838	GVPAGNSDTEGGQ	Casein kinase II substrate motif	apoptosis;apoptotic chromosome condensation;biological regulation;cell death;cell differentiation;cellular component disassembly;cellular component disassembly at cellular level;cellular component disassembly involved in apoptosis;cellular component organization;cellular component organization at cellular level;cellular component organization or biogenesis;cellular component organization or bioge…	ATPase activity;binding;catalytic activity;enzyme binding;hydrolase activity;hydrolase activity, acting on acid anhydrides;hydrolase activity, acting on acid anhydrides, in phosphorus-containing anhydrides;nucleic acid binding;nucleoside-triphosphatase activity;nucleotide binding;protein binding;pyrophosphatase activity	cell part;cytoplasm;cytoplasmic part;cytosol;intracellular membrane-bounded organelle;intracellular non-membrane-bounded organelle;intracellular organelle;intracellular organelle part;intracellular part;membrane;membrane-bounded organelle;non-membrane-bounded organelle;nuclear body;nuclear part;nuclear speck;nucleolus;nucleoplasm;nucleoplasm part;nucleus;organelle;organelle part;plasma membrane	mRNA surveillance pathway;RNA transport;Spliceosome								0.78553		0.486	3.8639		2.4469		Early Signaling
122	Q9UKV3	Q9UKV3	Apoptotic chromatin condensation inducer in the nucleus	ACIN1	S	710	VQARRLSQPESAE	14-3-3 domain binding motif;ATM kinase substrate motif;Calmodulin-dependent protein kinase II substrate motif;Casein kinase II substrate motif;DNA dependent Protein kinase substrate motif;G protein-coupled receptor kinase 1 substrate motif;GSK3 kinase substrate motif;PAK2 kinase substrate motif;PKA kinase substrate motif;PKC epsilon kinase substrate motif;PKC kinase substrate motif	apoptosis;apoptotic chromosome condensation;biological regulation;cell death;cell differentiation;cellular component disassembly;cellular component disassembly at cellular level;cellular component disassembly involved in apoptosis;cellular component organization;cellular component organization at cellular level;cellular component organization or biogenesis;cellular component organization or bioge…	ATPase activity;binding;catalytic activity;enzyme binding;hydrolase activity;hydrolase activity, acting on acid anhydrides;hydrolase activity, acting on acid anhydrides, in phosphorus-containing anhydrides;nucleic acid binding;nucleoside-triphosphatase activity;nucleotide binding;protein binding;pyrophosphatase activity	cell part;cytoplasm;cytoplasmic part;cytosol;intracellular membrane-bounded organelle;intracellular non-membrane-bounded organelle;intracellular organelle;intracellular organelle part;intracellular part;membrane;membrane-bounded organelle;non-membrane-bounded organelle;nuclear body;nuclear part;nuclear speck;nucleolus;nucleoplasm;nucleoplasm part;nucleus;organelle;organelle part;plasma membrane	mRNA surveillance pathway;RNA transport;Spliceosome			1.5805	1.1761	1.2878	1.0627	1.294	1.3787	1.485	1.6038	1.3612	1.5226	2.6515	2.8866
133	Q9UKV3	Q9UKV3	Apoptotic chromatin condensation inducer in the nucleus	ACIN1	T	414	TASEEETPPPLLT	b-Adrenergic Receptor kinase substrate motif;Casein kinase I substrate motif;GSK-3, ERK1, ERK2, CDK5 substrate motif;MAPKAPK2 kinase substrate motif;WW domain binding motif	apoptosis;apoptotic chromosome condensation;biological regulation;cell death;cell differentiation;cellular component disassembly;cellular component disassembly at cellular level;cellular component disassembly involved in apoptosis;cellular component organization;cellular component organization at cellular level;cellular component organization or biogenesis;cellular component organization or bioge…	ATPase activity;binding;catalytic activity;enzyme binding;hydrolase activity;hydrolase activity, acting on acid anhydrides;hydrolase activity, acting on acid anhydrides, in phosphorus-containing anhydrides;nucleic acid binding;nucleoside-triphosphatase activity;nucleotide binding;protein binding;pyrophosphatase activity	cell part;cytoplasm;cytoplasmic part;cytosol;intracellular membrane-bounded organelle;intracellular non-membrane-bounded organelle;intracellular organelle;intracellular organelle part;intracellular part;membrane;membrane-bounded organelle;non-membrane-bounded organelle;nuclear body;nuclear part;nuclear speck;nucleolus;nucleoplasm;nucleoplasm part;nucleus;organelle;organelle part;plasma membrane	mRNA surveillance pathway;RNA transport;Spliceosome			0.9999		0.77073							1.6076		1.5465	Early Signaling
131	Q9UKV3	Q9UKV3	Apoptotic chromatin condensation inducer in the nucleus	ACIN1	S	657	NSRKSLSPGVSRD	Casein kinase I substrate motif;ERK1,2 kinase substrate motif;G protein-coupled receptor kinase 1 substrate motif;GSK3 kinase substrate motif;GSK-3, ERK1, ERK2, CDK5 substrate motif;PKA kinase substrate motif;PKC kinase substrate motif;WW domain binding motif	apoptosis;apoptotic chromosome condensation;biological regulation;cell death;cell differentiation;cellular component disassembly;cellular component disassembly at cellular level;cellular component disassembly involved in apoptosis;cellular component organization;cellular component organization at cellular level;cellular component organization or biogenesis;cellular component organization or bioge…	ATPase activity;binding;catalytic activity;enzyme binding;hydrolase activity;hydrolase activity, acting on acid anhydrides;hydrolase activity, acting on acid anhydrides, in phosphorus-containing anhydrides;nucleic acid binding;nucleoside-triphosphatase activity;nucleotide binding;protein binding;pyrophosphatase activity	cell part;cytoplasm;cytoplasmic part;cytosol;intracellular membrane-bounded organelle;intracellular non-membrane-bounded organelle;intracellular organelle;intracellular organelle part;intracellular part;membrane;membrane-bounded organelle;non-membrane-bounded organelle;nuclear body;nuclear part;nuclear speck;nucleolus;nucleoplasm;nucleoplasm part;nucleus;organelle;organelle part;plasma membrane	mRNA surveillance pathway;RNA transport;Spliceosome			1.6245	0.97316	0.72382	0.79554	1.4454	1.4469	0.85924	0.72207	1.7802	2.0716	1.3672	2.0299
116	Q9UKV3	Q9UKV3	Apoptotic chromatin condensation inducer in the nucleus	ACIN1	S	240	ARAAKLSEGSQPA	Casein kinase I substrate motif;Casein kinase II substrate motif;G protein-coupled receptor kinase 1 substrate motif;PKA kinase substrate motif;PKC kinase substrate motif	apoptosis;apoptotic chromosome condensation;biological regulation;cell death;cell differentiation;cellular component disassembly;cellular component disassembly at cellular level;cellular component disassembly involved in apoptosis;cellular component organization;cellular component organization at cellular level;cellular component organization or biogenesis;cellular component organization or bioge…	ATPase activity;binding;catalytic activity;enzyme binding;hydrolase activity;hydrolase activity, acting on acid anhydrides;hydrolase activity, acting on acid anhydrides, in phosphorus-containing anhydrides;nucleic acid binding;nucleoside-triphosphatase activity;nucleotide binding;protein binding;pyrophosphatase activity	cell part;cytoplasm;cytoplasmic part;cytosol;intracellular membrane-bounded organelle;intracellular non-membrane-bounded organelle;intracellular organelle;intracellular organelle part;intracellular part;membrane;membrane-bounded organelle;non-membrane-bounded organelle;nuclear body;nuclear part;nuclear speck;nucleolus;nucleoplasm;nucleoplasm part;nucleus;organelle;organelle part;plasma membrane	mRNA surveillance pathway;RNA transport;Spliceosome							1.2332	0.85437	1.1812	0.96287	1.1889	1.0264	2.0954	1.7423
117	Q9UKV3	Q9UKV3	Apoptotic chromatin condensation inducer in the nucleus	ACIN1	S	243	AKLSEGSQPAEEE	ATM kinase substrate motif;DNA dependent Protein kinase substrate motif	apoptosis;apoptotic chromosome condensation;biological regulation;cell death;cell differentiation;cellular component disassembly;cellular component disassembly at cellular level;cellular component disassembly involved in apoptosis;cellular component organization;cellular component organization at cellular level;cellular component organization or biogenesis;cellular component organization or bioge…	ATPase activity;binding;catalytic activity;enzyme binding;hydrolase activity;hydrolase activity, acting on acid anhydrides;hydrolase activity, acting on acid anhydrides, in phosphorus-containing anhydrides;nucleic acid binding;nucleoside-triphosphatase activity;nucleotide binding;protein binding;pyrophosphatase activity	cell part;cytoplasm;cytoplasmic part;cytosol;intracellular membrane-bounded organelle;intracellular non-membrane-bounded organelle;intracellular organelle;intracellular organelle part;intracellular part;membrane;membrane-bounded organelle;non-membrane-bounded organelle;nuclear body;nuclear part;nuclear speck;nucleolus;nucleoplasm;nucleoplasm part;nucleus;organelle;organelle part;plasma membrane	mRNA surveillance pathway;RNA transport;Spliceosome							1.2332	0.85437	1.1812	0.96287	1.1889	1.0264	2.0954	1.7423
125	Q9UKV3	Q9UKV3	Apoptotic chromatin condensation inducer in the nucleus	ACIN1	S	384	QGLKEKSKSPSPP	Casein kinase II substrate motif;G protein-coupled receptor kinase 1 substrate motif;GSK3 kinase substrate motif;PKA kinase substrate motif;PKC kinase substrate motif	apoptosis;apoptotic chromosome condensation;biological regulation;cell death;cell differentiation;cellular component disassembly;cellular component disassembly at cellular level;cellular component disassembly involved in apoptosis;cellular component organization;cellular component organization at cellular level;cellular component organization or biogenesis;cellular component organization or bioge…	ATPase activity;binding;catalytic activity;enzyme binding;hydrolase activity;hydrolase activity, acting on acid anhydrides;hydrolase activity, acting on acid anhydrides, in phosphorus-containing anhydrides;nucleic acid binding;nucleoside-triphosphatase activity;nucleotide binding;protein binding;pyrophosphatase activity	cell part;cytoplasm;cytoplasmic part;cytosol;intracellular membrane-bounded organelle;intracellular non-membrane-bounded organelle;intracellular organelle;intracellular organelle part;intracellular part;membrane;membrane-bounded organelle;non-membrane-bounded organelle;nuclear body;nuclear part;nuclear speck;nucleolus;nucleoplasm;nucleoplasm part;nucleus;organelle;organelle part;plasma membrane	mRNA surveillance pathway;RNA transport;Spliceosome			0.88219	0.94015	0.6983	0.68396					1.1514	1.5255	0.9936	1.5364	Early Signaling
119	Q9UKV3	Q9UKV3	Apoptotic chromatin condensation inducer in the nucleus	ACIN1	S	410	LPEQTASEEETPP	BARD1 BRCT domain binding motif;Casein kinase II substrate motif;G protein-coupled receptor kinase 1 substrate motif	apoptosis;apoptotic chromosome condensation;biological regulation;cell death;cell differentiation;cellular component disassembly;cellular component disassembly at cellular level;cellular component disassembly involved in apoptosis;cellular component organization;cellular component organization at cellular level;cellular component organization or biogenesis;cellular component organization or bioge…	ATPase activity;binding;catalytic activity;enzyme binding;hydrolase activity;hydrolase activity, acting on acid anhydrides;hydrolase activity, acting on acid anhydrides, in phosphorus-containing anhydrides;nucleic acid binding;nucleoside-triphosphatase activity;nucleotide binding;protein binding;pyrophosphatase activity	cell part;cytoplasm;cytoplasmic part;cytosol;intracellular membrane-bounded organelle;intracellular non-membrane-bounded organelle;intracellular organelle;intracellular organelle part;intracellular part;membrane;membrane-bounded organelle;non-membrane-bounded organelle;nuclear body;nuclear part;nuclear speck;nucleolus;nucleoplasm;nucleoplasm part;nucleus;organelle;organelle part;plasma membrane	mRNA surveillance pathway;RNA transport;Spliceosome			1.1486	1.0866	0.85686	0.95404	1.0092	0.98928	0.59379	0.69901	1.278	1.4923	1.14	1.5196
130	Q9UKV3	Q9UKV3	Apoptotic chromatin condensation inducer in the nucleus	ACIN1	S	655	SSNSRKSLSPGVS	Casein kinase II substrate motif;PKA kinase substrate motif;PKC kinase substrate motif	apoptosis;apoptotic chromosome condensation;biological regulation;cell death;cell differentiation;cellular component disassembly;cellular component disassembly at cellular level;cellular component disassembly involved in apoptosis;cellular component organization;cellular component organization at cellular level;cellular component organization or biogenesis;cellular component organization or bioge…	ATPase activity;binding;catalytic activity;enzyme binding;hydrolase activity;hydrolase activity, acting on acid anhydrides;hydrolase activity, acting on acid anhydrides, in phosphorus-containing anhydrides;nucleic acid binding;nucleoside-triphosphatase activity;nucleotide binding;protein binding;pyrophosphatase activity	cell part;cytoplasm;cytoplasmic part;cytosol;intracellular membrane-bounded organelle;intracellular non-membrane-bounded organelle;intracellular organelle;intracellular organelle part;intracellular part;membrane;membrane-bounded organelle;non-membrane-bounded organelle;nuclear body;nuclear part;nuclear speck;nucleolus;nucleoplasm;nucleoplasm part;nucleus;organelle;organelle part;plasma membrane	mRNA surveillance pathway;RNA transport;Spliceosome			1.102	0.97316	0.72339	0.79554	1.129	1.033	0.79527	0.64364	1.2408	1.7392	1.1985	1.579
126	Q9UKV3	Q9UKV3	Apoptotic chromatin condensation inducer in the nucleus	ACIN1	S	386	LKEKSKSPSPPRL	Akt kinase substrate motif;Casein kinase II substrate motif;ERK1,2 kinase substrate motif;G protein-coupled receptor kinase 1 substrate motif;Growth associated histone HI kinase substrate motif;GSK-3, ERK1, ERK2, CDK5 substrate motif;PKA kinase substrate motif;PKC kinase substrate motif;WW domain binding motif	apoptosis;apoptotic chromosome condensation;biological regulation;cell death;cell differentiation;cellular component disassembly;cellular component disassembly at cellular level;cellular component disassembly involved in apoptosis;cellular component organization;cellular component organization at cellular level;cellular component organization or biogenesis;cellular component organization or bioge…	ATPase activity;binding;catalytic activity;enzyme binding;hydrolase activity;hydrolase activity, acting on acid anhydrides;hydrolase activity, acting on acid anhydrides, in phosphorus-containing anhydrides;nucleic acid binding;nucleoside-triphosphatase activity;nucleotide binding;protein binding;pyrophosphatase activity	cell part;cytoplasm;cytoplasmic part;cytosol;intracellular membrane-bounded organelle;intracellular non-membrane-bounded organelle;intracellular organelle;intracellular organelle part;intracellular part;membrane;membrane-bounded organelle;non-membrane-bounded organelle;nuclear body;nuclear part;nuclear speck;nucleolus;nucleoplasm;nucleoplasm part;nucleus;organelle;organelle part;plasma membrane	mRNA surveillance pathway;RNA transport;Spliceosome			0.97224	1.0473	0.68698	0.70665	1.1445	1.025	0.80791	0.63053	1.0596	1.6234	0.95173	1.4915
118	Q9UKV3	Q9UKV3	Apoptotic chromatin condensation inducer in the nucleus	ACIN1	S	490	SDTKAESPAEKVP	b-Adrenergic Receptor kinase substrate motif;Casein kinase II substrate motif;ERK1,2 kinase substrate motif;GSK-3, ERK1, ERK2, CDK5 substrate motif;PKA kinase substrate motif;PKC kinase substrate motif;WW domain binding motif	apoptosis;apoptotic chromosome condensation;biological regulation;cell death;cell differentiation;cellular component disassembly;cellular component disassembly at cellular level;cellular component disassembly involved in apoptosis;cellular component organization;cellular component organization at cellular level;cellular component organization or biogenesis;cellular component organization or bioge…	ATPase activity;binding;catalytic activity;enzyme binding;hydrolase activity;hydrolase activity, acting on acid anhydrides;hydrolase activity, acting on acid anhydrides, in phosphorus-containing anhydrides;nucleic acid binding;nucleoside-triphosphatase activity;nucleotide binding;protein binding;pyrophosphatase activity	cell part;cytoplasm;cytoplasmic part;cytosol;intracellular membrane-bounded organelle;intracellular non-membrane-bounded organelle;intracellular organelle;intracellular organelle part;intracellular part;membrane;membrane-bounded organelle;non-membrane-bounded organelle;nuclear body;nuclear part;nuclear speck;nucleolus;nucleoplasm;nucleoplasm part;nucleus;organelle;organelle part;plasma membrane	mRNA surveillance pathway;RNA transport;Spliceosome			0.94373	1.0553	0.57475	0.62924	0.98986	0.92799	0.58679	0.73568	1.1962	1.5475	1.22	1.5527
127	Q9UKV3	Q9UKV3	Apoptotic chromatin condensation inducer in the nucleus	ACIN1	S	388	EKSKSPSPPRLTE	Akt kinase substrate motif;Cdc2 kinase substrate motif;CDK kinase substrate motif;CDK1,2,4,6 kinase substrate motif;DNA dependent Protein kinase substrate motif;ERK1,2 kinase substrate motif;GSK-3, ERK1, ERK2, CDK5 substrate motif;MAPKAPK2 kinase substrate motif;PKA kinase substrate motif;PKC kinase substrate motif;WW domain binding motif	apoptosis;apoptotic chromosome condensation;biological regulation;cell death;cell differentiation;cellular component disassembly;cellular component disassembly at cellular level;cellular component disassembly involved in apoptosis;cellular component organization;cellular component organization at cellular level;cellular component organization or biogenesis;cellular component organization or bioge…	ATPase activity;binding;catalytic activity;enzyme binding;hydrolase activity;hydrolase activity, acting on acid anhydrides;hydrolase activity, acting on acid anhydrides, in phosphorus-containing anhydrides;nucleic acid binding;nucleoside-triphosphatase activity;nucleotide binding;protein binding;pyrophosphatase activity	cell part;cytoplasm;cytoplasmic part;cytosol;intracellular membrane-bounded organelle;intracellular non-membrane-bounded organelle;intracellular organelle;intracellular organelle part;intracellular part;membrane;membrane-bounded organelle;non-membrane-bounded organelle;nuclear body;nuclear part;nuclear speck;nucleolus;nucleoplasm;nucleoplasm part;nucleus;organelle;organelle part;plasma membrane	mRNA surveillance pathway;RNA transport;Spliceosome			0.97224	0.99227	0.68698	0.69521	1.1445	0.94973	0.80791	0.63591	1.0596	1.6234	0.95173	1.4915
124	Q9UKV3	Q9UKV3	Apoptotic chromatin condensation inducer in the nucleus	ACIN1	S	1004	RTAQVPSPPRGKI	Cdc2 kinase substrate motif;CDK kinase substrate motif;CDK1,2,4,6 kinase substrate motif;DNA dependent Protein kinase substrate motif;ERK1,2 kinase substrate motif;GSK-3, ERK1, ERK2, CDK5 substrate motif;WW domain binding motif	apoptosis;apoptotic chromosome condensation;biological regulation;cell death;cell differentiation;cellular component disassembly;cellular component disassembly at cellular level;cellular component disassembly involved in apoptosis;cellular component organization;cellular component organization at cellular level;cellular component organization or biogenesis;cellular component organization or bioge…	ATPase activity;binding;catalytic activity;enzyme binding;hydrolase activity;hydrolase activity, acting on acid anhydrides;hydrolase activity, acting on acid anhydrides, in phosphorus-containing anhydrides;nucleic acid binding;nucleoside-triphosphatase activity;nucleotide binding;protein binding;pyrophosphatase activity	cell part;cytoplasm;cytoplasmic part;cytosol;intracellular membrane-bounded organelle;intracellular non-membrane-bounded organelle;intracellular organelle;intracellular organelle part;intracellular part;membrane;membrane-bounded organelle;non-membrane-bounded organelle;nuclear body;nuclear part;nuclear speck;nucleolus;nucleoplasm;nucleoplasm part;nucleus;organelle;organelle part;plasma membrane	mRNA surveillance pathway;RNA transport;Spliceosome			0.94153	0.9889	0.58327	0.62251	0.95806	0.85438	0.66962	0.51527	1.1917	1.4169	1.1128	1.3138
120	Q9UKV3	Q9UKV3	Apoptotic chromatin condensation inducer in the nucleus	ACIN1	S	478	QLVGGLSPLSSPS	Casein kinase I substrate motif;Casein kinase II substrate motif;ERK1,2 kinase substrate motif;G protein-coupled receptor kinase 1 substrate motif;GSK3 kinase substrate motif;GSK-3, ERK1, ERK2, CDK5 substrate motif;WW domain binding motif	apoptosis;apoptotic chromosome condensation;biological regulation;cell death;cell differentiation;cellular component disassembly;cellular component disassembly at cellular level;cellular component disassembly involved in apoptosis;cellular component organization;cellular component organization at cellular level;cellular component organization or biogenesis;cellular component organization or bioge…	ATPase activity;binding;catalytic activity;enzyme binding;hydrolase activity;hydrolase activity, acting on acid anhydrides;hydrolase activity, acting on acid anhydrides, in phosphorus-containing anhydrides;nucleic acid binding;nucleoside-triphosphatase activity;nucleotide binding;protein binding;pyrophosphatase activity	cell part;cytoplasm;cytoplasmic part;cytosol;intracellular membrane-bounded organelle;intracellular non-membrane-bounded organelle;intracellular organelle;intracellular organelle part;intracellular part;membrane;membrane-bounded organelle;non-membrane-bounded organelle;nuclear body;nuclear part;nuclear speck;nucleolus;nucleoplasm;nucleoplasm part;nucleus;organelle;organelle part;plasma membrane	mRNA surveillance pathway;RNA transport;Spliceosome			0.86641	0.86622	0.4896	0.61866	0.98209	0.96978	0.63226	0.57618	1.0255	1.4828	1.0527	1.4282
136	P25106	P25106	Atypical chemokine receptor 3	ACKR3	S	350	IDASRVSETEYSA	Casein kinase II substrate motif;G protein-coupled receptor kinase 1 substrate motif;PKA kinase substrate motif;PKC kinase substrate motif	anatomical structure formation involved in morphogenesis;angiogenesis;biological adhesion;biological regulation;cell adhesion;cell differentiation;cell surface receptor linked signaling pathway;cellular component organization;cellular component organization or biogenesis;cellular developmental process;cellular macromolecule metabolic process;cellular membrane organization;cellular metabolic proce…	binding;cargo receptor activity;chemokine binding;chemokine receptor activity;coreceptor activity;C-X-C chemokine binding;C-X-C chemokine receptor activity;cytokine binding;G-protein chemoattractant receptor activity;G-protein coupled receptor activity;molecular transducer activity;peptide binding;peptide receptor activity;peptide receptor activity, G-protein coupled;protein binding;receptor acti…	cell part;cell surface;coated pit;cytoplasmic part;early endosome;endosome;integral to membrane;intracellular membrane-bounded organelle;intracellular organelle;intracellular part;intrinsic to membrane;membrane;membrane part;membrane-bounded organelle;organelle;perinuclear region of cytoplasm;plasma membrane;recycling endosome	Cytokine-cytokine receptor interaction			0.92787	0.80112	1.411	1.5316	1.0614	1.2875	1.741	1.6879	1.0172	0.78517	1.4721	1.3546	Recycling Receptors
140	P53396	P53396	ATP-citrate synthase	ACLY	S	455	APSRTASFSESRA	14-3-3 domain binding motif;Calmodulin-dependent protein kinase II substrate motif;Casein kinase II substrate motif;G protein-coupled receptor kinase 1 substrate motif;GSK3 kinase substrate motif;MAPKAPK2 kinase substrate motif;PKA kinase substrate motif;PKC kinase substrate motif	acyl-CoA biosynthetic process;acyl-CoA metabolic process;acylglycerol biosynthetic process;acylglycerol metabolic process;biological regulation;biosynthetic process;carbohydrate metabolic process;carboxylic acid metabolic process;cellular biosynthetic process;cellular carbohydrate metabolic process;cellular ketone metabolic process;cellular lipid metabolic process;cellular metabolic process;cellu…	acid-thiol ligase activity;adenyl nucleotide binding;adenyl ribonucleotide binding;ATP binding;ATP citrate synthase activity;binding;catalytic activity;cation binding;CoA-ligase activity;cofactor binding;ion binding;ligase activity;ligase activity, forming carbon-sulfur bonds;metal ion binding;nucleotide binding;purine nucleotide binding;purine ribonucleoside triphosphate binding;purine ribonucle…	cell part;citrate lyase complex;cytoplasm;cytoplasmic part;cytosol;extracellular membrane-bounded organelle;extracellular organelle;extracellular region part;extracellular vesicular exosome;intracellular membrane-bounded organelle;intracellular organelle;intracellular organelle part;intracellular part;macromolecular complex;membrane;membrane-bounded organelle;membrane-bounded vesicle;mitochondrio…	Carbon fixation pathways in prokaryotes;Citrate cycle (TCA cycle)			1.0437	0.98125	0.95913	0.90957	0.90841	0.95575	0.96235	0.89525	1.0173	0.95049	1.0203	0.95842
138	P53396	P53396	ATP-citrate synthase	ACLY	S	481	PQDSVPSPRSLQG	Casein kinase I substrate motif;Casein kinase II substrate motif;DNA dependent Protein kinase substrate motif;ERK1,2 kinase substrate motif;Growth associated histone HI kinase substrate motif;GSK-3, ERK1, ERK2, CDK5 substrate motif;PKA kinase substrate motif;PKC kinase substrate motif;WW domain binding motif	acyl-CoA biosynthetic process;acyl-CoA metabolic process;acylglycerol biosynthetic process;acylglycerol metabolic process;biological regulation;biosynthetic process;carbohydrate metabolic process;carboxylic acid metabolic process;cellular biosynthetic process;cellular carbohydrate metabolic process;cellular ketone metabolic process;cellular lipid metabolic process;cellular metabolic process;cellu…	acid-thiol ligase activity;adenyl nucleotide binding;adenyl ribonucleotide binding;ATP binding;ATP citrate synthase activity;binding;catalytic activity;cation binding;CoA-ligase activity;cofactor binding;ion binding;ligase activity;ligase activity, forming carbon-sulfur bonds;metal ion binding;nucleotide binding;purine nucleotide binding;purine ribonucleoside triphosphate binding;purine ribonucle…	cell part;citrate lyase complex;cytoplasm;cytoplasmic part;cytosol;extracellular membrane-bounded organelle;extracellular organelle;extracellular region part;extracellular vesicular exosome;intracellular membrane-bounded organelle;intracellular organelle;intracellular organelle part;intracellular part;macromolecular complex;membrane;membrane-bounded organelle;membrane-bounded vesicle;mitochondrio…	Carbon fixation pathways in prokaryotes;Citrate cycle (TCA cycle)			1.0739	0.94994	1.036	1.0869	0.8898	0.89214	0.88606	0.93586	1.056	1.0405	1.0734	1.0527
146	O95573	O95573	Long-chain-fatty-acid--CoA ligase 3	ACSL3	S	683	PVKIRLSPEPWTP	Casein kinase II substrate motif;ERK1,2 kinase substrate motif;GSK-3, ERK1, ERK2, CDK5 substrate motif;PKA kinase substrate motif;PKC kinase substrate motif;WW domain binding motif	acyl-CoA biosynthetic process;acyl-CoA metabolic process;acylglycerol biosynthetic process;acylglycerol metabolic process;anatomical structure development;biological regulation;biosynthetic process;brain development;carboxylic acid biosynthetic process;carboxylic acid metabolic process;cellular biosynthetic process;cellular component assembly;cellular component organization;cellular component org…	adenyl nucleotide binding;adenyl ribonucleotide binding;ATP binding;binding;catalytic activity;enzyme binding;fatty acid ligase activity;kinase binding;ligase activity;ligase activity, forming carbon-sulfur bonds;long-chain fatty acid-CoA ligase activity;nucleotide binding;protein binding;protein domain specific binding;protein kinase binding;purine nucleotide binding;purine ribonucleoside tripho…	cell part;cytoplasmic part;endoplasmic reticulum;endoplasmic reticulum membrane;endoplasmic reticulum part;Golgi apparatus;integral to membrane;intracellular membrane-bounded organelle;intracellular organelle;intracellular organelle part;intracellular part;intrinsic to membrane;lipid particle;membrane;membrane part;membrane-bounded organelle;microbody;microbody membrane;microbody part;mitochondri…	Adipocytokine signaling pathway;Fatty acid metabolism;Peroxisome;PPAR signaling pathway			0.46857	0.57305	0.46649	0.51799	0.65198	0.57113	0.58557	0.571	0.51155	0.48264	0.51126	0.43499
148	O60488	O60488	Long-chain-fatty-acid--CoA ligase 4	ACSL4	T	679	LSPEPWTPETGLV	Casein kinase I substrate motif;ERK1,2 kinase substrate motif;GSK3, Erk1, Erk2 and CDK5 kinase motif;GSK-3, ERK1, ERK2, CDK5 substrate motif;WW domain binding motif	acyl-CoA biosynthetic process;acyl-CoA metabolic process;acylglycerol biosynthetic process;acylglycerol metabolic process;anatomical structure development;biological regulation;biosynthetic process;carboxylic acid metabolic process;carboxylic acid transport;cellular biosynthetic process;cellular ketone metabolic process;cellular lipid metabolic process;cellular metabolic process;cellular process;…	acid-thiol ligase activity;adenyl nucleotide binding;adenyl ribonucleotide binding;arachidonate-CoA ligase activity;ATP binding;binding;catalytic activity;fatty acid ligase activity;ligase activity;ligase activity, forming carbon-sulfur bonds;long-chain fatty acid-CoA ligase activity;nucleotide binding;purine nucleotide binding;purine ribonucleoside triphosphate binding;purine ribonucleotide bind…	cell body;cell part;cytoplasm;cytoplasmic part;endoplasmic reticulum membrane;endoplasmic reticulum part;ER-mitochondrion membrane contact site;extracellular membrane-bounded organelle;extracellular organelle;extracellular region part;extracellular vesicular exosome;integral to membrane;intracellular membrane-bounded organelle;intracellular organelle;intracellular organelle part;intracellular par…	Adipocytokine signaling pathway;Fatty acid metabolism;Peroxisome;PPAR signaling pathway				0.30398		1.1456
147	O60488	O60488	Long-chain-fatty-acid--CoA ligase 4	ACSL4	S	674	PIKVRLSPEPWTP	Casein kinase II substrate motif;ERK1,2 kinase substrate motif;GSK-3, ERK1, ERK2, CDK5 substrate motif;PKA kinase substrate motif;PKC kinase substrate motif;WW domain binding motif	acyl-CoA biosynthetic process;acyl-CoA metabolic process;acylglycerol biosynthetic process;acylglycerol metabolic process;anatomical structure development;biological regulation;biosynthetic process;carboxylic acid metabolic process;carboxylic acid transport;cellular biosynthetic process;cellular ketone metabolic process;cellular lipid metabolic process;cellular metabolic process;cellular process;…	acid-thiol ligase activity;adenyl nucleotide binding;adenyl ribonucleotide binding;arachidonate-CoA ligase activity;ATP binding;binding;catalytic activity;fatty acid ligase activity;ligase activity;ligase activity, forming carbon-sulfur bonds;long-chain fatty acid-CoA ligase activity;nucleotide binding;purine nucleotide binding;purine ribonucleoside triphosphate binding;purine ribonucleotide bind…	cell body;cell part;cytoplasm;cytoplasmic part;endoplasmic reticulum membrane;endoplasmic reticulum part;ER-mitochondrion membrane contact site;extracellular membrane-bounded organelle;extracellular organelle;extracellular region part;extracellular vesicular exosome;integral to membrane;intracellular membrane-bounded organelle;intracellular organelle;intracellular organelle part;intracellular par…	Adipocytokine signaling pathway;Fatty acid metabolism;Peroxisome;PPAR signaling pathway			0.8359	0.63431	0.71186	0.72771	0.77566	0.59929	0.8113	0.64626	0.92123	0.70135	0.81885	0.74485	Early Signaling
149	Q9NR19	Q9NR19	Acetyl-coenzyme A synthetase, cytoplasmic	ACSS2	S	267	GDSTSQSPPIKRS	ERK1,2 kinase substrate motif;GSK-3, ERK1, ERK2, CDK5 substrate motif;MAPKAPK2 kinase substrate motif;WW domain binding motif	acetate biosynthetic process;acetate metabolic process;acetyl-CoA biosynthetic process;acetyl-CoA biosynthetic process from acetate;acetyl-CoA metabolic process;alcohol metabolic process;biosynthetic process;carboxylic acid biosynthetic process;carboxylic acid metabolic process;cellular biosynthetic process;cellular ketone metabolic process;cellular metabolic process;cellular process;coenzyme bio…	acetate-CoA ligase activity;acid-thiol ligase activity;adenyl nucleotide binding;adenyl ribonucleotide binding;AMP binding;ATP binding;binding;catalytic activity;CoA-ligase activity;ligase activity;ligase activity, forming carbon-sulfur bonds;nucleotide binding;purine nucleotide binding;purine ribonucleoside triphosphate binding;purine ribonucleotide binding;ribonucleotide binding	cell part;cytoplasm;cytoplasmic part;cytosol;intracellular membrane-bounded organelle;intracellular organelle;intracellular organelle part;intracellular part;membrane-bounded organelle;nuclear part;nucleoplasm;organelle;organelle part	Carbon fixation pathways in prokaryotes;Glycolysis / Gluconeogenesis;Methane metabolism;Propanoate metabolism;Pyruvate metabolism			1.0386	0.85062	1.011	0.78795	0.75274	0.94449	0.7561	0.98629	0.84581	1.0909	0.78595	1.0022
151	Q9NR19	Q9NR19	Acetyl-coenzyme A synthetase, cytoplasmic	ACSS2	S	30	GRARSWSPPPEVS	14-3-3 domain binding motif;Akt kinase substrate motif;Calmodulin-dependent protein kinase II substrate motif;ERK1,2 kinase substrate motif;GSK-3, ERK1, ERK2, CDK5 substrate motif;MAPKAPK1 kinase substrate motif;PKA kinase substrate motif;PKC kinase substrate motif;WW domain binding motif	acetate biosynthetic process;acetate metabolic process;acetyl-CoA biosynthetic process;acetyl-CoA biosynthetic process from acetate;acetyl-CoA metabolic process;alcohol metabolic process;biosynthetic process;carboxylic acid biosynthetic process;carboxylic acid metabolic process;cellular biosynthetic process;cellular ketone metabolic process;cellular metabolic process;cellular process;coenzyme bio…	acetate-CoA ligase activity;acid-thiol ligase activity;adenyl nucleotide binding;adenyl ribonucleotide binding;AMP binding;ATP binding;binding;catalytic activity;CoA-ligase activity;ligase activity;ligase activity, forming carbon-sulfur bonds;nucleotide binding;purine nucleotide binding;purine ribonucleoside triphosphate binding;purine ribonucleotide binding;ribonucleotide binding	cell part;cytoplasm;cytoplasmic part;cytosol;intracellular membrane-bounded organelle;intracellular organelle;intracellular organelle part;intracellular part;membrane-bounded organelle;nuclear part;nucleoplasm;organelle;organelle part	Carbon fixation pathways in prokaryotes;Glycolysis / Gluconeogenesis;Methane metabolism;Propanoate metabolism;Pyruvate metabolism			0.66599	0.65032	0.67265	0.66445	0.66568	0.62205	0.61495	0.63627	0.70273	0.77857	0.63219	0.65719
154	P60709	P60709	Actin, cytoplasmic 1	ACTB	Y	53	MGQKDSYVGDEAQ	SHP1 phosphatase substrate motif	adherens junction organization;anatomical structure development;anatomical structure homeostasis;ATP-dependent chromatin remodeling;axon guidance;biological adhesion;biological regulation;blood coagulation;cell adhesion;cell junction assembly;cell junction organization;cell surface receptor linked signaling pathway;cell-cell adhesion;cell-cell junction organization;cellular component assembly;cel…	adenyl nucleotide binding;adenyl ribonucleotide binding;ATP binding;binding;cytoskeletal protein binding;enzyme binding;identical protein binding;kinesin binding;nitric-oxide synthase binding;nucleotide binding;protein binding;purine nucleotide binding;purine ribonucleoside triphosphate binding;purine ribonucleotide binding;ribonucleotide binding;structural constituent of cytoskeleton;structural …	adherens junction;anchoring junction;axon;blood microparticle;cell cortex part;cell junction;cell part;cell projection;cell-substrate adherens junction;cell-substrate junction;chromatin;chromosomal part;cortical cytoskeleton;cytoplasm;cytoplasmic part;cytoskeletal part;cytoskeleton;cytosol;extracellular membrane-bounded organelle;extracellular organelle;extracellular region part;extracellular spa…	Adherens junction;Arrhythmogenic right ventricular cardiomyopathy (ARVC);Bacterial invasion of epithelial cells;Dilated cardiomyopathy;Focal adhesion;Hypertrophic cardiomyopathy (HCM);Leukocyte transendothelial migration;Pathogenic Escherichia coli infection;Phagosome;Phototransduction - fly;Regulation of actin cytoskeleton;Shigellosis;Tight junction;Vibrio cholerae infection;Viral myocarditis							2.3495	2.8173	2.5952	2.4873
152	P60709	P60709	Actin, cytoplasmic 1	ACTB	S	323	ITALAPSTMKIKI	DNA dependent Protein kinase substrate motif	adherens junction organization;anatomical structure development;anatomical structure homeostasis;ATP-dependent chromatin remodeling;axon guidance;biological adhesion;biological regulation;blood coagulation;cell adhesion;cell junction assembly;cell junction organization;cell surface receptor linked signaling pathway;cell-cell adhesion;cell-cell junction organization;cellular component assembly;cel…	adenyl nucleotide binding;adenyl ribonucleotide binding;ATP binding;binding;cytoskeletal protein binding;enzyme binding;identical protein binding;kinesin binding;nitric-oxide synthase binding;nucleotide binding;protein binding;purine nucleotide binding;purine ribonucleoside triphosphate binding;purine ribonucleotide binding;ribonucleotide binding;structural constituent of cytoskeleton;structural …	adherens junction;anchoring junction;axon;blood microparticle;cell cortex part;cell junction;cell part;cell projection;cell-substrate adherens junction;cell-substrate junction;chromatin;chromosomal part;cortical cytoskeleton;cytoplasm;cytoplasmic part;cytoskeletal part;cytoskeleton;cytosol;extracellular membrane-bounded organelle;extracellular organelle;extracellular region part;extracellular spa…	Adherens junction;Arrhythmogenic right ventricular cardiomyopathy (ARVC);Bacterial invasion of epithelial cells;Dilated cardiomyopathy;Focal adhesion;Hypertrophic cardiomyopathy (HCM);Leukocyte transendothelial migration;Pathogenic Escherichia coli infection;Phagosome;Phototransduction - fly;Regulation of actin cytoskeleton;Shigellosis;Tight junction;Vibrio cholerae infection;Viral myocarditis			0.93715	0.75218	0.96589	0.91954	0.72387	0.86868	0.80151	0.99592	0.77886	0.71454	0.96388	0.84479	Recycling Receptors
156	P60709	P60709	Actin, cytoplasmic 1	ACTB	S	239	SSSLEKSYELPDG	Casein kinase II substrate motif;G protein-coupled receptor kinase 1 substrate motif;MAPKAPK2 kinase substrate motif	adherens junction organization;anatomical structure development;anatomical structure homeostasis;ATP-dependent chromatin remodeling;axon guidance;biological adhesion;biological regulation;blood coagulation;cell adhesion;cell junction assembly;cell junction organization;cell surface receptor linked signaling pathway;cell-cell adhesion;cell-cell junction organization;cellular component assembly;cel…	adenyl nucleotide binding;adenyl ribonucleotide binding;ATP binding;binding;cytoskeletal protein binding;enzyme binding;identical protein binding;kinesin binding;nitric-oxide synthase binding;nucleotide binding;protein binding;purine nucleotide binding;purine ribonucleoside triphosphate binding;purine ribonucleotide binding;ribonucleotide binding;structural constituent of cytoskeleton;structural …	adherens junction;anchoring junction;axon;blood microparticle;cell cortex part;cell junction;cell part;cell projection;cell-substrate adherens junction;cell-substrate junction;chromatin;chromosomal part;cortical cytoskeleton;cytoplasm;cytoplasmic part;cytoskeletal part;cytoskeleton;cytosol;extracellular membrane-bounded organelle;extracellular organelle;extracellular region part;extracellular spa…	Adherens junction;Arrhythmogenic right ventricular cardiomyopathy (ARVC);Bacterial invasion of epithelial cells;Dilated cardiomyopathy;Focal adhesion;Hypertrophic cardiomyopathy (HCM);Leukocyte transendothelial migration;Pathogenic Escherichia coli infection;Phagosome;Phototransduction - fly;Regulation of actin cytoskeleton;Shigellosis;Tight junction;Vibrio cholerae infection;Viral myocarditis			0.82653	0.7138	0.86804	0.70555	0.85966	0.86158	0.88718	0.75702	0.72957	0.75766	0.73088	0.70334
155	P60709	P60709	Actin, cytoplasmic 1	ACTB	T	66	SKRGILTLKYPIE	Casein kinase II substrate motif;G protein-coupled receptor kinase 1 substrate motif;PKA kinase substrate motif;PKC kinase substrate motif	adherens junction organization;anatomical structure development;anatomical structure homeostasis;ATP-dependent chromatin remodeling;axon guidance;biological adhesion;biological regulation;blood coagulation;cell adhesion;cell junction assembly;cell junction organization;cell surface receptor linked signaling pathway;cell-cell adhesion;cell-cell junction organization;cellular component assembly;cel…	adenyl nucleotide binding;adenyl ribonucleotide binding;ATP binding;binding;cytoskeletal protein binding;enzyme binding;identical protein binding;kinesin binding;nitric-oxide synthase binding;nucleotide binding;protein binding;purine nucleotide binding;purine ribonucleoside triphosphate binding;purine ribonucleotide binding;ribonucleotide binding;structural constituent of cytoskeleton;structural …	adherens junction;anchoring junction;axon;blood microparticle;cell cortex part;cell junction;cell part;cell projection;cell-substrate adherens junction;cell-substrate junction;chromatin;chromosomal part;cortical cytoskeleton;cytoplasm;cytoplasmic part;cytoskeletal part;cytoskeleton;cytosol;extracellular membrane-bounded organelle;extracellular organelle;extracellular region part;extracellular spa…	Adherens junction;Arrhythmogenic right ventricular cardiomyopathy (ARVC);Bacterial invasion of epithelial cells;Dilated cardiomyopathy;Focal adhesion;Hypertrophic cardiomyopathy (HCM);Leukocyte transendothelial migration;Pathogenic Escherichia coli infection;Phagosome;Phototransduction - fly;Regulation of actin cytoskeleton;Shigellosis;Tight junction;Vibrio cholerae infection;Viral myocarditis			0.67102	0.70009	0.87133	1.0173	1.5032	0.90877	1.5425	1.1146	0.98373		0.91532
157	P63267	P68032	Actin, gamma-enteric smooth muscle	ACTG2	T	68	SKRGILTLKYPIE	Casein kinase II substrate motif;G protein-coupled receptor kinase 1 substrate motif;PKA kinase substrate motif;PKC kinase substrate motif	multicellular organismal process;muscle contraction;muscle system process;system process	adenyl nucleotide binding;adenyl ribonucleotide binding;ATP binding;binding;nucleotide binding;purine nucleotide binding;purine ribonucleoside triphosphate binding;purine ribonucleotide binding;ribonucleotide binding	blood microparticle;cell part;cell periphery;cytoplasmic part;cytoskeleton;cytosol;extracellular membrane-bounded organelle;extracellular organelle;extracellular region part;extracellular space;extracellular vesicular exosome;intracellular non-membrane-bounded organelle;intracellular organelle;intracellular part;membrane-bounded organelle;membrane-bounded vesicle;non-membrane-bounded organelle;or…	Vascular smooth muscle contraction			0.91645	0.70009	0.86181	1.0173	1.3985	1.084	1.4148	1.2136	0.98373	1.9243	0.832	0.75725
158	O96019	O96019	Actin-like protein 6A	ACTL6A	S	233	EAVREGSPANWKR	14-3-3 domain binding motif;Calmodulin-dependent protein kinase II substrate motif;ERK1,2 kinase substrate motif;GSK-3, ERK1, ERK2, CDK5 substrate motif;PKA kinase substrate motif;PKC epsilon kinase substrate motif;PKC kinase substrate motif;WW domain binding motif	anatomical structure development;ATP-dependent chromatin remodeling;biological regulation;biosynthetic process;cellular biosynthetic process;cellular component organization;cellular component organization at cellular level;cellular component organization or biogenesis;cellular component organization or biogenesis at cellular level;cellular macromolecule biosynthetic process;cellular macromolecule…	binding;chromatin binding;protein binding transcription factor activity;transcription coactivator activity;transcription cofactor activity;transcription factor binding transcription factor activity	cell part;chromatin;chromatin remodeling complex;chromosomal part;DNA helicase complex;H4/H2A histone acetyltransferase complex;histone acetyltransferase complex;Ino8 complex;intracellular membrane-bounded organelle;intracellular organelle;intracellular organelle part;intracellular part;macromolecular complex;membrane;membrane-bounded organelle;npBAF complex;NuA4 histone acetyltransferase complex…				1.3838	1.407	1.0654	0.99967	1.3586	1.3069	1.0543	1.1418	1.4164	1.4326	1.0842	1.1024
162	Q9H981	Q9H981	Actin-related protein 8	ACTR8	S	412	TTLQHRSQGDPED	ATM kinase substrate motif;Casein kinase II substrate motif;DNA dependent Protein kinase substrate motif;G protein-coupled receptor kinase 1 substrate motif;Pyruvate dehydrogenase kinase substrate motif	biological regulation;biosynthetic process;cell cycle phase;cell cycle process;cell division;cellular biosynthetic process;cellular component organization;cellular component organization at cellular level;cellular component organization or biogenesis;cellular component organization or biogenesis at cellular level;cellular macromolecule biosynthetic process;cellular macromolecule metabolic process…	adenyl nucleotide binding;adenyl ribonucleotide binding;ATP binding;binding;nucleotide binding;purine nucleotide binding;purine ribonucleoside triphosphate binding;purine ribonucleotide binding;ribonucleotide binding	cell part;chromatin remodeling complex;chromosomal part;DNA helicase complex;Ino8 complex;intracellular membrane-bounded organelle;intracellular organelle;intracellular organelle part;intracellular part;macromolecular complex;membrane-bounded organelle;nuclear chromosome part;nuclear part;nucleus;organelle;organelle part;protein complex				1.1008		1.2147		0.94166	0.93167	0.92842	1.2948	0.98009		0.84951
163	P78536	P78536	Disintegrin and metalloproteinase domain-containing protein 17	ADAM17	S	791	SSTAAKSFEDLTD	Casein kinase II substrate motif;Pyruvate dehydrogenase kinase substrate motif	adaptive immune response;adaptive immune response based on somatic recombination of immune receptors built from immunoglobulin superfamily domains;anatomical structure development;B cell activation;B cell differentiation;biological adhesion;biological regulation;cell activation;cell adhesion;cell adhesion mediated by integrin;cell differentiation;cell migration;cell motility;cell surface receptor…	binding;catalytic activity;cation binding;cytokine receptor binding;endopeptidase activity;growth factor receptor binding;hydrolase activity;integrin binding;interleukin-6 receptor binding;ion binding;metal ion binding;metalloendopeptidase activity;metallopeptidase activity;Notch binding;PDZ domain binding;peptidase activity;peptidase activity, acting on L-amino acid peptides;protein binding;prot…	actin cytoskeleton;apical plasma membrane;cell part;cell surface;cytoplasm;cytoskeleton;integral to membrane;integral to plasma membrane;intracellular non-membrane-bounded organelle;intracellular organelle;intracellular part;intrinsic to membrane;intrinsic to plasma membrane;membrane;membrane part;membrane raft;non-membrane-bounded organelle;organelle;plasma membrane;plasma membrane part	Alzheimer's disease;Epithelial cell signaling in Helicobacter pylori infection;Notch signaling pathway			0.4833	0.33342	1.5461	1.2658	0.94727	0.7806	1.5398	1.7032	1.3178	1.6547	2.5886	2.088	Recycling Receptors
164	Q9H013	Q9H013	Disintegrin and metalloproteinase domain-containing protein 19	ADAM19	T	779	KRKVINTPEILRK	GSK-3, ERK1, ERK2, CDK5 substrate motif;PKA kinase substrate motif;WW domain binding motif	anatomical structure development;developmental process;heart development;macromolecule metabolic process;membrane protein ectodomain proteolysis;membrane protein proteolysis;metabolic process;organ development;primary metabolic process;protein metabolic process;proteolysis	binding;catalytic activity;cation binding;endopeptidase activity;hydrolase activity;ion binding;metal ion binding;metalloendopeptidase activity;metallopeptidase activity;peptidase activity;peptidase activity, acting on L-amino acid peptides;transition metal ion binding;zinc ion binding	cell part;integral to membrane;intrinsic to membrane;membrane part				0.69005	0.68425	1.0503	1.109		0.85853		1.2292	0.6823	0.65649	1.1262	1.0898	Recycling Receptors
167	Q13443	Q13443	Disintegrin and metalloproteinase domain-containing protein 9	ADAM9	Y	778	RFAVPTYAAKQPQ	SHP2 N-terminal SH2 domain binding motif;Src kinase substrate motif	activation of MAPKK activity;activation of protein kinase activity;biological adhesion;biological regulation;cell activation;cell adhesion;cell adhesion mediated by integrin;cell differentiation;cell surface receptor linked signaling pathway;cell-cell adhesion;cell-cell adhesion mediated by integrin;cell-matrix adhesion;cell-substrate adhesion;cellular component disassembly;cellular component dis…	binding;catalytic activity;cation binding;collagen binding;endopeptidase activity;enzyme binding;extracellular matrix binding;hydrolase activity;integrin binding;ion binding;kinase binding;laminin binding;metal ion binding;metalloendopeptidase activity;metallopeptidase activity;peptidase activity;peptidase activity, acting on L-amino acid peptides;protein binding;protein complex binding;protein d…	adherens junction;anchoring junction;basolateral plasma membrane;cell junction;cell part;cell surface;cell-substrate adherens junction;cell-substrate junction;cytoplasm;extracellular membrane-bounded organelle;extracellular organelle;extracellular region part;extracellular space;extracellular vesicular exosome;focal adhesion;integral to membrane;intracellular part;intrinsic to external side of pl…				1.1372	1.2025	1.2754	1.3853	1.2311	1.1197	1.3957	1.139	1.207	1.0904	1.2767	1.224	Recycling Receptors
166	Q13443	Q13443	Disintegrin and metalloproteinase domain-containing protein 9	ADAM9	T	761	RHVSPVTPPREVP	Cdc2 kinase substrate motif;CDK1,2,4,6 kinase substrate motif;ERK1,2 kinase substrate motif;GSK3, Erk1, Erk2 and CDK5 kinase motif;GSK-3, ERK1, ERK2, CDK5 substrate motif;WW domain binding motif	activation of MAPKK activity;activation of protein kinase activity;biological adhesion;biological regulation;cell activation;cell adhesion;cell adhesion mediated by integrin;cell differentiation;cell surface receptor linked signaling pathway;cell-cell adhesion;cell-cell adhesion mediated by integrin;cell-matrix adhesion;cell-substrate adhesion;cellular component disassembly;cellular component dis…	binding;catalytic activity;cation binding;collagen binding;endopeptidase activity;enzyme binding;extracellular matrix binding;hydrolase activity;integrin binding;ion binding;kinase binding;laminin binding;metal ion binding;metalloendopeptidase activity;metallopeptidase activity;peptidase activity;peptidase activity, acting on L-amino acid peptides;protein binding;protein complex binding;protein d…	adherens junction;anchoring junction;basolateral plasma membrane;cell junction;cell part;cell surface;cell-substrate adherens junction;cell-substrate junction;cytoplasm;extracellular membrane-bounded organelle;extracellular organelle;extracellular region part;extracellular space;extracellular vesicular exosome;focal adhesion;integral to membrane;intracellular part;intrinsic to external side of pl…				0.98357	0.99589	0.92191	1.0053	1.0475	1.0795	1.0519	1.0777	0.99941	1.0252	1.0143	0.9456
165	Q13443	Q13443	Disintegrin and metalloproteinase domain-containing protein 9	ADAM9	S	758	SVPRHVSPVTPPR	14-3-3 domain binding motif;Calmodulin-dependent protein kinase II substrate motif;Calmodulin-dependent protein kinase IV substrate motif;Casein kinase I substrate motif;Casein kinase II substrate motif;Chk1 kinase substrate motif;ERK1,2 kinase substrate motif;G protein-coupled receptor kinase 1 substrate motif;GSK-3, ERK1, ERK2, CDK5 substrate motif;PKA kinase substrate motif;PKC kinase substrat…	activation of MAPKK activity;activation of protein kinase activity;biological adhesion;biological regulation;cell activation;cell adhesion;cell adhesion mediated by integrin;cell differentiation;cell surface receptor linked signaling pathway;cell-cell adhesion;cell-cell adhesion mediated by integrin;cell-matrix adhesion;cell-substrate adhesion;cellular component disassembly;cellular component dis…	binding;catalytic activity;cation binding;collagen binding;endopeptidase activity;enzyme binding;extracellular matrix binding;hydrolase activity;integrin binding;ion binding;kinase binding;laminin binding;metal ion binding;metalloendopeptidase activity;metallopeptidase activity;peptidase activity;peptidase activity, acting on L-amino acid peptides;protein binding;protein complex binding;protein d…	adherens junction;anchoring junction;basolateral plasma membrane;cell junction;cell part;cell surface;cell-substrate adherens junction;cell-substrate junction;cytoplasm;extracellular membrane-bounded organelle;extracellular organelle;extracellular region part;extracellular space;extracellular vesicular exosome;focal adhesion;integral to membrane;intracellular part;intrinsic to external side of pl…				0.82219	0.85079	1.0579	0.99529	0.95736	0.98901	1.088	1.0431	0.92338	0.92979	1.101	1.0037	Recycling Receptors
169	P55265	P55265	Double-stranded RNA-specific adenosine deaminase	ADAR	S	825	MLLLSRSPEAQPK	Casein kinase II substrate motif;ERK1,2 kinase substrate motif;Growth associated histone HI kinase substrate motif;GSK-3, ERK1, ERK2, CDK5 substrate motif;WW domain binding motif	adenosine to inosine editing;anatomical structure development;base conversion or substitution editing;biological regulation;cell differentiation;cell surface receptor linked signaling pathway;cellular component assembly;cellular component assembly at cellular level;cellular component organization;cellular component organization at cellular level;cellular component organization or biogenesis;cellu…	adenosine deaminase activity;binding;catalytic activity;cation binding;deaminase activity;DNA binding;double-stranded RNA adenosine deaminase activity;hydrolase activity;hydrolase activity, acting on carbon-nitrogen (but not peptide) bonds;hydrolase activity, acting on carbon-nitrogen (but not peptide) bonds, in cyclic amidines;ion binding;metal ion binding;nucleic acid binding	cell part;cytoplasm;intracellular membrane-bounded organelle;intracellular non-membrane-bounded organelle;intracellular organelle;intracellular organelle part;intracellular part;membrane;membrane-bounded organelle;non-membrane-bounded organelle;nuclear part;nucleolus;nucleoplasm;nucleus;organelle;organelle part	Cytosolic DNA-sensing pathway;Measles		+	0.8945	1.0395	1.0477	2.1823	0.885	0.91989	0.98208	1.8105	0.79494	0.8263	0.95829	0.98724	Recycling Receptors
168	P55265	P55265	Double-stranded RNA-specific adenosine deaminase	ADAR	S	823	RTMLLLSRSPEAQ	Casein kinase II substrate motif	adenosine to inosine editing;anatomical structure development;base conversion or substitution editing;biological regulation;cell differentiation;cell surface receptor linked signaling pathway;cellular component assembly;cellular component assembly at cellular level;cellular component organization;cellular component organization at cellular level;cellular component organization or biogenesis;cellu…	adenosine deaminase activity;binding;catalytic activity;cation binding;deaminase activity;DNA binding;double-stranded RNA adenosine deaminase activity;hydrolase activity;hydrolase activity, acting on carbon-nitrogen (but not peptide) bonds;hydrolase activity, acting on carbon-nitrogen (but not peptide) bonds, in cyclic amidines;ion binding;metal ion binding;nucleic acid binding	cell part;cytoplasm;intracellular membrane-bounded organelle;intracellular non-membrane-bounded organelle;intracellular organelle;intracellular organelle part;intracellular part;membrane;membrane-bounded organelle;non-membrane-bounded organelle;nuclear part;nucleolus;nucleoplasm;nucleus;organelle;organelle part	Cytosolic DNA-sensing pathway;Measles		+	1.008	1.083	1.0645	1.1613	0.86878	0.90947	0.96658	1.0033	0.92471	1.4049	1.0435	1.5836	Recycling Receptors
171	O43306	O43306	Adenylate cyclase type 6	ADCY6	S	576	QRTRANSMEGLMP	14-3-3 domain binding motif;Akt kinase substrate motif;Calmodulin-dependent protein kinase II substrate motif;Casein kinase II substrate motif;MAPKAPK1 kinase substrate motif;p70 Ribosomal S6 kinase substrate motif;PKA kinase substrate motif;PKC kinase substrate motif	activation of adenylate cyclase activity;activation of adenylate cyclase activity by G-protein signaling pathway;activation of phospholipase C activity;activation of protein kinase A activity;activation of protein kinase activity;biological regulation;biosynthetic process;cAMP biosynthetic process;cAMP metabolic process;cAMP-mediated signaling;cell communication;cell surface receptor linked signa…	adenyl nucleotide binding;adenyl ribonucleotide binding;adenylate cyclase activity;ATP binding;binding;catalytic activity;cation binding;cyclase activity;enzyme binding;ion binding;kinase binding;lyase activity;metal ion binding;nucleotide binding;phosphorus-oxygen lyase activity;protein binding;protein kinase binding;purine nucleotide binding;purine ribonucleoside triphosphate binding;purine rib…	cell part;cell projection;cilium;integral to membrane;intrinsic to membrane;membrane;membrane part;plasma membrane	Bile secretion;Chemokine signaling pathway;Dilated cardiomyopathy;Endocrine and other factor-regulated calcium reabsorption;Gap junction;Gastric acid secretion;GnRH signaling pathway;Melanogenesis;Oocyte meiosis;Pancreatic secretion;Progesterone-mediated oocyte maturation;Purine metabolism;Salivary secretion;Taste transduction;Vascular smooth muscle contraction;Vasopressin-regulated water reabsor…			0.93669	0.79188	0.89323	0.88686		0.84908		0.81601		0.99733		0.94378	Early Signaling
174	P35611	P35612	Alpha-adducin	ADD1	S	713	KKFRTPSFLKKSK	14-3-3 domain binding motif;Akt kinase substrate motif;AMP-activated protein kinase 2 substrate motif;Calmodulin-dependent protein kinase II substrate motif;DNA dependent Protein kinase substrate motif;MAPKAPK1 kinase substrate motif;PKA kinase substrate motif;PKC kinase substrate motif	actin cytoskeleton organization;actin filament bundle assembly;actin filament capping;actin filament organization;actin filament-based process;anatomical structure homeostasis;anatomical structure morphogenesis;apoptosis;barbed-end actin filament capping;biological regulation;cell communication;cell death;cell differentiation;cell morphogenesis;cell volume homeostasis;cellular component assembly;…	actin binding;actin filament binding;binding;cytoskeletal protein binding;identical protein binding;protein binding;protein dimerization activity;protein heterodimerization activity;protein homodimerization activity;spectrin binding;structural molecule activity;transcription factor binding	adherens junction;anchoring junction;cell junction;cell part;cell projection;cell projection part;cell-substrate adherens junction;cell-substrate junction;cytoplasmic part;cytoskeletal part;cytoskeleton;cytosol;dendritic spine;F-actin capping protein complex;focal adhesion;intermediate filament cytoskeleton;intracellular membrane-bounded organelle;intracellular non-membrane-bounded organelle;intr…				1.1546		1.1983		1.3224	1.381	1.7349	1.5281	1.2016		1.0604
180	P35612	P35612	Beta-adducin	ADD2	S	592	APEEPGSPAKSAP	Casein kinase I substrate motif;Cdc2 kinase substrate motif;CDK kinase substrate motif;CDK1,2,4,6 kinase substrate motif;ERK1,2 kinase substrate motif;G protein-coupled receptor kinase 1 substrate motif;GSK3 kinase substrate motif;GSK-3, ERK1, ERK2, CDK5 substrate motif;WW domain binding motif	actin cytoskeleton organization;actin filament bundle assembly;actin filament capping;actin filament organization;actin filament-based process;anatomical structure development;barbed-end actin filament capping;biological regulation;cellular component assembly;cellular component assembly at cellular level;cellular component organization;cellular component organization at cellular level;cellular co…	actin binding;actin filament binding;binding;cytoskeletal protein binding;identical protein binding;protein binding;protein dimerization activity;protein heterodimerization activity;protein homodimerization activity;spectrin binding;structural molecule activity	cell part;cytoplasmic membrane-bounded vesicle;cytoplasmic part;cytoplasmic vesicle;cytoskeletal part;cytosol;F-actin capping protein complex;intracellular membrane-bounded organelle;intracellular organelle;intracellular organelle part;intracellular part;macromolecular complex;membrane;membrane-bounded organelle;membrane-bounded vesicle;organelle;organelle part;plasma membrane;protein complex;ves…									1.7609		2.1626
192	Q9H2P0	Q9H2P0	Activity-dependent neuroprotector homeobox protein	ADNP	S	921	VIPEDASESEEKL	Casein kinase I substrate motif;Casein kinase II substrate motif;G protein-coupled receptor kinase 1 substrate motif	biological regulation;biosynthetic process;cellular biosynthetic process;cellular macromolecule biosynthetic process;cellular macromolecule metabolic process;cellular metabolic process;cellular nitrogen compound metabolic process;cellular process;macromolecule biosynthetic process;macromolecule metabolic process;metabolic process;negative regulation of apoptosis;negative regulation of biological …	binding;cation binding;chromatin binding;DNA binding;ion binding;metal ion binding;nucleic acid binding	cell part;extracellular region part;extracellular space;intracellular membrane-bounded organelle;intracellular organelle;intracellular part;membrane-bounded organelle;nucleus;organelle				2.2881	0.9597	0.96342	0.98485	1.6928	3.0892	0.91261	1.1038	2.0907	0.91884	1.0889	1.0184
189	Q9H2P0	Q9H2P0	Activity-dependent neuroprotector homeobox protein	ADNP	S	709	PSRLNQSPSLAPV	Casein kinase II substrate motif;ERK1,2 kinase substrate motif;G protein-coupled receptor kinase 1 substrate motif;GSK-3, ERK1, ERK2, CDK5 substrate motif;WW domain binding motif	biological regulation;biosynthetic process;cellular biosynthetic process;cellular macromolecule biosynthetic process;cellular macromolecule metabolic process;cellular metabolic process;cellular nitrogen compound metabolic process;cellular process;macromolecule biosynthetic process;macromolecule metabolic process;metabolic process;negative regulation of apoptosis;negative regulation of biological …	binding;cation binding;chromatin binding;DNA binding;ion binding;metal ion binding;nucleic acid binding	cell part;extracellular region part;extracellular space;intracellular membrane-bounded organelle;intracellular organelle;intracellular part;membrane-bounded organelle;nucleus;organelle									0.85974		1.0694
188	Q9H2P0	Q9H2P0	Activity-dependent neuroprotector homeobox protein	ADNP	S	955	MHNASDSEVDQDD	b-Adrenergic Receptor kinase substrate motif;Casein kinase II substrate motif;G protein-coupled receptor kinase 1 substrate motif;Pyruvate dehydrogenase kinase substrate motif	biological regulation;biosynthetic process;cellular biosynthetic process;cellular macromolecule biosynthetic process;cellular macromolecule metabolic process;cellular metabolic process;cellular nitrogen compound metabolic process;cellular process;macromolecule biosynthetic process;macromolecule metabolic process;metabolic process;negative regulation of apoptosis;negative regulation of biological …	binding;cation binding;chromatin binding;DNA binding;ion binding;metal ion binding;nucleic acid binding	cell part;extracellular region part;extracellular space;intracellular membrane-bounded organelle;intracellular organelle;intracellular part;membrane-bounded organelle;nucleus;organelle				0.99772	1.0877	1.0047	1.035	0.98498	1.0885	0.85068	0.93511	1.0548	1.0297	1.0083	1.005
187	Q9H2P0	Q9H2P0	Activity-dependent neuroprotector homeobox protein	ADNP	S	953	KLMHNASDSEVDQ	AMP-activated protein kinase substrate motif;Casein kinase II substrate motif;HMGCoA Reductase kinase substrate motif	biological regulation;biosynthetic process;cellular biosynthetic process;cellular macromolecule biosynthetic process;cellular macromolecule metabolic process;cellular metabolic process;cellular nitrogen compound metabolic process;cellular process;macromolecule biosynthetic process;macromolecule metabolic process;metabolic process;negative regulation of apoptosis;negative regulation of biological …	binding;cation binding;chromatin binding;DNA binding;ion binding;metal ion binding;nucleic acid binding	cell part;extracellular region part;extracellular space;intracellular membrane-bounded organelle;intracellular organelle;intracellular part;membrane-bounded organelle;nucleus;organelle				1.0863	0.98695	1.0907	1.2053	0.90428	1.3181	0.93698	1.4296	0.64577	1.0297	0.98271	1.005
195	Q16186	Q16186	Proteasomal ubiquitin receptor ADRM1	ADRM1	S	405	DEEEDMSLD____	Casein kinase I substrate motif	biological regulation;biosynthetic process;cellular biosynthetic process;cellular component assembly;cellular component assembly at cellular level;cellular component organization;cellular component organization at cellular level;cellular component organization or biogenesis;cellular component organization or biogenesis at cellular level;cellular macromolecular complex assembly;cellular macromolec…	binding;endopeptidase activator activity;endopeptidase regulator activity;enzyme activator activity;enzyme binding;enzyme regulator activity;peptidase activator activity;peptidase regulator activity;protease binding;proteasome binding;protein binding;protein complex binding	cell part;cytoplasm;integral to membrane;integral to plasma membrane;intracellular organelle part;intracellular part;intrinsic to membrane;intrinsic to plasma membrane;macromolecular complex;membrane;membrane part;nuclear part;nucleoplasm;organelle part;plasma membrane;plasma membrane part;proteasome complex;protein complex				1.146	1.2118	1.4786	1.5965	1.136	1.0819	1.579	1.4467	0.99337	0.96858	1.4159	1.1721	Recycling Receptors
196	P30566	P30566	Adenylosuccinate lyase	ADSL	S	9	AGGDHGSPDSYRS	Casein kinase I substrate motif;Casein kinase II substrate motif;ERK1,2 kinase substrate motif;GSK-3, ERK1, ERK2, CDK5 substrate motif;WW domain binding motif	aerobic respiration;AMP biosynthetic process;AMP metabolic process;biosynthetic process;cellular aromatic compound metabolic process;cellular biosynthetic process;cellular component assembly;cellular component organization;cellular component organization or biogenesis;cellular metabolic process;cellular nitrogen compound biosynthetic process;cellular nitrogen compound metabolic process;cellular p…	(S)-2-(5-amino-1-(5-phospho-D-ribosyl)imidazole-4-carboxamido)succinate AMP-lyase (fumarate-forming) activity;amidine-lyase activity;carbon-nitrogen lyase activity;catalytic activity;lyase activity;N6-(1,2-dicarboxyethyl)AMP AMP-lyase (fumarate-forming) activity	cell part;cytoplasmic part;cytosol;intracellular membrane-bounded organelle;intracellular organelle;intracellular part;membrane-bounded organelle;mitochondrion;organelle	Alanine, aspartate and glutamate metabolism;Purine metabolism			0.64032	0.82728	0.57682	0.86268	0.87288	0.85208	0.97844	0.90454	0.84481	0.78912	0.97124	0.77668
201	Q6ZN18	Q6ZN18	Zinc finger protein AEBP2	AEBP2	S	211	GSLEMSSDGEPLS	Casein kinase I substrate motif;Casein kinase II substrate motif;G protein-coupled receptor kinase 1 substrate motif;MDC1 BRCT domain binding motif;Plk1 PBD domain binding motif	biological regulation;cellular component organization;cellular component organization at cellular level;cellular component organization or biogenesis;cellular component organization or biogenesis at cellular level;cellular process;chromatin modification;chromatin organization;chromosome organization;gene expression;macromolecule metabolic process;metabolic process;negative regulation of biologica…	binding;cation binding;core promoter proximal region DNA binding;core promoter proximal region sequence-specific DNA binding;DNA binding;ion binding;metal ion binding;nucleic acid binding;nucleic acid binding transcription factor activity;protein binding transcription factor activity;regulatory region DNA binding;regulatory region nucleic acid binding;RNA polymerase II core promoter proximal regi…	cell part;ESC/E(Z) complex;histone methyltransferase complex;intracellular organelle part;intracellular part;macromolecular complex;methyltransferase complex;nuclear part;nucleoplasm;nucleoplasm part;organelle part;PcG protein complex;protein complex				1.2699		1.6431		0.83045		1.5765		1.1101		1.7819		Recycling Receptors
199	Q6ZN18	Q6ZN18	Zinc finger protein AEBP2	AEBP2	S	206	SGGRRGSLEMSSD	14-3-3 domain binding motif;Aurora-A kinase substrate motif;Calmodulin-dependent protein kinase II substrate motif;Casein kinase II substrate motif;G protein-coupled receptor kinase 1 substrate motif;GSK3 kinase substrate motif;PAK2 kinase substrate motif;Phosphorylase kinase substrate motif;PKA kinase substrate motif;PKC epsilon kinase substrate motif;PKC kinase substrate motif	biological regulation;cellular component organization;cellular component organization at cellular level;cellular component organization or biogenesis;cellular component organization or biogenesis at cellular level;cellular process;chromatin modification;chromatin organization;chromosome organization;gene expression;macromolecule metabolic process;metabolic process;negative regulation of biologica…	binding;cation binding;core promoter proximal region DNA binding;core promoter proximal region sequence-specific DNA binding;DNA binding;ion binding;metal ion binding;nucleic acid binding;nucleic acid binding transcription factor activity;protein binding transcription factor activity;regulatory region DNA binding;regulatory region nucleic acid binding;RNA polymerase II core promoter proximal regi…	cell part;ESC/E(Z) complex;histone methyltransferase complex;intracellular organelle part;intracellular part;macromolecular complex;methyltransferase complex;nuclear part;nucleoplasm;nucleoplasm part;organelle part;PcG protein complex;protein complex				1.1541	1.0773	1.2206	1.2954	1.0469	1.3476	1.551	1.2964	1.0419	1.5454	1.366	1.7369	Recycling Receptors
197	Q6ZN18	Q6ZN18	Zinc finger protein AEBP2	AEBP2	S	18	EELSRLSPLPPGS	ERK1,2 kinase substrate motif;G protein-coupled receptor kinase 1 substrate motif;GSK-3, ERK1, ERK2, CDK5 substrate motif;PKA kinase substrate motif;PKC kinase substrate motif;WW domain binding motif	biological regulation;cellular component organization;cellular component organization at cellular level;cellular component organization or biogenesis;cellular component organization or biogenesis at cellular level;cellular process;chromatin modification;chromatin organization;chromosome organization;gene expression;macromolecule metabolic process;metabolic process;negative regulation of biologica…	binding;cation binding;core promoter proximal region DNA binding;core promoter proximal region sequence-specific DNA binding;DNA binding;ion binding;metal ion binding;nucleic acid binding;nucleic acid binding transcription factor activity;protein binding transcription factor activity;regulatory region DNA binding;regulatory region nucleic acid binding;RNA polymerase II core promoter proximal regi…	cell part;ESC/E(Z) complex;histone methyltransferase complex;intracellular organelle part;intracellular part;macromolecular complex;methyltransferase complex;nuclear part;nucleoplasm;nucleoplasm part;organelle part;PcG protein complex;protein complex									1.4466		1.4023		0.90345		1.1545
198	Q6ZN18	Q6ZN18	Zinc finger protein AEBP2	AEBP2	S	24	SPLPPGSPGSAAR	Casein kinase I substrate motif;Casein kinase II substrate motif;ERK1,2 kinase substrate motif;G protein-coupled receptor kinase 1 substrate motif;GSK-3, ERK1, ERK2, CDK5 substrate motif;WW domain binding motif	biological regulation;cellular component organization;cellular component organization at cellular level;cellular component organization or biogenesis;cellular component organization or biogenesis at cellular level;cellular process;chromatin modification;chromatin organization;chromosome organization;gene expression;macromolecule metabolic process;metabolic process;negative regulation of biologica…	binding;cation binding;core promoter proximal region DNA binding;core promoter proximal region sequence-specific DNA binding;DNA binding;ion binding;metal ion binding;nucleic acid binding;nucleic acid binding transcription factor activity;protein binding transcription factor activity;regulatory region DNA binding;regulatory region nucleic acid binding;RNA polymerase II core promoter proximal regi…	cell part;ESC/E(Z) complex;histone methyltransferase complex;intracellular organelle part;intracellular part;macromolecular complex;methyltransferase complex;nuclear part;nucleoplasm;nucleoplasm part;organelle part;PcG protein complex;protein complex									1.4466		1.4023		0.9465		1.1505
207	Q9UHB7	Q9UHB7	AF4/FMR2 family member 4	AFF4	S	694	FRQRMFSPMEEKE	14-3-3 domain binding motif;Akt kinase substrate motif;Calmodulin-dependent protein kinase II substrate motif;Casein kinase II substrate motif;ERK1,2 kinase substrate motif;GSK-3, ERK1, ERK2, CDK5 substrate motif;MAPKAPK1 kinase substrate motif;PKA kinase substrate motif;PKC kinase substrate motif;WW domain binding motif	anatomical structure development;biosynthetic process;cell development;cellular biosynthetic process;cellular developmental process;cellular macromolecule biosynthetic process;cellular macromolecule metabolic process;cellular metabolic process;cellular nitrogen compound metabolic process;cellular process;cellular process involved in reproduction;developmental process;developmental process involve…	nucleic acid binding transcription factor activity;sequence-specific DNA binding transcription factor activity	cell part;chromatin;chromosomal part;cytoplasmic part;intracellular membrane-bounded organelle;intracellular non-membrane-bounded organelle;intracellular organelle;intracellular organelle part;intracellular part;macromolecular complex;membrane-bounded organelle;mitochondrion;non-membrane-bounded organelle;nuclear part;nucleolus;nucleoplasm;nucleoplasm part;nucleus;organelle;organelle part;protein…				1.2312	1.2704	1.1907	1.3506	1.562	1.2522	1.4134	1.2832	1.4474	1.3891	1.5355	1.5043
209	Q9UHB7	Q9UHB7	AF4/FMR2 family member 4	AFF4	S	836	SRKRTISQSSSLK	14-3-3 domain binding motif;Akt kinase substrate motif;ATM kinase substrate motif;Calmodulin-dependent protein kinase II substrate motif;Casein kinase I substrate motif;Casein kinase II substrate motif;DNA dependent Protein kinase substrate motif;G protein-coupled receptor kinase 1 substrate motif;GSK3 kinase substrate motif;MAPKAPK1 kinase substrate motif;PKA kinase substrate motif;PKC kinase su…	anatomical structure development;biosynthetic process;cell development;cellular biosynthetic process;cellular developmental process;cellular macromolecule biosynthetic process;cellular macromolecule metabolic process;cellular metabolic process;cellular nitrogen compound metabolic process;cellular process;cellular process involved in reproduction;developmental process;developmental process involve…	nucleic acid binding transcription factor activity;sequence-specific DNA binding transcription factor activity	cell part;chromatin;chromosomal part;cytoplasmic part;intracellular membrane-bounded organelle;intracellular non-membrane-bounded organelle;intracellular organelle;intracellular organelle part;intracellular part;macromolecular complex;membrane-bounded organelle;mitochondrion;non-membrane-bounded organelle;nuclear part;nucleolus;nucleoplasm;nucleoplasm part;nucleus;organelle;organelle part;protein…				1.1876	1.1643	1.5344	1.069
205	Q9UHB7	Q9UHB7	AF4/FMR2 family member 4	AFF4	S	703	EEKELLSPLSEPD	Casein kinase I substrate motif;Casein kinase II substrate motif;ERK1,2 kinase substrate motif;GSK-3, ERK1, ERK2, CDK5 substrate motif;PKA kinase substrate motif;WW domain binding motif	anatomical structure development;biosynthetic process;cell development;cellular biosynthetic process;cellular developmental process;cellular macromolecule biosynthetic process;cellular macromolecule metabolic process;cellular metabolic process;cellular nitrogen compound metabolic process;cellular process;cellular process involved in reproduction;developmental process;developmental process involve…	nucleic acid binding transcription factor activity;sequence-specific DNA binding transcription factor activity	cell part;chromatin;chromosomal part;cytoplasmic part;intracellular membrane-bounded organelle;intracellular non-membrane-bounded organelle;intracellular organelle;intracellular organelle part;intracellular part;macromolecular complex;membrane-bounded organelle;mitochondrion;non-membrane-bounded organelle;nuclear part;nucleolus;nucleoplasm;nucleoplasm part;nucleus;organelle;organelle part;protein…				1.144	0.91237	0.94478	0.97195	1.3241	1.3199	1.0843	1.0425	1.2587	1.3692	1.1857	1.2128
203	Q9UHB7	Q9UHB7	AF4/FMR2 family member 4	AFF4	S	1058	GMPSPVSPKLSPG	Casein kinase I substrate motif;ERK1,2 kinase substrate motif;G protein-coupled receptor kinase 1 substrate motif;Growth associated histone HI kinase substrate motif;GSK3 kinase substrate motif;GSK-3, ERK1, ERK2, CDK5 substrate motif;PKA kinase substrate motif;PKC kinase substrate motif;WW domain binding motif	anatomical structure development;biosynthetic process;cell development;cellular biosynthetic process;cellular developmental process;cellular macromolecule biosynthetic process;cellular macromolecule metabolic process;cellular metabolic process;cellular nitrogen compound metabolic process;cellular process;cellular process involved in reproduction;developmental process;developmental process involve…	nucleic acid binding transcription factor activity;sequence-specific DNA binding transcription factor activity	cell part;chromatin;chromosomal part;cytoplasmic part;intracellular membrane-bounded organelle;intracellular non-membrane-bounded organelle;intracellular organelle;intracellular organelle part;intracellular part;macromolecular complex;membrane-bounded organelle;mitochondrion;non-membrane-bounded organelle;nuclear part;nucleolus;nucleoplasm;nucleoplasm part;nucleus;organelle;organelle part;protein…				0.9255	1.0022	0.95358	1.0746	0.99519	1.0526	1.1071	0.90704	1.014	1.0438	1.0813	0.9002	Recycling Receptors
208	Q9UHB7	Q9UHB7	AF4/FMR2 family member 4	AFF4	S	1043	NNSQAPSPGLGSK	DNA dependent Protein kinase substrate motif;ERK1,2 kinase substrate motif;GSK-3, ERK1, ERK2, CDK5 substrate motif;MAPKAPK2 kinase substrate motif;WW domain binding motif	anatomical structure development;biosynthetic process;cell development;cellular biosynthetic process;cellular developmental process;cellular macromolecule biosynthetic process;cellular macromolecule metabolic process;cellular metabolic process;cellular nitrogen compound metabolic process;cellular process;cellular process involved in reproduction;developmental process;developmental process involve…	nucleic acid binding transcription factor activity;sequence-specific DNA binding transcription factor activity	cell part;chromatin;chromosomal part;cytoplasmic part;intracellular membrane-bounded organelle;intracellular non-membrane-bounded organelle;intracellular organelle;intracellular organelle part;intracellular part;macromolecular complex;membrane-bounded organelle;mitochondrion;non-membrane-bounded organelle;nuclear part;nucleolus;nucleoplasm;nucleoplasm part;nucleus;organelle;organelle part;protein…				0.95225	0.86841	0.80998	0.91971	0.98142	1.1127	0.91957	0.9993	1.1093	1.0974	1.3655	1.2372
202	Q9UHB7	Q9UHB7	AF4/FMR2 family member 4	AFF4	S	1055	KAVGMPSPVSPKL	Casein kinase I substrate motif;Casein kinase II substrate motif;DNA dependent Protein kinase substrate motif;ERK1,2 kinase substrate motif;G protein-coupled receptor kinase 1 substrate motif;GSK-3, ERK1, ERK2, CDK5 substrate motif;WW domain binding motif	anatomical structure development;biosynthetic process;cell development;cellular biosynthetic process;cellular developmental process;cellular macromolecule biosynthetic process;cellular macromolecule metabolic process;cellular metabolic process;cellular nitrogen compound metabolic process;cellular process;cellular process involved in reproduction;developmental process;developmental process involve…	nucleic acid binding transcription factor activity;sequence-specific DNA binding transcription factor activity	cell part;chromatin;chromosomal part;cytoplasmic part;intracellular membrane-bounded organelle;intracellular non-membrane-bounded organelle;intracellular organelle;intracellular organelle part;intracellular part;macromolecular complex;membrane-bounded organelle;mitochondrion;non-membrane-bounded organelle;nuclear part;nucleolus;nucleoplasm;nucleoplasm part;nucleus;organelle;organelle part;protein…				0.91719	0.89989	1.0038	1.0077		1.0154		0.96956		1.1538		1.2248	Early Signaling
206	Q9UHB7	Q9UHB7	AF4/FMR2 family member 4	AFF4	S	706	ELLSPLSEPDDRY	Casein kinase II substrate motif;G protein-coupled receptor kinase 1 substrate motif;Pyruvate dehydrogenase kinase substrate motif	anatomical structure development;biosynthetic process;cell development;cellular biosynthetic process;cellular developmental process;cellular macromolecule biosynthetic process;cellular macromolecule metabolic process;cellular metabolic process;cellular nitrogen compound metabolic process;cellular process;cellular process involved in reproduction;developmental process;developmental process involve…	nucleic acid binding transcription factor activity;sequence-specific DNA binding transcription factor activity	cell part;chromatin;chromosomal part;cytoplasmic part;intracellular membrane-bounded organelle;intracellular non-membrane-bounded organelle;intracellular organelle;intracellular organelle part;intracellular part;macromolecular complex;membrane-bounded organelle;mitochondrion;non-membrane-bounded organelle;nuclear part;nucleolus;nucleoplasm;nucleoplasm part;nucleus;organelle;organelle part;protein…				0.84858	0.96399	0.92123	0.92228	1.1051	1.0703	0.92364	0.86585	1.0854	0.93924	1.0834	1.0385
204	Q9UHB7	Q9UHB7	AF4/FMR2 family member 4	AFF4	S	814	EKDLLPSPAGPVP	DNA dependent Protein kinase substrate motif;ERK1,2 kinase substrate motif;G protein-coupled receptor kinase 1 substrate motif;GSK-3, ERK1, ERK2, CDK5 substrate motif;WW domain binding motif	anatomical structure development;biosynthetic process;cell development;cellular biosynthetic process;cellular developmental process;cellular macromolecule biosynthetic process;cellular macromolecule metabolic process;cellular metabolic process;cellular nitrogen compound metabolic process;cellular process;cellular process involved in reproduction;developmental process;developmental process involve…	nucleic acid binding transcription factor activity;sequence-specific DNA binding transcription factor activity	cell part;chromatin;chromosomal part;cytoplasmic part;intracellular membrane-bounded organelle;intracellular non-membrane-bounded organelle;intracellular organelle;intracellular organelle part;intracellular part;macromolecular complex;membrane-bounded organelle;mitochondrion;non-membrane-bounded organelle;nuclear part;nucleolus;nucleoplasm;nucleoplasm part;nucleus;organelle;organelle part;protein…				0.71878	0.88431	0.64096	0.81963	0.69866	0.9286	0.88309	0.84927	0.93701	0.67419	0.97957	0.76958
210	Q6ULP2	Q6ULP2	Aftiphilin	AFTPH	S	411	DLDDSLSVKNGDS	Casein kinase I substrate motif;PKA kinase substrate motif;PKC kinase substrate motif	establishment of localization;establishment of protein localization;protein transport;transport	binding;clathrin binding;protein binding	AP-1 adaptor complex;AP-type membrane coat adaptor complex;cell part;clathrin adaptor complex;cytoplasm;cytoplasmic part;cytoplasmic vesicle part;cytosol;Golgi apparatus;Golgi apparatus part;intracellular membrane-bounded organelle;intracellular organelle;intracellular organelle part;intracellular part;macromolecular complex;membrane part;membrane-bounded organelle;nuclear part;nucleoplasm;nucleu…			+									1.4742	1.0337	1.8746	1.1232	Early Signaling
211	Q9UPQ3	Q9UPQ3	Arf-GAP with GTPase, ANK repeat and PH domain-containing protein 1	AGAP1	T	836	RFVLMATPNLSRR	G protein-coupled receptor kinase 1 substrate motif;GSK-3, ERK1, ERK2, CDK5 substrate motif;WW domain binding motif	biological regulation;cellular process;cellular response to stimulus;establishment of localization;establishment of protein localization;intracellular signal transduction;protein transport;regulation of biological process;regulation of cellular process;response to stimulus;signal transduction;small GTPase mediated signal transduction;transport	binding;cation binding;enzyme activator activity;enzyme regulator activity;GTP binding;GTPase activator activity;GTPase regulator activity;guanyl nucleotide binding;guanyl ribonucleotide binding;ion binding;lipid binding;metal ion binding;nucleoside-triphosphatase regulator activity;nucleotide binding;phospholipid binding;purine nucleotide binding;purine ribonucleoside triphosphate binding;purine…	cell part;cytoplasm;intracellular part	Endocytosis		+	0.95805	1.0129	1.1465	1.2978	0.88492		1.1584		1.0119	0.96579	1.3052	1.5498	Recycling Receptors	+
216	P52594	P52594	Arf-GAP domain and FG repeat-containing protein 1	AGFG1	T	177	LHLNKGTPSQSPV	G protein-coupled receptor kinase 1 substrate motif;GSK-3, ERK1, ERK2, CDK5 substrate motif;PKA kinase substrate motif;PKC kinase substrate motif;WW domain binding motif	acrosome assembly;anatomical structure formation involved in morphogenesis;cellular component assembly;cellular component assembly at cellular level;cellular component assembly involved in morphogenesis;cellular component organization;cellular component organization at cellular level;cellular component organization or biogenesis;cellular component organization or biogenesis at cellular level;cell…	binding;cation binding;DNA binding;ion binding;metal ion binding;nucleic acid binding;RNA binding;transition metal ion binding;zinc ion binding	cell body;cell part;cell projection;cytoplasmic membrane-bounded vesicle;cytoplasmic part;cytoplasmic vesicle;intracellular membrane-bounded organelle;intracellular organelle;intracellular organelle part;intracellular part;macromolecular complex;membrane part;membrane-bounded organelle;membrane-bounded vesicle;neuronal cell body;nuclear part;nuclear pore;organelle;organelle part;pore complex;prot…				0.81582	0.70872	0.81994	0.70115	1.0146	1.053	0.62393	0.67703		0.7779		0.65056
215	P52594	P52594	Arf-GAP domain and FG repeat-containing protein 1	AGFG1	S	181	KGTPSQSPVVGRS	ERK1,2 kinase substrate motif;GSK-3, ERK1, ERK2, CDK5 substrate motif;WW domain binding motif	acrosome assembly;anatomical structure formation involved in morphogenesis;cellular component assembly;cellular component assembly at cellular level;cellular component assembly involved in morphogenesis;cellular component organization;cellular component organization at cellular level;cellular component organization or biogenesis;cellular component organization or biogenesis at cellular level;cell…	binding;cation binding;DNA binding;ion binding;metal ion binding;nucleic acid binding;RNA binding;transition metal ion binding;zinc ion binding	cell body;cell part;cell projection;cytoplasmic membrane-bounded vesicle;cytoplasmic part;cytoplasmic vesicle;intracellular membrane-bounded organelle;intracellular organelle;intracellular organelle part;intracellular part;macromolecular complex;membrane part;membrane-bounded organelle;membrane-bounded vesicle;neuronal cell body;nuclear part;nuclear pore;organelle;organelle part;pore complex;prot…				0.66413	0.63964	0.82477	0.86799	0.90805	0.69644	0.84019	0.71037	0.81436	0.8456	0.83079	0.81986	Recycling Receptors
221	Q8WYP5	Q8WYP5	Protein ELYS	AHCTF1	S	2222	IEIRLISPLASPA	14-3-3 domain binding motif;Calmodulin-dependent protein kinase II substrate motif;Casein kinase I substrate motif;ERK1,2 kinase substrate motif;G protein-coupled receptor kinase 1 substrate motif;GSK3 kinase substrate motif;GSK-3, ERK1, ERK2, CDK5 substrate motif;PKA kinase substrate motif;PKC kinase substrate motif;WW domain binding motif	biological regulation;cell cycle;cellular component assembly;cellular component assembly at cellular level;cellular component organization;cellular component organization at cellular level;cellular component organization or biogenesis;cellular component organization or biogenesis at cellular level;cellular macromolecular complex assembly;cellular macromolecular complex subunit organization;cellul…	binding;DNA binding;nucleic acid binding;nucleic acid binding transcription factor activity;sequence-specific DNA binding transcription factor activity	cell part;chromosomal part;condensed chromosome kinetochore;cytoplasmic part;cytosol;extracellular membrane-bounded organelle;extracellular organelle;extracellular region part;extracellular vesicular exosome;intracellular membrane-bounded organelle;intracellular non-membrane-bounded organelle;intracellular organelle;intracellular organelle part;intracellular part;kinetochore;macromolecular comple…			+										1.863		1.1461	Early Signaling
222	Q8WYP5	Q8WYP5	Protein ELYS	AHCTF1	S	2226	LISPLASPADGVK	Casein kinase II substrate motif;ERK1,2 kinase substrate motif;GSK-3, ERK1, ERK2, CDK5 substrate motif;MAPKAPK2 kinase substrate motif;Pyruvate dehydrogenase kinase substrate motif;WW domain binding motif	biological regulation;cell cycle;cellular component assembly;cellular component assembly at cellular level;cellular component organization;cellular component organization at cellular level;cellular component organization or biogenesis;cellular component organization or biogenesis at cellular level;cellular macromolecular complex assembly;cellular macromolecular complex subunit organization;cellul…	binding;DNA binding;nucleic acid binding;nucleic acid binding transcription factor activity;sequence-specific DNA binding transcription factor activity	cell part;chromosomal part;condensed chromosome kinetochore;cytoplasmic part;cytosol;extracellular membrane-bounded organelle;extracellular organelle;extracellular region part;extracellular vesicular exosome;intracellular membrane-bounded organelle;intracellular non-membrane-bounded organelle;intracellular organelle;intracellular organelle part;intracellular part;kinetochore;macromolecular comple…			+										1.863		1.1461	Early Signaling
223	Q8WYP5	Q8WYP5	Protein ELYS	AHCTF1	S	1541	EEARNLSFNELYP	14-3-3 domain binding motif;Calmodulin-dependent protein kinase II substrate motif;Casein kinase II substrate motif;PKA kinase substrate motif;PKC kinase substrate motif	biological regulation;cell cycle;cellular component assembly;cellular component assembly at cellular level;cellular component organization;cellular component organization at cellular level;cellular component organization or biogenesis;cellular component organization or biogenesis at cellular level;cellular macromolecular complex assembly;cellular macromolecular complex subunit organization;cellul…	binding;DNA binding;nucleic acid binding;nucleic acid binding transcription factor activity;sequence-specific DNA binding transcription factor activity	cell part;chromosomal part;condensed chromosome kinetochore;cytoplasmic part;cytosol;extracellular membrane-bounded organelle;extracellular organelle;extracellular region part;extracellular vesicular exosome;intracellular membrane-bounded organelle;intracellular non-membrane-bounded organelle;intracellular organelle;intracellular organelle part;intracellular part;kinetochore;macromolecular comple…			+									1.162	1.1469	1.0722	1.0112	Early Signaling
224	Q8WYP5	Q8WYP5	Protein ELYS	AHCTF1	S	1142	QQSSMKSPLYLVS	Casein kinase II substrate motif;ERK1,2 kinase substrate motif;Growth associated histone HI kinase substrate motif;GSK-3, ERK1, ERK2, CDK5 substrate motif;MAPKAPK2 kinase substrate motif;WW domain binding motif	biological regulation;cell cycle;cellular component assembly;cellular component assembly at cellular level;cellular component organization;cellular component organization at cellular level;cellular component organization or biogenesis;cellular component organization or biogenesis at cellular level;cellular macromolecular complex assembly;cellular macromolecular complex subunit organization;cellul…	binding;DNA binding;nucleic acid binding;nucleic acid binding transcription factor activity;sequence-specific DNA binding transcription factor activity	cell part;chromosomal part;condensed chromosome kinetochore;cytoplasmic part;cytosol;extracellular membrane-bounded organelle;extracellular organelle;extracellular region part;extracellular vesicular exosome;intracellular membrane-bounded organelle;intracellular non-membrane-bounded organelle;intracellular organelle;intracellular organelle part;intracellular part;kinetochore;macromolecular comple…			+	1.1004		0.80401						1.0645	1.1251	1.0808	1.0541
220	Q8WYP5	Q8WYP5	Protein ELYS	AHCTF1	S	1160	SSQLKGSPQAISR	ERK1,2 kinase substrate motif;GSK-3, ERK1, ERK2, CDK5 substrate motif;PKA kinase substrate motif;PKC kinase substrate motif;WW domain binding motif	biological regulation;cell cycle;cellular component assembly;cellular component assembly at cellular level;cellular component organization;cellular component organization at cellular level;cellular component organization or biogenesis;cellular component organization or biogenesis at cellular level;cellular macromolecular complex assembly;cellular macromolecular complex subunit organization;cellul…	binding;DNA binding;nucleic acid binding;nucleic acid binding transcription factor activity;sequence-specific DNA binding transcription factor activity	cell part;chromosomal part;condensed chromosome kinetochore;cytoplasmic part;cytosol;extracellular membrane-bounded organelle;extracellular organelle;extracellular region part;extracellular vesicular exosome;intracellular membrane-bounded organelle;intracellular non-membrane-bounded organelle;intracellular organelle;intracellular organelle part;intracellular part;kinetochore;macromolecular comple…			+	0.90849		0.96517						0.98259	0.81816	1.1111	0.59573
218	Q8WYP5	Q8WYP5	Protein ELYS	AHCTF1	S	1283	TSFFLNSPEKEHQ	Casein kinase II substrate motif;Cdc2 kinase substrate motif;CDK kinase substrate motif;CDK1,2,4,6 kinase substrate motif;ERK1,2 kinase substrate motif;GSK-3, ERK1, ERK2, CDK5 substrate motif;WW domain binding motif	biological regulation;cell cycle;cellular component assembly;cellular component assembly at cellular level;cellular component organization;cellular component organization at cellular level;cellular component organization or biogenesis;cellular component organization or biogenesis at cellular level;cellular macromolecular complex assembly;cellular macromolecular complex subunit organization;cellul…	binding;DNA binding;nucleic acid binding;nucleic acid binding transcription factor activity;sequence-specific DNA binding transcription factor activity	cell part;chromosomal part;condensed chromosome kinetochore;cytoplasmic part;cytosol;extracellular membrane-bounded organelle;extracellular organelle;extracellular region part;extracellular vesicular exosome;intracellular membrane-bounded organelle;intracellular non-membrane-bounded organelle;intracellular organelle;intracellular organelle part;intracellular part;kinetochore;macromolecular comple…			+	1.2378	1.3158	0.92298	1.2585	0.91662	1.016	0.77022	0.62882	1.1113	1.1374	1.0381	1.0306
266	Q09666	Q09666	Neuroblast differentiation-associated protein AHNAK	AHNAK	S	4960	LDVHMDSPDINIE	b-Adrenergic Receptor kinase substrate motif;ERK1,2 kinase substrate motif;GSK-3, ERK1, ERK2, CDK5 substrate motif;WW domain binding motif	biological regulation;cellular component assembly;cellular component organization;cellular component organization or biogenesis;macromolecular complex assembly;macromolecular complex subunit organization;protein complex assembly;protein complex subunit organization;protein oligomerization;regulation of biological process;regulation of cellular metabolic process;regulation of cellular process;regu…		actin cytoskeleton;adherens junction;anchoring junction;cell junction;cell part;cell-cell contact zone;cell-cell junction;cell-substrate adherens junction;cell-substrate junction;contractile fiber part;costamere;cytoplasm;cytoplasmic part;cytoskeleton;cytosol;extracellular membrane-bounded organelle;extracellular organelle;extracellular region part;extracellular vesicular exosome;focal adhesion;i…				1.5673		0.40349						1.5372		0.84663
267	Q09666	Q09666	Neuroblast differentiation-associated protein AHNAK	AHNAK	S	3426	VELNLKSPKVKGD	ERK1,2 kinase substrate motif;Growth associated histone HI kinase substrate motif;GSK-3, ERK1, ERK2, CDK5 substrate motif;PKA kinase substrate motif;PKC kinase substrate motif;WW domain binding motif	biological regulation;cellular component assembly;cellular component organization;cellular component organization or biogenesis;macromolecular complex assembly;macromolecular complex subunit organization;protein complex assembly;protein complex subunit organization;protein oligomerization;regulation of biological process;regulation of cellular metabolic process;regulation of cellular process;regu…		actin cytoskeleton;adherens junction;anchoring junction;cell junction;cell part;cell-cell contact zone;cell-cell junction;cell-substrate adherens junction;cell-substrate junction;contractile fiber part;costamere;cytoplasm;cytoplasmic part;cytoskeleton;cytosol;extracellular membrane-bounded organelle;extracellular organelle;extracellular region part;extracellular vesicular exosome;focal adhesion;i…				2.1163	2.4208	1.2127	1.492	2.82	3.0485	3.2856	2.2195	4.0808	4.0429	2.4062	1.7469
252	Q09666	Q09666	Neuroblast differentiation-associated protein AHNAK	AHNAK	S	5552	PAFNMASPESDFG	Casein kinase I substrate motif;Casein kinase II substrate motif;ERK1,2 kinase substrate motif;GSK-3, ERK1, ERK2, CDK5 substrate motif;WW domain binding motif	biological regulation;cellular component assembly;cellular component organization;cellular component organization or biogenesis;macromolecular complex assembly;macromolecular complex subunit organization;protein complex assembly;protein complex subunit organization;protein oligomerization;regulation of biological process;regulation of cellular metabolic process;regulation of cellular process;regu…		actin cytoskeleton;adherens junction;anchoring junction;cell junction;cell part;cell-cell contact zone;cell-cell junction;cell-substrate adherens junction;cell-substrate junction;contractile fiber part;costamere;cytoplasm;cytoplasmic part;cytoskeleton;cytosol;extracellular membrane-bounded organelle;extracellular organelle;extracellular region part;extracellular vesicular exosome;focal adhesion;i…				2.3421	1.9417	1.4236	1.2707	1.641	1.8235	1.6165	1.8214	1.8439	2.7641	1.266	1.9029
259	Q09666	Q09666	Neuroblast differentiation-associated protein AHNAK	AHNAK	S	2397	LDLHLKSPKAKGE	ERK1,2 kinase substrate motif;Growth associated histone HI kinase substrate motif;GSK-3, ERK1, ERK2, CDK5 substrate motif;PKA kinase substrate motif;PKC kinase substrate motif;WW domain binding motif	biological regulation;cellular component assembly;cellular component organization;cellular component organization or biogenesis;macromolecular complex assembly;macromolecular complex subunit organization;protein complex assembly;protein complex subunit organization;protein oligomerization;regulation of biological process;regulation of cellular metabolic process;regulation of cellular process;regu…		actin cytoskeleton;adherens junction;anchoring junction;cell junction;cell part;cell-cell contact zone;cell-cell junction;cell-substrate adherens junction;cell-substrate junction;contractile fiber part;costamere;cytoplasm;cytoplasmic part;cytoskeleton;cytosol;extracellular membrane-bounded organelle;extracellular organelle;extracellular region part;extracellular vesicular exosome;focal adhesion;i…				1.4894	1.7955	1.3412	1.5876	2.5608	2.1103	2.4147	2.1884	2.7363	3.0939	2.225	2.9086
265	Q09666	Q09666	Neuroblast differentiation-associated protein AHNAK	AHNAK	S	5099	VEFDIKSPKFKAE	Casein kinase I substrate motif;ERK1,2 kinase substrate motif;Growth associated histone HI kinase substrate motif;GSK-3, ERK1, ERK2, CDK5 substrate motif;PKA kinase substrate motif;PKC kinase substrate motif;WW domain binding motif	biological regulation;cellular component assembly;cellular component organization;cellular component organization or biogenesis;macromolecular complex assembly;macromolecular complex subunit organization;protein complex assembly;protein complex subunit organization;protein oligomerization;regulation of biological process;regulation of cellular metabolic process;regulation of cellular process;regu…		actin cytoskeleton;adherens junction;anchoring junction;cell junction;cell part;cell-cell contact zone;cell-cell junction;cell-substrate adherens junction;cell-substrate junction;contractile fiber part;costamere;cytoplasm;cytoplasmic part;cytoskeleton;cytosol;extracellular membrane-bounded organelle;extracellular organelle;extracellular region part;extracellular vesicular exosome;focal adhesion;i…				1.5854	1.4682	1.1597	1.143	2.1536	1.8701	1.879	1.5963	2.8222	3.3082	1.5462	1.6641
240	Q09666	Q09666	Neuroblast differentiation-associated protein AHNAK	AHNAK	S	3411	MPFLSISSPKVSM		biological regulation;cellular component assembly;cellular component organization;cellular component organization or biogenesis;macromolecular complex assembly;macromolecular complex subunit organization;protein complex assembly;protein complex subunit organization;protein oligomerization;regulation of biological process;regulation of cellular metabolic process;regulation of cellular process;regu…		actin cytoskeleton;adherens junction;anchoring junction;cell junction;cell part;cell-cell contact zone;cell-cell junction;cell-substrate adherens junction;cell-substrate junction;contractile fiber part;costamere;cytoplasm;cytoplasmic part;cytoskeleton;cytosol;extracellular membrane-bounded organelle;extracellular organelle;extracellular region part;extracellular vesicular exosome;focal adhesion;i…				1.6722	1.6932	1.1133	0.91377	1.5502	1.518	1.2166	1.2435	1.4737	1.8142	0.98311	1.2404
275	Q09666	Q09666	Neuroblast differentiation-associated protein AHNAK	AHNAK	T	2845	DIDLNLTGPKIKG		biological regulation;cellular component assembly;cellular component organization;cellular component organization or biogenesis;macromolecular complex assembly;macromolecular complex subunit organization;protein complex assembly;protein complex subunit organization;protein oligomerization;regulation of biological process;regulation of cellular metabolic process;regulation of cellular process;regu…		actin cytoskeleton;adherens junction;anchoring junction;cell junction;cell part;cell-cell contact zone;cell-cell junction;cell-substrate adherens junction;cell-substrate junction;contractile fiber part;costamere;cytoplasm;cytoplasmic part;cytoskeleton;cytosol;extracellular membrane-bounded organelle;extracellular organelle;extracellular region part;extracellular vesicular exosome;focal adhesion;i…				2.2461	1.7317	0.92508	0.98676						1.8391		1.0544
233	Q09666	Q09666	Neuroblast differentiation-associated protein AHNAK	AHNAK	S	41	QEVTQNSPAARTG	ERK1,2 kinase substrate motif;GSK-3, ERK1, ERK2, CDK5 substrate motif;WW domain binding motif	biological regulation;cellular component assembly;cellular component organization;cellular component organization or biogenesis;macromolecular complex assembly;macromolecular complex subunit organization;protein complex assembly;protein complex subunit organization;protein oligomerization;regulation of biological process;regulation of cellular metabolic process;regulation of cellular process;regu…		actin cytoskeleton;adherens junction;anchoring junction;cell junction;cell part;cell-cell contact zone;cell-cell junction;cell-substrate adherens junction;cell-substrate junction;contractile fiber part;costamere;cytoplasm;cytoplasmic part;cytoskeleton;cytosol;extracellular membrane-bounded organelle;extracellular organelle;extracellular region part;extracellular vesicular exosome;focal adhesion;i…				1.7885	1.4168	1.1719	0.67293	0.99956	1.5479	1.1043	1.4696	1.9842	1.9916	1.2634	1.5925	Early Signaling
261	Q09666	Q09666	Neuroblast differentiation-associated protein AHNAK	AHNAK	S	135	IKPRLKSEDGVEG	14-3-3 domain binding motif;Calmodulin-dependent protein kinase II substrate motif;G protein-coupled receptor kinase 1 substrate motif;MAPKAPK1 kinase substrate motif;PKA kinase substrate motif;PKC kinase substrate motif	biological regulation;cellular component assembly;cellular component organization;cellular component organization or biogenesis;macromolecular complex assembly;macromolecular complex subunit organization;protein complex assembly;protein complex subunit organization;protein oligomerization;regulation of biological process;regulation of cellular metabolic process;regulation of cellular process;regu…		actin cytoskeleton;adherens junction;anchoring junction;cell junction;cell part;cell-cell contact zone;cell-cell junction;cell-substrate adherens junction;cell-substrate junction;contractile fiber part;costamere;cytoplasm;cytoplasmic part;cytoskeleton;cytosol;extracellular membrane-bounded organelle;extracellular organelle;extracellular region part;extracellular vesicular exosome;focal adhesion;i…				1.0765	0.98189	2.0964	2.1483	3.818	5.8719	5.0938	5.4014	5.7079	5.6517	4.7485	4.4314	Recycling Receptors
237	Q09666	Q09666	Neuroblast differentiation-associated protein AHNAK	AHNAK	S	5830	TFGGLGSKSKGHY	Casein kinase II substrate motif	biological regulation;cellular component assembly;cellular component organization;cellular component organization or biogenesis;macromolecular complex assembly;macromolecular complex subunit organization;protein complex assembly;protein complex subunit organization;protein oligomerization;regulation of biological process;regulation of cellular metabolic process;regulation of cellular process;regu…		actin cytoskeleton;adherens junction;anchoring junction;cell junction;cell part;cell-cell contact zone;cell-cell junction;cell-substrate adherens junction;cell-substrate junction;contractile fiber part;costamere;cytoplasm;cytoplasmic part;cytoskeleton;cytosol;extracellular membrane-bounded organelle;extracellular organelle;extracellular region part;extracellular vesicular exosome;focal adhesion;i…				0.75133	0.83789	1.4454	1.7219	4.5137	2.959	2.41	2.0131	3.2755	2.466	2.1291	1.6072	Recycling Receptors
262	Q09666	Q09666	Neuroblast differentiation-associated protein AHNAK	AHNAK	S	210	TVIRLPSGSGAAS	14-3-3 domain binding motif;Calmodulin-dependent protein kinase II substrate motif;Calmodulin-dependent protein kinase IV substrate motif;Casein kinase II substrate motif;Chk1 kinase substrate motif;DNA dependent Protein kinase substrate motif;G protein-coupled receptor kinase 1 substrate motif;PKA kinase substrate motif;PKC kinase substrate motif	biological regulation;cellular component assembly;cellular component organization;cellular component organization or biogenesis;macromolecular complex assembly;macromolecular complex subunit organization;protein complex assembly;protein complex subunit organization;protein oligomerization;regulation of biological process;regulation of cellular metabolic process;regulation of cellular process;regu…		actin cytoskeleton;adherens junction;anchoring junction;cell junction;cell part;cell-cell contact zone;cell-cell junction;cell-substrate adherens junction;cell-substrate junction;contractile fiber part;costamere;cytoplasm;cytoplasmic part;cytoskeleton;cytosol;extracellular membrane-bounded organelle;extracellular organelle;extracellular region part;extracellular vesicular exosome;focal adhesion;i…				0.46142	0.81646	0.78344	0.92497	1.792	1.6176	2.6164	2.1727	1.2563	1.345	1.9886	2.248
260	Q09666	Q09666	Neuroblast differentiation-associated protein AHNAK	AHNAK	S	511	VDLSLGSPKLKGD	ERK1,2 kinase substrate motif;Growth associated histone HI kinase substrate motif;GSK-3, ERK1, ERK2, CDK5 substrate motif;PKA kinase substrate motif;PKC kinase substrate motif;WW domain binding motif	biological regulation;cellular component assembly;cellular component organization;cellular component organization or biogenesis;macromolecular complex assembly;macromolecular complex subunit organization;protein complex assembly;protein complex subunit organization;protein oligomerization;regulation of biological process;regulation of cellular metabolic process;regulation of cellular process;regu…		actin cytoskeleton;adherens junction;anchoring junction;cell junction;cell part;cell-cell contact zone;cell-cell junction;cell-substrate adherens junction;cell-substrate junction;contractile fiber part;costamere;cytoplasm;cytoplasmic part;cytoskeleton;cytosol;extracellular membrane-bounded organelle;extracellular organelle;extracellular region part;extracellular vesicular exosome;focal adhesion;i…				1.2875	1.1176	1.0887	1.0405	1.5763	1.6722	1.3588	1.5381	1.7599	2.0632	1.3047	1.3287
251	Q09666	Q09666	Neuroblast differentiation-associated protein AHNAK	AHNAK	S	5857	SGVSLASKKSRLS	Casein kinase I substrate motif;Casein kinase II substrate motif;PKA kinase substrate motif;PKC kinase substrate motif	biological regulation;cellular component assembly;cellular component organization;cellular component organization or biogenesis;macromolecular complex assembly;macromolecular complex subunit organization;protein complex assembly;protein complex subunit organization;protein oligomerization;regulation of biological process;regulation of cellular metabolic process;regulation of cellular process;regu…		actin cytoskeleton;adherens junction;anchoring junction;cell junction;cell part;cell-cell contact zone;cell-cell junction;cell-substrate adherens junction;cell-substrate junction;contractile fiber part;costamere;cytoplasm;cytoplasmic part;cytoskeleton;cytosol;extracellular membrane-bounded organelle;extracellular organelle;extracellular region part;extracellular vesicular exosome;focal adhesion;i…					0.81978		1.0736	2.3407	1.7555	1.2312	1.2237	3.3228	2.2526	1.153	0.86676
246	Q09666	Q09666	Neuroblast differentiation-associated protein AHNAK	AHNAK	S	5735	TGSPEASISGSKG	Casein kinase II substrate motif;G protein-coupled receptor kinase 1 substrate motif;GSK3 kinase substrate motif;MAPKAPK2 kinase substrate motif	biological regulation;cellular component assembly;cellular component organization;cellular component organization or biogenesis;macromolecular complex assembly;macromolecular complex subunit organization;protein complex assembly;protein complex subunit organization;protein oligomerization;regulation of biological process;regulation of cellular metabolic process;regulation of cellular process;regu…		actin cytoskeleton;adherens junction;anchoring junction;cell junction;cell part;cell-cell contact zone;cell-cell junction;cell-substrate adherens junction;cell-substrate junction;contractile fiber part;costamere;cytoplasm;cytoplasmic part;cytoskeleton;cytosol;extracellular membrane-bounded organelle;extracellular organelle;extracellular region part;extracellular vesicular exosome;focal adhesion;i…				0.72807	0.75573	1.0322	0.94679		5.2392		0.91313		0.95092		0.84429
228	Q09666	Q09666	Neuroblast differentiation-associated protein AHNAK	AHNAK	S	5110	AEAPLPSPKLEGE	DNA dependent Protein kinase substrate motif;ERK1,2 kinase substrate motif;Growth associated histone HI kinase substrate motif;GSK-3, ERK1, ERK2, CDK5 substrate motif;PKA kinase substrate motif;PKC kinase substrate motif;WW domain binding motif	biological regulation;cellular component assembly;cellular component organization;cellular component organization or biogenesis;macromolecular complex assembly;macromolecular complex subunit organization;protein complex assembly;protein complex subunit organization;protein oligomerization;regulation of biological process;regulation of cellular metabolic process;regulation of cellular process;regu…		actin cytoskeleton;adherens junction;anchoring junction;cell junction;cell part;cell-cell contact zone;cell-cell junction;cell-substrate adherens junction;cell-substrate junction;contractile fiber part;costamere;cytoplasm;cytoplasmic part;cytoskeleton;cytosol;extracellular membrane-bounded organelle;extracellular organelle;extracellular region part;extracellular vesicular exosome;focal adhesion;i…				0.99452	0.78995	1.4391	1.2941	1.3882	1.5671	2.2778	2.2775	1.6847	1.8212	2.0593	1.8455	Recycling Receptors
263	Q09666	Q09666	Neuroblast differentiation-associated protein AHNAK	AHNAK	S	212	IRLPSGSGAASPT	G protein-coupled receptor kinase 1 substrate motif;GSK3 kinase substrate motif	biological regulation;cellular component assembly;cellular component organization;cellular component organization or biogenesis;macromolecular complex assembly;macromolecular complex subunit organization;protein complex assembly;protein complex subunit organization;protein oligomerization;regulation of biological process;regulation of cellular metabolic process;regulation of cellular process;regu…		actin cytoskeleton;adherens junction;anchoring junction;cell junction;cell part;cell-cell contact zone;cell-cell junction;cell-substrate adherens junction;cell-substrate junction;contractile fiber part;costamere;cytoplasm;cytoplasmic part;cytoskeleton;cytosol;extracellular membrane-bounded organelle;extracellular organelle;extracellular region part;extracellular vesicular exosome;focal adhesion;i…				0.99505	0.8739	1.4619	1.2094	1.3931	0.84365	2.1484	0.86424	1.2854	0.89181	2.2415	1.1063	Recycling Receptors
241	Q09666	Q09666	Neuroblast differentiation-associated protein AHNAK	AHNAK	S	3412	PFLSISSPKVSMP	Casein kinase I substrate motif;ERK1,2 kinase substrate motif;G protein-coupled receptor kinase 1 substrate motif;Growth associated histone HI kinase substrate motif;GSK3 kinase substrate motif;GSK-3, ERK1, ERK2, CDK5 substrate motif;MDC1 BRCT domain binding motif;PKA kinase substrate motif;PKC kinase substrate motif;Plk1 PBD domain binding motif;WW domain binding motif	biological regulation;cellular component assembly;cellular component organization;cellular component organization or biogenesis;macromolecular complex assembly;macromolecular complex subunit organization;protein complex assembly;protein complex subunit organization;protein oligomerization;regulation of biological process;regulation of cellular metabolic process;regulation of cellular process;regu…		actin cytoskeleton;adherens junction;anchoring junction;cell junction;cell part;cell-cell contact zone;cell-cell junction;cell-substrate adherens junction;cell-substrate junction;contractile fiber part;costamere;cytoplasm;cytoplasmic part;cytoskeleton;cytosol;extracellular membrane-bounded organelle;extracellular organelle;extracellular region part;extracellular vesicular exosome;focal adhesion;i…												1.8302	1.7283	1.1101	1.1058	Early Signaling
235	Q09666	Q09666	Neuroblast differentiation-associated protein AHNAK	AHNAK	S	5620	AGGLHFSGPKVEG		biological regulation;cellular component assembly;cellular component organization;cellular component organization or biogenesis;macromolecular complex assembly;macromolecular complex subunit organization;protein complex assembly;protein complex subunit organization;protein oligomerization;regulation of biological process;regulation of cellular metabolic process;regulation of cellular process;regu…		actin cytoskeleton;adherens junction;anchoring junction;cell junction;cell part;cell-cell contact zone;cell-cell junction;cell-substrate adherens junction;cell-substrate junction;contractile fiber part;costamere;cytoplasm;cytoplasmic part;cytoskeleton;cytosol;extracellular membrane-bounded organelle;extracellular organelle;extracellular region part;extracellular vesicular exosome;focal adhesion;i…					0.85701		1.0561
242	Q09666	Q09666	Neuroblast differentiation-associated protein AHNAK	AHNAK	S	5745	SKGDLKSSKASLG	Casein kinase I substrate motif;G protein-coupled receptor kinase 1 substrate motif;GSK3 kinase substrate motif;PKA kinase substrate motif;PKC kinase substrate motif	biological regulation;cellular component assembly;cellular component organization;cellular component organization or biogenesis;macromolecular complex assembly;macromolecular complex subunit organization;protein complex assembly;protein complex subunit organization;protein oligomerization;regulation of biological process;regulation of cellular metabolic process;regulation of cellular process;regu…		actin cytoskeleton;adherens junction;anchoring junction;cell junction;cell part;cell-cell contact zone;cell-cell junction;cell-substrate adherens junction;cell-substrate junction;contractile fiber part;costamere;cytoplasm;cytoplasmic part;cytoskeleton;cytosol;extracellular membrane-bounded organelle;extracellular organelle;extracellular region part;extracellular vesicular exosome;focal adhesion;i…								0.58096		1.1111
243	Q09666	Q09666	Neuroblast differentiation-associated protein AHNAK	AHNAK	S	5746	KGDLKSSKASLGS	Casein kinase I substrate motif;Casein kinase II substrate motif;MDC1 BRCT domain binding motif;PKA kinase substrate motif;PKC kinase substrate motif;Plk1 PBD domain binding motif	biological regulation;cellular component assembly;cellular component organization;cellular component organization or biogenesis;macromolecular complex assembly;macromolecular complex subunit organization;protein complex assembly;protein complex subunit organization;protein oligomerization;regulation of biological process;regulation of cellular metabolic process;regulation of cellular process;regu…		actin cytoskeleton;adherens junction;anchoring junction;cell junction;cell part;cell-cell contact zone;cell-cell junction;cell-substrate adherens junction;cell-substrate junction;contractile fiber part;costamere;cytoplasm;cytoplasmic part;cytoskeleton;cytosol;extracellular membrane-bounded organelle;extracellular organelle;extracellular region part;extracellular vesicular exosome;focal adhesion;i…								0.58096		1.1111
272	Q09666	Q09666	Neuroblast differentiation-associated protein AHNAK	AHNAK	T	5845	TGSDDETGKLQGS	b-Adrenergic Receptor kinase substrate motif;Casein kinase I substrate motif;MAPKAPK2 kinase substrate motif;PKA kinase substrate motif;PKC kinase substrate motif	biological regulation;cellular component assembly;cellular component organization;cellular component organization or biogenesis;macromolecular complex assembly;macromolecular complex subunit organization;protein complex assembly;protein complex subunit organization;protein oligomerization;regulation of biological process;regulation of cellular metabolic process;regulation of cellular process;regu…		actin cytoskeleton;adherens junction;anchoring junction;cell junction;cell part;cell-cell contact zone;cell-cell junction;cell-substrate adherens junction;cell-substrate junction;contractile fiber part;costamere;cytoplasm;cytoplasmic part;cytoskeleton;cytosol;extracellular membrane-bounded organelle;extracellular organelle;extracellular region part;extracellular vesicular exosome;focal adhesion;i…												1.3321		1.0905		Early Signaling
269	Q09666	Q09666	Neuroblast differentiation-associated protein AHNAK	AHNAK	T	4100	PKVDIDTPDIDIH	b-Adrenergic Receptor kinase substrate motif;Casein kinase I substrate motif;GSK-3, ERK1, ERK2, CDK5 substrate motif;WW domain binding motif	biological regulation;cellular component assembly;cellular component organization;cellular component organization or biogenesis;macromolecular complex assembly;macromolecular complex subunit organization;protein complex assembly;protein complex subunit organization;protein oligomerization;regulation of biological process;regulation of cellular metabolic process;regulation of cellular process;regu…		actin cytoskeleton;adherens junction;anchoring junction;cell junction;cell part;cell-cell contact zone;cell-cell junction;cell-substrate adherens junction;cell-substrate junction;contractile fiber part;costamere;cytoplasm;cytoplasmic part;cytoskeleton;cytosol;extracellular membrane-bounded organelle;extracellular organelle;extracellular region part;extracellular vesicular exosome;focal adhesion;i…				1.228	1.7441	0.58583	2.1183						1.3772		1.0844
230	Q09666	Q09666	Neuroblast differentiation-associated protein AHNAK	AHNAK	S	5752	SKASLGSLEGEAE	Casein kinase II substrate motif	biological regulation;cellular component assembly;cellular component organization;cellular component organization or biogenesis;macromolecular complex assembly;macromolecular complex subunit organization;protein complex assembly;protein complex subunit organization;protein oligomerization;regulation of biological process;regulation of cellular metabolic process;regulation of cellular process;regu…		actin cytoskeleton;adherens junction;anchoring junction;cell junction;cell part;cell-cell contact zone;cell-cell junction;cell-substrate adherens junction;cell-substrate junction;contractile fiber part;costamere;cytoplasm;cytoplasmic part;cytoskeleton;cytosol;extracellular membrane-bounded organelle;extracellular organelle;extracellular region part;extracellular vesicular exosome;focal adhesion;i…				1.3588	1.367	0.82253	0.90222	1.3944	1.3572	0.85719	0.86735	1.2968	1.437	0.84724	0.80503
277	Q09666	Q09666	Neuroblast differentiation-associated protein AHNAK	AHNAK	T	4766	PKVDINTPDVDVH	Casein kinase I substrate motif;GSK-3, ERK1, ERK2, CDK5 substrate motif;WW domain binding motif	biological regulation;cellular component assembly;cellular component organization;cellular component organization or biogenesis;macromolecular complex assembly;macromolecular complex subunit organization;protein complex assembly;protein complex subunit organization;protein oligomerization;regulation of biological process;regulation of cellular metabolic process;regulation of cellular process;regu…		actin cytoskeleton;adherens junction;anchoring junction;cell junction;cell part;cell-cell contact zone;cell-cell junction;cell-substrate adherens junction;cell-substrate junction;contractile fiber part;costamere;cytoplasm;cytoplasmic part;cytoskeleton;cytosol;extracellular membrane-bounded organelle;extracellular organelle;extracellular region part;extracellular vesicular exosome;focal adhesion;i…				1.2266	1.4721	0.73828	0.79495	1.514	1.4147	0.85553	1.0425	1.2264	1.1614	0.90468	0.9128
236	Q09666	Q09666	Neuroblast differentiation-associated protein AHNAK	AHNAK	S	4986	FGFGAKSPKADIK	ERK1,2 kinase substrate motif;Growth associated histone HI kinase substrate motif;GSK-3, ERK1, ERK2, CDK5 substrate motif;PKA kinase substrate motif;PKC kinase substrate motif;WW domain binding motif	biological regulation;cellular component assembly;cellular component organization;cellular component organization or biogenesis;macromolecular complex assembly;macromolecular complex subunit organization;protein complex assembly;protein complex subunit organization;protein oligomerization;regulation of biological process;regulation of cellular metabolic process;regulation of cellular process;regu…		actin cytoskeleton;adherens junction;anchoring junction;cell junction;cell part;cell-cell contact zone;cell-cell junction;cell-substrate adherens junction;cell-substrate junction;contractile fiber part;costamere;cytoplasm;cytoplasmic part;cytoskeleton;cytosol;extracellular membrane-bounded organelle;extracellular organelle;extracellular region part;extracellular vesicular exosome;focal adhesion;i…					1.3093		1.0951		1.2086		1.4671	1.3603	1.5908	1.1292	1.4017
229	Q09666	Q09666	Neuroblast differentiation-associated protein AHNAK	AHNAK	S	5749	LKSSKASLGSLEG	Casein kinase I substrate motif;Casein kinase II substrate motif;MAPKAPK2 kinase substrate motif;PKA kinase substrate motif;PKC kinase substrate motif	biological regulation;cellular component assembly;cellular component organization;cellular component organization or biogenesis;macromolecular complex assembly;macromolecular complex subunit organization;protein complex assembly;protein complex subunit organization;protein oligomerization;regulation of biological process;regulation of cellular metabolic process;regulation of cellular process;regu…		actin cytoskeleton;adherens junction;anchoring junction;cell junction;cell part;cell-cell contact zone;cell-cell junction;cell-substrate adherens junction;cell-substrate junction;contractile fiber part;costamere;cytoplasm;cytoplasmic part;cytoskeleton;cytosol;extracellular membrane-bounded organelle;extracellular organelle;extracellular region part;extracellular vesicular exosome;focal adhesion;i…				1.1389	1.365	0.74018	0.83	0.70383	0.88739	0.68915	0.86202	0.65908	0.67043	0.69814	0.63615
253	Q09666	Q09666	Neuroblast differentiation-associated protein AHNAK	AHNAK	S	5448	LKGPRISAPNVDF	PKA kinase substrate motif;PKC kinase substrate motif	biological regulation;cellular component assembly;cellular component organization;cellular component organization or biogenesis;macromolecular complex assembly;macromolecular complex subunit organization;protein complex assembly;protein complex subunit organization;protein oligomerization;regulation of biological process;regulation of cellular metabolic process;regulation of cellular process;regu…		actin cytoskeleton;adherens junction;anchoring junction;cell junction;cell part;cell-cell contact zone;cell-cell junction;cell-substrate adherens junction;cell-substrate junction;contractile fiber part;costamere;cytoplasm;cytoplasmic part;cytoskeleton;cytosol;extracellular membrane-bounded organelle;extracellular organelle;extracellular region part;extracellular vesicular exosome;focal adhesion;i…				1.1585	1.2487	1.0689	1.1656	0.90736	0.91121	0.90586	1.0791	1.075	1.0082	1.027	1.0969
249	Q09666	Q09666	Neuroblast differentiation-associated protein AHNAK	AHNAK	S	5841	HYEVTGSDDETGK	BARD1 BRCT domain binding motif;Casein kinase II substrate motif;G protein-coupled receptor kinase 1 substrate motif	biological regulation;cellular component assembly;cellular component organization;cellular component organization or biogenesis;macromolecular complex assembly;macromolecular complex subunit organization;protein complex assembly;protein complex subunit organization;protein oligomerization;regulation of biological process;regulation of cellular metabolic process;regulation of cellular process;regu…		actin cytoskeleton;adherens junction;anchoring junction;cell junction;cell part;cell-cell contact zone;cell-cell junction;cell-substrate adherens junction;cell-substrate junction;contractile fiber part;costamere;cytoplasm;cytoplasmic part;cytoskeleton;cytosol;extracellular membrane-bounded organelle;extracellular organelle;extracellular region part;extracellular vesicular exosome;focal adhesion;i…				1.053	1.3358	1.2217	1.0042	1.1982	1.1751	1.2126	1.3205	1.1081	1.2069	1.0626	1.1283
254	Q09666	Q09666	Neuroblast differentiation-associated protein AHNAK	AHNAK	S	5780	KKPRHRSNSFSDE	14-3-3 domain binding motif;Calmodulin-dependent protein kinase II substrate motif;Casein kinase II substrate motif;G protein-coupled receptor kinase 1 substrate motif;GSK3 kinase substrate motif;MAPKAPK1 kinase substrate motif;PKA kinase substrate motif;PKC kinase substrate motif	biological regulation;cellular component assembly;cellular component organization;cellular component organization or biogenesis;macromolecular complex assembly;macromolecular complex subunit organization;protein complex assembly;protein complex subunit organization;protein oligomerization;regulation of biological process;regulation of cellular metabolic process;regulation of cellular process;regu…		actin cytoskeleton;adherens junction;anchoring junction;cell junction;cell part;cell-cell contact zone;cell-cell junction;cell-substrate adherens junction;cell-substrate junction;contractile fiber part;costamere;cytoplasm;cytoplasmic part;cytoskeleton;cytosol;extracellular membrane-bounded organelle;extracellular organelle;extracellular region part;extracellular vesicular exosome;focal adhesion;i…				1.1017	1.245	0.82263	0.83868	0.88514	0.95958	0.75633	0.84608	0.8648	0.86995	0.59918	0.63053
270	Q09666	Q09666	Neuroblast differentiation-associated protein AHNAK	AHNAK	T	5824	GKLKFGTFGGLGS	AMP-activated protein kinase substrate motif;PKA kinase substrate motif;PKC kinase substrate motif	biological regulation;cellular component assembly;cellular component organization;cellular component organization or biogenesis;macromolecular complex assembly;macromolecular complex subunit organization;protein complex assembly;protein complex subunit organization;protein oligomerization;regulation of biological process;regulation of cellular metabolic process;regulation of cellular process;regu…		actin cytoskeleton;adherens junction;anchoring junction;cell junction;cell part;cell-cell contact zone;cell-cell junction;cell-substrate adherens junction;cell-substrate junction;contractile fiber part;costamere;cytoplasm;cytoplasmic part;cytoskeleton;cytosol;extracellular membrane-bounded organelle;extracellular organelle;extracellular region part;extracellular vesicular exosome;focal adhesion;i…				1.196	1.134	0.81501	1.0334	1.2025	1.3597	0.75392	1.135	1.0666	0.98063	0.58966	0.66461
245	Q09666	Q09666	Neuroblast differentiation-associated protein AHNAK	AHNAK	S	5731	KGGVTGSPEASIS	Casein kinase I substrate motif;Casein kinase II substrate motif;ERK1,2 kinase substrate motif;G protein-coupled receptor kinase 1 substrate motif;GSK3 kinase substrate motif;GSK-3, ERK1, ERK2, CDK5 substrate motif;WW domain binding motif	biological regulation;cellular component assembly;cellular component organization;cellular component organization or biogenesis;macromolecular complex assembly;macromolecular complex subunit organization;protein complex assembly;protein complex subunit organization;protein oligomerization;regulation of biological process;regulation of cellular metabolic process;regulation of cellular process;regu…		actin cytoskeleton;adherens junction;anchoring junction;cell junction;cell part;cell-cell contact zone;cell-cell junction;cell-substrate adherens junction;cell-substrate junction;contractile fiber part;costamere;cytoplasm;cytoplasmic part;cytoskeleton;cytosol;extracellular membrane-bounded organelle;extracellular organelle;extracellular region part;extracellular vesicular exosome;focal adhesion;i…				1.0946	1.2207	1.0246	1.3252	1.1227	1.1783	1.1652	1.1594	1.0889	1.0456	1.0504	1.0756
232	Q09666	Q09666	Neuroblast differentiation-associated protein AHNAK	AHNAK	S	5763	AEAEASSPKGKFS	Casein kinase I substrate motif;ERK1,2 kinase substrate motif;Growth associated histone HI kinase substrate motif;GSK-3, ERK1, ERK2, CDK5 substrate motif;MDC1 BRCT domain binding motif;PKA kinase substrate motif;PKC kinase substrate motif;Plk1 PBD domain binding motif;WW domain binding motif	biological regulation;cellular component assembly;cellular component organization;cellular component organization or biogenesis;macromolecular complex assembly;macromolecular complex subunit organization;protein complex assembly;protein complex subunit organization;protein oligomerization;regulation of biological process;regulation of cellular metabolic process;regulation of cellular process;regu…		actin cytoskeleton;adherens junction;anchoring junction;cell junction;cell part;cell-cell contact zone;cell-cell junction;cell-substrate adherens junction;cell-substrate junction;contractile fiber part;costamere;cytoplasm;cytoplasmic part;cytoskeleton;cytosol;extracellular membrane-bounded organelle;extracellular organelle;extracellular region part;extracellular vesicular exosome;focal adhesion;i…				1.1609	0.99739	1.1747	1.0667	1.1349	1.278	1.2144	0.87996	1.1205	1.1644	1.17	1.179
255	Q09666	Q09666	Neuroblast differentiation-associated protein AHNAK	AHNAK	S	5782	PRHRSNSFSDERE	14-3-3 domain binding motif;Akt kinase substrate motif;Calmodulin-dependent protein kinase II substrate motif;Casein kinase II substrate motif;MAPKAPK1 kinase substrate motif;PKA kinase substrate motif;PKC kinase substrate motif;Pyruvate dehydrogenase kinase substrate motif	biological regulation;cellular component assembly;cellular component organization;cellular component organization or biogenesis;macromolecular complex assembly;macromolecular complex subunit organization;protein complex assembly;protein complex subunit organization;protein oligomerization;regulation of biological process;regulation of cellular metabolic process;regulation of cellular process;regu…		actin cytoskeleton;adherens junction;anchoring junction;cell junction;cell part;cell-cell contact zone;cell-cell junction;cell-substrate adherens junction;cell-substrate junction;contractile fiber part;costamere;cytoplasm;cytoplasmic part;cytoskeleton;cytosol;extracellular membrane-bounded organelle;extracellular organelle;extracellular region part;extracellular vesicular exosome;focal adhesion;i…				1.0203	1.0537	0.72529	0.76772	0.83226	0.8783	0.73374	0.69291	0.8902	0.82968	0.58852	0.59824
231	Q09666	Q09666	Neuroblast differentiation-associated protein AHNAK	AHNAK	S	5762	EAEAEASSPKGKF		biological regulation;cellular component assembly;cellular component organization;cellular component organization or biogenesis;macromolecular complex assembly;macromolecular complex subunit organization;protein complex assembly;protein complex subunit organization;protein oligomerization;regulation of biological process;regulation of cellular metabolic process;regulation of cellular process;regu…		actin cytoskeleton;adherens junction;anchoring junction;cell junction;cell part;cell-cell contact zone;cell-cell junction;cell-substrate adherens junction;cell-substrate junction;contractile fiber part;costamere;cytoplasm;cytoplasmic part;cytoskeleton;cytosol;extracellular membrane-bounded organelle;extracellular organelle;extracellular region part;extracellular vesicular exosome;focal adhesion;i…				0.95252	1.0725	1.0054	1.077	1.4261	1.1866	1.3584	1.2862	1.1482	1.3498	0.88501	0.97699
244	Q09666	Q09666	Neuroblast differentiation-associated protein AHNAK	AHNAK	S	93	HRKGDRSPEPGQT	Casein kinase II substrate motif;ERK1,2 kinase substrate motif;Growth associated histone HI kinase substrate motif;GSK-3, ERK1, ERK2, CDK5 substrate motif;PKA kinase substrate motif;WW domain binding motif	biological regulation;cellular component assembly;cellular component organization;cellular component organization or biogenesis;macromolecular complex assembly;macromolecular complex subunit organization;protein complex assembly;protein complex subunit organization;protein oligomerization;regulation of biological process;regulation of cellular metabolic process;regulation of cellular process;regu…		actin cytoskeleton;adherens junction;anchoring junction;cell junction;cell part;cell-cell contact zone;cell-cell junction;cell-substrate adherens junction;cell-substrate junction;contractile fiber part;costamere;cytoplasm;cytoplasmic part;cytoskeleton;cytosol;extracellular membrane-bounded organelle;extracellular organelle;extracellular region part;extracellular vesicular exosome;focal adhesion;i…				0.97713	0.93245	1.0147	0.95301	0.93098	0.95728	1.147	1.2009	0.88703	0.91944	1.0248	1.0328	Recycling Receptors
234	Q09666	Q09666	Neuroblast differentiation-associated protein AHNAK	AHNAK	S	177	KDIDISSPEFKIK	Casein kinase I substrate motif;Casein kinase II substrate motif;ERK1,2 kinase substrate motif;GSK-3, ERK1, ERK2, CDK5 substrate motif;MDC1 BRCT domain binding motif;Plk1 PBD domain binding motif;WW domain binding motif	biological regulation;cellular component assembly;cellular component organization;cellular component organization or biogenesis;macromolecular complex assembly;macromolecular complex subunit organization;protein complex assembly;protein complex subunit organization;protein oligomerization;regulation of biological process;regulation of cellular metabolic process;regulation of cellular process;regu…		actin cytoskeleton;adherens junction;anchoring junction;cell junction;cell part;cell-cell contact zone;cell-cell junction;cell-substrate adherens junction;cell-substrate junction;contractile fiber part;costamere;cytoplasm;cytoplasmic part;cytoskeleton;cytosol;extracellular membrane-bounded organelle;extracellular organelle;extracellular region part;extracellular vesicular exosome;focal adhesion;i…				0.97421	0.93306	0.9699	1.0245	1.0416	1.0326	1.1372	1.1457	1.0698	1.0345	1.0672	1.091	Recycling Receptors
273	Q09666	Q09666	Neuroblast differentiation-associated protein AHNAK	AHNAK	T	5794	EFSGPSTPTGTLE	Casein kinase I substrate motif;ERK1,2 kinase substrate motif;G protein-coupled receptor kinase 1 substrate motif;GSK3, Erk1, Erk2 and CDK5 kinase motif;GSK-3, ERK1, ERK2, CDK5 substrate motif;MAPKAPK2 kinase substrate motif;MDC1 BRCT domain binding motif;Plk1 PBD domain binding motif;WW domain binding motif	biological regulation;cellular component assembly;cellular component organization;cellular component organization or biogenesis;macromolecular complex assembly;macromolecular complex subunit organization;protein complex assembly;protein complex subunit organization;protein oligomerization;regulation of biological process;regulation of cellular metabolic process;regulation of cellular process;regu…		actin cytoskeleton;adherens junction;anchoring junction;cell junction;cell part;cell-cell contact zone;cell-cell junction;cell-substrate adherens junction;cell-substrate junction;contractile fiber part;costamere;cytoplasm;cytoplasmic part;cytoskeleton;cytosol;extracellular membrane-bounded organelle;extracellular organelle;extracellular region part;extracellular vesicular exosome;focal adhesion;i…				0.83832	1.0284	0.69785	0.97572		1.0039		0.70338	1.0841	1.1151	1.0009	0.6997
264	Q09666	Q09666	Neuroblast differentiation-associated protein AHNAK	AHNAK	S	216	SGSGAASPTGSAV	Casein kinase I substrate motif;Casein kinase II substrate motif;ERK1,2 kinase substrate motif;G protein-coupled receptor kinase 1 substrate motif;GSK3 kinase substrate motif;GSK-3, ERK1, ERK2, CDK5 substrate motif;MAPKAPK2 kinase substrate motif;WW domain binding motif	biological regulation;cellular component assembly;cellular component organization;cellular component organization or biogenesis;macromolecular complex assembly;macromolecular complex subunit organization;protein complex assembly;protein complex subunit organization;protein oligomerization;regulation of biological process;regulation of cellular metabolic process;regulation of cellular process;regu…		actin cytoskeleton;adherens junction;anchoring junction;cell junction;cell part;cell-cell contact zone;cell-cell junction;cell-substrate adherens junction;cell-substrate junction;contractile fiber part;costamere;cytoplasm;cytoplasmic part;cytoskeleton;cytosol;extracellular membrane-bounded organelle;extracellular organelle;extracellular region part;extracellular vesicular exosome;focal adhesion;i…				0.90437	0.95482	0.81498	0.82961	0.89257	0.89286	0.94287	0.86891	0.90373	0.94876	0.77432	0.80959
248	Q09666	Q09666	Neuroblast differentiation-associated protein AHNAK	AHNAK	S	5739	EASISGSKGDLKS	Casein kinase II substrate motif;MAPKAPK2 kinase substrate motif;Pyruvate dehydrogenase kinase substrate motif	biological regulation;cellular component assembly;cellular component organization;cellular component organization or biogenesis;macromolecular complex assembly;macromolecular complex subunit organization;protein complex assembly;protein complex subunit organization;protein oligomerization;regulation of biological process;regulation of cellular metabolic process;regulation of cellular process;regu…		actin cytoskeleton;adherens junction;anchoring junction;cell junction;cell part;cell-cell contact zone;cell-cell junction;cell-substrate adherens junction;cell-substrate junction;contractile fiber part;costamere;cytoplasm;cytoplasmic part;cytoskeleton;cytosol;extracellular membrane-bounded organelle;extracellular organelle;extracellular region part;extracellular vesicular exosome;focal adhesion;i…				0.76627	0.72909	0.83163	0.89637	0.64385	0.63972	0.76144	0.77849	0.64342	0.65368	0.63011	0.65624	Recycling Receptors
268	Q09666	Q09666	Neuroblast differentiation-associated protein AHNAK	AHNAK	S	5400	LEASEGSIKLPKM	G protein-coupled receptor kinase 1 substrate motif;PKA kinase substrate motif;PKC kinase substrate motif	biological regulation;cellular component assembly;cellular component organization;cellular component organization or biogenesis;macromolecular complex assembly;macromolecular complex subunit organization;protein complex assembly;protein complex subunit organization;protein oligomerization;regulation of biological process;regulation of cellular metabolic process;regulation of cellular process;regu…		actin cytoskeleton;adherens junction;anchoring junction;cell junction;cell part;cell-cell contact zone;cell-cell junction;cell-substrate adherens junction;cell-substrate junction;contractile fiber part;costamere;cytoplasm;cytoplasmic part;cytoskeleton;cytosol;extracellular membrane-bounded organelle;extracellular organelle;extracellular region part;extracellular vesicular exosome;focal adhesion;i…				0.68674	0.71038	0.86769	0.87778	1.4946	1.3845	1.0755	1.462	1.4023	1.105	1.3605	1.034
297	Q8IVF2	Q8IVF2	Protein AHNAK2	AHNAK2	S	798	VKMSLSSMEVDVQ	Casein kinase II substrate motif;MDC1 BRCT domain binding motif;Plk1 PBD domain binding motif			cell part;contractile fiber part;costamere;cytoplasm;cytoplasmic part;cytoplasmic vesicle membrane;cytoplasmic vesicle part;intracellular membrane-bounded organelle;intracellular organelle;intracellular organelle part;intracellular part;membrane;membrane part;membrane-bounded organelle;nucleus;organelle;organelle membrane;organelle part;plasma membrane;plasma membrane part;sarcolemma;T-tubule;ves…					0.39456		0.28803
292	Q8IVF2	Q8IVF2	Protein AHNAK2	AHNAK2	S	4962	PKIKLPSFRWSPK	DNA dependent Protein kinase substrate motif;G protein-coupled receptor kinase 1 substrate motif;GSK3 kinase substrate motif;PKA kinase substrate motif;PKC kinase substrate motif			cell part;contractile fiber part;costamere;cytoplasm;cytoplasmic part;cytoplasmic vesicle membrane;cytoplasmic vesicle part;intracellular membrane-bounded organelle;intracellular organelle;intracellular organelle part;intracellular part;membrane;membrane part;membrane-bounded organelle;nucleus;organelle;organelle membrane;organelle part;plasma membrane;plasma membrane part;sarcolemma;T-tubule;ves…				0.40823	0.49806	0.75964	0.96351	1.4456	1.1547	1.7718	1.8393	1.4552	1.2526	1.7232	1.3237	Recycling Receptors
284	Q8IVF2	Q8IVF2	Protein AHNAK2	AHNAK2	S	842	PKFKMPSFGVSAP	DNA dependent Protein kinase substrate motif;G protein-coupled receptor kinase 1 substrate motif;GSK3 kinase substrate motif;PKA kinase substrate motif;PKC kinase substrate motif			cell part;contractile fiber part;costamere;cytoplasm;cytoplasmic part;cytoplasmic vesicle membrane;cytoplasmic vesicle part;intracellular membrane-bounded organelle;intracellular organelle;intracellular organelle part;intracellular part;membrane;membrane part;membrane-bounded organelle;nucleus;organelle;organelle membrane;organelle part;plasma membrane;plasma membrane part;sarcolemma;T-tubule;ves…				0.51509	0.35305	1.2508	1.0472	0.85638	0.60751	1.3838	1.4364	1.0931	1.2404	2.3484	1.8831	Recycling Receptors
289	Q8IVF2	Q8IVF2	Protein AHNAK2	AHNAK2	S	4897	PVMSPLSPGERVQ	Casein kinase II substrate motif;ERK1,2 kinase substrate motif;GSK-3, ERK1, ERK2, CDK5 substrate motif;WW domain binding motif			cell part;contractile fiber part;costamere;cytoplasm;cytoplasmic part;cytoplasmic vesicle membrane;cytoplasmic vesicle part;intracellular membrane-bounded organelle;intracellular organelle;intracellular organelle part;intracellular part;membrane;membrane part;membrane-bounded organelle;nucleus;organelle;organelle membrane;organelle part;plasma membrane;plasma membrane part;sarcolemma;T-tubule;ves…				0.89942		1.1696		1.6721	1.6065	1.9575	2.531		2.5437		2.4544
298	Q8IVF2	Q8IVF2	Protein AHNAK2	AHNAK2	S	92	SWWKRDSGDSRTF	b-Adrenergic Receptor kinase substrate motif;Casein kinase I substrate motif;Casein kinase II substrate motif;PAK2 kinase substrate motif;PKA kinase substrate motif;PKC kinase substrate motif			cell part;contractile fiber part;costamere;cytoplasm;cytoplasmic part;cytoplasmic vesicle membrane;cytoplasmic vesicle part;intracellular membrane-bounded organelle;intracellular organelle;intracellular organelle part;intracellular part;membrane;membrane part;membrane-bounded organelle;nucleus;organelle;organelle membrane;organelle part;plasma membrane;plasma membrane part;sarcolemma;T-tubule;ves…								1.9032		2.6998		1.4384		1.5496
299	Q8IVF2	Q8IVF2	Protein AHNAK2	AHNAK2	S	95	KRDSGDSRTFFRM	b-Adrenergic Receptor kinase substrate motif;Casein kinase II substrate motif			cell part;contractile fiber part;costamere;cytoplasm;cytoplasmic part;cytoplasmic vesicle membrane;cytoplasmic vesicle part;intracellular membrane-bounded organelle;intracellular organelle;intracellular organelle part;intracellular part;membrane;membrane part;membrane-bounded organelle;nucleus;organelle;organelle membrane;organelle part;plasma membrane;plasma membrane part;sarcolemma;T-tubule;ves…								1.9032		2.6998		1.4384		1.5496
286	Q8IVF2	Q8IVF2	Protein AHNAK2	AHNAK2	S	2657	PKFKMPSFRVSAP	DNA dependent Protein kinase substrate motif;G protein-coupled receptor kinase 1 substrate motif;GSK3 kinase substrate motif;PKA kinase substrate motif;PKC kinase substrate motif			cell part;contractile fiber part;costamere;cytoplasm;cytoplasmic part;cytoplasmic vesicle membrane;cytoplasmic vesicle part;intracellular membrane-bounded organelle;intracellular organelle;intracellular organelle part;intracellular part;membrane;membrane part;membrane-bounded organelle;nucleus;organelle;organelle membrane;organelle part;plasma membrane;plasma membrane part;sarcolemma;T-tubule;ves…				0.59504	0.59874	0.98153	1.116	1.3046	1.0158	1.5616	1.5908	1.4271	1.3123	1.6285	1.5357	Recycling Receptors
287	Q8IVF2	Q8IVF2	Protein AHNAK2	AHNAK2	S	5199	PKFRMPSLRRSFR	14-3-3 domain binding motif;Calmodulin-dependent protein kinase II substrate motif;Casein kinase I substrate motif;CLK1 kinase substrate motif;DMPK1,2 kinase substrate motif;DNA dependent Protein kinase substrate motif;G protein-coupled receptor kinase 1 substrate motif;GSK3 kinase substrate motif;MAPKAPK1 kinase substrate motif;p70 Ribosomal S6 kinase substrate motif;Phosphorylase kinase substra…			cell part;contractile fiber part;costamere;cytoplasm;cytoplasmic part;cytoplasmic vesicle membrane;cytoplasmic vesicle part;intracellular membrane-bounded organelle;intracellular organelle;intracellular organelle part;intracellular part;membrane;membrane part;membrane-bounded organelle;nucleus;organelle;organelle membrane;organelle part;plasma membrane;plasma membrane part;sarcolemma;T-tubule;ves…				0.59905	0.59142	1.2026	1.2558	1.2517	1.058	1.9382	1.8887	1.4686	1.2299	1.7057	1.3355	Recycling Receptors
303	Q8IVF2	Q8IVF2	Protein AHNAK2	AHNAK2	S	765	PKVQRPSLKMPKV	DNA dependent Protein kinase substrate motif;G protein-coupled receptor kinase 1 substrate motif;PKA kinase substrate motif;PKC kinase substrate motif			cell part;contractile fiber part;costamere;cytoplasm;cytoplasmic part;cytoplasmic vesicle membrane;cytoplasmic vesicle part;intracellular membrane-bounded organelle;intracellular organelle;intracellular organelle part;intracellular part;membrane;membrane part;membrane-bounded organelle;nucleus;organelle;organelle membrane;organelle part;plasma membrane;plasma membrane part;sarcolemma;T-tubule;ves…				0.57436		0.97775		1.2272	0.91574	1.188	1.3905	1.6171		1.6569		Recycling Receptors
285	Q8IVF2	Q8IVF2	Protein AHNAK2	AHNAK2	S	1997	PKFKMPSFGVSAP	DNA dependent Protein kinase substrate motif;G protein-coupled receptor kinase 1 substrate motif;GSK3 kinase substrate motif;PKA kinase substrate motif;PKC kinase substrate motif			cell part;contractile fiber part;costamere;cytoplasm;cytoplasmic part;cytoplasmic vesicle membrane;cytoplasmic vesicle part;intracellular membrane-bounded organelle;intracellular organelle;intracellular organelle part;intracellular part;membrane;membrane part;membrane-bounded organelle;nucleus;organelle;organelle membrane;organelle part;plasma membrane;plasma membrane part;sarcolemma;T-tubule;ves…								0.88979		1.2111		0.94153		2.0443		Recycling Receptors
304	Q8IVF2	Q8IVF2	Protein AHNAK2	AHNAK2	T	296	AHDVSPTSTDTEA	Casein kinase II substrate motif;DNA dependent Protein kinase substrate motif;G protein-coupled receptor kinase 1 substrate motif			cell part;contractile fiber part;costamere;cytoplasm;cytoplasmic part;cytoplasmic vesicle membrane;cytoplasmic vesicle part;intracellular membrane-bounded organelle;intracellular organelle;intracellular organelle part;intracellular part;membrane;membrane part;membrane-bounded organelle;nucleus;organelle;organelle membrane;organelle part;plasma membrane;plasma membrane part;sarcolemma;T-tubule;ves…					0.71427		0.81189	0.93361		0.98749
283	Q8IVF2	Q8IVF2	Protein AHNAK2	AHNAK2	S	4477	PSFGMLSPGKSIE	Casein kinase I substrate motif;Cdc2 kinase substrate motif;CDK kinase substrate motif;CDK1,2,4,6 kinase substrate motif;ERK1,2 kinase substrate motif;G protein-coupled receptor kinase 1 substrate motif;GSK3 kinase substrate motif;GSK-3, ERK1, ERK2, CDK5 substrate motif;WW domain binding motif			cell part;contractile fiber part;costamere;cytoplasm;cytoplasmic part;cytoplasmic vesicle membrane;cytoplasmic vesicle part;intracellular membrane-bounded organelle;intracellular organelle;intracellular organelle part;intracellular part;membrane;membrane part;membrane-bounded organelle;nucleus;organelle;organelle membrane;organelle part;plasma membrane;plasma membrane part;sarcolemma;T-tubule;ves…				0.9196	1.0542	0.90852	1.035	0.87508	0.98176	1.2497	1.4444	0.90647	0.93055	0.99487	1.0789
294	Q8IVF2	Q8IVF2	Protein AHNAK2	AHNAK2	S	5175	EVLTVESPEEEAM	b-Adrenergic Receptor kinase substrate motif;Casein kinase II substrate motif;ERK1,2 kinase substrate motif;GSK-3, ERK1, ERK2, CDK5 substrate motif;WW domain binding motif			cell part;contractile fiber part;costamere;cytoplasm;cytoplasmic part;cytoplasmic vesicle membrane;cytoplasmic vesicle part;intracellular membrane-bounded organelle;intracellular organelle;intracellular organelle part;intracellular part;membrane;membrane part;membrane-bounded organelle;nucleus;organelle;organelle membrane;organelle part;plasma membrane;plasma membrane part;sarcolemma;T-tubule;ves…				0.95974	0.91274	0.69234	0.79496	0.95201	0.98368	0.89184	1.0418	1.1772	0.92155	0.65516	0.83537
293	Q8IVF2	Q8IVF2	Protein AHNAK2	AHNAK2	S	4966	LPSFRWSPKKETG	Cdc2 kinase substrate motif;CDK kinase substrate motif;CDK1,2,4,6 kinase substrate motif;ERK1,2 kinase substrate motif;Growth associated histone HI kinase substrate motif;GSK-3, ERK1, ERK2, CDK5 substrate motif;MAPKAPK2 kinase substrate motif;NIMA kinase substrate motif;PKA kinase substrate motif;PKC kinase substrate motif;WW domain binding motif			cell part;contractile fiber part;costamere;cytoplasm;cytoplasmic part;cytoplasmic vesicle membrane;cytoplasmic vesicle part;intracellular membrane-bounded organelle;intracellular organelle;intracellular organelle part;intracellular part;membrane;membrane part;membrane-bounded organelle;nucleus;organelle;organelle membrane;organelle part;plasma membrane;plasma membrane part;sarcolemma;T-tubule;ves…				1.0187	0.78364	0.99327	0.88559	0.74731	0.82635	1.0843	1.1369	0.68063		0.85341		Recycling Receptors
282	Q8IVF2	Q8IVF2	Protein AHNAK2	AHNAK2	S	4472	PKFKMPSFGMLSP	AMP-activated protein kinase substrate motif;DNA dependent Protein kinase substrate motif;HMGCoA Reductase kinase substrate motif;PKA kinase substrate motif;PKC kinase substrate motif			cell part;contractile fiber part;costamere;cytoplasm;cytoplasmic part;cytoplasmic vesicle membrane;cytoplasmic vesicle part;intracellular membrane-bounded organelle;intracellular organelle;intracellular organelle part;intracellular part;membrane;membrane part;membrane-bounded organelle;nucleus;organelle;organelle membrane;organelle part;plasma membrane;plasma membrane part;sarcolemma;T-tubule;ves…				0.84404		0.80691		0.75807		1.3882		1.1512		1.3635		Early Signaling
302	Q8IVF2	Q8IVF2	Protein AHNAK2	AHNAK2	S	3408	PKVDLKSPQVDIK	Casein kinase I substrate motif;ERK1,2 kinase substrate motif;Growth associated histone HI kinase substrate motif;GSK-3, ERK1, ERK2, CDK5 substrate motif;WW domain binding motif			cell part;contractile fiber part;costamere;cytoplasm;cytoplasmic part;cytoplasmic vesicle membrane;cytoplasmic vesicle part;intracellular membrane-bounded organelle;intracellular organelle;intracellular organelle part;intracellular part;membrane;membrane part;membrane-bounded organelle;nucleus;organelle;organelle membrane;organelle part;plasma membrane;plasma membrane part;sarcolemma;T-tubule;ves…				0.72489	0.86028	0.87315	0.88912	0.93896	1.0851	1.2968	1.426	1.1303	0.95205	1.2625	1.1489
280	Q8IVF2	Q8IVF2	Protein AHNAK2	AHNAK2	S	260	SQRERLSWPKFQS	Casein kinase I substrate motif;PKA kinase substrate motif;PKC kinase substrate motif			cell part;contractile fiber part;costamere;cytoplasm;cytoplasmic part;cytoplasmic vesicle membrane;cytoplasmic vesicle part;intracellular membrane-bounded organelle;intracellular organelle;intracellular organelle part;intracellular part;membrane;membrane part;membrane-bounded organelle;nucleus;organelle;organelle membrane;organelle part;plasma membrane;plasma membrane part;sarcolemma;T-tubule;ves…				0.7463	0.82991	0.86352	0.93365	0.82924	0.84845	1.2638	1.2662	0.77898	0.76802	1.0284	1.111	Recycling Receptors
296	Q8IVF2	Q8IVF2	Protein AHNAK2	AHNAK2	S	5707	KLGFSSSPTKKSK	Casein kinase II substrate motif;Cdc2 kinase substrate motif;CDK kinase substrate motif;CDK1,2,4,6 kinase substrate motif;ERK1,2 kinase substrate motif;Growth associated histone HI kinase substrate motif;GSK-3, ERK1, ERK2, CDK5 substrate motif;MDC1 BRCT domain binding motif;Plk1 PBD domain binding motif;WW domain binding motif			cell part;contractile fiber part;costamere;cytoplasm;cytoplasmic part;cytoplasmic vesicle membrane;cytoplasmic vesicle part;intracellular membrane-bounded organelle;intracellular organelle;intracellular organelle part;intracellular part;membrane;membrane part;membrane-bounded organelle;nucleus;organelle;organelle membrane;organelle part;plasma membrane;plasma membrane part;sarcolemma;T-tubule;ves…				0.7975	0.77454	0.64447	0.8902	0.77845	0.84936	0.82584	1.3233	0.80906	0.67735	0.73902	0.81396
278	Q8IVF2	Q8IVF2	Protein AHNAK2	AHNAK2	S	294	RDAHDVSPTSTDT	Casein kinase I substrate motif;Casein kinase II substrate motif;ERK1,2 kinase substrate motif;G protein-coupled receptor kinase 1 substrate motif;GSK-3, ERK1, ERK2, CDK5 substrate motif;WW domain binding motif			cell part;contractile fiber part;costamere;cytoplasm;cytoplasmic part;cytoplasmic vesicle membrane;cytoplasmic vesicle part;intracellular membrane-bounded organelle;intracellular organelle;intracellular organelle part;intracellular part;membrane;membrane part;membrane-bounded organelle;nucleus;organelle;organelle membrane;organelle part;plasma membrane;plasma membrane part;sarcolemma;T-tubule;ves…				0.78211	0.77715	1.2791	1.1565	0.85278	0.96712	1.3353	1.2277	0.74345	0.76345	0.9931	1.0787	Recycling Receptors
281	Q8IVF2	Q8IVF2	Protein AHNAK2	AHNAK2	S	593	IPSLGWSPSKHTK	Casein kinase II substrate motif;Cdc2 kinase substrate motif;CDK kinase substrate motif;CDK1,2,4,6 kinase substrate motif;ERK1,2 kinase substrate motif;GSK-3, ERK1, ERK2, CDK5 substrate motif;MAPKAPK2 kinase substrate motif;WW domain binding motif			cell part;contractile fiber part;costamere;cytoplasm;cytoplasmic part;cytoplasmic vesicle membrane;cytoplasmic vesicle part;intracellular membrane-bounded organelle;intracellular organelle;intracellular organelle part;intracellular part;membrane;membrane part;membrane-bounded organelle;nucleus;organelle;organelle membrane;organelle part;plasma membrane;plasma membrane part;sarcolemma;T-tubule;ves…				0.74898	0.77911	0.87639	0.93869	0.76783	0.73957	1.0785	1.1252	0.65276	0.70986	0.85818	0.88807	Recycling Receptors
300	Q8IVF2	Q8IVF2	Protein AHNAK2	AHNAK2	S	280	GPQRSHSSSEAYE	14-3-3 domain binding motif;Calmodulin-dependent protein kinase II substrate motif;Casein kinase II substrate motif;G protein-coupled receptor kinase 1 substrate motif;PKA kinase substrate motif;PKC kinase substrate motif			cell part;contractile fiber part;costamere;cytoplasm;cytoplasmic part;cytoplasmic vesicle membrane;cytoplasmic vesicle part;intracellular membrane-bounded organelle;intracellular organelle;intracellular organelle part;intracellular part;membrane;membrane part;membrane-bounded organelle;nucleus;organelle;organelle membrane;organelle part;plasma membrane;plasma membrane part;sarcolemma;T-tubule;ves…				0.72456	0.74259	0.87877	1.0015	0.83548	0.85708	1.3117	1.2956	0.78422	0.79038	1.1132	0.99315	Recycling Receptors
305	Q8IVF2	Q8IVF2	Protein AHNAK2	AHNAK2	T	298	DVSPTSTDTEAQL	Casein kinase II substrate motif;G protein-coupled receptor kinase 1 substrate motif;MAPKAPK2 kinase substrate motif;MDC1 BRCT domain binding motif;Plk1 PBD domain binding motif			cell part;contractile fiber part;costamere;cytoplasm;cytoplasmic part;cytoplasmic vesicle membrane;cytoplasmic vesicle part;intracellular membrane-bounded organelle;intracellular organelle;intracellular organelle part;intracellular part;membrane;membrane part;membrane-bounded organelle;nucleus;organelle;organelle membrane;organelle part;plasma membrane;plasma membrane part;sarcolemma;T-tubule;ves…				0.67428	0.68238	0.67797	0.83422	0.65322	0.72592	0.55486	0.77528		0.82846		0.69236	Early Signaling
279	Q8IVF2	Q8IVF2	Protein AHNAK2	AHNAK2	S	297	HDVSPTSTDTEAQ	Casein kinase I substrate motif;Casein kinase II substrate motif			cell part;contractile fiber part;costamere;cytoplasm;cytoplasmic part;cytoplasmic vesicle membrane;cytoplasmic vesicle part;intracellular membrane-bounded organelle;intracellular organelle;intracellular organelle part;intracellular part;membrane;membrane part;membrane-bounded organelle;nucleus;organelle;organelle membrane;organelle part;plasma membrane;plasma membrane part;sarcolemma;T-tubule;ves…				0.56279	0.67315	0.61576	0.74782		0.6525		0.80711	0.74744		0.67994		Recycling Receptors
308	O95831	O95831	Apoptosis-inducing factor 1, mitochondrial	AIFM1	S	268	GTPRSLSAIDRAG	14-3-3 domain binding motif;Calmodulin-dependent protein kinase II substrate motif;Casein kinase II substrate motif;PKA kinase substrate motif;PKC kinase substrate motif;Pyruvate dehydrogenase kinase substrate motif	activation of caspase activity;apoptosis;apoptosis in response to endoplasmic reticulum stress;biological regulation;catabolic process;cell death;cell differentiation;cell redox homeostasis;cellular catabolic process;cellular component assembly;cellular component assembly at cellular level;cellular component biogenesis;cellular component organization;cellular component organization at cellular le…	binding;catalytic activity;coenzyme binding;cofactor binding;DNA binding;electron carrier activity;FAD binding;flavin adenine dinucleotide binding;NAD(P)H oxidase activity;nucleic acid binding;oxidoreductase activity;oxidoreductase activity, acting on NADH or NADPH;oxidoreductase activity, acting on NADH or NADPH, oxygen as acceptor	cell part;cytoplasmic part;cytosol;intracellular membrane-bounded organelle;intracellular organelle;intracellular organelle part;intracellular part;membrane;membrane-bounded organelle;membrane-enclosed lumen;mitochondrial inner membrane;mitochondrial intermembrane space;mitochondrial membrane;mitochondrial part;mitochondrion;nucleus;organelle;organelle envelope lumen;organelle inner membrane;orga…	Apoptosis			0.90753	0.87776	0.99294	1.0297	0.96751	1.0208	1.2208	1.0651	0.96354	0.89888	1.0496	1.1952	Recycling Receptors
309	Q96IF1	Q96IF1	LIM domain-containing protein ajuba	AJUBA	S	119	PTAPALSPRSSFA	Casein kinase I substrate motif;Casein kinase II substrate motif;ERK1,2 kinase substrate motif;G protein-coupled receptor kinase 1 substrate motif;Growth associated histone HI kinase substrate motif;GSK3 kinase substrate motif;GSK-3, ERK1, ERK2, CDK5 substrate motif;PKA kinase substrate motif;PKC kinase substrate motif;WW domain binding motif	biological adhesion;biological regulation;biosynthetic process;calcium-dependent cell-cell adhesion;cell adhesion;cell cycle;cell cycle process;cell junction assembly;cell junction organization;cell migration;cell motility;cell projection assembly;cell projection organization;cell-cell adhesion;cell-substrate junction assembly;cellular biosynthetic process;cellular component assembly;cellular com…	alpha-catenin binding;binding;cation binding;chromatin binding;ion binding;metal ion binding;protein binding;protein binding transcription factor activity;transcription cofactor activity;transcription corepressor activity;transcription factor binding transcription factor activity;transition metal ion binding;zinc ion binding	adherens junction;anchoring junction;cell junction;cell part;cell projection;cell-cell junction;cell-substrate adherens junction;cell-substrate junction;cytoplasmic mRNA processing body;cytoplasmic part;cytoskeletal part;cytosol;focal adhesion;intracellular membrane-bounded organelle;intracellular non-membrane-bounded organelle;intracellular organelle;intracellular organelle part;intracellular pa…			+	1.9881	2.1648	1.2938	1.849	1.3825	1.4404	1.8232	1.6228	1.6821	1.8591	1.6998	1.7182
312	Q92667	Q92667	A-kinase anchor protein 1, mitochondrial	AKAP1	S	429	GLPAEGSPPPKTY	ERK1,2 kinase substrate motif;GSK-3, ERK1, ERK2, CDK5 substrate motif;WW domain binding motif	biological regulation;blood coagulation;coagulation;hemostasis;multicellular organismal process;regulation of biological quality;regulation of body fluid levels	binding;nucleic acid binding;RNA binding	cell part;cytoplasmic part;cytosol;integral to membrane;intracellular membrane-bounded organelle;intracellular organelle;intracellular organelle part;intracellular part;intrinsic to membrane;membrane;membrane part;membrane-bounded organelle;mitochondrial membrane;mitochondrial outer membrane;mitochondrial part;mitochondrion;organelle;organelle membrane;organelle outer membrane;organelle part;oute…									0.98522		0.8545	1.0167	1.5745	1.0807	1.0535
311	Q92667	Q92667	A-kinase anchor protein 1, mitochondrial	AKAP1	S	445	LKSLLSSPTKDSK	Casein kinase II substrate motif;Cdc2 kinase substrate motif;CDK kinase substrate motif;CDK1,2,4,6 kinase substrate motif;ERK1,2 kinase substrate motif;Growth associated histone HI kinase substrate motif;GSK-3, ERK1, ERK2, CDK5 substrate motif;MAPKAPK2 kinase substrate motif;MDC1 BRCT domain binding motif;Plk1 PBD domain binding motif;WW domain binding motif	biological regulation;blood coagulation;coagulation;hemostasis;multicellular organismal process;regulation of biological quality;regulation of body fluid levels	binding;nucleic acid binding;RNA binding	cell part;cytoplasmic part;cytosol;integral to membrane;intracellular membrane-bounded organelle;intracellular organelle;intracellular organelle part;intracellular part;intrinsic to membrane;membrane;membrane part;membrane-bounded organelle;mitochondrial membrane;mitochondrial outer membrane;mitochondrial part;mitochondrion;organelle;organelle membrane;organelle outer membrane;organelle part;oute…				1.4126	1.2707	1.2151	1.1738	1.276	1.177	1.0609	1.0604	1.1601	1.0867	1.1646	0.98152
313	Q92667	Q92667	A-kinase anchor protein 1, mitochondrial	AKAP1	T	533	PRDKAITPPLPES	G protein-coupled receptor kinase 1 substrate motif;GSK-3, ERK1, ERK2, CDK5 substrate motif;PKA kinase substrate motif;PKC kinase substrate motif;RAF1 kinase substrate motif;WW domain binding motif	biological regulation;blood coagulation;coagulation;hemostasis;multicellular organismal process;regulation of biological quality;regulation of body fluid levels	binding;nucleic acid binding;RNA binding	cell part;cytoplasmic part;cytosol;integral to membrane;intracellular membrane-bounded organelle;intracellular organelle;intracellular organelle part;intracellular part;intrinsic to membrane;membrane;membrane part;membrane-bounded organelle;mitochondrial membrane;mitochondrial outer membrane;mitochondrial part;mitochondrion;organelle;organelle membrane;organelle outer membrane;organelle part;oute…				0.98538	1.1066	1.1259	0.89899	0.87245	0.90714	0.76425	1.3416	0.95841	0.89489	1.07	1.142	Recycling Receptors
314	O43572	O43572	A-kinase anchor protein 10, mitochondrial	AKAP10	S	187	SLAEPVSPSKKHE	Casein kinase I substrate motif;Casein kinase II substrate motif;Cdc2 kinase substrate motif;CDK kinase substrate motif;CDK1,2,4,6 kinase substrate motif;ERK1,2 kinase substrate motif;GSK-3, ERK1, ERK2, CDK5 substrate motif;WW domain binding motif	biological regulation;blood coagulation;cellular process;cellular response to stimulus;coagulation;hemostasis;localization;macromolecule localization;multicellular organismal process;negative regulation of biological process;negative regulation of cell communication;negative regulation of cellular process;negative regulation of G-protein coupled receptor protein signaling pathway;negative regulat…		cell part;cytoplasm;cytoplasmic part;cytosol;intracellular membrane-bounded organelle;intracellular organelle;intracellular part;membrane;membrane-bounded organelle;mitochondrion;organelle;plasma membrane			+	1.0682	1.1034	1.2389	1.2447	1.0531	1.1807	1.3743	1.403	1.1162	1.1634	1.3178	1.206	Recycling Receptors
317	Q9UKA4	Q9UKA4	A-kinase anchor protein 11	AKAP11	S	18	KASVRKSFSEDVF	Casein kinase II substrate motif;MAPKAPK2 kinase substrate motif;PKA kinase substrate motif;PKC kinase substrate motif	biological regulation;cellular process;cellular response to stimulus;intracellular signal transduction;regulation of biological process;regulation of cellular process;regulation of intracellular protein kinase cascade;regulation of protein kinase A signaling cascade;regulation of response to stimulus;regulation of signal transduction;regulation of signaling;response to stimulus;signal transduction	binding;enzyme binding;phosphatase binding;protein binding;protein kinase A binding;protein phosphatase 1 binding;protein phosphatase binding	cell part;cytoplasmic part;cytoskeletal part;intracellular membrane-bounded organelle;intracellular organelle;intracellular organelle part;intracellular part;membrane-bounded organelle;microbody;microtubule organizing center;organelle;organelle part;peroxisome												1.5001		1.857		Early Signaling
318	Q9UKA4	Q9UKA4	A-kinase anchor protein 11	AKAP11	S	1171	KLMRSLSEEVESS	14-3-3 domain binding motif;Calmodulin-dependent protein kinase II substrate motif;Calmodulin-dependent protein kinase IV substrate motif;Casein kinase II substrate motif;Chk1 kinase substrate motif;G protein-coupled receptor kinase 1 substrate motif;PKA kinase substrate motif;PKC kinase substrate motif	biological regulation;cellular process;cellular response to stimulus;intracellular signal transduction;regulation of biological process;regulation of cellular process;regulation of intracellular protein kinase cascade;regulation of protein kinase A signaling cascade;regulation of response to stimulus;regulation of signal transduction;regulation of signaling;response to stimulus;signal transduction	binding;enzyme binding;phosphatase binding;protein binding;protein kinase A binding;protein phosphatase 1 binding;protein phosphatase binding	cell part;cytoplasmic part;cytoskeletal part;intracellular membrane-bounded organelle;intracellular organelle;intracellular organelle part;intracellular part;membrane-bounded organelle;microbody;microtubule organizing center;organelle;organelle part;peroxisome				1.2509		1.1654		1.0101		1.2202		1.1535	1.1982	1.2234	1.2821
320	Q9UKA4	Q9UKA4	A-kinase anchor protein 11	AKAP11	T	1100	RNVIPDTPPSTPL	b-Adrenergic Receptor kinase substrate motif;Casein kinase I substrate motif;Casein kinase II substrate motif;ERK1,2 kinase substrate motif;G protein-coupled receptor kinase 1 substrate motif;GSK3, Erk1, Erk2 and CDK5 kinase motif;GSK-3, ERK1, ERK2, CDK5 substrate motif;WW domain binding motif	biological regulation;cellular process;cellular response to stimulus;intracellular signal transduction;regulation of biological process;regulation of cellular process;regulation of intracellular protein kinase cascade;regulation of protein kinase A signaling cascade;regulation of response to stimulus;regulation of signal transduction;regulation of signaling;response to stimulus;signal transduction	binding;enzyme binding;phosphatase binding;protein binding;protein kinase A binding;protein phosphatase 1 binding;protein phosphatase binding	cell part;cytoplasmic part;cytoskeletal part;intracellular membrane-bounded organelle;intracellular organelle;intracellular organelle part;intracellular part;membrane-bounded organelle;microbody;microtubule organizing center;organelle;organelle part;peroxisome				1.2201		1.0441		1.4066	1.4107	1.066	0.7643	1.4981	1.2598	1.1921	1.0423
319	Q9UKA4	Q9UKA4	A-kinase anchor protein 11	AKAP11	S	1242	QSQRSVSPTFLNP	14-3-3 domain binding motif;Calmodulin-dependent protein kinase II substrate motif;Casein kinase II substrate motif;ERK1,2 kinase substrate motif;GSK-3, ERK1, ERK2, CDK5 substrate motif;PKA kinase substrate motif;PKC kinase substrate motif;WW domain binding motif	biological regulation;cellular process;cellular response to stimulus;intracellular signal transduction;regulation of biological process;regulation of cellular process;regulation of intracellular protein kinase cascade;regulation of protein kinase A signaling cascade;regulation of response to stimulus;regulation of signal transduction;regulation of signaling;response to stimulus;signal transduction	binding;enzyme binding;phosphatase binding;protein binding;protein kinase A binding;protein phosphatase 1 binding;protein phosphatase binding	cell part;cytoplasmic part;cytoskeletal part;intracellular membrane-bounded organelle;intracellular organelle;intracellular organelle part;intracellular part;membrane-bounded organelle;microbody;microtubule organizing center;organelle;organelle part;peroxisome				1.142	1.1132	1.0216	1.0071	1.0593	1.1466	1.0566	1.0225	1.2081	1.1759	0.99585	0.97777
316	Q9UKA4	Q9UKA4	A-kinase anchor protein 11	AKAP11	S	448	EDSGLFSPIRSSA	Beta-TrCP1 domain binding motif;Casein kinase I substrate motif;Cdc2 kinase substrate motif;CDK kinase substrate motif;CDK1,2,4,6 kinase substrate motif;ERK1,2 kinase substrate motif;G protein-coupled receptor kinase 1 substrate motif;GSK3 kinase substrate motif;GSK-3, ERK1, ERK2, CDK5 substrate motif;MAPKAPK2 kinase substrate motif;WW domain binding motif	biological regulation;cellular process;cellular response to stimulus;intracellular signal transduction;regulation of biological process;regulation of cellular process;regulation of intracellular protein kinase cascade;regulation of protein kinase A signaling cascade;regulation of response to stimulus;regulation of signal transduction;regulation of signaling;response to stimulus;signal transduction	binding;enzyme binding;phosphatase binding;protein binding;protein kinase A binding;protein phosphatase 1 binding;protein phosphatase binding	cell part;cytoplasmic part;cytoskeletal part;intracellular membrane-bounded organelle;intracellular organelle;intracellular organelle part;intracellular part;membrane-bounded organelle;microbody;microtubule organizing center;organelle;organelle part;peroxisome				0.9858	0.94605	0.93205	1.0437	0.90645	1.3861	1.0681	1.204	1.4228	1.395	1.216	1.2009
323	Q02952	Q02952	A-kinase anchor protein 12	AKAP12	S	371	AHEPRLSAEYEKV	Casein kinase II substrate motif;PKA kinase substrate motif;PKC kinase substrate motif	biological regulation;cell surface receptor linked signaling pathway;cellular process;cellular response to stimulus;establishment of localization;establishment of localization in cell;establishment of protein localization;G-protein coupled receptor protein signaling pathway;intracellular protein transport;intracellular transport;positive regulation of biological process;positive regulation of bio…	adenylate cyclase binding;binding;enzyme binding;protein binding;protein kinase A binding	adherens junction;anchoring junction;cell cortex;cell junction;cell part;cell-substrate adherens junction;cell-substrate junction;cytoplasm;cytoplasmic part;cytoskeleton;focal adhesion;intracellular non-membrane-bounded organelle;intracellular organelle;intracellular part;membrane;non-membrane-bounded organelle;organelle;plasma membrane			+	1.0651	0.93879	1.761	1.9813	0.90029	0.9476	1.9252	1.9485	0.92101	0.82473	1.9218	1.5554	Recycling Receptors
322	Q02952	Q02952	A-kinase anchor protein 12	AKAP12	S	598	AEEGATSDGEKKR	Casein kinase II substrate motif	biological regulation;cell surface receptor linked signaling pathway;cellular process;cellular response to stimulus;establishment of localization;establishment of localization in cell;establishment of protein localization;G-protein coupled receptor protein signaling pathway;intracellular protein transport;intracellular transport;positive regulation of biological process;positive regulation of bio…	adenylate cyclase binding;binding;enzyme binding;protein binding;protein kinase A binding	adherens junction;anchoring junction;cell cortex;cell junction;cell part;cell-substrate adherens junction;cell-substrate junction;cytoplasm;cytoplasmic part;cytoskeleton;focal adhesion;intracellular non-membrane-bounded organelle;intracellular organelle;intracellular part;membrane;non-membrane-bounded organelle;organelle;plasma membrane			+	1.096	1.3169	2.1192	2.0795		1.0424		1.9573		0.76861		1.1466	Recycling Receptors
329	Q02952	Q02952	A-kinase anchor protein 12	AKAP12	S	381	EKVELPSEEQVSG	Casein kinase I substrate motif;Casein kinase II substrate motif;DNA dependent Protein kinase substrate motif;G protein-coupled receptor kinase 1 substrate motif	biological regulation;cell surface receptor linked signaling pathway;cellular process;cellular response to stimulus;establishment of localization;establishment of localization in cell;establishment of protein localization;G-protein coupled receptor protein signaling pathway;intracellular protein transport;intracellular transport;positive regulation of biological process;positive regulation of bio…	adenylate cyclase binding;binding;enzyme binding;protein binding;protein kinase A binding	adherens junction;anchoring junction;cell cortex;cell junction;cell part;cell-substrate adherens junction;cell-substrate junction;cytoplasm;cytoplasmic part;cytoskeleton;focal adhesion;intracellular non-membrane-bounded organelle;intracellular organelle;intracellular part;membrane;non-membrane-bounded organelle;organelle;plasma membrane			+		0.70376		2.1576
339	Q12802	Q12802	A-kinase anchor protein 13	AKAP13	S	2728	DSELSVSPKRNSI	Cdc2 kinase substrate motif;CDK kinase substrate motif;CDK1,2,4,6 kinase substrate motif;ERK1,2 kinase substrate motif;Growth associated histone HI kinase substrate motif;GSK-3, ERK1, ERK2, CDK5 substrate motif;PKA kinase substrate motif;PKC kinase substrate motif;WW domain binding motif	biological regulation;cell surface receptor linked signaling pathway;cellular macromolecule metabolic process;cellular metabolic process;cellular process;cellular protein metabolic process;cellular response to stimulus;enzyme linked receptor protein signaling pathway;establishment of localization;establishment of localization in cell;intracellular signal transduction;intracellular transport;macro…	binding;cAMP-dependent protein kinase activity;catalytic activity;cation binding;cyclic nucleotide-dependent protein kinase activity;enzyme regulator activity;GTPase regulator activity;guanyl-nucleotide exchange factor activity;ion binding;kinase activity;metal ion binding;molecular transducer activity;nucleoside-triphosphatase regulator activity;phosphotransferase activity, alcohol group as acce…	cell part;cytoplasm;cytoplasmic part;cytosol;intracellular membrane-bounded organelle;intracellular organelle;intracellular part;membrane;membrane-bounded organelle;nucleus;organelle;perinuclear region of cytoplasm				1.993	1.6903	1.0827	1.0287					2.0578		0.91904
333	Q12802	Q12802	A-kinase anchor protein 13	AKAP13	S	1927	NTWKFLSHSTDSL	Casein kinase I substrate motif;Casein kinase II substrate motif;PKA kinase substrate motif;PKC kinase substrate motif	biological regulation;cell surface receptor linked signaling pathway;cellular macromolecule metabolic process;cellular metabolic process;cellular process;cellular protein metabolic process;cellular response to stimulus;enzyme linked receptor protein signaling pathway;establishment of localization;establishment of localization in cell;intracellular signal transduction;intracellular transport;macro…	binding;cAMP-dependent protein kinase activity;catalytic activity;cation binding;cyclic nucleotide-dependent protein kinase activity;enzyme regulator activity;GTPase regulator activity;guanyl-nucleotide exchange factor activity;ion binding;kinase activity;metal ion binding;molecular transducer activity;nucleoside-triphosphatase regulator activity;phosphotransferase activity, alcohol group as acce…	cell part;cytoplasm;cytoplasmic part;cytosol;intracellular membrane-bounded organelle;intracellular organelle;intracellular part;membrane;membrane-bounded organelle;nucleus;organelle;perinuclear region of cytoplasm				1.221		1.1609
330	Q12802	Q12802	A-kinase anchor protein 13	AKAP13	S	981	DKALQLSNSPGAS	Casein kinase II substrate motif	biological regulation;cell surface receptor linked signaling pathway;cellular macromolecule metabolic process;cellular metabolic process;cellular process;cellular protein metabolic process;cellular response to stimulus;enzyme linked receptor protein signaling pathway;establishment of localization;establishment of localization in cell;intracellular signal transduction;intracellular transport;macro…	binding;cAMP-dependent protein kinase activity;catalytic activity;cation binding;cyclic nucleotide-dependent protein kinase activity;enzyme regulator activity;GTPase regulator activity;guanyl-nucleotide exchange factor activity;ion binding;kinase activity;metal ion binding;molecular transducer activity;nucleoside-triphosphatase regulator activity;phosphotransferase activity, alcohol group as acce…	cell part;cytoplasm;cytoplasmic part;cytosol;intracellular membrane-bounded organelle;intracellular organelle;intracellular part;membrane;membrane-bounded organelle;nucleus;organelle;perinuclear region of cytoplasm								0.82508		1.1715		1.121		0.99152
332	Q12802	Q12802	A-kinase anchor protein 13	AKAP13	S	1876	PKERPRSAVLLVD	14-3-3 domain binding motif;Calmodulin-dependent protein kinase II substrate motif;MAPKAPK1 kinase substrate motif;PKA kinase substrate motif;PKC kinase substrate motif	biological regulation;cell surface receptor linked signaling pathway;cellular macromolecule metabolic process;cellular metabolic process;cellular process;cellular protein metabolic process;cellular response to stimulus;enzyme linked receptor protein signaling pathway;establishment of localization;establishment of localization in cell;intracellular signal transduction;intracellular transport;macro…	binding;cAMP-dependent protein kinase activity;catalytic activity;cation binding;cyclic nucleotide-dependent protein kinase activity;enzyme regulator activity;GTPase regulator activity;guanyl-nucleotide exchange factor activity;ion binding;kinase activity;metal ion binding;molecular transducer activity;nucleoside-triphosphatase regulator activity;phosphotransferase activity, alcohol group as acce…	cell part;cytoplasm;cytoplasmic part;cytosol;intracellular membrane-bounded organelle;intracellular organelle;intracellular part;membrane;membrane-bounded organelle;nucleus;organelle;perinuclear region of cytoplasm				1.4456	1.2798	1.2617	0.96351	1.0503	0.95712	1.1164	1.0084	0.9394		0.86889
334	Q12802	Q12802	A-kinase anchor protein 13	AKAP13	S	1929	WKFLSHSTDSLNK	Casein kinase I substrate motif;Casein kinase II substrate motif	biological regulation;cell surface receptor linked signaling pathway;cellular macromolecule metabolic process;cellular metabolic process;cellular process;cellular protein metabolic process;cellular response to stimulus;enzyme linked receptor protein signaling pathway;establishment of localization;establishment of localization in cell;intracellular signal transduction;intracellular transport;macro…	binding;cAMP-dependent protein kinase activity;catalytic activity;cation binding;cyclic nucleotide-dependent protein kinase activity;enzyme regulator activity;GTPase regulator activity;guanyl-nucleotide exchange factor activity;ion binding;kinase activity;metal ion binding;molecular transducer activity;nucleoside-triphosphatase regulator activity;phosphotransferase activity, alcohol group as acce…	cell part;cytoplasm;cytoplasmic part;cytosol;intracellular membrane-bounded organelle;intracellular organelle;intracellular part;membrane;membrane-bounded organelle;nucleus;organelle;perinuclear region of cytoplasm					1.3421		1.1654	0.95483	1.2399	0.94634	1.1185	1.4412	0.96158	1.0153	0.77578
341	Q12802	Q12802	A-kinase anchor protein 13	AKAP13	S	1559	SSMRSLSPFRRHS	14-3-3 domain binding motif;Calmodulin-dependent protein kinase II substrate motif;Cdc2 kinase substrate motif;CDK kinase substrate motif;CDK1,2,4,6 kinase substrate motif;CLK1 kinase substrate motif;ERK1,2 kinase substrate motif;GSK-3, ERK1, ERK2, CDK5 substrate motif;PKA kinase substrate motif;PKC kinase substrate motif;WW domain binding motif	biological regulation;cell surface receptor linked signaling pathway;cellular macromolecule metabolic process;cellular metabolic process;cellular process;cellular protein metabolic process;cellular response to stimulus;enzyme linked receptor protein signaling pathway;establishment of localization;establishment of localization in cell;intracellular signal transduction;intracellular transport;macro…	binding;cAMP-dependent protein kinase activity;catalytic activity;cation binding;cyclic nucleotide-dependent protein kinase activity;enzyme regulator activity;GTPase regulator activity;guanyl-nucleotide exchange factor activity;ion binding;kinase activity;metal ion binding;molecular transducer activity;nucleoside-triphosphatase regulator activity;phosphotransferase activity, alcohol group as acce…	cell part;cytoplasm;cytoplasmic part;cytosol;intracellular membrane-bounded organelle;intracellular organelle;intracellular part;membrane;membrane-bounded organelle;nucleus;organelle;perinuclear region of cytoplasm				1.2694	1.2745	0.96797	1.1429		0.83263		0.86618	0.85172	0.87224	0.90558	0.86303
335	Q12802	Q12802	A-kinase anchor protein 13	AKAP13	S	1932	LSHSTDSLNKISK	b-Adrenergic Receptor kinase substrate motif	biological regulation;cell surface receptor linked signaling pathway;cellular macromolecule metabolic process;cellular metabolic process;cellular process;cellular protein metabolic process;cellular response to stimulus;enzyme linked receptor protein signaling pathway;establishment of localization;establishment of localization in cell;intracellular signal transduction;intracellular transport;macro…	binding;cAMP-dependent protein kinase activity;catalytic activity;cation binding;cyclic nucleotide-dependent protein kinase activity;enzyme regulator activity;GTPase regulator activity;guanyl-nucleotide exchange factor activity;ion binding;kinase activity;metal ion binding;molecular transducer activity;nucleoside-triphosphatase regulator activity;phosphotransferase activity, alcohol group as acce…	cell part;cytoplasm;cytoplasmic part;cytosol;intracellular membrane-bounded organelle;intracellular organelle;intracellular part;membrane;membrane-bounded organelle;nucleus;organelle;perinuclear region of cytoplasm				1.221	1.0754	1.1609	1.0771		1.0176		0.892	0.973	0.96158	1.0498	0.77578
331	Q12802	Q12802	A-kinase anchor protein 13	AKAP13	S	983	ALQLSNSPGASSA	Casein kinase I substrate motif;ERK1,2 kinase substrate motif;G protein-coupled receptor kinase 1 substrate motif;GSK3 kinase substrate motif;GSK-3, ERK1, ERK2, CDK5 substrate motif;WW domain binding motif	biological regulation;cell surface receptor linked signaling pathway;cellular macromolecule metabolic process;cellular metabolic process;cellular process;cellular protein metabolic process;cellular response to stimulus;enzyme linked receptor protein signaling pathway;establishment of localization;establishment of localization in cell;intracellular signal transduction;intracellular transport;macro…	binding;cAMP-dependent protein kinase activity;catalytic activity;cation binding;cyclic nucleotide-dependent protein kinase activity;enzyme regulator activity;GTPase regulator activity;guanyl-nucleotide exchange factor activity;ion binding;kinase activity;metal ion binding;molecular transducer activity;nucleoside-triphosphatase regulator activity;phosphotransferase activity, alcohol group as acce…	cell part;cytoplasm;cytoplasmic part;cytosol;intracellular membrane-bounded organelle;intracellular organelle;intracellular part;membrane;membrane-bounded organelle;nucleus;organelle;perinuclear region of cytoplasm				1.1704	1.0543	1.1113	1.0727	0.93746	1.0095	0.85717	0.95815	1.062	1.0746	0.92782	0.92012
336	Q12802	Q12802	A-kinase anchor protein 13	AKAP13	S	1565	SPFRRHSWGPGKN	14-3-3 domain binding motif;Calmodulin-dependent protein kinase II substrate motif;PAK2 kinase substrate motif;PKA kinase substrate motif;PKC epsilon kinase substrate motif;PKC kinase substrate motif	biological regulation;cell surface receptor linked signaling pathway;cellular macromolecule metabolic process;cellular metabolic process;cellular process;cellular protein metabolic process;cellular response to stimulus;enzyme linked receptor protein signaling pathway;establishment of localization;establishment of localization in cell;intracellular signal transduction;intracellular transport;macro…	binding;cAMP-dependent protein kinase activity;catalytic activity;cation binding;cyclic nucleotide-dependent protein kinase activity;enzyme regulator activity;GTPase regulator activity;guanyl-nucleotide exchange factor activity;ion binding;kinase activity;metal ion binding;molecular transducer activity;nucleoside-triphosphatase regulator activity;phosphotransferase activity, alcohol group as acce…	cell part;cytoplasm;cytoplasmic part;cytosol;intracellular membrane-bounded organelle;intracellular organelle;intracellular part;membrane;membrane-bounded organelle;nucleus;organelle;perinuclear region of cytoplasm				1.127	0.8809	0.97546	0.93219		0.83263		0.86618	0.85172	0.87224	0.90558	0.86303
338	Q12802	Q12802	A-kinase anchor protein 13	AKAP13	S	1602	IHRRSFSLEGLTG	14-3-3 domain binding motif;Calmodulin-dependent protein kinase II substrate motif;Casein kinase II substrate motif;Phosphorylase kinase substrate motif;PKA kinase substrate motif;PKC kinase substrate motif;ZIP kinase substrate motif	biological regulation;cell surface receptor linked signaling pathway;cellular macromolecule metabolic process;cellular metabolic process;cellular process;cellular protein metabolic process;cellular response to stimulus;enzyme linked receptor protein signaling pathway;establishment of localization;establishment of localization in cell;intracellular signal transduction;intracellular transport;macro…	binding;cAMP-dependent protein kinase activity;catalytic activity;cation binding;cyclic nucleotide-dependent protein kinase activity;enzyme regulator activity;GTPase regulator activity;guanyl-nucleotide exchange factor activity;ion binding;kinase activity;metal ion binding;molecular transducer activity;nucleoside-triphosphatase regulator activity;phosphotransferase activity, alcohol group as acce…	cell part;cytoplasm;cytoplasmic part;cytosol;intracellular membrane-bounded organelle;intracellular organelle;intracellular part;membrane;membrane-bounded organelle;nucleus;organelle;perinuclear region of cytoplasm					0.76788		0.70491	0.82719		0.79462		0.8497		0.92886
344	Q02040	Q02040	A-kinase anchor protein 17A	AKAP17A	S	537	VVPEDGSPEKRCP	Casein kinase I substrate motif;Casein kinase II substrate motif;Cdc2 kinase substrate motif;CDK kinase substrate motif;CDK1,2,4,6 kinase substrate motif;ERK1,2 kinase substrate motif;GSK-3, ERK1, ERK2, CDK5 substrate motif;WW domain binding motif	B cell activation;biological regulation;cell activation;cellular macromolecule metabolic process;cellular metabolic process;cellular nitrogen compound metabolic process;cellular process;cellular response to stimulus;immune system process;leukocyte activation;lymphocyte activation;macromolecule metabolic process;metabolic process;mRNA metabolic process;mRNA processing;nitrogen compound metabolic p…	binding;nucleotide binding;protein binding;protein kinase A binding	cell part;cytoplasm;intracellular membrane-bounded organelle;intracellular organelle;intracellular organelle part;intracellular part;macromolecular complex;membrane-bounded organelle;nuclear body;nuclear part;nuclear speck;nucleoplasm;nucleoplasm part;nucleus;organelle;organelle part;ribonucleoprotein complex;spliceosomal complex				1.0199	0.94564	0.96063	0.88852	1.0389	0.95233	0.78279	0.63243	0.98281	0.97046	1.3001	1.0823
353	Q9Y2D5	Q9Y2D5	A-kinase anchor protein 2	AKAP2	S	748	VLQSTQSPRTKNA	Casein kinase I substrate motif;Casein kinase II substrate motif;ERK1,2 kinase substrate motif;Growth associated histone HI kinase substrate motif;GSK-3, ERK1, ERK2, CDK5 substrate motif;PKA kinase substrate motif;PKC kinase substrate motif;WW domain binding motif							1.3377	1.3177	2.2129	1.7867	2.277	2.3511	2.2426	2.1789	2.6606	2.7405	2.3586	2.0509	Recycling Receptors
352	Q9Y2D5	Q9Y2D5	A-kinase anchor protein 2	AKAP2	S	720	RKQRTLSMIEEEI	14-3-3 domain binding motif;Akt kinase substrate motif;Calmodulin-dependent protein kinase II substrate motif;Casein kinase II substrate motif;MAPKAPK1 kinase substrate motif;p70 Ribosomal S6 kinase substrate motif;PKA kinase substrate motif;PKC kinase substrate motif							1.1525	1.2716	1.3891	1.6687	1.2118	1.2271	1.4823	1.477	1.2472	1.3175	1.3523	1.362	Recycling Receptors
345	Q9Y2D5	Q9Y2D5	A-kinase anchor protein 2	AKAP2	S	152	SLQVPVSPSSTTS	Casein kinase I substrate motif;Casein kinase II substrate motif;ERK1,2 kinase substrate motif;G protein-coupled receptor kinase 1 substrate motif;GSK-3, ERK1, ERK2, CDK5 substrate motif;WW domain binding motif							1.0943	1.093	1.5117	1.4514	1.1619	1.1267	1.5343	1.51	1.1963	1.2083	1.8538	1.5861	Recycling Receptors
348	Q9Y2D5	Q9Y2D5	A-kinase anchor protein 2	AKAP2	S	393	AAKGQKSPGALET	ERK1,2 kinase substrate motif;Growth associated histone HI kinase substrate motif;GSK-3, ERK1, ERK2, CDK5 substrate motif;PKA kinase substrate motif;WW domain binding motif							1.0388		1.1892		0.84512	1.1811	1.0749	1.1798	0.88871	1.4826	1.1041	1.7868	Recycling Receptors
356	Q9Y2D5	Q9Y2D5	A-kinase anchor protein 2	AKAP2	S	778	KVKPPPSPTTEGP	Casein kinase I substrate motif;Casein kinase II substrate motif;DNA dependent Protein kinase substrate motif;ERK1,2 kinase substrate motif;GSK-3, ERK1, ERK2, CDK5 substrate motif;PKA kinase substrate motif;WW domain binding motif							0.96177	0.90113	1.1713	1.0782	0.88232	0.88946	0.95552	0.89382	0.97787	0.88384	1.1717	1.3969
361	O43823	O43823	A-kinase anchor protein 8	AKAP8	S	323	KLARVDSEGDFSE	14-3-3 domain binding motif;b-Adrenergic Receptor kinase substrate motif;Calmodulin-dependent protein kinase I substrate motif;Calmodulin-dependent protein kinase II substrate motif;Calmodulin-dependent protein kinase IV substrate motif;Casein kinase II substrate motif;Chk1 kinase substrate motif;G protein-coupled receptor kinase 1 substrate motif;PKA kinase substrate motif;PKC kinase substrate m…	biological regulation;cell cycle phase;cell cycle process;cellular component organization;cellular component organization at cellular level;cellular component organization or biogenesis;cellular component organization or biogenesis at cellular level;cellular macromolecule metabolic process;cellular metabolic process;cellular nitrogen compound metabolic process;cellular process;cellular response t…	binding;cation binding;DNA binding;double-stranded DNA binding;ion binding;metal ion binding;nucleic acid binding;structure-specific DNA binding;transition metal ion binding;zinc ion binding	cell part;chromosome;condensed chromosome;cytoplasmic part;female pronucleus;Golgi apparatus;intracellular membrane-bounded organelle;intracellular non-membrane-bounded organelle;intracellular organelle;intracellular organelle part;intracellular part;membrane;membrane-bounded organelle;mitochondrion;non-membrane-bounded organelle;nuclear matrix;nuclear part;nucleoplasm;nucleus;organelle;organelle…				1.0336	0.91165	0.47347	0.48114		1.0037		0.42829		1.1986		0.9787
362	O43823	O43823	A-kinase anchor protein 8	AKAP8	S	328	DSEGDFSENDDAA	Casein kinase II substrate motif;G protein-coupled receptor kinase 1 substrate motif;Pyruvate dehydrogenase kinase substrate motif	biological regulation;cell cycle phase;cell cycle process;cellular component organization;cellular component organization at cellular level;cellular component organization or biogenesis;cellular component organization or biogenesis at cellular level;cellular macromolecule metabolic process;cellular metabolic process;cellular nitrogen compound metabolic process;cellular process;cellular response t…	binding;cation binding;DNA binding;double-stranded DNA binding;ion binding;metal ion binding;nucleic acid binding;structure-specific DNA binding;transition metal ion binding;zinc ion binding	cell part;chromosome;condensed chromosome;cytoplasmic part;female pronucleus;Golgi apparatus;intracellular membrane-bounded organelle;intracellular non-membrane-bounded organelle;intracellular organelle;intracellular organelle part;intracellular part;membrane;membrane-bounded organelle;mitochondrion;non-membrane-bounded organelle;nuclear matrix;nuclear part;nucleoplasm;nucleus;organelle;organelle…				1.0336	0.91165	0.47347	0.48114		1.0037		0.42829	0.87691	1.1986	0.91128	0.9787
363	Q9ULX6	Q9ULX6	A-kinase anchor protein 8-like	AKAP8L	S	552	ENPFTDSPEEEKE	b-Adrenergic Receptor kinase substrate motif;Casein kinase II substrate motif;ERK1,2 kinase substrate motif;GSK-3, ERK1, ERK2, CDK5 substrate motif;WW domain binding motif		binding;cation binding;DEAD/H-box RNA helicase binding;DNA binding;enzyme binding;ion binding;metal ion binding;nucleic acid binding;protein binding	cell part;cytoplasm;intracellular membrane-bounded organelle;intracellular organelle;intracellular organelle part;intracellular part;membrane-bounded organelle;nuclear matrix;nuclear part;nucleoplasm;nucleus;organelle;organelle part				0.8841	0.93472	0.51602	0.58731		1.0885		0.57315
364	Q9H9L7	Q9H9L7	Akirin-1	AKIRIN1	S	22	ALLSPGSPKRRRC	Cdc2 kinase substrate motif;CDK kinase substrate motif;CDK1,2,4,6 kinase substrate motif;ERK1,2 kinase substrate motif;Growth associated histone HI kinase substrate motif;GSK-3, ERK1, ERK2, CDK5 substrate motif;PKA kinase substrate motif;PKC kinase substrate motif;WW domain binding motif			cell part;intracellular membrane-bounded organelle;intracellular organelle;intracellular organelle part;intracellular part;membrane;membrane-bounded organelle;nuclear membrane;nuclear part;nucleoplasm;nucleus;organelle;organelle membrane;organelle part				1.2275	1.2436	1.8327	1.974	1.262	1.2691	1.5862	1.6188	1.2689	1.3981	2.8262	1.7177	Recycling Receptors
365	Q53H80	Q53H80	Akirin-2	AKIRIN2	S	18	DFDPLLSPASPKR	Casein kinase I substrate motif;Casein kinase II substrate motif;ERK1,2 kinase substrate motif;G protein-coupled receptor kinase 1 substrate motif;GSK-3, ERK1, ERK2, CDK5 substrate motif;WW domain binding motif	biological regulation;biosynthetic process;cellular biosynthetic process;cellular macromolecule biosynthetic process;cellular macromolecule metabolic process;cellular metabolic process;cellular nitrogen compound metabolic process;cellular process;defense response;developmental process;embryo development;immune response;immune system process;innate immune response;macromolecule biosynthetic proces…	binding;enzyme binding;protein binding	cell part;intracellular membrane-bounded organelle;intracellular organelle;intracellular organelle part;intracellular part;macromolecular complex;membrane-bounded organelle;nuclear part;nucleoplasm part;nucleus;organelle;organelle part;protein complex;transcriptional repressor complex				2.3242	2.7175	1.6444	1.954						2.4306		1.6303
366	Q53H80	Q53H80	Akirin-2	AKIRIN2	S	21	PLLSPASPKRRRC	Cdc2 kinase substrate motif;CDK kinase substrate motif;CDK1,2,4,6 kinase substrate motif;ERK1,2 kinase substrate motif;Growth associated histone HI kinase substrate motif;GSK-3, ERK1, ERK2, CDK5 substrate motif;PKA kinase substrate motif;PKC kinase substrate motif;WW domain binding motif	biological regulation;biosynthetic process;cellular biosynthetic process;cellular macromolecule biosynthetic process;cellular macromolecule metabolic process;cellular metabolic process;cellular nitrogen compound metabolic process;cellular process;defense response;developmental process;embryo development;immune response;immune system process;innate immune response;macromolecule biosynthetic proces…	binding;enzyme binding;protein binding	cell part;intracellular membrane-bounded organelle;intracellular organelle;intracellular organelle part;intracellular part;macromolecular complex;membrane-bounded organelle;nuclear part;nucleoplasm part;nucleus;organelle;organelle part;protein complex;transcriptional repressor complex				1.3655	1.4789	1.5446	1.593	1.2525	1.312	1.4949	1.4704	1.2469	1.2442	1.422	1.456	Recycling Receptors
367	O43488	O43488	Aflatoxin B1 aldehyde reductase member 2	AKR7A2	S	255	GRFFGNSWAETYR	Casein kinase II substrate motif;G protein-coupled receptor kinase 1 substrate motif	carbohydrate metabolic process;cellular aldehyde metabolic process;cellular metabolic process;cellular process;metabolic process;primary metabolic process;small molecule metabolic process;xenobiotic metabolic process	alcohol dehydrogenase (NADP+) activity;alditol:NADP+ 1-oxidoreductase activity;aldo-keto reductase (NADP) activity;catalytic activity;electron carrier activity;epoxide hydrolase activity;ether hydrolase activity;hydrolase activity;hydrolase activity, acting on ether bonds;oxidoreductase activity;oxidoreductase activity, acting on CH-OH group of donors;oxidoreductase activity, acting on the CH-OH …	cell part;cytoplasmic part;cytosol;extracellular membrane-bounded organelle;extracellular organelle;extracellular region part;extracellular vesicular exosome;Golgi apparatus;intracellular membrane-bounded organelle;intracellular organelle;intracellular part;membrane-bounded organelle;membrane-bounded vesicle;mitochondrion;organelle;vesicle				0.74603		1.0889		0.98343	0.95336	1.3547	1.5638	0.95849	0.91823	1.1369	0.99198	Recycling Receptors
373	P31749	P31749	RAC-alpha serine/threonine-protein kinase	AKT1	T	479	SYSASGTA_____	MAPKAPK2 kinase substrate motif	activation-induced cell death of T cells;aging;alcohol metabolic process;amine metabolic process;aminoglycan metabolic process;anatomical structure development;apoptosis;apoptotic mitochondrial changes;biological regulation;biosynthetic process;blood coagulation;blood vessel development;carbohydrate biosynthetic process;carbohydrate homeostasis;carbohydrate metabolic process;carbohydrate transpor…	14-3-3 protein binding;adenyl nucleotide binding;adenyl ribonucleotide binding;ATP binding;binding;catalytic activity;enzyme binding;enzyme regulator activity;identical protein binding;kinase activity;lipid binding;nitric-oxide synthase regulator activity;nucleotide binding;phosphatidylinositol binding;phosphatidylinositol-3,4,5-trisphosphate binding;phosphatidylinositol-3,4-bisphosphate binding;…	cell junction;cell part;cell-cell junction;cytoplasm;cytoplasmic part;cytoskeletal part;cytoskeleton;cytosol;intracellular membrane-bounded organelle;intracellular non-membrane-bounded organelle;intracellular organelle;intracellular organelle part;intracellular part;membrane;membrane-bounded organelle;microtubule cytoskeleton;mitochondrion;non-membrane-bounded organelle;nuclear part;nucleoplasm;n…	Acute myeloid leukemia;Adipocytokine signaling pathway;Apoptosis;B cell receptor signaling pathway;Carbohydrate digestion and absorption;Chagas disease (American trypanosomiasis);Chemokine signaling pathway;Chronic myeloid leukemia;Colorectal cancer;Endometrial cancer;ErbB signaling pathway;Fc epsilon RI signaling pathway;Fc gamma R-mediated phagocytosis;Focal adhesion;Glioma;Hepatitis C;Insulin …	+	+		0.72789		1.6953		0.84535		0.96448
372	P31749	P31749	RAC-alpha serine/threonine-protein kinase	AKT1	S	124	MDFRSGSPSDNSG	14-3-3 domain binding motif;Calmodulin-dependent protein kinase II substrate motif;Casein kinase II substrate motif;ERK1,2 kinase substrate motif;GSK-3, ERK1, ERK2, CDK5 substrate motif;MAPKAPK2 kinase substrate motif;PKA kinase substrate motif;PKC kinase substrate motif;Pyruvate dehydrogenase kinase substrate motif;WW domain binding motif	activation-induced cell death of T cells;aging;alcohol metabolic process;amine metabolic process;aminoglycan metabolic process;anatomical structure development;apoptosis;apoptotic mitochondrial changes;biological regulation;biosynthetic process;blood coagulation;blood vessel development;carbohydrate biosynthetic process;carbohydrate homeostasis;carbohydrate metabolic process;carbohydrate transpor…	14-3-3 protein binding;adenyl nucleotide binding;adenyl ribonucleotide binding;ATP binding;binding;catalytic activity;enzyme binding;enzyme regulator activity;identical protein binding;kinase activity;lipid binding;nitric-oxide synthase regulator activity;nucleotide binding;phosphatidylinositol binding;phosphatidylinositol-3,4,5-trisphosphate binding;phosphatidylinositol-3,4-bisphosphate binding;…	cell junction;cell part;cell-cell junction;cytoplasm;cytoplasmic part;cytoskeletal part;cytoskeleton;cytosol;intracellular membrane-bounded organelle;intracellular non-membrane-bounded organelle;intracellular organelle;intracellular organelle part;intracellular part;membrane;membrane-bounded organelle;microtubule cytoskeleton;mitochondrion;non-membrane-bounded organelle;nuclear part;nucleoplasm;n…	Acute myeloid leukemia;Adipocytokine signaling pathway;Apoptosis;B cell receptor signaling pathway;Carbohydrate digestion and absorption;Chagas disease (American trypanosomiasis);Chemokine signaling pathway;Chronic myeloid leukemia;Colorectal cancer;Endometrial cancer;ErbB signaling pathway;Fc epsilon RI signaling pathway;Fc gamma R-mediated phagocytosis;Focal adhesion;Glioma;Hepatitis C;Insulin …	+	+	0.75502	1.0433	1.0247	1.1784		1.1122		1.3259
370	P31749	P31749	RAC-alpha serine/threonine-protein kinase	AKT1	S	477	QFSYSASGTA___	Casein kinase II substrate motif;MAPKAPK2 kinase substrate motif	activation-induced cell death of T cells;aging;alcohol metabolic process;amine metabolic process;aminoglycan metabolic process;anatomical structure development;apoptosis;apoptotic mitochondrial changes;biological regulation;biosynthetic process;blood coagulation;blood vessel development;carbohydrate biosynthetic process;carbohydrate homeostasis;carbohydrate metabolic process;carbohydrate transpor…	14-3-3 protein binding;adenyl nucleotide binding;adenyl ribonucleotide binding;ATP binding;binding;catalytic activity;enzyme binding;enzyme regulator activity;identical protein binding;kinase activity;lipid binding;nitric-oxide synthase regulator activity;nucleotide binding;phosphatidylinositol binding;phosphatidylinositol-3,4,5-trisphosphate binding;phosphatidylinositol-3,4-bisphosphate binding;…	cell junction;cell part;cell-cell junction;cytoplasm;cytoplasmic part;cytoskeletal part;cytoskeleton;cytosol;intracellular membrane-bounded organelle;intracellular non-membrane-bounded organelle;intracellular organelle;intracellular organelle part;intracellular part;membrane;membrane-bounded organelle;microtubule cytoskeleton;mitochondrion;non-membrane-bounded organelle;nuclear part;nucleoplasm;n…	Acute myeloid leukemia;Adipocytokine signaling pathway;Apoptosis;B cell receptor signaling pathway;Carbohydrate digestion and absorption;Chagas disease (American trypanosomiasis);Chemokine signaling pathway;Chronic myeloid leukemia;Colorectal cancer;Endometrial cancer;ErbB signaling pathway;Fc epsilon RI signaling pathway;Fc gamma R-mediated phagocytosis;Focal adhesion;Glioma;Hepatitis C;Insulin …	+	+	1.2139	0.98626	1.459	1.3368	1.0124	0.97222	1.3154	1.3042	1.0558	0.91981	1.3477	1.1356	Recycling Receptors
368	P31749	P31749	RAC-alpha serine/threonine-protein kinase	AKT1	S	473	PHFPQFSYSASGT	Casein kinase II substrate motif;G protein-coupled receptor kinase 1 substrate motif;GSK3 kinase substrate motif;PDK1 kinase substrate motif	activation-induced cell death of T cells;aging;alcohol metabolic process;amine metabolic process;aminoglycan metabolic process;anatomical structure development;apoptosis;apoptotic mitochondrial changes;biological regulation;biosynthetic process;blood coagulation;blood vessel development;carbohydrate biosynthetic process;carbohydrate homeostasis;carbohydrate metabolic process;carbohydrate transpor…	14-3-3 protein binding;adenyl nucleotide binding;adenyl ribonucleotide binding;ATP binding;binding;catalytic activity;enzyme binding;enzyme regulator activity;identical protein binding;kinase activity;lipid binding;nitric-oxide synthase regulator activity;nucleotide binding;phosphatidylinositol binding;phosphatidylinositol-3,4,5-trisphosphate binding;phosphatidylinositol-3,4-bisphosphate binding;…	cell junction;cell part;cell-cell junction;cytoplasm;cytoplasmic part;cytoskeletal part;cytoskeleton;cytosol;intracellular membrane-bounded organelle;intracellular non-membrane-bounded organelle;intracellular organelle;intracellular organelle part;intracellular part;membrane;membrane-bounded organelle;microtubule cytoskeleton;mitochondrion;non-membrane-bounded organelle;nuclear part;nucleoplasm;n…	Acute myeloid leukemia;Adipocytokine signaling pathway;Apoptosis;B cell receptor signaling pathway;Carbohydrate digestion and absorption;Chagas disease (American trypanosomiasis);Chemokine signaling pathway;Chronic myeloid leukemia;Colorectal cancer;Endometrial cancer;ErbB signaling pathway;Fc epsilon RI signaling pathway;Fc gamma R-mediated phagocytosis;Focal adhesion;Glioma;Hepatitis C;Insulin …	+	+	1.0816	1.062	1.4204	1.4277	1.0271	1.037	1.3371	1.333	1.1606	1.1692	1.4471	1.2067	Recycling Receptors
369	P31749	P31749	RAC-alpha serine/threonine-protein kinase	AKT1	S	475	FPQFSYSASGTA_	Casein kinase II substrate motif;G protein-coupled receptor kinase 1 substrate motif	activation-induced cell death of T cells;aging;alcohol metabolic process;amine metabolic process;aminoglycan metabolic process;anatomical structure development;apoptosis;apoptotic mitochondrial changes;biological regulation;biosynthetic process;blood coagulation;blood vessel development;carbohydrate biosynthetic process;carbohydrate homeostasis;carbohydrate metabolic process;carbohydrate transpor…	14-3-3 protein binding;adenyl nucleotide binding;adenyl ribonucleotide binding;ATP binding;binding;catalytic activity;enzyme binding;enzyme regulator activity;identical protein binding;kinase activity;lipid binding;nitric-oxide synthase regulator activity;nucleotide binding;phosphatidylinositol binding;phosphatidylinositol-3,4,5-trisphosphate binding;phosphatidylinositol-3,4-bisphosphate binding;…	cell junction;cell part;cell-cell junction;cytoplasm;cytoplasmic part;cytoskeletal part;cytoskeleton;cytosol;intracellular membrane-bounded organelle;intracellular non-membrane-bounded organelle;intracellular organelle;intracellular organelle part;intracellular part;membrane;membrane-bounded organelle;microtubule cytoskeleton;mitochondrion;non-membrane-bounded organelle;nuclear part;nucleoplasm;n…	Acute myeloid leukemia;Adipocytokine signaling pathway;Apoptosis;B cell receptor signaling pathway;Carbohydrate digestion and absorption;Chagas disease (American trypanosomiasis);Chemokine signaling pathway;Chronic myeloid leukemia;Colorectal cancer;Endometrial cancer;ErbB signaling pathway;Fc epsilon RI signaling pathway;Fc gamma R-mediated phagocytosis;Focal adhesion;Glioma;Hepatitis C;Insulin …	+	+	0.96433		1.3713		0.82072	1.0783	1.3337	1.3174		1.3435		1.4167	Recycling Receptors
375	Q96B36	Q96B36	Proline-rich AKT1 substrate 1	AKT1S1	S	92	PPSPTPSPPRPTL	Cdc2 kinase substrate motif;CDK kinase substrate motif;CDK1,2,4,6 kinase substrate motif;DNA dependent Protein kinase substrate motif;ERK1,2 kinase substrate motif;G protein-coupled receptor kinase 1 substrate motif;GSK-3, ERK1, ERK2, CDK5 substrate motif;MAPKAPK2 kinase substrate motif;WW domain binding motif	biological regulation;cell surface receptor linked signaling pathway;cellular component organization;cellular component organization or biogenesis;cellular process;cellular response to chemical stimulus;cellular response to fibroblast growth factor stimulus;cellular response to growth factor stimulus;cellular response to heat;cellular response to organic substance;cellular response to stimulus;ce…		cell part;cytoplasm;cytoplasmic part;cytosol;intracellular organelle part;intracellular part;macromolecular complex;nuclear part;nucleoplasm;organelle part;protein complex				0.65989	0.65171	0.58588	0.58292	0.56117	0.55542	0.44397	0.47038	0.6059	0.59194	0.51511	0.50807
382	Q96B36	Q96B36	Proline-rich AKT1 substrate 1	AKT1S1	T	90	PQPPSPTPSPPRP	DNA dependent Protein kinase substrate motif;G protein-coupled receptor kinase 1 substrate motif;GSK-3, ERK1, ERK2, CDK5 substrate motif;WW domain binding motif	biological regulation;cell surface receptor linked signaling pathway;cellular component organization;cellular component organization or biogenesis;cellular process;cellular response to chemical stimulus;cellular response to fibroblast growth factor stimulus;cellular response to growth factor stimulus;cellular response to heat;cellular response to organic substance;cellular response to stimulus;ce…		cell part;cytoplasm;cytoplasmic part;cytosol;intracellular organelle part;intracellular part;macromolecular complex;nuclear part;nucleoplasm;organelle part;protein complex				0.64525	0.61453	0.60525	0.52522	0.55831		0.46648			0.62739		0.55048
374	Q96B36	Q96B36	Proline-rich AKT1 substrate 1	AKT1S1	S	88	PAPQPPSPTPSPP	Casein kinase I substrate motif;Casein kinase II substrate motif;DNA dependent Protein kinase substrate motif;ERK1,2 kinase substrate motif;G protein-coupled receptor kinase 1 substrate motif;GSK3 kinase substrate motif;GSK-3, ERK1, ERK2, CDK5 substrate motif;WW domain binding motif	biological regulation;cell surface receptor linked signaling pathway;cellular component organization;cellular component organization or biogenesis;cellular process;cellular response to chemical stimulus;cellular response to fibroblast growth factor stimulus;cellular response to growth factor stimulus;cellular response to heat;cellular response to organic substance;cellular response to stimulus;ce…		cell part;cytoplasm;cytoplasmic part;cytosol;intracellular organelle part;intracellular part;macromolecular complex;nuclear part;nucleoplasm;organelle part;protein complex				0.54658	0.69223	0.57684	0.65809	0.86532	0.62953	0.50393	0.44706	0.64417	0.90173	0.58801	0.64557
380	Q96B36	Q96B36	Proline-rich AKT1 substrate 1	AKT1S1	S	212	ENGPPSSPDLDRI	ERK1,2 kinase substrate motif;GSK-3, ERK1, ERK2, CDK5 substrate motif;MDC1 BRCT domain binding motif;Plk1 PBD domain binding motif;WW domain binding motif	biological regulation;cell surface receptor linked signaling pathway;cellular component organization;cellular component organization or biogenesis;cellular process;cellular response to chemical stimulus;cellular response to fibroblast growth factor stimulus;cellular response to growth factor stimulus;cellular response to heat;cellular response to organic substance;cellular response to stimulus;ce…		cell part;cytoplasm;cytoplasmic part;cytosol;intracellular organelle part;intracellular part;macromolecular complex;nuclear part;nucleoplasm;organelle part;protein complex				1.2073	1.1473	0.95466	1.0069	1.011	1.1276	1.1544	1.1138	1.0002	1.1193	1.0662	0.99441
383	Q96B36	Q96B36	Proline-rich AKT1 substrate 1	AKT1S1	T	246	PRPRLNTSDFQKL	Akt kinase substrate motif;Calmodulin-dependent protein kinase II substrate motif;PKC kinase substrate motif	biological regulation;cell surface receptor linked signaling pathway;cellular component organization;cellular component organization or biogenesis;cellular process;cellular response to chemical stimulus;cellular response to fibroblast growth factor stimulus;cellular response to growth factor stimulus;cellular response to heat;cellular response to organic substance;cellular response to stimulus;ce…		cell part;cytoplasm;cytoplasmic part;cytosol;intracellular organelle part;intracellular part;macromolecular complex;nuclear part;nucleoplasm;organelle part;protein complex				0.99766	0.98216	0.89604	0.94308	0.99207	0.9957	0.90934	0.95341	0.96466	0.94401	0.93214	0.86274
381	Q96B36	Q96B36	Proline-rich AKT1 substrate 1	AKT1S1	S	183	TQQYAKSLPVSVP	Casein kinase I substrate motif;G protein-coupled receptor kinase 1 substrate motif;GSK3 kinase substrate motif	biological regulation;cell surface receptor linked signaling pathway;cellular component organization;cellular component organization or biogenesis;cellular process;cellular response to chemical stimulus;cellular response to fibroblast growth factor stimulus;cellular response to growth factor stimulus;cellular response to heat;cellular response to organic substance;cellular response to stimulus;ce…		cell part;cytoplasm;cytoplasmic part;cytosol;intracellular organelle part;intracellular part;macromolecular complex;nuclear part;nucleoplasm;organelle part;protein complex				0.98369	0.94831	0.81931	0.85229	1.0895	0.98589	0.80758	0.83396	0.98327	0.87525	0.89381	0.90688
378	Q96B36	Q96B36	Proline-rich AKT1 substrate 1	AKT1S1	S	203	RTEARSSDEENGP	BARD1 BRCT domain binding motif;Casein kinase II substrate motif;MDC1 BRCT domain binding motif;PKA kinase substrate motif;PKC kinase substrate motif;Plk1 PBD domain binding motif	biological regulation;cell surface receptor linked signaling pathway;cellular component organization;cellular component organization or biogenesis;cellular process;cellular response to chemical stimulus;cellular response to fibroblast growth factor stimulus;cellular response to growth factor stimulus;cellular response to heat;cellular response to organic substance;cellular response to stimulus;ce…		cell part;cytoplasm;cytoplasmic part;cytosol;intracellular organelle part;intracellular part;macromolecular complex;nuclear part;nucleoplasm;organelle part;protein complex				0.8747	0.93575	0.86568	0.83515	0.9381		0.52333		0.81515	0.19038	0.84511	0.21415
386	P31751	P31751	RAC-beta serine/threonine-protein kinase	AKT2	T	468	LELDQRTHFPQFS	Casein kinase I substrate motif	alcohol metabolic process;apoptosis;biological regulation;biosynthetic process;carbohydrate biosynthetic process;carbohydrate metabolic process;carbohydrate transport;cell death;cell differentiation;cell surface receptor linked signaling pathway;cellular biosynthetic process;cellular carbohydrate biosynthetic process;cellular carbohydrate metabolic process;cellular component organization;cellular…	adenyl nucleotide binding;adenyl ribonucleotide binding;ATP binding;binding;catalytic activity;kinase activity;nucleotide binding;phosphotransferase activity, alcohol group as acceptor;protein kinase activity;protein serine/threonine kinase activity;purine nucleotide binding;purine ribonucleoside triphosphate binding;purine ribonucleotide binding;ribonucleotide binding;transferase activity;transf…	cell cortex;cell part;cell projection membrane;cell projection part;cytoplasmic part;cytosol;intracellular membrane-bounded organelle;intracellular organelle;intracellular organelle part;intracellular part;leading edge membrane;membrane;membrane part;membrane-bounded organelle;nuclear part;nucleoplasm;nucleus;organelle;organelle part;plasma membrane;plasma membrane part;ruffle membrane	Acute myeloid leukemia;Adipocytokine signaling pathway;Apoptosis;B cell receptor signaling pathway;Carbohydrate digestion and absorption;Chagas disease (American trypanosomiasis);Chemokine signaling pathway;Chronic myeloid leukemia;Colorectal cancer;Endometrial cancer;ErbB signaling pathway;Fc epsilon RI signaling pathway;Fc gamma R-mediated phagocytosis;Focal adhesion;Glioma;Hepatitis C;Insulin …	+	+		1.2232		1.5717
385	P31751	P31751	RAC-beta serine/threonine-protein kinase	AKT2	S	478	QFSYSASIRE___	Casein kinase II substrate motif;MAPKAPK2 kinase substrate motif;PKA kinase substrate motif;PKC kinase substrate motif	alcohol metabolic process;apoptosis;biological regulation;biosynthetic process;carbohydrate biosynthetic process;carbohydrate metabolic process;carbohydrate transport;cell death;cell differentiation;cell surface receptor linked signaling pathway;cellular biosynthetic process;cellular carbohydrate biosynthetic process;cellular carbohydrate metabolic process;cellular component organization;cellular…	adenyl nucleotide binding;adenyl ribonucleotide binding;ATP binding;binding;catalytic activity;kinase activity;nucleotide binding;phosphotransferase activity, alcohol group as acceptor;protein kinase activity;protein serine/threonine kinase activity;purine nucleotide binding;purine ribonucleoside triphosphate binding;purine ribonucleotide binding;ribonucleotide binding;transferase activity;transf…	cell cortex;cell part;cell projection membrane;cell projection part;cytoplasmic part;cytosol;intracellular membrane-bounded organelle;intracellular organelle;intracellular organelle part;intracellular part;leading edge membrane;membrane;membrane part;membrane-bounded organelle;nuclear part;nucleoplasm;nucleus;organelle;organelle part;plasma membrane;plasma membrane part;ruffle membrane	Acute myeloid leukemia;Adipocytokine signaling pathway;Apoptosis;B cell receptor signaling pathway;Carbohydrate digestion and absorption;Chagas disease (American trypanosomiasis);Chemokine signaling pathway;Chronic myeloid leukemia;Colorectal cancer;Endometrial cancer;ErbB signaling pathway;Fc epsilon RI signaling pathway;Fc gamma R-mediated phagocytosis;Focal adhesion;Glioma;Hepatitis C;Insulin …	+	+	1.1757	1.2232	1.3611	1.5717		0.97182		1.3175
387	Q9Y243	Q9Y243	RAC-gamma serine/threonine-protein kinase	AKT3	S	472	PHFPQFSYSASGR	Casein kinase II substrate motif;G protein-coupled receptor kinase 1 substrate motif;GSK3 kinase substrate motif;PDK1 kinase substrate motif	biological regulation;cellular component organization;cellular component organization at cellular level;cellular component organization or biogenesis;cellular component organization or biogenesis at cellular level;cellular macromolecule metabolic process;cellular metabolic process;cellular process;cellular protein metabolic process;cellular response to stimulus;macromolecule metabolic process;mac…	adenyl nucleotide binding;adenyl ribonucleotide binding;ATP binding;binding;catalytic activity;kinase activity;nucleotide binding;phosphotransferase activity, alcohol group as acceptor;protein kinase activity;protein serine/threonine kinase activity;purine nucleotide binding;purine ribonucleoside triphosphate binding;purine ribonucleotide binding;ribonucleotide binding;transferase activity;transf…	cell part;cytoplasm;cytoplasmic part;Golgi apparatus;intracellular membrane-bounded organelle;intracellular organelle;intracellular organelle part;intracellular part;membrane;membrane-bounded organelle;nuclear part;nucleoplasm;organelle;organelle part;plasma membrane	Acute myeloid leukemia;Adipocytokine signaling pathway;Apoptosis;B cell receptor signaling pathway;Carbohydrate digestion and absorption;Chagas disease (American trypanosomiasis);Chemokine signaling pathway;Chronic myeloid leukemia;Colorectal cancer;Endometrial cancer;ErbB signaling pathway;Fc epsilon RI signaling pathway;Fc gamma R-mediated phagocytosis;Focal adhesion;Glioma;Hepatitis C;Insulin …	+		0.98934	1.0592	0.96505	0.90387	0.98406	0.91902	0.94325	0.86932	0.92383	1.0101	0.86436	0.84799
388	Q9Y243	Q9Y243	RAC-gamma serine/threonine-protein kinase	AKT3	S	476	QFSYSASGRE___	Casein kinase II substrate motif;MAPKAPK2 kinase substrate motif;PKA kinase substrate motif;PKC kinase substrate motif	biological regulation;cellular component organization;cellular component organization at cellular level;cellular component organization or biogenesis;cellular component organization or biogenesis at cellular level;cellular macromolecule metabolic process;cellular metabolic process;cellular process;cellular protein metabolic process;cellular response to stimulus;macromolecule metabolic process;mac…	adenyl nucleotide binding;adenyl ribonucleotide binding;ATP binding;binding;catalytic activity;kinase activity;nucleotide binding;phosphotransferase activity, alcohol group as acceptor;protein kinase activity;protein serine/threonine kinase activity;purine nucleotide binding;purine ribonucleoside triphosphate binding;purine ribonucleotide binding;ribonucleotide binding;transferase activity;transf…	cell part;cytoplasm;cytoplasmic part;Golgi apparatus;intracellular membrane-bounded organelle;intracellular organelle;intracellular organelle part;intracellular part;membrane;membrane-bounded organelle;nuclear part;nucleoplasm;organelle;organelle part;plasma membrane	Acute myeloid leukemia;Adipocytokine signaling pathway;Apoptosis;B cell receptor signaling pathway;Carbohydrate digestion and absorption;Chagas disease (American trypanosomiasis);Chemokine signaling pathway;Chronic myeloid leukemia;Colorectal cancer;Endometrial cancer;ErbB signaling pathway;Fc epsilon RI signaling pathway;Fc gamma R-mediated phagocytosis;Focal adhesion;Glioma;Hepatitis C;Insulin …	+		0.98934	1.0592	0.96505	0.90387	1.0057	0.94139	0.93187	0.86166	0.92383	1.0101	0.86436	0.84799
389	P04075	P04075	Fructose-bisphosphate aldolase A	ALDOA	S	36	ILAADESTGSIAK	b-Adrenergic Receptor kinase substrate motif;Casein kinase I substrate motif;Casein kinase II substrate motif	actin cytoskeleton organization;actin filament organization;actin filament-based process;alcohol biosynthetic process;alcohol catabolic process;alcohol metabolic process;anatomical structure homeostasis;ATP biosynthetic process;ATP metabolic process;biological regulation;biosynthetic process;blood coagulation;carbohydrate biosynthetic process;carbohydrate catabolic process;carbohydrate metabolic …	actin binding;aldehyde-lyase activity;binding;carbohydrate binding;carbon-carbon lyase activity;catalytic activity;cytoskeletal protein binding;fructose binding;fructose-bisphosphate aldolase activity;identical protein binding;lyase activity;monosaccharide binding;protein binding;sugar binding;tubulin binding	actin cytoskeleton;cell part;contractile fiber part;cytoplasmic membrane-bounded vesicle lumen;cytoplasmic part;cytoplasmic vesicle part;cytoskeleton;cytosol;extracellular membrane-bounded organelle;extracellular organelle;extracellular region;extracellular region part;extracellular space;extracellular vesicular exosome;I band;intracellular membrane-bounded organelle;intracellular non-membrane-bo…	Carbon fixation in photosynthetic organisms;Fructose and mannose metabolism;Glycolysis / Gluconeogenesis;Pentose phosphate pathway			1.0772	1.001	1.2781	1.2251	1.0399	1.0098	1.4482	1.4095	1.083	1.0388	1.2842	1.1989	Recycling Receptors
390	P04075	P04075	Fructose-bisphosphate aldolase A	ALDOA	S	39	ADESTGSIAKRLQ		actin cytoskeleton organization;actin filament organization;actin filament-based process;alcohol biosynthetic process;alcohol catabolic process;alcohol metabolic process;anatomical structure homeostasis;ATP biosynthetic process;ATP metabolic process;biological regulation;biosynthetic process;blood coagulation;carbohydrate biosynthetic process;carbohydrate catabolic process;carbohydrate metabolic …	actin binding;aldehyde-lyase activity;binding;carbohydrate binding;carbon-carbon lyase activity;catalytic activity;cytoskeletal protein binding;fructose binding;fructose-bisphosphate aldolase activity;identical protein binding;lyase activity;monosaccharide binding;protein binding;sugar binding;tubulin binding	actin cytoskeleton;cell part;contractile fiber part;cytoplasmic membrane-bounded vesicle lumen;cytoplasmic part;cytoplasmic vesicle part;cytoskeleton;cytosol;extracellular membrane-bounded organelle;extracellular organelle;extracellular region;extracellular region part;extracellular space;extracellular vesicular exosome;I band;intracellular membrane-bounded organelle;intracellular non-membrane-bo…	Carbon fixation in photosynthetic organisms;Fructose and mannose metabolism;Glycolysis / Gluconeogenesis;Pentose phosphate pathway			0.94206	0.79526	1.12	1.0674	0.96086	0.8958	1.2761	1.2607	0.9137	0.92088	1.0928	1.135	Recycling Receptors
391	P04075	P04075	Fructose-bisphosphate aldolase A	ALDOA	S	46	IAKRLQSIGTENT	14-3-3 domain binding motif;Calmodulin-dependent protein kinase II substrate motif;Casein kinase I substrate motif;Casein kinase II substrate motif;Phosphorylase kinase substrate motif;PKA kinase substrate motif;PKC kinase substrate motif	actin cytoskeleton organization;actin filament organization;actin filament-based process;alcohol biosynthetic process;alcohol catabolic process;alcohol metabolic process;anatomical structure homeostasis;ATP biosynthetic process;ATP metabolic process;biological regulation;biosynthetic process;blood coagulation;carbohydrate biosynthetic process;carbohydrate catabolic process;carbohydrate metabolic …	actin binding;aldehyde-lyase activity;binding;carbohydrate binding;carbon-carbon lyase activity;catalytic activity;cytoskeletal protein binding;fructose binding;fructose-bisphosphate aldolase activity;identical protein binding;lyase activity;monosaccharide binding;protein binding;sugar binding;tubulin binding	actin cytoskeleton;cell part;contractile fiber part;cytoplasmic membrane-bounded vesicle lumen;cytoplasmic part;cytoplasmic vesicle part;cytoskeleton;cytosol;extracellular membrane-bounded organelle;extracellular organelle;extracellular region;extracellular region part;extracellular space;extracellular vesicular exosome;I band;intracellular membrane-bounded organelle;intracellular non-membrane-bo…	Carbon fixation in photosynthetic organisms;Fructose and mannose metabolism;Glycolysis / Gluconeogenesis;Pentose phosphate pathway			0.35252	0.75992	0.63587	1.0735	0.74957		1.1289		0.60644		0.80012		Recycling Receptors
392	P09972	P09972	Fructose-bisphosphate aldolase C	ALDOC	S	39	ADESVGSMAKRLS		aging;alcohol biosynthetic process;alcohol metabolic process;anatomical structure morphogenesis;apoptosis;biosynthetic process;carbohydrate biosynthetic process;carbohydrate metabolic process;cell death;cell differentiation;cellular biosynthetic process;cellular carbohydrate biosynthetic process;cellular carbohydrate metabolic process;cellular component assembly;cellular component organization;ce…	aldehyde-lyase activity;binding;carbon-carbon lyase activity;catalytic activity;cytoskeletal protein binding;fructose-bisphosphate aldolase activity;lyase activity;protein binding	axon;cell part;cell projection;cytoplasmic part;cytoskeleton;cytosol;extracellular membrane-bounded organelle;extracellular organelle;extracellular region part;extracellular vesicular exosome;intracellular membrane-bounded organelle;intracellular non-membrane-bounded organelle;intracellular organelle;intracellular part;membrane-bounded organelle;membrane-bounded vesicle;mitochondrion;neuron proje…	Carbon fixation in photosynthetic organisms;Fructose and mannose metabolism;Glycolysis / Gluconeogenesis;Pentose phosphate pathway											2.2504	5.9116	1.5808	1.0501	Early Signaling
393	P09972	P09972	Fructose-bisphosphate aldolase C	ALDOC	S	45	SMAKRLSQIGVEN	AMP-activated protein kinase substrate motif;ATM kinase substrate motif;Calmodulin-dependent protein kinase II substrate motif;Chk1 kinase substrate motif;DNA dependent Protein kinase substrate motif;PAK2 kinase substrate motif;PKA kinase substrate motif;PKC kinase substrate motif	aging;alcohol biosynthetic process;alcohol metabolic process;anatomical structure morphogenesis;apoptosis;biosynthetic process;carbohydrate biosynthetic process;carbohydrate metabolic process;cell death;cell differentiation;cellular biosynthetic process;cellular carbohydrate biosynthetic process;cellular carbohydrate metabolic process;cellular component assembly;cellular component organization;ce…	aldehyde-lyase activity;binding;carbon-carbon lyase activity;catalytic activity;cytoskeletal protein binding;fructose-bisphosphate aldolase activity;lyase activity;protein binding	axon;cell part;cell projection;cytoplasmic part;cytoskeleton;cytosol;extracellular membrane-bounded organelle;extracellular organelle;extracellular region part;extracellular vesicular exosome;intracellular membrane-bounded organelle;intracellular non-membrane-bounded organelle;intracellular organelle;intracellular part;membrane-bounded organelle;membrane-bounded vesicle;mitochondrion;neuron proje…	Carbon fixation in photosynthetic organisms;Fructose and mannose metabolism;Glycolysis / Gluconeogenesis;Pentose phosphate pathway			0.91228	1.4779	1.2849	1.1009	1.052	1.0239	1.2664	1.1781	1.1568	1.3253	1.0904	1.2451
394	Q9Y673	Q9Y673	Dolichyl-phosphate beta-glucosyltransferase	ALG5	S	62	LPSIWDSPTKQLS	b-Adrenergic Receptor kinase substrate motif;Casein kinase II substrate motif;Cdc2 kinase substrate motif;CDK kinase substrate motif;CDK1,2,4,6 kinase substrate motif;ERK1,2 kinase substrate motif;GSK-3, ERK1, ERK2, CDK5 substrate motif;MAPKAPK2 kinase substrate motif;WW domain binding motif	biosynthetic process;carbohydrate biosynthetic process;carbohydrate metabolic process;cellular carbohydrate metabolic process;cellular macromolecule metabolic process;cellular metabolic process;cellular process;cellular protein metabolic process;determination of bilateral symmetry;determination of left/right symmetry;developmental process;dolichol-linked oligosaccharide biosynthetic process;glyco…	catalytic activity;dolichyl-phosphate beta-glucosyltransferase activity;glucosyltransferase activity;oligosaccharyl transferase activity;transferase activity;transferase activity, transferring glycosyl groups;transferase activity, transferring hexosyl groups;UDP-glucosyltransferase activity;UDP-glycosyltransferase activity	cell part;cytoplasmic part;endoplasmic reticulum membrane;endoplasmic reticulum part;integral to membrane;intracellular organelle part;intracellular part;intrinsic to membrane;membrane;membrane part;organelle membrane;organelle part	N-Glycan biosynthesis								0.94239		0.47892
396	Q6P6C2	Q6P6C2	RNA demethylase ALKBH5	ALKBH5	S	64	RKYQEDSDPERSD	b-Adrenergic Receptor kinase substrate motif;Casein kinase II substrate motif	biological regulation;cell differentiation;cellular developmental process;cellular macromolecule metabolic process;cellular metabolic process;cellular nitrogen compound metabolic process;cellular process;demethylation;developmental process;establishment of localization;establishment of localization in cell;establishment of RNA localization;gamete generation;intracellular transport;macromolecule m…	binding;catalytic activity;cation binding;demethylase activity;ion binding;metal ion binding;oxidative RNA demethylase activity;oxidoreductase activity;oxidoreductase activity, acting on paired donors, with incorporation or reduction of molecular oxygen;oxidoreductase activity, acting on paired donors, with incorporation or reduction of molecular oxygen, 2-oxoglutarate as one donor, and incorpora…	cell part;intracellular membrane-bounded organelle;intracellular organelle;intracellular organelle part;intracellular part;membrane-bounded organelle;nuclear body;nuclear part;nuclear speck;nucleoplasm part;nucleus;organelle;organelle part				1.0234		1.0253		0.93612	0.93521	0.61513	0.94988
397	Q6P6C2	Q6P6C2	RNA demethylase ALKBH5	ALKBH5	S	69	DSDPERSDYEEQQ	Casein kinase II substrate motif	biological regulation;cell differentiation;cellular developmental process;cellular macromolecule metabolic process;cellular metabolic process;cellular nitrogen compound metabolic process;cellular process;demethylation;developmental process;establishment of localization;establishment of localization in cell;establishment of RNA localization;gamete generation;intracellular transport;macromolecule m…	binding;catalytic activity;cation binding;demethylase activity;ion binding;metal ion binding;oxidative RNA demethylase activity;oxidoreductase activity;oxidoreductase activity, acting on paired donors, with incorporation or reduction of molecular oxygen;oxidoreductase activity, acting on paired donors, with incorporation or reduction of molecular oxygen, 2-oxoglutarate as one donor, and incorpora…	cell part;intracellular membrane-bounded organelle;intracellular organelle;intracellular organelle part;intracellular part;membrane-bounded organelle;nuclear body;nuclear part;nuclear speck;nucleoplasm part;nucleus;organelle;organelle part				1.0234		1.0253		0.93612	0.93521	0.61513	0.94988
395	Q6P6C2	Q6P6C2	RNA demethylase ALKBH5	ALKBH5	S	361	THRRRGSFSSENY	14-3-3 domain binding motif;Calmodulin-dependent protein kinase II substrate motif;Casein kinase I substrate motif;Casein kinase II substrate motif;MAPKAPK1 kinase substrate motif;PAK2 kinase substrate motif;Pim1 kinase substrate sequence;PKA kinase substrate motif;PKC epsilon kinase substrate motif;PKC kinase substrate motif;ZIP kinase substrate motif	biological regulation;cell differentiation;cellular developmental process;cellular macromolecule metabolic process;cellular metabolic process;cellular nitrogen compound metabolic process;cellular process;demethylation;developmental process;establishment of localization;establishment of localization in cell;establishment of RNA localization;gamete generation;intracellular transport;macromolecule m…	binding;catalytic activity;cation binding;demethylase activity;ion binding;metal ion binding;oxidative RNA demethylase activity;oxidoreductase activity;oxidoreductase activity, acting on paired donors, with incorporation or reduction of molecular oxygen;oxidoreductase activity, acting on paired donors, with incorporation or reduction of molecular oxygen, 2-oxoglutarate as one donor, and incorpora…	cell part;intracellular membrane-bounded organelle;intracellular organelle;intracellular organelle part;intracellular part;membrane-bounded organelle;nuclear body;nuclear part;nuclear speck;nucleoplasm part;nucleus;organelle;organelle part				1.0131	1.0852	1.0766	1.0401	1.2024	1.1117	1.2087	1.0429	1.1178	1.2668	0.95644	1.0566
400	Q96Q42	Q96Q42	Alsin	ALS2	S	483	GGSRRLSLPGLLS	14-3-3 domain binding motif;Aurora-A kinase substrate motif;Calmodulin-dependent protein kinase II substrate motif;MAPKAPK2 kinase substrate motif;PAK2 kinase substrate motif;Phosphorylase kinase substrate motif;PKA kinase substrate motif;PKC epsilon kinase substrate motif;PKC kinase substrate motif	anatomical structure morphogenesis;behavior;behavioral defense response;behavioral fear response;biological regulation;cell communication;cell part morphogenesis;cell projection morphogenesis;cell projection organization;cell-cell signaling;cellular component morphogenesis;cellular component organization;cellular component organization at cellular level;cellular component organization or biogenes…	binding;enzyme activator activity;enzyme binding;enzyme regulator activity;GTPase binding;GTPase regulator activity;guanyl-nucleotide exchange factor activity;identical protein binding;kinase activator activity;kinase regulator activity;nucleoside-triphosphatase regulator activity;protein binding;protein dimerization activity;protein homodimerization activity;protein kinase activator activity;pro…	cell part;cell projection;cell projection part;centrosome;cytoplasmic part;cytoskeletal part;cytosol;dendrite;dendritic spine;early endosome;endosome;growth cone;intracellular membrane-bounded organelle;intracellular non-membrane-bounded organelle;intracellular organelle;intracellular organelle part;intracellular part;lamellipodium;macromolecular complex;membrane-bounded organelle;microtubule org…	Amyotrophic lateral sclerosis (ALS)		+	1.1597	1.1085	1.2857	1.1703	1.2795	1.1339	1.3802	1.3624	1.1667	1.2121	1.287	1.3031	Recycling Receptors
401	Q96Q42	Q96Q42	Alsin	ALS2	S	492	GLLSQVSPRLLRK	ERK1,2 kinase substrate motif;Growth associated histone HI kinase substrate motif;GSK-3, ERK1, ERK2, CDK5 substrate motif;PKA kinase substrate motif;PKC kinase substrate motif;WW domain binding motif	anatomical structure morphogenesis;behavior;behavioral defense response;behavioral fear response;biological regulation;cell communication;cell part morphogenesis;cell projection morphogenesis;cell projection organization;cell-cell signaling;cellular component morphogenesis;cellular component organization;cellular component organization at cellular level;cellular component organization or biogenes…	binding;enzyme activator activity;enzyme binding;enzyme regulator activity;GTPase binding;GTPase regulator activity;guanyl-nucleotide exchange factor activity;identical protein binding;kinase activator activity;kinase regulator activity;nucleoside-triphosphatase regulator activity;protein binding;protein dimerization activity;protein homodimerization activity;protein kinase activator activity;pro…	cell part;cell projection;cell projection part;centrosome;cytoplasmic part;cytoskeletal part;cytosol;dendrite;dendritic spine;early endosome;endosome;growth cone;intracellular membrane-bounded organelle;intracellular non-membrane-bounded organelle;intracellular organelle;intracellular organelle part;intracellular part;lamellipodium;macromolecular complex;membrane-bounded organelle;microtubule org…	Amyotrophic lateral sclerosis (ALS)		+	0.97773	1.0777	0.98268	0.99903	0.77028	0.83828	0.50804	0.65711	1.0331	0.97837	0.90398	0.99182
402	Q86V81	Q86V81	THO complex subunit 4	ALYREF	S	8	ADKMDMSLDDIIK	Casein kinase II substrate motif;PKA kinase substrate motif;Plk1 kinase substrate motif;Pyruvate dehydrogenase kinase substrate motif	biological regulation;biosynthetic process;cell differentiation;cellular biosynthetic process;cellular developmental process;cellular macromolecule biosynthetic process;cellular macromolecule metabolic process;cellular metabolic process;cellular nitrogen compound metabolic process;cellular process;cellular response to stimulus;cellular response to stress;developmental process;DNA metabolic proces…	binding;nucleotide binding	catalytic step 2 spliceosome;cell part;cytoplasmic part;cytosol;extracellular membrane-bounded organelle;extracellular organelle;extracellular region part;extracellular vesicular exosome;intracellular membrane-bounded organelle;intracellular organelle;intracellular organelle part;intracellular part;macromolecular complex;membrane;membrane-bounded organelle;membrane-bounded vesicle;nuclear body;nu…	mRNA surveillance pathway;RNA transport;Spliceosome							0.58887		0.91318		1.3176	1.2658	1.188	1.0565	Early Signaling
406	Q9Y2J4	Q9Y2J4	Angiomotin-like protein 2	AMOTL2	S	416	QEAQAGSQDMVAK	ATM kinase substrate motif;DNA dependent Protein kinase substrate motif	biological regulation;cell surface receptor linked signaling pathway;cellular process;cellular response to stimulus;hippo signaling cascade;intracellular signal transduction;regulation of biological process;regulation of cellular process;response to stimulus;signal transduction;Wnt receptor signaling pathway		apical plasma membrane;cell junction;cell part;cell-cell junction;cytoplasmic part;cytoplasmic vesicle;cytosol;endosome;intracellular membrane-bounded organelle;intracellular organelle;intracellular part;membrane part;membrane-bounded organelle;occluding junction;organelle;plasma membrane part;recycling endosome;tight junction;vesicle				0.087354	0.037201	0.75906	0.81335						0.11979		0.79278	Recycling Receptors
405	Q9Y2J4	Q9Y2J4	Angiomotin-like protein 2	AMOTL2	S	540	SSGSGGSPELSAL	Casein kinase I substrate motif;Casein kinase II substrate motif;ERK1,2 kinase substrate motif;G protein-coupled receptor kinase 1 substrate motif;GSK3 kinase substrate motif;GSK-3, ERK1, ERK2, CDK5 substrate motif;WW domain binding motif	biological regulation;cell surface receptor linked signaling pathway;cellular process;cellular response to stimulus;hippo signaling cascade;intracellular signal transduction;regulation of biological process;regulation of cellular process;response to stimulus;signal transduction;Wnt receptor signaling pathway		apical plasma membrane;cell junction;cell part;cell-cell junction;cytoplasmic part;cytoplasmic vesicle;cytosol;endosome;intracellular membrane-bounded organelle;intracellular organelle;intracellular part;membrane part;membrane-bounded organelle;occluding junction;organelle;plasma membrane part;recycling endosome;tight junction;vesicle					1.5581		1.4001					1.0559	0.95285	1.2076	1.1999
410	Q01433	Q01433	AMP deaminase 2	AMPD2	S	168	RLERQISQDVKLE	14-3-3 domain binding motif;ATM kinase substrate motif;Calmodulin-dependent protein kinase II substrate motif;Calmodulin-dependent protein kinase IV substrate motif;Chk1 kinase substrate motif;DNA dependent Protein kinase substrate motif;PKA kinase substrate motif;PKC kinase substrate motif	biological regulation;biosynthetic process;cellular aromatic compound metabolic process;cellular biosynthetic process;cellular metabolic compound salvage;cellular metabolic process;cellular nitrogen compound biosynthetic process;cellular nitrogen compound metabolic process;cellular process;cyclic nucleotide metabolic process;cyclic purine nucleotide metabolic process;energy homeostasis;heterocycl…	AMP deaminase activity;binding;catalytic activity;cation binding;deaminase activity;hydrolase activity;hydrolase activity, acting on carbon-nitrogen (but not peptide) bonds;hydrolase activity, acting on carbon-nitrogen (but not peptide) bonds, in cyclic amidines;ion binding;metal ion binding	cell part;cytoplasmic part;cytosol;intracellular part	Purine metabolism			0.59784	0.56319	0.9813	0.95213	0.99617	0.95493	1.1725	1.2717	1.1633	1.2175	1.5603	1.4848	Recycling Receptors
412	Q9H1A4	Q9H1A4	Anaphase-promoting complex subunit 1	ANAPC1	S	688	DFEGSLSPVIAPK	ERK1,2 kinase substrate motif;G protein-coupled receptor kinase 1 substrate motif;GSK-3, ERK1, ERK2, CDK5 substrate motif;WW domain binding motif	anaphase-promoting complex-dependent proteasomal ubiquitin-dependent protein catabolic process;biological regulation;catabolic process;cell cycle;cell cycle checkpoint;cell cycle phase;cell cycle process;cell division;cellular catabolic process;cellular component organization;cellular component organization at cellular level;cellular component organization or biogenesis;cellular component organiz…		anaphase-promoting complex;cell part;cullin-RING ubiquitin ligase complex;cytoplasmic part;cytosol;intracellular organelle part;intracellular part;macromolecular complex;nuclear part;nuclear ubiquitin ligase complex;nucleoplasm;organelle part;protein complex;ubiquitin ligase complex	Cell cycle;Cell cycle - yeast;Meiosis - yeast;Oocyte meiosis;Progesterone-mediated oocyte maturation;Ubiquitin mediated proteolysis			0.94272	1.0577	1.1367	0.97764	1.0531	1.1692	1.2121	1.1731	1.1497	1.0337	1.3546	1.3049	Recycling Receptors
416	Q9UJX6	Q9UJX6	Anaphase-promoting complex subunit 2	ANAPC2	S	534	LHQFSFSPEREIR	Casein kinase II substrate motif;Cdc2 kinase substrate motif;CDK kinase substrate motif;CDK1,2,4,6 kinase substrate motif;ERK1,2 kinase substrate motif;GSK-3, ERK1, ERK2, CDK5 substrate motif;WW domain binding motif	anaphase-promoting complex-dependent proteasomal ubiquitin-dependent protein catabolic process;biological regulation;catabolic process;cell cycle;cell cycle checkpoint;cell cycle phase;cell cycle process;cell division;cellular catabolic process;cellular component organization;cellular component organization at cellular level;cellular component organization or biogenesis;cellular component organiz…		anaphase-promoting complex;cell part;cullin-RING ubiquitin ligase complex;cytoplasmic part;cytosol;intracellular organelle part;intracellular part;macromolecular complex;nuclear part;nuclear ubiquitin ligase complex;nucleoplasm;organelle part;protein complex;ubiquitin ligase complex	Cell cycle;Cell cycle - yeast;Meiosis - yeast;Oocyte meiosis;Progesterone-mediated oocyte maturation;Ubiquitin mediated proteolysis			1.0711	1.1414	1.0089	1.3222	1.0764	1.0361	1.1779	0.94452	1.0347	0.90339	0.95564	1.0106
418	Q9UJX5	Q9UJX5	Anaphase-promoting complex subunit 4	ANAPC4	S	779	EEVLSESEAENQQ	b-Adrenergic Receptor kinase substrate motif;Casein kinase II substrate motif;G protein-coupled receptor kinase 1 substrate motif	anaphase-promoting complex-dependent proteasomal ubiquitin-dependent protein catabolic process;biological regulation;catabolic process;cell cycle;cell cycle checkpoint;cell cycle phase;cell cycle process;cell division;cellular catabolic process;cellular component organization;cellular component organization at cellular level;cellular component organization or biogenesis;cellular component organiz…	acid-amino acid ligase activity;binding;catalytic activity;enzyme binding;ligase activity;ligase activity, forming carbon-nitrogen bonds;phosphatase binding;protein binding;protein phosphatase binding;small conjugating protein ligase activity;ubiquitin-protein ligase activity	anaphase-promoting complex;cell part;cullin-RING ubiquitin ligase complex;cytoplasmic part;cytosol;intracellular membrane-bounded organelle;intracellular organelle;intracellular organelle part;intracellular part;macromolecular complex;membrane-bounded organelle;nuclear part;nuclear ubiquitin ligase complex;nucleoplasm;nucleus;organelle;organelle part;protein complex;ubiquitin ligase complex	Cell cycle;Cell cycle - yeast;Meiosis - yeast;Oocyte meiosis;Progesterone-mediated oocyte maturation;Ubiquitin mediated proteolysis				0.96911		1.1601		1.3614		1.1959		1.2054		0.88413
417	Q9UJX5	Q9UJX5	Anaphase-promoting complex subunit 4	ANAPC4	S	777	IKEEVLSESEAEN	Casein kinase I substrate motif;Casein kinase II substrate motif;G protein-coupled receptor kinase 1 substrate motif	anaphase-promoting complex-dependent proteasomal ubiquitin-dependent protein catabolic process;biological regulation;catabolic process;cell cycle;cell cycle checkpoint;cell cycle phase;cell cycle process;cell division;cellular catabolic process;cellular component organization;cellular component organization at cellular level;cellular component organization or biogenesis;cellular component organiz…	acid-amino acid ligase activity;binding;catalytic activity;enzyme binding;ligase activity;ligase activity, forming carbon-nitrogen bonds;phosphatase binding;protein binding;protein phosphatase binding;small conjugating protein ligase activity;ubiquitin-protein ligase activity	anaphase-promoting complex;cell part;cullin-RING ubiquitin ligase complex;cytoplasmic part;cytosol;intracellular membrane-bounded organelle;intracellular organelle;intracellular organelle part;intracellular part;macromolecular complex;membrane-bounded organelle;nuclear part;nuclear ubiquitin ligase complex;nucleoplasm;nucleus;organelle;organelle part;protein complex;ubiquitin ligase complex	Cell cycle;Cell cycle - yeast;Meiosis - yeast;Oocyte meiosis;Progesterone-mediated oocyte maturation;Ubiquitin mediated proteolysis			0.84634	1.046	1.0257	1.0118	1.2282	1.0186	1.0573	0.91158	0.97695	1.2692	0.88807	0.7969
420	P16157	P16157	Ankyrin-1	ANK1	S	856	LDQVVESPAIPRI	b-Adrenergic Receptor kinase substrate motif;ERK1,2 kinase substrate motif;G protein-coupled receptor kinase 1 substrate motif;GSK-3, ERK1, ERK2, CDK5 substrate motif;WW domain binding motif	anatomical structure development;axon guidance;biological regulation;biosynthetic process;cation homeostasis;cation transport;cell development;cellular biosynthetic process;cellular component organization;cellular component organization at cellular level;cellular component organization or biogenesis;cellular component organization or biogenesis at cellular level;cellular developmental process;cel…	ATPase binding;binding;binding, bridging;cytoskeletal adaptor activity;cytoskeletal protein binding;enzyme binding;protein binding;protein binding, bridging;spectrin binding;structural constituent of cytoskeleton;structural molecule activity	axolemma;axon part;basolateral plasma membrane;cell cortex part;cell part;cell projection membrane;cell projection part;contractile fiber part;cortical cytoskeleton;cytoplasmic part;cytoskeleton;cytosol;endoplasmic reticulum;intracellular membrane-bounded organelle;intracellular non-membrane-bounded organelle;intracellular organelle;intracellular part;leading edge membrane;M band;membrane;membran…			+	0.61966		0.90902							0.62791		0.89147
419	P16157	P16157	Ankyrin-1	ANK1	S	1686	QARITHSPTVSQV	Casein kinase I substrate motif;Casein kinase II substrate motif;ERK1,2 kinase substrate motif;G protein-coupled receptor kinase 1 substrate motif;GSK3 kinase substrate motif;GSK-3, ERK1, ERK2, CDK5 substrate motif;WW domain binding motif	anatomical structure development;axon guidance;biological regulation;biosynthetic process;cation homeostasis;cation transport;cell development;cellular biosynthetic process;cellular component organization;cellular component organization at cellular level;cellular component organization or biogenesis;cellular component organization or biogenesis at cellular level;cellular developmental process;cel…	ATPase binding;binding;binding, bridging;cytoskeletal adaptor activity;cytoskeletal protein binding;enzyme binding;protein binding;protein binding, bridging;spectrin binding;structural constituent of cytoskeleton;structural molecule activity	axolemma;axon part;basolateral plasma membrane;cell cortex part;cell part;cell projection membrane;cell projection part;contractile fiber part;cortical cytoskeleton;cytoplasmic part;cytoskeleton;cytosol;endoplasmic reticulum;intracellular membrane-bounded organelle;intracellular non-membrane-bounded organelle;intracellular organelle;intracellular part;leading edge membrane;M band;membrane;membran…			+	0.63617	0.6764	0.65761	0.73595	0.88166	0.74489	0.85675	0.88685	0.77831	0.98139	0.86417	0.93771
421	P16157	P16157	Ankyrin-1	ANK1	S	1666	TGAGQDSENEVSL	b-Adrenergic Receptor kinase substrate motif;Casein kinase II substrate motif;G protein-coupled receptor kinase 1 substrate motif	anatomical structure development;axon guidance;biological regulation;biosynthetic process;cation homeostasis;cation transport;cell development;cellular biosynthetic process;cellular component organization;cellular component organization at cellular level;cellular component organization or biogenesis;cellular component organization or biogenesis at cellular level;cellular developmental process;cel…	ATPase binding;binding;binding, bridging;cytoskeletal adaptor activity;cytoskeletal protein binding;enzyme binding;protein binding;protein binding, bridging;spectrin binding;structural constituent of cytoskeleton;structural molecule activity	axolemma;axon part;basolateral plasma membrane;cell cortex part;cell part;cell projection membrane;cell projection part;contractile fiber part;cortical cytoskeleton;cytoplasmic part;cytoskeleton;cytosol;endoplasmic reticulum;intracellular membrane-bounded organelle;intracellular non-membrane-bounded organelle;intracellular organelle;intracellular part;leading edge membrane;M band;membrane;membran…			+	0.67234	0.59805	0.73941	0.79707	0.83746	0.74647	1.0004	1.0617	0.70844	0.70002	0.76396	0.75577
429	Q8IWZ3	Q8IWZ3	Ankyrin repeat and KH domain-containing protein 1	ANKHD1	S	101	SDEDEVSEVESFI	Casein kinase I substrate motif;Casein kinase II substrate motif;G protein-coupled receptor kinase 1 substrate motif;GSK3 kinase substrate motif			cell part;cytoplasm;intracellular part													1.5553		1.1387	Early Signaling
431	Q8IWZ3	Q8IWZ3	Ankyrin repeat and KH domain-containing protein 1	ANKHD1	S	1670	VSLPLSSPNIKLN	ERK1,2 kinase substrate motif;GSK-3, ERK1, ERK2, CDK5 substrate motif;MDC1 BRCT domain binding motif;Plk1 PBD domain binding motif;WW domain binding motif			cell part;cytoplasm;intracellular part				1.3357	1.2566	1.1734	0.94019					0.93736	0.78122	0.83946	0.82534
426	Q8IWZ3	Q8IWZ3	Ankyrin repeat and KH domain-containing protein 1	ANKHD1	S	1679	IKLNLTSPKRGQK	Cdc2 kinase substrate motif;CDK kinase substrate motif;CDK1,2,4,6 kinase substrate motif;ERK1,2 kinase substrate motif;Growth associated histone HI kinase substrate motif;GSK-3, ERK1, ERK2, CDK5 substrate motif;PKA kinase substrate motif;PKC kinase substrate motif;WW domain binding motif			cell part;cytoplasm;intracellular part				1.2087	1.1835	1.3355	1.3206	1.0301	1.1043	1.1232	1.1504	1.1035	1.0658	1.1786	1.1021	Recycling Receptors
432	Q9P2G1	Q9P2G1	Ankyrin repeat and IBR domain-containing protein 1	ANKIB1	S	737	GVAPADSPEAPRR	b-Adrenergic Receptor kinase substrate motif;Casein kinase II substrate motif;ERK1,2 kinase substrate motif;G protein-coupled receptor kinase 1 substrate motif;GSK-3, ERK1, ERK2, CDK5 substrate motif;WW domain binding motif		binding;cation binding;ion binding;metal ion binding;transition metal ion binding;zinc ion binding					0.61445	0.33087	1.1255	0.77255	0.8782		0.89395		0.77082	0.62571	0.74893	0.61219
435	Q86XL3	Q86XL3	Ankyrin repeat and LEM domain-containing protein 2	ANKLE2	S	512	VSRYGGSPRDPVL	Casein kinase II substrate motif;ERK1,2 kinase substrate motif;G protein-coupled receptor kinase 1 substrate motif;Growth associated histone HI kinase substrate motif;GSK-3, ERK1, ERK2, CDK5 substrate motif;PKA kinase substrate motif;PKC kinase substrate motif;Pyruvate dehydrogenase kinase substrate motif;WW domain binding motif	biological regulation;cell cycle;cell cycle phase;cell cycle process;cell division;cellular component organization;cellular component organization at cellular level;cellular component organization or biogenesis;cellular component organization or biogenesis at cellular level;cellular membrane organization;cellular process;membrane organization;mitosis;mitotic cell cycle;mitotic nuclear envelope re…	binding;enzyme binding;enzyme regulator activity;phosphatase binding;phosphatase regulator activity;protein binding;protein phosphatase 2A binding;protein phosphatase binding;protein phosphatase regulator activity;protein phosphatase type 2A regulator activity	cell part;cytoplasmic part;endoplasmic reticulum membrane;endoplasmic reticulum part;integral to endoplasmic reticulum membrane;integral to membrane;integral to organelle membrane;intracellular organelle part;intracellular part;intrinsic to endoplasmic reticulum membrane;intrinsic to membrane;intrinsic to organelle membrane;membrane;membrane part;organelle membrane;organelle part				2.6009		1.0829		2.5568		1.6635		1.4807		1.2525
434	Q86XL3	Q86XL3	Ankyrin repeat and LEM domain-containing protein 2	ANKLE2	S	268	KTSLPLSPVKTAP	Casein kinase I substrate motif;Cdc2 kinase substrate motif;CDK kinase substrate motif;CDK1,2,4,6 kinase substrate motif;CDK4 kinase substrate motif;ERK1,2 kinase substrate motif;G protein-coupled receptor kinase 1 substrate motif;GSK-3, ERK1, ERK2, CDK5 substrate motif;MAPKAPK2 kinase substrate motif;WW domain binding motif	biological regulation;cell cycle;cell cycle phase;cell cycle process;cell division;cellular component organization;cellular component organization at cellular level;cellular component organization or biogenesis;cellular component organization or biogenesis at cellular level;cellular membrane organization;cellular process;membrane organization;mitosis;mitotic cell cycle;mitotic nuclear envelope re…	binding;enzyme binding;enzyme regulator activity;phosphatase binding;phosphatase regulator activity;protein binding;protein phosphatase 2A binding;protein phosphatase binding;protein phosphatase regulator activity;protein phosphatase type 2A regulator activity	cell part;cytoplasmic part;endoplasmic reticulum membrane;endoplasmic reticulum part;integral to endoplasmic reticulum membrane;integral to membrane;integral to organelle membrane;intracellular organelle part;intracellular part;intrinsic to endoplasmic reticulum membrane;intrinsic to membrane;intrinsic to organelle membrane;membrane;membrane part;organelle membrane;organelle part				1.2076	1.3336	1.4968	1.5353		1.3362		1.2923		1.7679		1.3005	Early Signaling
433	Q86XL3	Q86XL3	Ankyrin repeat and LEM domain-containing protein 2	ANKLE2	S	662	NAARNNSPPTVGA	14-3-3 domain binding motif;Calmodulin-dependent protein kinase II substrate motif;Casein kinase I substrate motif;Casein kinase II substrate motif;ERK1,2 kinase substrate motif;GSK-3, ERK1, ERK2, CDK5 substrate motif;PKA kinase substrate motif;PKC kinase substrate motif;WW domain binding motif	biological regulation;cell cycle;cell cycle phase;cell cycle process;cell division;cellular component organization;cellular component organization at cellular level;cellular component organization or biogenesis;cellular component organization or biogenesis at cellular level;cellular membrane organization;cellular process;membrane organization;mitosis;mitotic cell cycle;mitotic nuclear envelope re…	binding;enzyme binding;enzyme regulator activity;phosphatase binding;phosphatase regulator activity;protein binding;protein phosphatase 2A binding;protein phosphatase binding;protein phosphatase regulator activity;protein phosphatase type 2A regulator activity	cell part;cytoplasmic part;endoplasmic reticulum membrane;endoplasmic reticulum part;integral to endoplasmic reticulum membrane;integral to membrane;integral to organelle membrane;intracellular organelle part;intracellular part;intrinsic to endoplasmic reticulum membrane;intrinsic to membrane;intrinsic to organelle membrane;membrane;membrane part;organelle membrane;organelle part				0.48802	0.6464	0.55362	1.0013		0.80566		1.2651		1.102		1.0963	Recycling Receptors
436	Q6UB99	Q6UB99	Ankyrin repeat domain-containing protein 11	ANKRD11	S	276	PLKVANSPTMVNL	AMP-activated protein kinase substrate motif;Casein kinase II substrate motif;ERK1,2 kinase substrate motif;GSK-3, ERK1, ERK2, CDK5 substrate motif;PKA kinase substrate motif;WW domain binding motif	anatomical structure development;anatomical structure homeostasis;anatomical structure morphogenesis;biological regulation;bone development;chordate embryonic development;developmental process;embryo development;embryo development ending in birth or egg hatching;face morphogenesis;growth;homeostatic process;in utero embryonic development;multicellular organism growth;multicellular organismal proc…		cell part;cytoplasm;intracellular membrane-bounded organelle;intracellular organelle;intracellular organelle part;intracellular part;membrane;membrane-bounded organelle;nuclear part;nucleoplasm;nucleus;organelle;organelle part;plasma membrane					1.2169		0.79898	0.99675		0.85604		1.172	0.65974	0.83384	1.1263
437	Q6ZTN6	Q6ZTN6	Ankyrin repeat domain-containing protein 13D	ANKRD13D	S	465	EPRGPGSPPRTPP	Casein kinase I substrate motif;Cdc2 kinase substrate motif;CDK kinase substrate motif;CDK1,2,4,6 kinase substrate motif;ERK1,2 kinase substrate motif;G protein-coupled receptor kinase 1 substrate motif;GSK-3, ERK1, ERK2, CDK5 substrate motif;WW domain binding motif			cell part;cytoplasmic part;endosome;intracellular membrane-bounded organelle;intracellular organelle;intracellular part;late endosome;membrane;membrane-bounded organelle;organelle;plasma membrane				0.76166	0.91425	1.132	1.1465		0.829		1.2509		0.92102		1.0263	Recycling Receptors
438	Q6ZTN6	Q6ZTN6	Ankyrin repeat domain-containing protein 13D	ANKRD13D	T	469	PGSPPRTPPAPGP	ERK1,2 kinase substrate motif;G protein-coupled receptor kinase 1 substrate motif;Growth associated histone HI kinase substrate motif;GSK3, Erk1, Erk2 and CDK5 kinase motif;GSK-3, ERK1, ERK2, CDK5 substrate motif;MAPKAPK2 kinase substrate motif;WW domain binding motif			cell part;cytoplasmic part;endosome;intracellular membrane-bounded organelle;intracellular organelle;intracellular part;late endosome;membrane;membrane-bounded organelle;organelle;plasma membrane				0.76166	0.91425	1.132	1.1465		0.829		1.2509		0.92102		1.0263	Recycling Receptors
444	O75179	O75179	Ankyrin repeat domain-containing protein 17	ANKRD17	S	1709	GKLTVASPKRGQK	Cdc2 kinase substrate motif;CDK kinase substrate motif;CDK1,2,4,6 kinase substrate motif;ERK1,2 kinase substrate motif;Growth associated histone HI kinase substrate motif;GSK-3, ERK1, ERK2, CDK5 substrate motif;PKA kinase substrate motif;PKC kinase substrate motif;WW domain binding motif	anatomical structure maturation;biological regulation;blood vessel maturation;defense response;defense response to bacterium;developmental maturation;developmental process;immune response;immune system process;innate immune response;multi-organism process;negative regulation of biological process;negative regulation of cell differentiation;negative regulation of cellular process;negative regulati…	binding;chromatin binding	cell part;chromatin;chromosomal part;cytoplasm;intracellular membrane-bounded organelle;intracellular organelle;intracellular organelle part;intracellular part;membrane;membrane-bounded organelle;nucleus;organelle;organelle part				1.1288	1.123	1.2806	1.1881	0.99736	0.96112	1.2972	1.4073	0.95906	1.1046	1.1046	1.1769	Recycling Receptors
443	O75179	O75179	Ankyrin repeat domain-containing protein 17	ANKRD17	S	2047	SSPSSPSPPAQPG	DNA dependent Protein kinase substrate motif;ERK1,2 kinase substrate motif;GSK-3, ERK1, ERK2, CDK5 substrate motif;WW domain binding motif	anatomical structure maturation;biological regulation;blood vessel maturation;defense response;defense response to bacterium;developmental maturation;developmental process;immune response;immune system process;innate immune response;multi-organism process;negative regulation of biological process;negative regulation of cell differentiation;negative regulation of cellular process;negative regulati…	binding;chromatin binding	cell part;chromatin;chromosomal part;cytoplasm;intracellular membrane-bounded organelle;intracellular organelle;intracellular organelle part;intracellular part;membrane;membrane-bounded organelle;nucleus;organelle;organelle part				0.93145		1.024		0.81525	0.8012	0.93672	0.91279		0.88427		1.0156	Recycling Receptors
447	Q9UPS8	Q9UPS8	Ankyrin repeat domain-containing protein 26	ANKRD26	S	630	SKESVNSPVFGKA	ERK1,2 kinase substrate motif;GSK-3, ERK1, ERK2, CDK5 substrate motif;WW domain binding motif	biological regulation;carbohydrate homeostasis;chemical homeostasis;glucose homeostasis;homeostatic process;negative regulation of biological process;negative regulation of cell communication;negative regulation of cell differentiation;negative regulation of cellular process;negative regulation of developmental process;negative regulation of ERK1 and ERK2 cascade;negative regulation of fat cell d…		actin filament;cell part;centrosome;cytoplasmic part;cytoskeletal part;intracellular non-membrane-bounded organelle;intracellular organelle;intracellular organelle part;intracellular part;macromolecular complex;microtubule organizing center;non-membrane-bounded organelle;organelle;organelle part;protein complex					0.91178		0.92148	1.5274		1.1513			1.2744		1.0003
448	O15084	O15084	Serine/threonine-protein phosphatase 6 regulatory ankyrin repeat subunit A	ANKRD28	S	1011	NTSKTVSFEALPI	Casein kinase II substrate motif;MAPKAPK2 kinase substrate motif;PKA kinase substrate motif;PKC kinase substrate motif			cell part;intracellular organelle part;intracellular part;nuclear part;nucleoplasm;organelle part				1.113	1.0015	1.4947	1.191	1.1388	0.95634	1.5054	1.2302	1.1006	1.2299	1.2685	1.2878	Recycling Receptors
450	Q9ULJ7	Q9ULJ7	Ankyrin repeat domain-containing protein 50	ANKRD50	S	1167	FSSPSESPDSTVD	b-Adrenergic Receptor kinase substrate motif;Casein kinase I substrate motif;Casein kinase II substrate motif;ERK1,2 kinase substrate motif;G protein-coupled receptor kinase 1 substrate motif;GSK-3, ERK1, ERK2, CDK5 substrate motif;MAPKAPK2 kinase substrate motif;WW domain binding motif	establishment of localization;establishment of protein localization;protein transport;transport		cell part;cytoplasmic part;endosome;intracellular membrane-bounded organelle;intracellular organelle;intracellular part;membrane-bounded organelle;organelle				1.0158		2.2749						1.5759		1.4532
454	Q92625	Q92625	Ankyrin repeat and SAM domain-containing protein 1A	ANKS1A	S	677	IEKIMSSIGEGID	Casein kinase II substrate motif;MDC1 BRCT domain binding motif;PKA kinase substrate motif;Plk1 PBD domain binding motif	biological regulation;cell maturation;cell migration;cell motility;cell surface receptor linked signaling pathway;cellular component movement;cellular developmental process;cellular process;cellular response to stimulus;developmental maturation;developmental process;enzyme linked receptor protein signaling pathway;ephrin receptor signaling pathway;locomotion;neuron maturation;neuron remodeling;re…		cell part;cell projection;cytoplasm;intracellular organelle part;intracellular part;neuron projection;nuclear part;nucleoplasm;organelle part				0.52154	0.49705	0.64352	0.47725					0.54908		0.53347
455	Q92625	Q92625	Ankyrin repeat and SAM domain-containing protein 1A	ANKS1A	S	661	KKRLEKSPSFASE	Casein kinase II substrate motif;ERK1,2 kinase substrate motif;G protein-coupled receptor kinase 1 substrate motif;Growth associated histone HI kinase substrate motif;GSK-3, ERK1, ERK2, CDK5 substrate motif;WW domain binding motif	biological regulation;cell maturation;cell migration;cell motility;cell surface receptor linked signaling pathway;cellular component movement;cellular developmental process;cellular process;cellular response to stimulus;developmental maturation;developmental process;enzyme linked receptor protein signaling pathway;ephrin receptor signaling pathway;locomotion;neuron maturation;neuron remodeling;re…		cell part;cell projection;cytoplasm;intracellular organelle part;intracellular part;neuron projection;nuclear part;nucleoplasm;organelle part				0.87597	0.81759	0.7171	0.74587		0.83265		0.7375	0.76438	0.95096	0.63704	0.68449
456	Q92625	Q92625	Ankyrin repeat and SAM domain-containing protein 1A	ANKS1A	S	663	RLEKSPSFASEWD	Calmodulin-dependent protein kinase II substrate motif;Casein kinase I substrate motif;Casein kinase II substrate motif;Chk1 kinase substrate motif;DNA dependent Protein kinase substrate motif;PKA kinase substrate motif;PKC kinase substrate motif	biological regulation;cell maturation;cell migration;cell motility;cell surface receptor linked signaling pathway;cellular component movement;cellular developmental process;cellular process;cellular response to stimulus;developmental maturation;developmental process;enzyme linked receptor protein signaling pathway;ephrin receptor signaling pathway;locomotion;neuron maturation;neuron remodeling;re…		cell part;cell projection;cytoplasm;intracellular organelle part;intracellular part;neuron projection;nuclear part;nucleoplasm;organelle part				0.8384	0.81414	0.82087	0.78986	1.0247		0.84896		0.82895		0.79322
453	Q92625	Q92625	Ankyrin repeat and SAM domain-containing protein 1A	ANKS1A	S	620	KAELKLSRSLSKS	Casein kinase II substrate motif;G protein-coupled receptor kinase 1 substrate motif;GSK3 kinase substrate motif;PKA kinase substrate motif;PKC kinase substrate motif	biological regulation;cell maturation;cell migration;cell motility;cell surface receptor linked signaling pathway;cellular component movement;cellular developmental process;cellular process;cellular response to stimulus;developmental maturation;developmental process;enzyme linked receptor protein signaling pathway;ephrin receptor signaling pathway;locomotion;neuron maturation;neuron remodeling;re…		cell part;cell projection;cytoplasm;intracellular organelle part;intracellular part;neuron projection;nuclear part;nucleoplasm;organelle part				0.64806	0.58627	1.0918	0.96567		0.80315		1.0731	0.78942	0.59857	1.3041	1.028	Recycling Receptors
458	Q9H8Y5	Q9H8Y5	Ankyrin repeat and zinc finger domain-containing protein 1	ANKZF1	S	533	LSAPLGSGGFTLL	Casein kinase I substrate motif;G protein-coupled receptor kinase 1 substrate motif		binding;cation binding;ion binding;metal ion binding	cell part;membrane												1.0197		1.1195		Early Signaling
457	Q9H8Y5	Q9H8Y5	Ankyrin repeat and zinc finger domain-containing protein 1	ANKZF1	S	675	QLGAPTSPIPDSA	ERK1,2 kinase substrate motif;GSK-3, ERK1, ERK2, CDK5 substrate motif;WW domain binding motif		binding;cation binding;ion binding;metal ion binding	cell part;membrane				0.99061	1.117	0.96661	1.1858	0.95082	1.6234	1.2835	1.1571
461	Q9NQW6	Q9NQW6	Actin-binding protein anillin	ANLN	S	661	RAESGDSLGSEDR	b-Adrenergic Receptor kinase substrate motif;Casein kinase I substrate motif;Casein kinase II substrate motif	biological regulation;cell cycle cytokinesis;cell cycle phase;cell cycle process;cell differentiation;cellular component assembly;cellular component assembly at cellular level;cellular component organization;cellular component organization at cellular level;cellular component organization or biogenesis;cellular component organization or biogenesis at cellular level;cellular developmental process;…	actin binding;binding;cytoskeletal protein binding;protein binding	actin cytoskeleton;actomyosin contractile ring;cell cortex part;cell division site part;cell part;contractile ring;cytoplasmic part;cytoskeletal part;cytoskeleton;intracellular membrane-bounded organelle;intracellular non-membrane-bounded organelle;intracellular organelle;intracellular organelle part;intracellular part;membrane-bounded organelle;non-membrane-bounded organelle;nuclear part;nucleop…				2.5872	3.685	1.8239	1.7438	1.7772		1.6693		2.1039	2.3538	1.3936	1.6659
467	Q9NQW6	Q9NQW6	Actin-binding protein anillin	ANLN	S	54	SNQQPLSGGEEKS	Casein kinase II substrate motif	biological regulation;cell cycle cytokinesis;cell cycle phase;cell cycle process;cell differentiation;cellular component assembly;cellular component assembly at cellular level;cellular component organization;cellular component organization at cellular level;cellular component organization or biogenesis;cellular component organization or biogenesis at cellular level;cellular developmental process;…	actin binding;binding;cytoskeletal protein binding;protein binding	actin cytoskeleton;actomyosin contractile ring;cell cortex part;cell division site part;cell part;contractile ring;cytoplasmic part;cytoskeletal part;cytoskeleton;intracellular membrane-bounded organelle;intracellular non-membrane-bounded organelle;intracellular organelle;intracellular organelle part;intracellular part;membrane-bounded organelle;non-membrane-bounded organelle;nuclear part;nucleop…				1.4469	1.6014	1.6724	1.764	0.97662	1.1886	2.1556	1.4818	1.4637	1.2324	1.9102	1.6624	Recycling Receptors
465	Q9NQW6	Q9NQW6	Actin-binding protein anillin	ANLN	S	449	DKGNIWSAEKGGN	Casein kinase II substrate motif	biological regulation;cell cycle cytokinesis;cell cycle phase;cell cycle process;cell differentiation;cellular component assembly;cellular component assembly at cellular level;cellular component organization;cellular component organization at cellular level;cellular component organization or biogenesis;cellular component organization or biogenesis at cellular level;cellular developmental process;…	actin binding;binding;cytoskeletal protein binding;protein binding	actin cytoskeleton;actomyosin contractile ring;cell cortex part;cell division site part;cell part;contractile ring;cytoplasmic part;cytoskeletal part;cytoskeleton;intracellular membrane-bounded organelle;intracellular non-membrane-bounded organelle;intracellular organelle;intracellular organelle part;intracellular part;membrane-bounded organelle;non-membrane-bounded organelle;nuclear part;nucleop…				2.09	1.8985	1.1637	1.141	1.578	1.7362	1.3455	1.5281	1.8204	1.9985	1.3099	1.5221
469	Q9NQW6	Q9NQW6	Actin-binding protein anillin	ANLN	S	927	HSSVMASPGGLSA	ERK1,2 kinase substrate motif;GSK-3, ERK1, ERK2, CDK5 substrate motif;MAPKAPK2 kinase substrate motif;WW domain binding motif	biological regulation;cell cycle cytokinesis;cell cycle phase;cell cycle process;cell differentiation;cellular component assembly;cellular component assembly at cellular level;cellular component organization;cellular component organization at cellular level;cellular component organization or biogenesis;cellular component organization or biogenesis at cellular level;cellular developmental process;…	actin binding;binding;cytoskeletal protein binding;protein binding	actin cytoskeleton;actomyosin contractile ring;cell cortex part;cell division site part;cell part;contractile ring;cytoplasmic part;cytoskeletal part;cytoskeleton;intracellular membrane-bounded organelle;intracellular non-membrane-bounded organelle;intracellular organelle;intracellular organelle part;intracellular part;membrane-bounded organelle;non-membrane-bounded organelle;nuclear part;nucleop…				1.8861	1.8522	1.2034	1.245	1.5058	1.526	1.335	1.3313	1.8144	2.0187	1.2232	1.448
472	Q9NQW6	Q9NQW6	Actin-binding protein anillin	ANLN	T	194	LSNASATPVGRRG	GSK-3, ERK1, ERK2, CDK5 substrate motif;WW domain binding motif	biological regulation;cell cycle cytokinesis;cell cycle phase;cell cycle process;cell differentiation;cellular component assembly;cellular component assembly at cellular level;cellular component organization;cellular component organization at cellular level;cellular component organization or biogenesis;cellular component organization or biogenesis at cellular level;cellular developmental process;…	actin binding;binding;cytoskeletal protein binding;protein binding	actin cytoskeleton;actomyosin contractile ring;cell cortex part;cell division site part;cell part;contractile ring;cytoplasmic part;cytoskeletal part;cytoskeleton;intracellular membrane-bounded organelle;intracellular non-membrane-bounded organelle;intracellular organelle;intracellular organelle part;intracellular part;membrane-bounded organelle;non-membrane-bounded organelle;nuclear part;nucleop…				2.1027	2.1372	1.2921	1.1737	1.4129	1.5783	1.6102	1.6051	1.5002	1.8764	0.9066	1.4188
462	Q9NQW6	Q9NQW6	Actin-binding protein anillin	ANLN	S	553	IREIEMSVDDDDI	Casein kinase II substrate motif;Plk1 kinase substrate motif;Pyruvate dehydrogenase kinase substrate motif	biological regulation;cell cycle cytokinesis;cell cycle phase;cell cycle process;cell differentiation;cellular component assembly;cellular component assembly at cellular level;cellular component organization;cellular component organization at cellular level;cellular component organization or biogenesis;cellular component organization or biogenesis at cellular level;cellular developmental process;…	actin binding;binding;cytoskeletal protein binding;protein binding	actin cytoskeleton;actomyosin contractile ring;cell cortex part;cell division site part;cell part;contractile ring;cytoplasmic part;cytoskeletal part;cytoskeleton;intracellular membrane-bounded organelle;intracellular non-membrane-bounded organelle;intracellular organelle;intracellular organelle part;intracellular part;membrane-bounded organelle;non-membrane-bounded organelle;nuclear part;nucleop…				1.5969		1.0535
463	Q9NQW6	Q9NQW6	Actin-binding protein anillin	ANLN	S	561	DDDDINSSKVIND	Casein kinase I substrate motif;PKA kinase substrate motif;PKC kinase substrate motif	biological regulation;cell cycle cytokinesis;cell cycle phase;cell cycle process;cell differentiation;cellular component assembly;cellular component assembly at cellular level;cellular component organization;cellular component organization at cellular level;cellular component organization or biogenesis;cellular component organization or biogenesis at cellular level;cellular developmental process;…	actin binding;binding;cytoskeletal protein binding;protein binding	actin cytoskeleton;actomyosin contractile ring;cell cortex part;cell division site part;cell part;contractile ring;cytoplasmic part;cytoskeletal part;cytoskeleton;intracellular membrane-bounded organelle;intracellular non-membrane-bounded organelle;intracellular organelle;intracellular organelle part;intracellular part;membrane-bounded organelle;non-membrane-bounded organelle;nuclear part;nucleop…				1.6586	1.7425	1.2732	1.1931	1.4162	1.5604	1.2759	1.554	1.4149	1.5828	1.2153	1.3346
474	Q9NQW6	Q9NQW6	Actin-binding protein anillin	ANLN	T	364	SKDKSTTPGGTGI	G protein-coupled receptor kinase 1 substrate motif;GSK-3, ERK1, ERK2, CDK5 substrate motif;PKA kinase substrate motif;PKC kinase substrate motif;WW domain binding motif	biological regulation;cell cycle cytokinesis;cell cycle phase;cell cycle process;cell differentiation;cellular component assembly;cellular component assembly at cellular level;cellular component organization;cellular component organization at cellular level;cellular component organization or biogenesis;cellular component organization or biogenesis at cellular level;cellular developmental process;…	actin binding;binding;cytoskeletal protein binding;protein binding	actin cytoskeleton;actomyosin contractile ring;cell cortex part;cell division site part;cell part;contractile ring;cytoplasmic part;cytoskeletal part;cytoskeleton;intracellular membrane-bounded organelle;intracellular non-membrane-bounded organelle;intracellular organelle;intracellular organelle part;intracellular part;membrane-bounded organelle;non-membrane-bounded organelle;nuclear part;nucleop…									2.2343		1.8541	2.0997		1.3951
464	Q9NQW6	Q9NQW6	Actin-binding protein anillin	ANLN	S	562	DDDINSSKVINDL	MDC1 BRCT domain binding motif;Plk1 PBD domain binding motif	biological regulation;cell cycle cytokinesis;cell cycle phase;cell cycle process;cell differentiation;cellular component assembly;cellular component assembly at cellular level;cellular component organization;cellular component organization at cellular level;cellular component organization or biogenesis;cellular component organization or biogenesis at cellular level;cellular developmental process;…	actin binding;binding;cytoskeletal protein binding;protein binding	actin cytoskeleton;actomyosin contractile ring;cell cortex part;cell division site part;cell part;contractile ring;cytoplasmic part;cytoskeletal part;cytoskeleton;intracellular membrane-bounded organelle;intracellular non-membrane-bounded organelle;intracellular organelle;intracellular organelle part;intracellular part;membrane-bounded organelle;non-membrane-bounded organelle;nuclear part;nucleop…								1.7231		1.6808
468	Q9NQW6	Q9NQW6	Actin-binding protein anillin	ANLN	S	172	PESSLFSPMPSEE	Casein kinase I substrate motif;ERK1,2 kinase substrate motif;G protein-coupled receptor kinase 1 substrate motif;GSK3 kinase substrate motif;GSK-3, ERK1, ERK2, CDK5 substrate motif;MAPKAPK2 kinase substrate motif;WW domain binding motif	biological regulation;cell cycle cytokinesis;cell cycle phase;cell cycle process;cell differentiation;cellular component assembly;cellular component assembly at cellular level;cellular component organization;cellular component organization at cellular level;cellular component organization or biogenesis;cellular component organization or biogenesis at cellular level;cellular developmental process;…	actin binding;binding;cytoskeletal protein binding;protein binding	actin cytoskeleton;actomyosin contractile ring;cell cortex part;cell division site part;cell part;contractile ring;cytoplasmic part;cytoskeletal part;cytoskeleton;intracellular membrane-bounded organelle;intracellular non-membrane-bounded organelle;intracellular organelle;intracellular organelle part;intracellular part;membrane-bounded organelle;non-membrane-bounded organelle;nuclear part;nucleop…				1.3307		0.92151		1.2759	1.537	1.3544	1.1398	1.6467		1.0609
459	Q9NQW6	Q9NQW6	Actin-binding protein anillin	ANLN	S	182	SEEKAASPPRPLL	Cdc2 kinase substrate motif;CDK kinase substrate motif;CDK1,2,4,6 kinase substrate motif;ERK1,2 kinase substrate motif;G protein-coupled receptor kinase 1 substrate motif;GSK-3, ERK1, ERK2, CDK5 substrate motif;PKA kinase substrate motif;PKC kinase substrate motif;WW domain binding motif	biological regulation;cell cycle cytokinesis;cell cycle phase;cell cycle process;cell differentiation;cellular component assembly;cellular component assembly at cellular level;cellular component organization;cellular component organization at cellular level;cellular component organization or biogenesis;cellular component organization or biogenesis at cellular level;cellular developmental process;…	actin binding;binding;cytoskeletal protein binding;protein binding	actin cytoskeleton;actomyosin contractile ring;cell cortex part;cell division site part;cell part;contractile ring;cytoplasmic part;cytoskeletal part;cytoskeleton;intracellular membrane-bounded organelle;intracellular non-membrane-bounded organelle;intracellular organelle;intracellular organelle part;intracellular part;membrane-bounded organelle;non-membrane-bounded organelle;nuclear part;nucleop…				1.3602	1.3483	1.1823	1.1909	1.0325	1.098	1.0484	1.0055	1.0232	1.1599	0.99341	1.0634
471	Q9NQW6	Q9NQW6	Actin-binding protein anillin	ANLN	S	323	LPKTPISPLKTGV	Casein kinase I substrate motif;Cdc2 kinase substrate motif;CDK kinase substrate motif;CDK1,2,4,6 kinase substrate motif;CDK4 kinase substrate motif;ERK1,2 kinase substrate motif;G protein-coupled receptor kinase 1 substrate motif;GSK-3, ERK1, ERK2, CDK5 substrate motif;PKA kinase substrate motif;WW domain binding motif	biological regulation;cell cycle cytokinesis;cell cycle phase;cell cycle process;cell differentiation;cellular component assembly;cellular component assembly at cellular level;cellular component organization;cellular component organization at cellular level;cellular component organization or biogenesis;cellular component organization or biogenesis at cellular level;cellular developmental process;…	actin binding;binding;cytoskeletal protein binding;protein binding	actin cytoskeleton;actomyosin contractile ring;cell cortex part;cell division site part;cell part;contractile ring;cytoplasmic part;cytoskeletal part;cytoskeleton;intracellular membrane-bounded organelle;intracellular non-membrane-bounded organelle;intracellular organelle;intracellular organelle part;intracellular part;membrane-bounded organelle;non-membrane-bounded organelle;nuclear part;nucleop…				1.2536	1.2006	1.1543	1.1982	0.96772	0.9643	1.0227	1.0937	0.97132	0.99491	1.0714	1.084	Recycling Receptors
466	Q9NQW6	Q9NQW6	Actin-binding protein anillin	ANLN	S	792	QRKNKASPQSEFM	Casein kinase I substrate motif;Casein kinase II substrate motif;ERK1,2 kinase substrate motif;GSK-3, ERK1, ERK2, CDK5 substrate motif;PKA kinase substrate motif;PKC kinase substrate motif;WW domain binding motif	biological regulation;cell cycle cytokinesis;cell cycle phase;cell cycle process;cell differentiation;cellular component assembly;cellular component assembly at cellular level;cellular component organization;cellular component organization at cellular level;cellular component organization or biogenesis;cellular component organization or biogenesis at cellular level;cellular developmental process;…	actin binding;binding;cytoskeletal protein binding;protein binding	actin cytoskeleton;actomyosin contractile ring;cell cortex part;cell division site part;cell part;contractile ring;cytoplasmic part;cytoskeletal part;cytoskeleton;intracellular membrane-bounded organelle;intracellular non-membrane-bounded organelle;intracellular organelle;intracellular organelle part;intracellular part;membrane-bounded organelle;non-membrane-bounded organelle;nuclear part;nucleop…				1.3416	1.0779	1.1898	1.1725	0.92066	0.8705	1.0025	1.0753	1.0308	0.92888	1.1523	1.0231	Recycling Receptors
475	Q4KMQ2	Q4KMQ2	Anoctamin-6	ANO6	S	909	NNLRPKSE_____	14-3-3 domain binding motif;Calmodulin-dependent protein kinase II substrate motif;G protein-coupled receptor kinase 1 substrate motif;MAPKAPK2 kinase substrate motif;PKA kinase substrate motif;PKC kinase substrate motif	activation of blood coagulation via clotting cascade;anatomical structure development;anion transport;biological regulation;biomineral tissue development;blood coagulation;bone mineralization;bone mineralization involved in bone maturation;cation transport;cell chemotaxis;cell migration;cell motility;cellular component movement;cellular component organization;cellular component organization or bi…	anion channel activity;anion transmembrane transporter activity;calcium activated cation channel activity;cation channel activity;cation transmembrane transporter activity;channel activity;chloride channel activity;gated channel activity;intracellular calcium activated chloride channel activity;ion channel activity;ion gated channel activity;ion transmembrane transporter activity;lipid transporte…	cell part;cell surface;chloride channel complex;extracellular membrane-bounded organelle;extracellular organelle;extracellular region part;extracellular vesicular exosome;intracellular;ion channel complex;macromolecular complex;membrane;membrane part;membrane-bounded organelle;membrane-bounded vesicle;organelle;plasma membrane;protein complex;vesicle				1.119	1.2765	0.9376	1.1272		1.3575		1.1591		1.3525		1.4762
476	Q9H6X2	Q9H6X2	Anthrax toxin receptor 1	ANTXR1	S	362	PPPAEESEEEDDD	b-Adrenergic Receptor kinase substrate motif;BARD1 BRCT domain binding motif;Casein kinase II substrate motif;G protein-coupled receptor kinase 1 substrate motif	actin cytoskeleton organization;actin cytoskeleton reorganization;actin filament-based process;anatomical structure morphogenesis;biological adhesion;biological regulation;cell adhesion;cell morphogenesis;cell morphogenesis involved in differentiation;cell-substrate adhesion;cellular component morphogenesis;cellular component organization;cellular component organization at cellular level;cellular…	actin binding;actin filament binding;binding;cation binding;collagen binding;cytoskeletal protein binding;ion binding;metal ion binding;molecular transducer activity;protein binding;receptor activity;signal transducer activity;signaling receptor activity;transmembrane signaling receptor activity	cell part;cell projection membrane;cell projection part;cell surface;cytoplasmic part;endosomal part;endosome membrane;extracellular membrane-bounded organelle;extracellular organelle;extracellular region part;extracellular vesicular exosome;filopodium membrane;integral to membrane;intracellular organelle part;intracellular part;intrinsic to membrane;lamellipodium membrane;leading edge membrane;m…				0.90795	0.90496	0.82723	0.81477	1.0141	0.92877	0.71784	0.63218	1.001	0.9721	0.76537	0.74404
478	P04083	P04083	Annexin A1	ANXA1	Y	39	GSAVSPYPTFNPS		acid secretion;alpha-beta T cell activation;alpha-beta T cell differentiation;anatomical structure development;arachidonic acid secretion;biological regulation;carboxylic acid transport;cell activation;cell differentiation;cell surface receptor linked signaling pathway;cellular component movement;cellular developmental process;cellular macromolecule metabolic process;cellular metabolic process;ce…	ATPase activity;ATPase activity, coupled;binding;binding, bridging;calcium ion binding;calcium-dependent phospholipid binding;calcium-dependent protein binding;catalytic activity;cation binding;DNA binding;DNA-dependent ATPase activity;double-stranded DNA-dependent ATPase activity;enzyme inhibitor activity;enzyme regulator activity;helicase activity;hydrolase activity;hydrolase activity, acting o…	adherens junction;anchoring junction;basolateral plasma membrane;cell junction;cell part;cell projection;cell surface;cell-substrate adherens junction;cell-substrate junction;cilium;cornified envelope;cytoplasm;cytoplasmic part;cytoskeleton;endosome;extracellular membrane-bounded organelle;extracellular organelle;extracellular region;extracellular region part;extracellular space;extracellular ves…									2.1635		1.9472
477	P04083	P04083	Annexin A1	ANXA1	S	37	GPGSAVSPYPTFN	Casein kinase I substrate motif;ERK1,2 kinase substrate motif;G protein-coupled receptor kinase 1 substrate motif;GSK-3, ERK1, ERK2, CDK5 substrate motif;WW domain binding motif	acid secretion;alpha-beta T cell activation;alpha-beta T cell differentiation;anatomical structure development;arachidonic acid secretion;biological regulation;carboxylic acid transport;cell activation;cell differentiation;cell surface receptor linked signaling pathway;cellular component movement;cellular developmental process;cellular macromolecule metabolic process;cellular metabolic process;ce…	ATPase activity;ATPase activity, coupled;binding;binding, bridging;calcium ion binding;calcium-dependent phospholipid binding;calcium-dependent protein binding;catalytic activity;cation binding;DNA binding;DNA-dependent ATPase activity;double-stranded DNA-dependent ATPase activity;enzyme inhibitor activity;enzyme regulator activity;helicase activity;hydrolase activity;hydrolase activity, acting o…	adherens junction;anchoring junction;basolateral plasma membrane;cell junction;cell part;cell projection;cell surface;cell-substrate adherens junction;cell-substrate junction;cilium;cornified envelope;cytoplasm;cytoplasmic part;cytoskeleton;endosome;extracellular membrane-bounded organelle;extracellular organelle;extracellular region;extracellular region part;extracellular space;extracellular ves…				0.9368	0.82589	0.87882	0.79014	0.87097	0.78426	0.92362	0.91897	0.82805	0.87322	0.87063	0.8494
484	P07355	P07355	Annexin A2	ANXA2	T	19	LEGDHSTPPSAYG	Casein kinase I substrate motif;Casein kinase II substrate motif;G protein-coupled receptor kinase 1 substrate motif;GSK-3, ERK1, ERK2, CDK5 substrate motif;MDC1 BRCT domain binding motif;Plk1 PBD domain binding motif;WW domain binding motif	anatomical structure formation involved in morphogenesis;angiogenesis;biological regulation;body fluid secretion;cellular component assembly;cellular component assembly at cellular level;cellular component organization;cellular component organization at cellular level;cellular component organization or biogenesis;cellular component organization or biogenesis at cellular level;cellular membrane or…	binding;calcium ion binding;calcium-dependent phospholipid binding;calcium-dependent protein binding;cation binding;enzyme inhibitor activity;enzyme regulator activity;ion binding;lipase inhibitor activity;lipid binding;metal ion binding;phosphatidylinositol binding;phosphatidylinositol-4,5-bisphosphate binding;phospholipase A2 inhibitor activity;phospholipase inhibitor activity;phospholipid bind…	basement membrane;basolateral plasma membrane;cell cortex;cell part;cell projection;cell surface;cytoplasmic membrane-bounded vesicle;cytoplasmic part;cytoplasmic vesicle;early endosome;endosomal part;endosome;endosome membrane;extracellular matrix part;extracellular membrane-bounded organelle;extracellular organelle;extracellular region part;extracellular space;extracellular vesicular exosome;ex…				1.6845	1.714	0.77135	0.89383	1.5873	1.5631	1.1839	1.2472	1.7265	1.7421	0.93866	1.1008
485	P07355	P07355	Annexin A2	ANXA2	Y	24	STPPSAYGSVKAY	JAK2 kinase substrate motif;Src kinase substrate motif	anatomical structure formation involved in morphogenesis;angiogenesis;biological regulation;body fluid secretion;cellular component assembly;cellular component assembly at cellular level;cellular component organization;cellular component organization at cellular level;cellular component organization or biogenesis;cellular component organization or biogenesis at cellular level;cellular membrane or…	binding;calcium ion binding;calcium-dependent phospholipid binding;calcium-dependent protein binding;cation binding;enzyme inhibitor activity;enzyme regulator activity;ion binding;lipase inhibitor activity;lipid binding;metal ion binding;phosphatidylinositol binding;phosphatidylinositol-4,5-bisphosphate binding;phospholipase A2 inhibitor activity;phospholipase inhibitor activity;phospholipid bind…	basement membrane;basolateral plasma membrane;cell cortex;cell part;cell projection;cell surface;cytoplasmic membrane-bounded vesicle;cytoplasmic part;cytoplasmic vesicle;early endosome;endosomal part;endosome;endosome membrane;extracellular matrix part;extracellular membrane-bounded organelle;extracellular organelle;extracellular region part;extracellular space;extracellular vesicular exosome;ex…				0.9381	0.81623	1.4963	1.2692	1.5434	1.5281	1.71	1.7498		0.84428		1.1613
479	P07355	P07355	Annexin A2	ANXA2	S	164	DIISDTSGDFRKL		anatomical structure formation involved in morphogenesis;angiogenesis;biological regulation;body fluid secretion;cellular component assembly;cellular component assembly at cellular level;cellular component organization;cellular component organization at cellular level;cellular component organization or biogenesis;cellular component organization or biogenesis at cellular level;cellular membrane or…	binding;calcium ion binding;calcium-dependent phospholipid binding;calcium-dependent protein binding;cation binding;enzyme inhibitor activity;enzyme regulator activity;ion binding;lipase inhibitor activity;lipid binding;metal ion binding;phosphatidylinositol binding;phosphatidylinositol-4,5-bisphosphate binding;phospholipase A2 inhibitor activity;phospholipase inhibitor activity;phospholipid bind…	basement membrane;basolateral plasma membrane;cell cortex;cell part;cell projection;cell surface;cytoplasmic membrane-bounded vesicle;cytoplasmic part;cytoplasmic vesicle;early endosome;endosomal part;endosome;endosome membrane;extracellular matrix part;extracellular membrane-bounded organelle;extracellular organelle;extracellular region part;extracellular space;extracellular vesicular exosome;ex…				0.9284		0.86255		0.95289	1.1736	1.1193	1.0456	1.0495	1.1574	0.69659	0.69403
486	O95782	O95782	AP-2 complex subunit alpha-1	AP2A1	S	652	PTPSTVSTPSPSA	Casein kinase I substrate motif;Casein kinase II substrate motif;G protein-coupled receptor kinase 1 substrate motif	antigen processing and presentation;antigen processing and presentation of exogenous antigen;antigen processing and presentation of exogenous peptide antigen;antigen processing and presentation of exogenous peptide antigen via MHC class II;antigen processing and presentation of peptide antigen;antigen processing and presentation of peptide antigen via MHC class II;antigen processing and presentat…	binding;enzyme binding;kinase binding;protein binding;protein kinase binding;protein transporter activity;substrate-specific transporter activity;transporter activity	AP-2 adaptor complex;apical plasma membrane;AP-type membrane coat adaptor complex;basolateral plasma membrane;cell part;clathrin adaptor complex;clathrin coat;clathrin coat of trans-Golgi network vesicle;clathrin coated vesicle membrane;clathrin vesicle coat;clathrin-coated endocytic vesicle membrane;coated vesicle membrane;cytoplasmic part;cytoplasmic vesicle membrane;cytoplasmic vesicle part;cy…	Endocrine and other factor-regulated calcium reabsorption;Endocytosis;Huntington's disease		+	0.91662		0.75029			0.52986		0.52901		0.55496		0.37863
489	O95782	O95782	AP-2 complex subunit alpha-1	AP2A1	T	653	TPSTVSTPSPSAD	G protein-coupled receptor kinase 1 substrate motif;GSK-3, ERK1, ERK2, CDK5 substrate motif;MAPKAPK2 kinase substrate motif;MDC1 BRCT domain binding motif;Plk1 PBD domain binding motif;WW domain binding motif	antigen processing and presentation;antigen processing and presentation of exogenous antigen;antigen processing and presentation of exogenous peptide antigen;antigen processing and presentation of exogenous peptide antigen via MHC class II;antigen processing and presentation of peptide antigen;antigen processing and presentation of peptide antigen via MHC class II;antigen processing and presentat…	binding;enzyme binding;kinase binding;protein binding;protein kinase binding;protein transporter activity;substrate-specific transporter activity;transporter activity	AP-2 adaptor complex;apical plasma membrane;AP-type membrane coat adaptor complex;basolateral plasma membrane;cell part;clathrin adaptor complex;clathrin coat;clathrin coat of trans-Golgi network vesicle;clathrin coated vesicle membrane;clathrin vesicle coat;clathrin-coated endocytic vesicle membrane;coated vesicle membrane;cytoplasmic part;cytoplasmic vesicle membrane;cytoplasmic vesicle part;cy…	Endocrine and other factor-regulated calcium reabsorption;Endocytosis;Huntington's disease		+	0.91662		0.75029			0.52986		0.52901		0.55496		0.37863
487	O95782	O95782	AP-2 complex subunit alpha-1	AP2A1	S	655	STVSTPSPSADLL	Casein kinase II substrate motif;DNA dependent Protein kinase substrate motif;ERK1,2 kinase substrate motif;GSK-3, ERK1, ERK2, CDK5 substrate motif;WW domain binding motif	antigen processing and presentation;antigen processing and presentation of exogenous antigen;antigen processing and presentation of exogenous peptide antigen;antigen processing and presentation of exogenous peptide antigen via MHC class II;antigen processing and presentation of peptide antigen;antigen processing and presentation of peptide antigen via MHC class II;antigen processing and presentat…	binding;enzyme binding;kinase binding;protein binding;protein kinase binding;protein transporter activity;substrate-specific transporter activity;transporter activity	AP-2 adaptor complex;apical plasma membrane;AP-type membrane coat adaptor complex;basolateral plasma membrane;cell part;clathrin adaptor complex;clathrin coat;clathrin coat of trans-Golgi network vesicle;clathrin coated vesicle membrane;clathrin vesicle coat;clathrin-coated endocytic vesicle membrane;coated vesicle membrane;cytoplasmic part;cytoplasmic vesicle membrane;cytoplasmic vesicle part;cy…	Endocrine and other factor-regulated calcium reabsorption;Endocytosis;Huntington's disease		+	0.80509	0.69561	0.65797	0.67579	0.73702	0.72293	0.58925	0.64961	0.69736	0.63501	0.5897	0.46901
490	O00203	O00203	AP-3 complex subunit beta-1	AP3B1	S	609	PAPLLESPFKDRD	b-Adrenergic Receptor kinase substrate motif;Cdc2 kinase substrate motif;CDK kinase substrate motif;CDK1,2,4,6 kinase substrate motif;ERK1,2 kinase substrate motif;GSK-3, ERK1, ERK2, CDK5 substrate motif;WW domain binding motif	anterograde axon cargo transport;anterograde synaptic vesicle transport;antigen processing and presentation;antigen processing and presentation of exogenous antigen;antigen processing and presentation of lipid antigen via MHC class Ib;antigen processing and presentation via MHC class Ib;antigen processing and presentation, exogenous lipid antigen via MHC class Ib;axon cargo transport;biological r…	binding;enzyme binding;GTP-dependent protein binding;phosphatase binding;protein binding;protein phosphatase binding	AP-3 adaptor complex;AP-type membrane coat adaptor complex;cell part;clathrin coated vesicle membrane;coated vesicle membrane;cytoplasmic part;cytoplasmic vesicle membrane;cytoplasmic vesicle part;Golgi apparatus;intracellular membrane-bounded organelle;intracellular organelle;intracellular organelle part;intracellular part;lysosomal membrane;macromolecular complex;membrane;membrane part;membrane…	Lysosome		+	1.1557	1.1351	0.78754	0.87062	1.0199	0.94314	0.94864	0.92633	1.0289	1.0197	1.001	0.86133
491	O00203	O00203	AP-3 complex subunit beta-1	AP3B1	S	276	GKNFYESDDDQKE	b-Adrenergic Receptor kinase substrate motif;Casein kinase II substrate motif;Pyruvate dehydrogenase kinase substrate motif	anterograde axon cargo transport;anterograde synaptic vesicle transport;antigen processing and presentation;antigen processing and presentation of exogenous antigen;antigen processing and presentation of lipid antigen via MHC class Ib;antigen processing and presentation via MHC class Ib;antigen processing and presentation, exogenous lipid antigen via MHC class Ib;axon cargo transport;biological r…	binding;enzyme binding;GTP-dependent protein binding;phosphatase binding;protein binding;protein phosphatase binding	AP-3 adaptor complex;AP-type membrane coat adaptor complex;cell part;clathrin coated vesicle membrane;coated vesicle membrane;cytoplasmic part;cytoplasmic vesicle membrane;cytoplasmic vesicle part;Golgi apparatus;intracellular membrane-bounded organelle;intracellular organelle;intracellular organelle part;intracellular part;lysosomal membrane;macromolecular complex;membrane;membrane part;membrane…	Lysosome		+	1.0519	0.8888	1.0405	0.92156	0.96227	0.94066	0.99588	0.96443	1.0204	0.93096	1.0221	0.91638
493	Q13367	Q13367	AP-3 complex subunit beta-2	AP3B2	T	1070	EKMVIGTMLVKDV		anterograde axon cargo transport;anterograde synaptic vesicle transport;axon cargo transport;cellular component movement;cellular process;cytoskeleton-dependent intracellular transport;establishment of localization;establishment of localization in cell;establishment of protein localization;Golgi vesicle transport;intracellular protein transport;intracellular transport;microtubule-based movement;m…	transporter activity	AP-3 adaptor complex;AP-type membrane coat adaptor complex;cell part;clathrin coated vesicle membrane;coated vesicle;coated vesicle membrane;COPI-coated vesicle;cytoplasm;cytoplasmic membrane-bounded vesicle;cytoplasmic part;cytoplasmic vesicle;cytoplasmic vesicle membrane;cytoplasmic vesicle part;Golgi apparatus;Golgi apparatus part;Golgi-associated vesicle;intracellular membrane-bounded organel…	Lysosome		+									0.89636		0.86352		Early Signaling
495	O14617	O14617	AP-3 complex subunit delta-1	AP3D1	S	632	WINEPLSDSESED	Casein kinase I substrate motif;Casein kinase II substrate motif;G protein-coupled receptor kinase 1 substrate motif;GSK3 kinase substrate motif	anterograde axon cargo transport;anterograde synaptic vesicle transport;antigen processing and presentation;antigen processing and presentation of exogenous antigen;antigen processing and presentation of lipid antigen via MHC class Ib;antigen processing and presentation via MHC class Ib;antigen processing and presentation, exogenous lipid antigen via MHC class Ib;axon cargo transport;biological r…	transporter activity	axon part;cell part;cell projection part;cytoplasmic part;endosomal part;endosome membrane;Golgi apparatus;Golgi apparatus part;Golgi membrane;intracellular membrane-bounded organelle;intracellular organelle;intracellular organelle part;intracellular part;lysosomal membrane;macromolecular complex;membrane;membrane coat;membrane part;membrane-bounded organelle;nuclear part;nucleoplasm;organelle;or…	Lysosome		+	0.873		0.81994						0.83192	0.67807	0.90205	0.67477
496	O14617	O14617	AP-3 complex subunit delta-1	AP3D1	S	634	NEPLSDSESEDER	b-Adrenergic Receptor kinase substrate motif;Casein kinase II substrate motif;G protein-coupled receptor kinase 1 substrate motif	anterograde axon cargo transport;anterograde synaptic vesicle transport;antigen processing and presentation;antigen processing and presentation of exogenous antigen;antigen processing and presentation of lipid antigen via MHC class Ib;antigen processing and presentation via MHC class Ib;antigen processing and presentation, exogenous lipid antigen via MHC class Ib;axon cargo transport;biological r…	transporter activity	axon part;cell part;cell projection part;cytoplasmic part;endosomal part;endosome membrane;Golgi apparatus;Golgi apparatus part;Golgi membrane;intracellular membrane-bounded organelle;intracellular organelle;intracellular organelle part;intracellular part;lysosomal membrane;macromolecular complex;membrane;membrane coat;membrane part;membrane-bounded organelle;nuclear part;nucleoplasm;organelle;or…	Lysosome		+	0.873		0.81994						0.83192	0.67807	0.90205	0.67477
497	O14617	O14617	AP-3 complex subunit delta-1	AP3D1	S	636	PLSDSESEDERPR	b-Adrenergic Receptor kinase substrate motif;BARD1 BRCT domain binding motif;Casein kinase I substrate motif;Casein kinase II substrate motif;G protein-coupled receptor kinase 1 substrate motif;MAPKAPK2 kinase substrate motif	anterograde axon cargo transport;anterograde synaptic vesicle transport;antigen processing and presentation;antigen processing and presentation of exogenous antigen;antigen processing and presentation of lipid antigen via MHC class Ib;antigen processing and presentation via MHC class Ib;antigen processing and presentation, exogenous lipid antigen via MHC class Ib;axon cargo transport;biological r…	transporter activity	axon part;cell part;cell projection part;cytoplasmic part;endosomal part;endosome membrane;Golgi apparatus;Golgi apparatus part;Golgi membrane;intracellular membrane-bounded organelle;intracellular organelle;intracellular organelle part;intracellular part;lysosomal membrane;macromolecular complex;membrane;membrane coat;membrane part;membrane-bounded organelle;nuclear part;nucleoplasm;organelle;or…	Lysosome		+	0.873		0.81994						0.83192	0.67807	0.90205	0.67477
494	O14617	O14617	AP-3 complex subunit delta-1	AP3D1	S	829	NTETSKSPEKDVP	Casein kinase II substrate motif;Cdc2 kinase substrate motif;CDK kinase substrate motif;CDK1,2,4,6 kinase substrate motif;ERK1,2 kinase substrate motif;Growth associated histone HI kinase substrate motif;GSK-3, ERK1, ERK2, CDK5 substrate motif;WW domain binding motif	anterograde axon cargo transport;anterograde synaptic vesicle transport;antigen processing and presentation;antigen processing and presentation of exogenous antigen;antigen processing and presentation of lipid antigen via MHC class Ib;antigen processing and presentation via MHC class Ib;antigen processing and presentation, exogenous lipid antigen via MHC class Ib;axon cargo transport;biological r…	transporter activity	axon part;cell part;cell projection part;cytoplasmic part;endosomal part;endosome membrane;Golgi apparatus;Golgi apparatus part;Golgi membrane;intracellular membrane-bounded organelle;intracellular organelle;intracellular organelle part;intracellular part;lysosomal membrane;macromolecular complex;membrane;membrane coat;membrane part;membrane-bounded organelle;nuclear part;nucleoplasm;organelle;or…	Lysosome		+	1.1604	0.98556	0.95099	0.84426	0.96126		0.7785		0.98887		0.77218
498	O00213	O00213	Amyloid beta A4 precursor protein-binding family B member 1	APBB1	T	709	KRLGAHTP_____	GSK-3, ERK1, ERK2, CDK5 substrate motif;WW domain binding motif	anatomical structure morphogenesis;apoptosis;associative learning;axon guidance;axonogenesis;behavior;biological regulation;biosynthetic process;cell cycle arrest;cell cycle process;cell death;cell migration;cell motility;cell part morphogenesis;cell projection morphogenesis;cell projection organization;cellular biosynthetic process;cellular component morphogenesis;cellular component movement;cel…	beta-amyloid binding;binding;chromatin binding;histone binding;proline-rich region binding;protein binding;transcription factor binding	cell part;cell projection;cell projection part;cytoplasm;growth cone;intracellular membrane-bounded organelle;intracellular organelle;intracellular organelle part;intracellular part;lamellipodium;membrane;membrane-bounded organelle;nuclear body;nuclear part;nuclear speck;nucleoplasm part;nucleus;organelle;organelle part;plasma membrane;site of polarized growth;synapse	Alzheimer's disease								0.87555		1.0706
506	P25054	P25054	Adenomatous polyposis coli protein	APC	S	987	PSIESYSEDDESK	Casein kinase I substrate motif;Casein kinase II substrate motif;G protein-coupled receptor kinase 1 substrate motif;Pyruvate dehydrogenase kinase substrate motif	anatomical structure development;anatomical structure homeostasis;anatomical structure morphogenesis;anterior/posterior pattern specification;apoptosis;axis specification;axonogenesis;biological adhesion;biological regulation;canonical Wnt receptor signaling pathway;canonical Wnt receptor signaling pathway involved in negative regulation of apoptosis;canonical Wnt receptor signaling pathway invol…	beta-catenin binding;binding;cytoskeletal protein binding;enzyme binding;enzyme regulator activity;gamma-catenin binding;kinase binding;kinase regulator activity;microtubule binding;microtubule plus-end binding;protein binding;protein kinase binding;protein kinase regulator activity;tubulin binding	adherens junction;anchoring junction;axon part;axonal growth cone;beta-catenin destruction complex;catenin complex;cell junction;cell part;cell projection;cell projection membrane;cell projection part;cell-cell junction;centrosome;chromosomal part;cytoplasm;cytoplasmic microtubule;cytoplasmic part;cytoskeletal part;cytosol;extrinsic to membrane;extrinsic to plasma membrane;growth cone;intracellul…	Basal cell carcinoma;Colorectal cancer;Endometrial cancer;Pathways in cancer;Regulation of actin cytoskeleton;Wnt signaling pathway			1.6221	1.3872	1.3127	1.1221		1.3576		0.87904		1.354		1.0506
507	P25054	P25054	Adenomatous polyposis coli protein	APC	S	2283	SVKSELSPVARQT	ERK1,2 kinase substrate motif;GSK-3, ERK1, ERK2, CDK5 substrate motif;PKA kinase substrate motif;WW domain binding motif	anatomical structure development;anatomical structure homeostasis;anatomical structure morphogenesis;anterior/posterior pattern specification;apoptosis;axis specification;axonogenesis;biological adhesion;biological regulation;canonical Wnt receptor signaling pathway;canonical Wnt receptor signaling pathway involved in negative regulation of apoptosis;canonical Wnt receptor signaling pathway invol…	beta-catenin binding;binding;cytoskeletal protein binding;enzyme binding;enzyme regulator activity;gamma-catenin binding;kinase binding;kinase regulator activity;microtubule binding;microtubule plus-end binding;protein binding;protein kinase binding;protein kinase regulator activity;tubulin binding	adherens junction;anchoring junction;axon part;axonal growth cone;beta-catenin destruction complex;catenin complex;cell junction;cell part;cell projection;cell projection membrane;cell projection part;cell-cell junction;centrosome;chromosomal part;cytoplasm;cytoplasmic microtubule;cytoplasmic part;cytoskeletal part;cytosol;extrinsic to membrane;extrinsic to plasma membrane;growth cone;intracellul…	Basal cell carcinoma;Colorectal cancer;Endometrial cancer;Pathways in cancer;Regulation of actin cytoskeleton;Wnt signaling pathway			1.3187	1.3635	1.5149	1.5329	1.2899		1.4354		1.3069		1.3374		Recycling Receptors
508	P25054	P25054	Adenomatous polyposis coli protein	APC	S	2531	RHDIARSHSESPS	Casein kinase II substrate motif;G protein-coupled receptor kinase 1 substrate motif;GSK3 kinase substrate motif	anatomical structure development;anatomical structure homeostasis;anatomical structure morphogenesis;anterior/posterior pattern specification;apoptosis;axis specification;axonogenesis;biological adhesion;biological regulation;canonical Wnt receptor signaling pathway;canonical Wnt receptor signaling pathway involved in negative regulation of apoptosis;canonical Wnt receptor signaling pathway invol…	beta-catenin binding;binding;cytoskeletal protein binding;enzyme binding;enzyme regulator activity;gamma-catenin binding;kinase binding;kinase regulator activity;microtubule binding;microtubule plus-end binding;protein binding;protein kinase binding;protein kinase regulator activity;tubulin binding	adherens junction;anchoring junction;axon part;axonal growth cone;beta-catenin destruction complex;catenin complex;cell junction;cell part;cell projection;cell projection membrane;cell projection part;cell-cell junction;centrosome;chromosomal part;cytoplasm;cytoplasmic microtubule;cytoplasmic part;cytoskeletal part;cytosol;extrinsic to membrane;extrinsic to plasma membrane;growth cone;intracellul…	Basal cell carcinoma;Colorectal cancer;Endometrial cancer;Pathways in cancer;Regulation of actin cytoskeleton;Wnt signaling pathway							1.7454		1.6228
509	P25054	P25054	Adenomatous polyposis coli protein	APC	S	2533	DIARSHSESPSRL	14-3-3 domain binding motif;Calmodulin-dependent protein kinase II substrate motif;Calmodulin-dependent protein kinase IV substrate motif;Casein kinase II substrate motif;Chk1 kinase substrate motif;G protein-coupled receptor kinase 1 substrate motif;GSK3 kinase substrate motif;PKA kinase substrate motif;PKC kinase substrate motif	anatomical structure development;anatomical structure homeostasis;anatomical structure morphogenesis;anterior/posterior pattern specification;apoptosis;axis specification;axonogenesis;biological adhesion;biological regulation;canonical Wnt receptor signaling pathway;canonical Wnt receptor signaling pathway involved in negative regulation of apoptosis;canonical Wnt receptor signaling pathway invol…	beta-catenin binding;binding;cytoskeletal protein binding;enzyme binding;enzyme regulator activity;gamma-catenin binding;kinase binding;kinase regulator activity;microtubule binding;microtubule plus-end binding;protein binding;protein kinase binding;protein kinase regulator activity;tubulin binding	adherens junction;anchoring junction;axon part;axonal growth cone;beta-catenin destruction complex;catenin complex;cell junction;cell part;cell projection;cell projection membrane;cell projection part;cell-cell junction;centrosome;chromosomal part;cytoplasm;cytoplasmic microtubule;cytoplasmic part;cytoskeletal part;cytosol;extrinsic to membrane;extrinsic to plasma membrane;growth cone;intracellul…	Basal cell carcinoma;Colorectal cancer;Endometrial cancer;Pathways in cancer;Regulation of actin cytoskeleton;Wnt signaling pathway							1.7454		1.6228
510	P25054	P25054	Adenomatous polyposis coli protein	APC	S	1042	LNSGRQSPSQNER	Casein kinase II substrate motif;ERK1,2 kinase substrate motif;GSK-3, ERK1, ERK2, CDK5 substrate motif;MAPKAPK2 kinase substrate motif;PKA kinase substrate motif;PKC kinase substrate motif;WW domain binding motif	anatomical structure development;anatomical structure homeostasis;anatomical structure morphogenesis;anterior/posterior pattern specification;apoptosis;axis specification;axonogenesis;biological adhesion;biological regulation;canonical Wnt receptor signaling pathway;canonical Wnt receptor signaling pathway involved in negative regulation of apoptosis;canonical Wnt receptor signaling pathway invol…	beta-catenin binding;binding;cytoskeletal protein binding;enzyme binding;enzyme regulator activity;gamma-catenin binding;kinase binding;kinase regulator activity;microtubule binding;microtubule plus-end binding;protein binding;protein kinase binding;protein kinase regulator activity;tubulin binding	adherens junction;anchoring junction;axon part;axonal growth cone;beta-catenin destruction complex;catenin complex;cell junction;cell part;cell projection;cell projection membrane;cell projection part;cell-cell junction;centrosome;chromosomal part;cytoplasm;cytoplasmic microtubule;cytoplasmic part;cytoskeletal part;cytosol;extrinsic to membrane;extrinsic to plasma membrane;growth cone;intracellul…	Basal cell carcinoma;Colorectal cancer;Endometrial cancer;Pathways in cancer;Regulation of actin cytoskeleton;Wnt signaling pathway			1.1776	1.0138	1.3231	1.4988		1.5875		1.246		1.1478		1.0364
500	P25054	P25054	Adenomatous polyposis coli protein	APC	S	1360	FSSGAKSPSKSGA	Casein kinase I substrate motif;Casein kinase II substrate motif;Cdc2 kinase substrate motif;CDK kinase substrate motif;CDK1,2,4,6 kinase substrate motif;ERK1,2 kinase substrate motif;G protein-coupled receptor kinase 1 substrate motif;Growth associated histone HI kinase substrate motif;GSK3 kinase substrate motif;GSK-3, ERK1, ERK2, CDK5 substrate motif;MAPKAPK2 kinase substrate motif;WW domain b…	anatomical structure development;anatomical structure homeostasis;anatomical structure morphogenesis;anterior/posterior pattern specification;apoptosis;axis specification;axonogenesis;biological adhesion;biological regulation;canonical Wnt receptor signaling pathway;canonical Wnt receptor signaling pathway involved in negative regulation of apoptosis;canonical Wnt receptor signaling pathway invol…	beta-catenin binding;binding;cytoskeletal protein binding;enzyme binding;enzyme regulator activity;gamma-catenin binding;kinase binding;kinase regulator activity;microtubule binding;microtubule plus-end binding;protein binding;protein kinase binding;protein kinase regulator activity;tubulin binding	adherens junction;anchoring junction;axon part;axonal growth cone;beta-catenin destruction complex;catenin complex;cell junction;cell part;cell projection;cell projection membrane;cell projection part;cell-cell junction;centrosome;chromosomal part;cytoplasm;cytoplasmic microtubule;cytoplasmic part;cytoskeletal part;cytosol;extrinsic to membrane;extrinsic to plasma membrane;growth cone;intracellul…	Basal cell carcinoma;Colorectal cancer;Endometrial cancer;Pathways in cancer;Regulation of actin cytoskeleton;Wnt signaling pathway			1.4233	1.033	1.4853	0.99539
499	P25054	P25054	Adenomatous polyposis coli protein	APC	S	780	DNIDNLSPKASHR	Casein kinase I substrate motif;ERK1,2 kinase substrate motif;G protein-coupled receptor kinase 1 substrate motif;Growth associated histone HI kinase substrate motif;GSK3 kinase substrate motif;GSK-3, ERK1, ERK2, CDK5 substrate motif;PKA kinase substrate motif;PKC kinase substrate motif;WW domain binding motif	anatomical structure development;anatomical structure homeostasis;anatomical structure morphogenesis;anterior/posterior pattern specification;apoptosis;axis specification;axonogenesis;biological adhesion;biological regulation;canonical Wnt receptor signaling pathway;canonical Wnt receptor signaling pathway involved in negative regulation of apoptosis;canonical Wnt receptor signaling pathway invol…	beta-catenin binding;binding;cytoskeletal protein binding;enzyme binding;enzyme regulator activity;gamma-catenin binding;kinase binding;kinase regulator activity;microtubule binding;microtubule plus-end binding;protein binding;protein kinase binding;protein kinase regulator activity;tubulin binding	adherens junction;anchoring junction;axon part;axonal growth cone;beta-catenin destruction complex;catenin complex;cell junction;cell part;cell projection;cell projection membrane;cell projection part;cell-cell junction;centrosome;chromosomal part;cytoplasm;cytoplasmic microtubule;cytoplasmic part;cytoskeletal part;cytosol;extrinsic to membrane;extrinsic to plasma membrane;growth cone;intracellul…	Basal cell carcinoma;Colorectal cancer;Endometrial cancer;Pathways in cancer;Regulation of actin cytoskeleton;Wnt signaling pathway			1.3192	1.2371	1.2922	1.1921		1.2651		0.97346
501	P25054	P25054	Adenomatous polyposis coli protein	APC	S	2088	DIQRPDSEHGLSP	14-3-3 domain binding motif;b-Adrenergic Receptor kinase substrate motif;Calmodulin-dependent protein kinase I substrate motif;Calmodulin-dependent protein kinase II substrate motif;Calmodulin-dependent protein kinase IV substrate motif;Chk1 kinase substrate motif;G protein-coupled receptor kinase 1 substrate motif;PKA kinase substrate motif;PKC kinase substrate motif	anatomical structure development;anatomical structure homeostasis;anatomical structure morphogenesis;anterior/posterior pattern specification;apoptosis;axis specification;axonogenesis;biological adhesion;biological regulation;canonical Wnt receptor signaling pathway;canonical Wnt receptor signaling pathway involved in negative regulation of apoptosis;canonical Wnt receptor signaling pathway invol…	beta-catenin binding;binding;cytoskeletal protein binding;enzyme binding;enzyme regulator activity;gamma-catenin binding;kinase binding;kinase regulator activity;microtubule binding;microtubule plus-end binding;protein binding;protein kinase binding;protein kinase regulator activity;tubulin binding	adherens junction;anchoring junction;axon part;axonal growth cone;beta-catenin destruction complex;catenin complex;cell junction;cell part;cell projection;cell projection membrane;cell projection part;cell-cell junction;centrosome;chromosomal part;cytoplasm;cytoplasmic microtubule;cytoplasmic part;cytoskeletal part;cytosol;extrinsic to membrane;extrinsic to plasma membrane;growth cone;intracellul…	Basal cell carcinoma;Colorectal cancer;Endometrial cancer;Pathways in cancer;Regulation of actin cytoskeleton;Wnt signaling pathway			1.3806	1.2174	1.2285	0.84541		1.2511		1.101		1.3711		1.0566
502	P25054	P25054	Adenomatous polyposis coli protein	APC	S	2093	DSEHGLSPDSENF	Casein kinase I substrate motif;Casein kinase II substrate motif;ERK1,2 kinase substrate motif;GSK-3, ERK1, ERK2, CDK5 substrate motif;WW domain binding motif	anatomical structure development;anatomical structure homeostasis;anatomical structure morphogenesis;anterior/posterior pattern specification;apoptosis;axis specification;axonogenesis;biological adhesion;biological regulation;canonical Wnt receptor signaling pathway;canonical Wnt receptor signaling pathway involved in negative regulation of apoptosis;canonical Wnt receptor signaling pathway invol…	beta-catenin binding;binding;cytoskeletal protein binding;enzyme binding;enzyme regulator activity;gamma-catenin binding;kinase binding;kinase regulator activity;microtubule binding;microtubule plus-end binding;protein binding;protein kinase binding;protein kinase regulator activity;tubulin binding	adherens junction;anchoring junction;axon part;axonal growth cone;beta-catenin destruction complex;catenin complex;cell junction;cell part;cell projection;cell projection membrane;cell projection part;cell-cell junction;centrosome;chromosomal part;cytoplasm;cytoplasmic microtubule;cytoplasmic part;cytoskeletal part;cytosol;extrinsic to membrane;extrinsic to plasma membrane;growth cone;intracellul…	Basal cell carcinoma;Colorectal cancer;Endometrial cancer;Pathways in cancer;Regulation of actin cytoskeleton;Wnt signaling pathway			1.1075	1.0485	1.197	1.2968	1.1964	1.1659	1.3533	1.292	1.2801	1.2528	1.4605	1.1316	Recycling Receptors
513	P13798	P13798	Acylamino-acid-releasing enzyme	APEH	S	187	ALDVSASDDEIAR	BARD1 BRCT domain binding motif;Casein kinase II substrate motif	beta-amyloid metabolic process;cellular macromolecule metabolic process;cellular metabolic process;cellular process;glycoprotein metabolic process;macromolecule metabolic process;metabolic process;primary metabolic process;protein metabolic process;proteolysis	catalytic activity;endopeptidase activity;exopeptidase activity;hydrolase activity;omega peptidase activity;peptidase activity;peptidase activity, acting on L-amino acid peptides;serine hydrolase activity;serine-type endopeptidase activity;serine-type peptidase activity	cell part;cytoplasm;extracellular membrane-bounded organelle;extracellular organelle;extracellular region part;extracellular vesicular exosome;intracellular organelle part;intracellular part;membrane;membrane-bounded organelle;membrane-bounded vesicle;nuclear membrane;nuclear part;organelle;organelle membrane;organelle part;vesicle				1.511	1.3175	0.94165	0.93016					1.1543		0.88023
512	P13798	P13798	Acylamino-acid-releasing enzyme	APEH	S	185	TKALDVSASDDEI	Casein kinase II substrate motif;Pyruvate dehydrogenase kinase substrate motif	beta-amyloid metabolic process;cellular macromolecule metabolic process;cellular metabolic process;cellular process;glycoprotein metabolic process;macromolecule metabolic process;metabolic process;primary metabolic process;protein metabolic process;proteolysis	catalytic activity;endopeptidase activity;exopeptidase activity;hydrolase activity;omega peptidase activity;peptidase activity;peptidase activity, acting on L-amino acid peptides;serine hydrolase activity;serine-type endopeptidase activity;serine-type peptidase activity	cell part;cytoplasm;extracellular membrane-bounded organelle;extracellular organelle;extracellular region part;extracellular vesicular exosome;intracellular organelle part;intracellular part;membrane;membrane-bounded organelle;membrane-bounded vesicle;nuclear membrane;nuclear part;organelle;organelle membrane;organelle part;vesicle								1.1927	1.0981	0.74337	0.78968		0.86824		0.75107
514	Q9BZZ5	Q9BZZ5	Apoptosis inhibitor 5	API5	S	464	EDTTSGSPPKKSS	Cdc2 kinase substrate motif;CDK kinase substrate motif;CDK1,2,4,6 kinase substrate motif;ERK1,2 kinase substrate motif;GSK-3, ERK1, ERK2, CDK5 substrate motif;WW domain binding motif	apoptosis;biological regulation;cell death;cellular process;death;negative regulation of apoptosis;negative regulation of biological process;negative regulation of cell death;negative regulation of cellular process;negative regulation of fibroblast apoptosis;negative regulation of programmed cell death;programmed cell death;regulation of apoptosis;regulation of biological process;regulation of ce…	binding;fibroblast growth factor binding;growth factor binding;protein binding	cell part;cytoplasm;intracellular membrane-bounded organelle;intracellular organelle;intracellular organelle part;intracellular part;macromolecular complex;membrane;membrane-bounded organelle;nuclear part;nucleoplasm;nucleus;organelle;organelle part;ribonucleoprotein complex;spliceosomal complex				0.57806	0.51801	1.4008	0.92589	0.47992	0.89113	0.69113	0.8575	0.85706		0.91571		Recycling Receptors
515	Q96GX9	Q96GX9	Methylthioribulose-1-phosphate dehydratase	APIP	S	87	KDISGPSPSKKLK	Casein kinase II substrate motif;Cdc2 kinase substrate motif;CDK kinase substrate motif;CDK1,2,4,6 kinase substrate motif;DNA dependent Protein kinase substrate motif;ERK1,2 kinase substrate motif;GSK-3, ERK1, ERK2, CDK5 substrate motif;WW domain binding motif	amine biosynthetic process;amine metabolic process;amino acid salvage;apoptosis;aspartate family amino acid biosynthetic process;aspartate family amino acid metabolic process;biological regulation;biosynthetic process;carboxylic acid biosynthetic process;carboxylic acid metabolic process;cell death;cellular amine metabolic process;cellular amino acid biosynthetic process;cellular amino acid metab…	binding;carbon-oxygen lyase activity;catalytic activity;cation binding;hydro-lyase activity;identical protein binding;ion binding;lyase activity;metal ion binding;methylthioribulose 1-phosphate dehydratase activity;protein binding;transition metal ion binding;zinc ion binding	cell part;cytoplasm;intracellular part	Cysteine and methionine metabolism			0.93397		0.87005		0.89652	0.84868	0.92172	0.85038	0.8517	0.80749	0.76209	0.70208
516	Q06481	Q06481	Amyloid-like protein 2	APLP2	Y	755	GYENPTYKYLEQM	FRIP PTB domain binding motif;JAK2 kinase substrate motif;Shc PTB domain binding motif	alcohol metabolic process;anatomical structure development;behavior;behavioral interaction between organisms;biological regulation;cation homeostasis;cell surface receptor linked signaling pathway;cellular cation homeostasis;cellular chemical homeostasis;cellular component organization;cellular component organization at cellular level;cellular component organization or biogenesis;cellular compone…	binding;carbohydrate binding;cation binding;DNA binding;endopeptidase inhibitor activity;endopeptidase regulator activity;enzyme inhibitor activity;enzyme regulator activity;glycosaminoglycan binding;heparin binding;identical protein binding;ion binding;metal ion binding;nucleic acid binding;pattern binding;peptidase inhibitor activity;peptidase regulator activity;polysaccharide binding;protein b…	cell part;extracellular membrane-bounded organelle;extracellular organelle;extracellular region part;extracellular vesicular exosome;integral to membrane;intracellular membrane-bounded organelle;intracellular organelle;intracellular part;intrinsic to membrane;membrane;membrane part;membrane-bounded organelle;membrane-bounded vesicle;nucleus;organelle;plasma membrane;vesicle				1.128	1.1504	1.4111	1.3098	1.263		0.6561		1.0442		1.0869
518	Q9HDC9	Q9HDC9	Adipocyte plasma membrane-associated protein	APMAP	T	19	LRPQVVTDDDGQA	Casein kinase II substrate motif	biosynthetic process;metabolic process	amine-lyase activity;arylesterase activity;carbon-nitrogen lyase activity;carboxylic ester hydrolase activity;catalytic activity;hydrolase activity;hydrolase activity, acting on ester bonds;lyase activity;strictosidine synthase activity	cell part;cell surface;extracellular membrane-bounded organelle;extracellular organelle;extracellular region part;extracellular vesicular exosome;integral to membrane;intrinsic to membrane;membrane;membrane part;membrane-bounded organelle;membrane-bounded vesicle;organelle;vesicle					1.3932		1.2163
519	Q9UKG1	Q9UKG1	DCC-interacting protein 13-alpha	APPL1	S	401	LEAVTPSPSFQQR	Casein kinase II substrate motif;DNA dependent Protein kinase substrate motif;ERK1,2 kinase substrate motif;GSK-3, ERK1, ERK2, CDK5 substrate motif;WW domain binding motif	apoptosis;biological regulation;cell cycle;cell death;cell proliferation;cell surface receptor linked signaling pathway;cellular process;cellular response to chemical stimulus;cellular response to endogenous stimulus;cellular response to hormone stimulus;cellular response to insulin stimulus;cellular response to organic substance;cellular response to peptide hormone stimulus;cellular response to …	binding;enzyme binding;identical protein binding;kinase binding;protein binding;protein kinase B binding;protein kinase binding	cell part;cytoplasm;cytoplasmic part;cytosol;early endosome membrane;endosomal part;endosome membrane;extracellular membrane-bounded organelle;extracellular organelle;extracellular region part;extracellular vesicular exosome;intracellular membrane-bounded organelle;intracellular organelle;intracellular organelle part;intracellular part;membrane;membrane-bounded organelle;membrane-bounded vesicle;…	Colorectal cancer;Pathways in cancer			0.54058	0.45601	0.62162	0.56616	1.0234		0.96821		0.96017	0.76889	0.75549	0.72674
522	P10398	P10398	Serine/threonine-protein kinase A-Raf	ARAF	S	186	LTPQGPSPRTQHC	Casein kinase I substrate motif;Casein kinase II substrate motif;DNA dependent Protein kinase substrate motif;ERK1,2 kinase substrate motif;Growth associated histone HI kinase substrate motif;GSK-3, ERK1, ERK2, CDK5 substrate motif;PKA kinase substrate motif;PKC kinase substrate motif;WW domain binding motif	biological regulation;cellular macromolecule metabolic process;cellular metabolic process;cellular process;cellular protein metabolic process;macromolecule metabolic process;macromolecule modification;metabolic process;negative regulation of apoptosis;negative regulation of biological process;negative regulation of cell death;negative regulation of cellular process;negative regulation of programm…	adenyl nucleotide binding;adenyl ribonucleotide binding;ATP binding;binding;catalytic activity;cation binding;ion binding;kinase activity;metal ion binding;molecular transducer activity;nucleotide binding;phosphotransferase activity, alcohol group as acceptor;protein kinase activity;protein serine/threonine kinase activity;purine nucleotide binding;purine ribonucleoside triphosphate binding;purin…		Acute myeloid leukemia;Bladder cancer;Chronic myeloid leukemia;Colorectal cancer;Endometrial cancer;ErbB signaling pathway;Glioma;Hepatitis C;Insulin signaling pathway;Long-term depression;Long-term potentiation;Melanoma;Natural killer cell mediated cytotoxicity;Non-small cell lung cancer;Pancreatic cancer;Pathways in cancer;Progesterone-mediated oocyte maturation;Prostate cancer;Regulation of ac…	+		0.85075	0.77102	1.1831	1.0476	0.62874	1.1807	1.4504	1.5708	0.71325	0.77224	1.3732	1.5059	Recycling Receptors
523	P10398	P10398	Serine/threonine-protein kinase A-Raf	ARAF	S	157	RQQFYHSVQDLSG	Casein kinase II substrate motif;Pyruvate dehydrogenase kinase substrate motif	biological regulation;cellular macromolecule metabolic process;cellular metabolic process;cellular process;cellular protein metabolic process;macromolecule metabolic process;macromolecule modification;metabolic process;negative regulation of apoptosis;negative regulation of biological process;negative regulation of cell death;negative regulation of cellular process;negative regulation of programm…	adenyl nucleotide binding;adenyl ribonucleotide binding;ATP binding;binding;catalytic activity;cation binding;ion binding;kinase activity;metal ion binding;molecular transducer activity;nucleotide binding;phosphotransferase activity, alcohol group as acceptor;protein kinase activity;protein serine/threonine kinase activity;purine nucleotide binding;purine ribonucleoside triphosphate binding;purin…		Acute myeloid leukemia;Bladder cancer;Chronic myeloid leukemia;Colorectal cancer;Endometrial cancer;ErbB signaling pathway;Glioma;Hepatitis C;Insulin signaling pathway;Long-term depression;Long-term potentiation;Melanoma;Natural killer cell mediated cytotoxicity;Non-small cell lung cancer;Pancreatic cancer;Pathways in cancer;Progesterone-mediated oocyte maturation;Prostate cancer;Regulation of ac…	+										1.5916		2.1592		Early Signaling
527	Q96P48	Q96P48	Arf-GAP with Rho-GAP domain, ANK repeat and PH domain-containing protein 1	ARAP1	S	229	FPEFDDSDYDEVP	b-Adrenergic Receptor kinase substrate motif;Casein kinase II substrate motif;Pyruvate dehydrogenase kinase substrate motif	actin cytoskeleton organization;actin cytoskeleton reorganization;actin filament organization;actin filament reorganization involved in cell cycle;actin filament-based process;biological regulation;cell cycle process;cellular component organization;cellular component organization at cellular level;cellular component organization or biogenesis;cellular component organization or biogenesis at cellu…	binding;cation binding;enzyme activator activity;enzyme regulator activity;GTPase activator activity;GTPase regulator activity;ion binding;lipid binding;metal ion binding;nucleoside-triphosphatase regulator activity;phosphatidylinositol binding;phosphatidylinositol-3,4,5-trisphosphate binding;phospholipid binding;transition metal ion binding;zinc ion binding	cell part;cytoplasmic part;cytoplasmic vesicle;cytosol;Golgi apparatus;Golgi apparatus part;Golgi cisterna membrane;Golgi membrane;intracellular membrane-bounded organelle;intracellular organelle;intracellular organelle part;intracellular part;membrane;membrane-bounded organelle;organelle;organelle membrane;organelle part;plasma membrane;trans-Golgi network;vesicle	Endocytosis			0.82012	0.93256	1.1185	1.1946	1.1215	0.93122	1.1547	1.0831	0.95925	0.95968	1.132	1.2001	Recycling Receptors	+
529	P84077	P84077	ADP-ribosylation factor 1	ARF1	S	147	DKLGLHSLRHRNW	PKA kinase substrate motif;PKC kinase substrate motif	antigen processing and presentation;antigen processing and presentation of exogenous antigen;antigen processing and presentation of exogenous peptide antigen;antigen processing and presentation of exogenous peptide antigen via MHC class II;antigen processing and presentation of peptide antigen;antigen processing and presentation of peptide antigen via MHC class II;antigen processing and presentat…	binding;catalytic activity;GTP binding;GTPase activity;guanyl nucleotide binding;guanyl ribonucleotide binding;hydrolase activity;hydrolase activity, acting on acid anhydrides;hydrolase activity, acting on acid anhydrides, in phosphorus-containing anhydrides;molecular transducer activity;nucleoside-triphosphatase activity;nucleotide binding;purine nucleotide binding;purine ribonucleoside triphosp…	adherens junction;anchoring junction;cell junction;cell leading edge;cell part;cell projection;cell-substrate adherens junction;cell-substrate junction;contractile fiber part;cytoplasmic part;cytoskeletal part;cytosol;extracellular membrane-bounded organelle;extracellular organelle;extracellular region part;extracellular vesicular exosome;focal adhesion;Golgi apparatus part;Golgi membrane;intrace…	Vibrio cholerae infection		+	1.0868	1.1271	1.0513	1.112	0.92657	1.1277	1.047	1.0263	0.89024	0.9379	0.92552	0.83051
530	P18085	P18085	ADP-ribosylation factor 4	ARF4	S	147	DKLGLQSLRNRTW	PKA kinase substrate motif;PKC kinase substrate motif	activation of phospholipase D activity;anatomical structure development;biological regulation;brain development;cell migration;cell motility;cell surface receptor linked signaling pathway;cellular component movement;cellular component organization;cellular component organization at cellular level;cellular component organization or biogenesis;cellular component organization or biogenesis at cellul…	binding;catalytic activity;epidermal growth factor receptor binding;growth factor receptor binding;GTP binding;GTPase activity;guanyl nucleotide binding;guanyl ribonucleotide binding;hydrolase activity;hydrolase activity, acting on acid anhydrides;hydrolase activity, acting on acid anhydrides, in phosphorus-containing anhydrides;nucleoside-triphosphatase activity;nucleotide binding;protein bindin…	cell part;cell projection membrane;cell projection part;cytoplasmic part;cytosol;extracellular membrane-bounded organelle;extracellular organelle;extracellular region part;extracellular vesicular exosome;Golgi apparatus;intracellular membrane-bounded organelle;intracellular organelle;intracellular part;leading edge membrane;membrane;membrane part;membrane-bounded organelle;membrane-bounded vesicl…			+	0.90021	0.9481	0.88268	0.89752	0.34233	1.0426	0.90161	0.95789	0.89812	0.91256	0.90357	0.73076
531	Q8N6T3	Q8N6T3	ADP-ribosylation factor GTPase-activating protein 1	ARFGAP1	S	361	STERRSSDSWEVW	14-3-3 domain binding motif;Calmodulin-dependent protein kinase II substrate motif;Casein kinase II substrate motif;MDC1 BRCT domain binding motif;PAK2 kinase substrate motif;PKA kinase substrate motif;PKA, PKG kinase substrate motif;PKC epsilon kinase substrate motif;PKC kinase substrate motif;PKG kinase substrate motif;Plk1 PBD domain binding motif	biological regulation;cellular component organization;cellular component organization at cellular level;cellular component organization or biogenesis;cellular component organization or biogenesis at cellular level;cellular macromolecule metabolic process;cellular metabolic process;cellular process;cellular protein metabolic process;cellular response to chemical stimulus;cellular response to organ…	binding;cation binding;enzyme activator activity;enzyme regulator activity;GTPase activator activity;GTPase regulator activity;ion binding;metal ion binding;nucleoside-triphosphatase regulator activity;transition metal ion binding;zinc ion binding	cell part;cytoplasmic part;cytoplasmic vesicle membrane;cytoplasmic vesicle part;cytosol;Golgi apparatus part;Golgi membrane;Golgi-associated vesicle membrane;intracellular organelle part;intracellular part;membrane;organelle membrane;organelle part;synapse;vesicle membrane	Endocytosis		+	0.98881	0.87779	1.4033	1.4656
532	Q8N6H7	Q8N6H7	ADP-ribosylation factor GTPase-activating protein 2	ARFGAP2	S	432	AGAKAISSDMFFG	PKA kinase substrate motif;PKC kinase substrate motif	cellular process;establishment of localization;establishment of protein localization;protein transport;transport;vesicle-mediated transport	binding;cation binding;enzyme activator activity;enzyme regulator activity;GTPase activator activity;GTPase regulator activity;ion binding;metal ion binding;nucleoside-triphosphatase regulator activity;transition metal ion binding;zinc ion binding	cell part;cytoplasm;cytoplasmic part;Golgi apparatus;Golgi apparatus part;Golgi membrane;intracellular membrane-bounded organelle;intracellular non-membrane-bounded organelle;intracellular organelle;intracellular organelle part;intracellular part;membrane;membrane-bounded organelle;non-membrane-bounded organelle;nuclear part;nucleolus;organelle;organelle membrane;organelle part;plasma membrane	Endocytosis		+		0.44286		1.5158		0.91386		1.8996		2.2166		2.585	Recycling Receptors	+
533	Q8N6H7	Q8N6H7	ADP-ribosylation factor GTPase-activating protein 2	ARFGAP2	S	146	SAVPNHSPEKKDS	Casein kinase II substrate motif;Cdc2 kinase substrate motif;CDK kinase substrate motif;CDK1,2,4,6 kinase substrate motif;ERK1,2 kinase substrate motif;GSK-3, ERK1, ERK2, CDK5 substrate motif;WW domain binding motif	cellular process;establishment of localization;establishment of protein localization;protein transport;transport;vesicle-mediated transport	binding;cation binding;enzyme activator activity;enzyme regulator activity;GTPase activator activity;GTPase regulator activity;ion binding;metal ion binding;nucleoside-triphosphatase regulator activity;transition metal ion binding;zinc ion binding	cell part;cytoplasm;cytoplasmic part;Golgi apparatus;Golgi apparatus part;Golgi membrane;intracellular membrane-bounded organelle;intracellular non-membrane-bounded organelle;intracellular organelle;intracellular organelle part;intracellular part;membrane;membrane-bounded organelle;non-membrane-bounded organelle;nuclear part;nucleolus;organelle;organelle membrane;organelle part;plasma membrane	Endocytosis		+	0.94043	0.97824	1.0393	1.1074	0.8431	0.93623	1.1713	1.1148	0.95133	1.029	1.062	1.3261	Recycling Receptors	+
534	Q9Y6D6	Q9Y6D6	Brefeldin A-inhibited guanine nucleotide-exchange protein 1	ARFGEF1	S	1569	DTISQKSVDIHDS		biological regulation;cellular component organization;cellular component organization at cellular level;cellular component organization or biogenesis;cellular component organization or biogenesis at cellular level;cellular membrane organization;cellular process;endomembrane system organization;establishment of localization;establishment of localization in cell;establishment of protein localizatio…	ARF guanyl-nucleotide exchange factor activity;binding;cytoskeletal protein binding;enzyme regulator activity;GTPase regulator activity;guanyl-nucleotide exchange factor activity;myosin binding;nucleoside-triphosphatase regulator activity;protein binding;protein kinase A binding;protein kinase A regulatory subunit binding;small GTPase regulator activity	cell part;cytoplasm;cytoplasmic part;cytosol;Golgi apparatus;Golgi apparatus part;Golgi membrane;intracellular membrane-bounded organelle;intracellular non-membrane-bounded organelle;intracellular organelle;intracellular organelle part;intracellular part;macromolecular complex;membrane;membrane-bounded organelle;non-membrane-bounded organelle;nuclear matrix;nuclear part;nucleolus;nucleoplasm;orga…			+	1.1957	1.1346	1.5635	1.5932	0.92448	1.2367	1.6815	1.4948	1.171	1.1285	1.364	1.2885	Recycling Receptors	+
545	Q9Y6D5	Q9Y6D5	Brefeldin A-inhibited guanine nucleotide-exchange protein 2	ARFGEF2	S	1520	SIDKNPSERGQSQ	Calmodulin-dependent protein kinase II substrate motif;Chk1 kinase substrate motif;DNA dependent Protein kinase substrate motif;G protein-coupled receptor kinase 1 substrate motif;PKA kinase substrate motif;PKC kinase substrate motif	biological regulation;cellular component organization;cellular component organization at cellular level;cellular component organization or biogenesis;cellular component organization or biogenesis at cellular level;cellular macromolecule metabolic process;cellular membrane organization;cellular metabolic process;cellular process;cellular response to stimulus;endomembrane system organization;endoso…	ARF guanyl-nucleotide exchange factor activity;binding;enzyme regulator activity;GABA receptor binding;GTPase regulator activity;guanyl-nucleotide exchange factor activity;nucleoside-triphosphatase regulator activity;protein binding;protein kinase A binding;protein kinase A regulatory subunit binding;receptor binding;small GTPase regulator activity	asymmetric synapse;axonemal microtubule;axoneme part;cell junction;cell part;cell projection;cell projection part;cytoplasmic membrane-bounded vesicle;cytoplasmic part;cytoplasmic vesicle;cytoskeletal part;cytosol;dendritic spine;endosome;Golgi apparatus part;Golgi membrane;intracellular membrane-bounded organelle;intracellular organelle;intracellular organelle part;intracellular part;macromolecu…			+		0.817		0.92467		0.98464		1.254
539	Q9Y6D5	Q9Y6D5	Brefeldin A-inhibited guanine nucleotide-exchange protein 2	ARFGEF2	S	1528	RGQSQLSNPTDDS	Casein kinase I substrate motif;Casein kinase II substrate motif	biological regulation;cellular component organization;cellular component organization at cellular level;cellular component organization or biogenesis;cellular component organization or biogenesis at cellular level;cellular macromolecule metabolic process;cellular membrane organization;cellular metabolic process;cellular process;cellular response to stimulus;endomembrane system organization;endoso…	ARF guanyl-nucleotide exchange factor activity;binding;enzyme regulator activity;GABA receptor binding;GTPase regulator activity;guanyl-nucleotide exchange factor activity;nucleoside-triphosphatase regulator activity;protein binding;protein kinase A binding;protein kinase A regulatory subunit binding;receptor binding;small GTPase regulator activity	asymmetric synapse;axonemal microtubule;axoneme part;cell junction;cell part;cell projection;cell projection part;cytoplasmic membrane-bounded vesicle;cytoplasmic part;cytoplasmic vesicle;cytoskeletal part;cytosol;dendritic spine;endosome;Golgi apparatus part;Golgi membrane;intracellular membrane-bounded organelle;intracellular organelle;intracellular organelle part;intracellular part;macromolecu…			+	1.1629	1.0714	0.79484	0.83593		1.1367		0.72401	1.0842	1.0829	0.79897	0.7228
[truncated: 6,069 more rows]

## Sheet: Legend
Dataset EV3. Identified Phosphorylated Sites in TPA2
