# Supplementary material for: Reciprocal priming between receptor tyrosine kinases at recycling endosomes orchestrates cellular signalling outputs
Source: EMBO J. 2021 Jun 4;40(14):e107182. doi: 10.15252/embj.2020107182 (PMC8447605; doi:10.15252/embj.2020107182)
Supplement: Supplementary file 7 — Dataset EV4 [file EMBJ-40-e107182-s007.xlsx]

## Sheet: Dataset EV4
id	Uniprot	Protein names	Gene names	Amino acid	Position	Sequence	Motifs	Known site	GOBP slim name	GOCC slim name	KEGG name	kinases	norm log I siRNA control_Control_01	norm log I siRNA control_Control_02	norm log I siRNA control_Control_03	norm log I siRNA control_FGF10_40 min._01	norm log I siRNA control_FGF10_40 min._02	norm log I siRNA control_FGF10_40 min._03	norm log I siRNA RCP_FGF10_40 min._01	norm log I siRCP_FGF10_40 min._02	norm log I siRNA RCP_FGF10_40 min._03	norm log I siRNA TTP_FGF10_40 min._01	norm log I siRNA TTP_FGF10_40 min._02	norm log IsiRNA TTP_FGF10_40 min._03	cl TTP adaptor	cl Recycling Adaptors	cl RCP adaptor
9289	Q9NRG9	Aladin	AAAS	S	495	AQFPRFSPVLGRA	ERK1,2 kinase substrate motif;GSK-3, ERK1, ERK2, CDK5 substrate motif;PKA kinase substrate motif;PKC kinase substrate motif;WW domain binding motif	+	behavior;biological regulation;biosynthetic process;carbohydrate metabolic process;carbohydrate transport;cell cycle;cellular component disassembly;cellular component organization;cellular membrane organization;cellular metabolic process;cellular nitrogen compound metabolic process;cellular process;establishment of localization;macromolecule metabolic process;macromolecule modification;membrane o…	cell part;centrosome;cytoplasm;intracellular membrane-bounded organelle;intracellular non-membrane-bounded organelle;intracellular organelle;macromolecular complex;membrane;microtubule organizing center;nuclear envelope;nuclear pore;nucleoplasm;nucleus;organelle;protein complex	RNA transport		29.3122	29.4371	29.5327	29.0186	28.7558	28.9177	28.1095	28.1994	29.4642	28.2395	28.3714	27.9093
6783	Q6PD74-2	Alpha- and gamma-adaptin-binding protein p34	AAGAB	S	201	DEIEGLSSDEEH_	Casein kinase I substrate motif;Casein kinase II substrate motif		establishment of localization;protein transport;transport	cell part;cytoplasm;cytosol;nucleoplasm			24.2494		20.9173	23.4474	24.7712		26.216	26.3524	26.4224		25.5012	26.8298
6784	Q6PD74-2	Alpha- and gamma-adaptin-binding protein p34	AAGAB	S	202	EIEGLSSDEEH__	BARD1 BRCT domain binding motif;Casein kinase II substrate motif;MDC1 BRCT domain binding motif;Plk1 PBD domain binding motif		establishment of localization;protein transport;transport	cell part;cytoplasm;cytosol;nucleoplasm			24.2494		20.9173	23.4474	24.7712		26.216	26.3524	26.4224		25.5012	26.8298
315	A0A096LP25	Uncharacterized protein FLJ45252	AAK1	S	249	FAPPEVSPEQAKT	Casein kinase II substrate motif;ERK1,2 kinase substrate motif;G protein-coupled receptor kinase 1 substrate motif;GSK-3, ERK1, ERK2, CDK5 substrate motif;WW domain binding motif					+	27.5789	26.7806	27.2697	27.1727	26.8111	27.3251	26.7988	26.5745	26.7089	27.3912	26.8991	27.121
1746	E9PG46	AP2-associated protein kinase 1	AAK1	S	637	GHRRILSDVTHSA	14-3-3 domain binding motif;Calmodulin-dependent protein kinase II substrate motif;Casein kinase II substrate motif;PKA kinase substrate motif;PKC kinase substrate motif;ZIP kinase substrate motif					+	28.8535	29.2385	28.0128	28.9888	28.801	28.1401	28.1715	28.18	28.6999	28.5895	28.3298	28.2404
1747	E9PG46	AP2-associated protein kinase 1	AAK1	S	623	GSLTPPSSPKTQR	DNA dependent Protein kinase substrate motif;G protein-coupled receptor kinase 1 substrate motif					+	27.9675	24.5983	27.9383	28.005	27.4044	26.0907	27.6511	27.2176		28.5426	25.7904	27.9328
1748	E9PG46	AP2-associated protein kinase 1	AAK1	S	624	SLTPPSSPKTQRA	Casein kinase II substrate motif;ERK1,2 kinase substrate motif;Growth associated histone HI kinase substrate motif;GSK-3, ERK1, ERK2, CDK5 substrate motif;MDC1 BRCT domain binding motif;PKA kinase substrate motif;PKC kinase substrate motif;Plk1 PBD domain binding motif;WW domain binding motif					+		26.4687			25.1831	27.8219	26.6406	26.7619	28.1742		27.7336
10915	E9PG46	AP2-associated protein kinase 1	AAK1	T	620	QKVGSLTPPSSPK	Casein kinase II substrate motif;G protein-coupled receptor kinase 1 substrate motif;GSK-3, ERK1, ERK2, CDK5 substrate motif;RAF1 kinase substrate motif;WW domain binding motif					+	28.0212	26.9518	27.9383	28.005	27.6966	28.1458	28.2241	27.9902	28.1742	28.5426	28.0748	27.9618
10917	E9PG46	AP2-associated protein kinase 1	AAK1	T	606	QPKVQTTPPPAVQ	G protein-coupled receptor kinase 1 substrate motif;GSK-3, ERK1, ERK2, CDK5 substrate motif;PKA kinase substrate motif;WW domain binding motif					+	24.8431	24.138	25.2948	25.9573	25.4882	25.9813	25.1117	22.7122	25.0135	26.339	25.5035	25.2794
4623	P49588	Alanine--tRNA ligase, cytoplasmic	AARS	S	555	VKVDDSSEDKTEF	Casein kinase I substrate motif;G protein-coupled receptor kinase 1 substrate motif;MDC1 BRCT domain binding motif;Plk1 PBD domain binding motif	+	amine metabolic process;anatomical structure development;biological regulation;cellular amino acid metabolic process;cellular ketone metabolic process;cellular metabolic process;cellular nitrogen compound metabolic process;cellular process;developmental process;macromolecule metabolic process;macromolecule modification;metabolic process;molting cycle;multicellular organismal process;neurological …	cell part;cytoplasm;cytosol;extracellular organelle;membrane;organelle;vesicle	Aminoacyl-tRNA biosynthesis		24.5423	23.8366	24.8561	25.959	25.9336	25.9399	24.1456		24.7567		24.294	24.2344		+
9414	Q9NY61	Protein AATF	AATF	S	316	TKPNAGSEEISSE	Casein kinase II substrate motif;G protein-coupled receptor kinase 1 substrate motif;GSK3 kinase substrate motif	+	biological adhesion;biological regulation;cell adhesion;cell division;cellular process;regulation of cell cycle;regulation of mitotic cell cycle;response to DNA damage stimulus;response to stimulus;response to stress;ribosome biogenesis;signal transduction	cell part;centrosome;cytoplasm;Golgi apparatus;intracellular membrane-bounded organelle;intracellular non-membrane-bounded organelle;intracellular organelle;microtubule organizing center;nucleolus;nucleus;organelle			24.0032		24.151	24.2041			25.453	26.1126	24.0955	24.3834	24.7391	25.9775
9415	Q9NY61	Protein AATF	AATF	S	320	AGSEEISSEDDEL	Casein kinase I substrate motif;Casein kinase II substrate motif;MAPKAPK2 kinase substrate motif;Pyruvate dehydrogenase kinase substrate motif	+	biological adhesion;biological regulation;cell adhesion;cell division;cellular process;regulation of cell cycle;regulation of mitotic cell cycle;response to DNA damage stimulus;response to stimulus;response to stress;ribosome biogenesis;signal transduction	cell part;centrosome;cytoplasm;Golgi apparatus;intracellular membrane-bounded organelle;intracellular non-membrane-bounded organelle;intracellular organelle;microtubule organizing center;nucleolus;nucleus;organelle			24.8865		25.106	25.1732		25.9238	25.453	26.8692	26.206	25.3674	25.6296	26.766			+
9416	Q9NY61	Protein AATF	AATF	S	321	GSEEISSEDDELV	Casein kinase I substrate motif;Casein kinase II substrate motif;G protein-coupled receptor kinase 1 substrate motif;MDC1 BRCT domain binding motif;Plk1 PBD domain binding motif;Pyruvate dehydrogenase kinase substrate motif	+	biological adhesion;biological regulation;cell adhesion;cell division;cellular process;regulation of cell cycle;regulation of mitotic cell cycle;response to DNA damage stimulus;response to stimulus;response to stress;ribosome biogenesis;signal transduction	cell part;centrosome;cytoplasm;Golgi apparatus;intracellular membrane-bounded organelle;intracellular non-membrane-bounded organelle;intracellular organelle;microtubule organizing center;nucleolus;nucleus;organelle			24.8865		25.106	25.1732		25.9238	25.453	26.8692	26.206	25.3674	25.6296	26.766			+
12195	Q9NY61	Protein AATF	AATF	T	310	RYLVDGTKPNAGS	G protein-coupled receptor kinase 1 substrate motif	+	biological adhesion;biological regulation;cell adhesion;cell division;cellular process;regulation of cell cycle;regulation of mitotic cell cycle;response to DNA damage stimulus;response to stimulus;response to stress;ribosome biogenesis;signal transduction	cell part;centrosome;cytoplasm;Golgi apparatus;intracellular membrane-bounded organelle;intracellular non-membrane-bounded organelle;intracellular organelle;microtubule organizing center;nucleolus;nucleus;organelle								24.8762			24.3137
174	J3QSS3	ATP-binding cassette sub-family A member 2	ABCA2	S	1328	VSEEDQSLENSEA	Casein kinase I substrate motif;Casein kinase II substrate motif;G protein-coupled receptor kinase 1 substrate motif;GSK3 kinase substrate motif			cell part			22.7342	22.5479	23.109			23.4912				24.3773
175	J3QSS3	ATP-binding cassette sub-family A member 2	ABCA2	S	1332	DQSLENSEADVKE	Casein kinase II substrate motif;G protein-coupled receptor kinase 1 substrate motif;MAPKAPK2 kinase substrate motif;Pyruvate dehydrogenase kinase substrate motif			cell part			22.7342	22.5479	23.109			23.4912				24.3773
10657	J3QSS3	ATP-binding cassette sub-family A member 2	ABCA2	T	2413	EPEDLDTEDEGLI	b-Adrenergic Receptor kinase substrate motif;Casein kinase I substrate motif;Casein kinase II substrate motif;G protein-coupled receptor kinase 1 substrate motif			cell part			25.0812		24.16	24.4829			24.9964	25.5371	26.4648	22.2984	25.7312	25.6787
2606	I3L4X2	Multidrug resistance-associated protein 1	ABCC1	S	824	QLQRQLSSSSSYS	14-3-3 domain binding motif;Calmodulin-dependent protein kinase II substrate motif;Calmodulin-dependent protein kinase IV substrate motif;Casein kinase II substrate motif;Chk1 kinase substrate motif;G protein-coupled receptor kinase 1 substrate motif;GSK3 kinase substrate motif;PKA kinase substrate motif;PKC kinase substrate motif			cell part			23.0487			23.0058	21.8157	23.3952			23.8445			22.4453
2607	I3L4X2	Multidrug resistance-associated protein 1	ABCC1	S	825	LQRQLSSSSSYSG	Casein kinase II substrate motif;MDC1 BRCT domain binding motif;Plk1 PBD domain binding motif			cell part			23.2501			23.8895	23.8801	24.6043				24.4961		21.7373
2610	I3L4X2	Multidrug resistance-associated protein 1	ABCC1	S	828	QLSSSSSYSGDIS	Casein kinase II substrate motif;MAPKAPK2 kinase substrate motif;MDC1 BRCT domain binding motif;Plk1 PBD domain binding motif			cell part			24.7643		24.3291	23.8895	24.8804	25.3348	24.2033	25.632	24.4459	25.464		24.1654	+
3015	O15439-2	Multidrug resistance-associated protein 4	ABCC4	S	404	RNRQLPSDGKKMV	DNA dependent Protein kinase substrate motif		biological regulation;cell activation;cellular process;coagulation;establishment of localization;exocytosis;metabolic process;multicellular organismal process;regulation of body fluid levels;response to chemical stimulus;response to drug;response to endogenous stimulus;response to stimulus;secretion;transmembrane transport;transport;vesicle-mediated transport	cell part;membrane;plasma membrane	ABC transporters;Bile secretion		22.3242		23.0059								21.814
11116	O15439-2	Multidrug resistance-associated protein 4	ABCC4	T	646	QPPVPGTPTLRNR	ERK1,2 kinase substrate motif;GSK3, Erk1, Erk2 and CDK5 kinase motif;GSK-3, ERK1, ERK2, CDK5 substrate motif;WW domain binding motif		biological regulation;cell activation;cellular process;coagulation;establishment of localization;exocytosis;metabolic process;multicellular organismal process;regulation of body fluid levels;response to chemical stimulus;response to drug;response to endogenous stimulus;response to stimulus;secretion;transmembrane transport;transport;vesicle-mediated transport	cell part;membrane;plasma membrane	ABC transporters;Bile secretion		27.1209	26.4711	26.76	26.8967	26.1196	27.1949	26.2945	24.4337	26.4066	25.8806	26.5077	26.5928
3016	O15440-5	Multidrug resistance-associated protein 5	ABCC5	S	504	AWDSSHSSIQNSP			amine metabolic process;biosynthetic process;carbohydrate metabolic process;cellular process;establishment of localization;macromolecule metabolic process;metabolic process;nitrogen compound metabolic process;polysaccharide metabolic process;primary metabolic process;small molecule metabolic process;transmembrane transport;transport	cell part;membrane;plasma membrane	ABC transporters							24.5572	24.488		24.8751		24.7086
3017	O15440-5	Multidrug resistance-associated protein 5	ABCC5	S	505	WDSSHSSIQNSPK	G protein-coupled receptor kinase 1 substrate motif;GSK3 kinase substrate motif;MAPKAPK2 kinase substrate motif;MDC1 BRCT domain binding motif;Plk1 PBD domain binding motif		amine metabolic process;biosynthetic process;carbohydrate metabolic process;cellular process;establishment of localization;macromolecule metabolic process;metabolic process;nitrogen compound metabolic process;polysaccharide metabolic process;primary metabolic process;small molecule metabolic process;transmembrane transport;transport	cell part;membrane;plasma membrane	ABC transporters		24.4512		24.5768	24.3146		24.5572	24.931	24.8846	25.2773	24.8715	24.7086	25.1443
3018	O15440-5	Multidrug resistance-associated protein 5	ABCC5	S	509	HSSIQNSPKLTPK	ERK1,2 kinase substrate motif;G protein-coupled receptor kinase 1 substrate motif;Growth associated histone HI kinase substrate motif;GSK-3, ERK1, ERK2, CDK5 substrate motif;MAPKAPK2 kinase substrate motif;PKA kinase substrate motif;PKC kinase substrate motif;WW domain binding motif		amine metabolic process;biosynthetic process;carbohydrate metabolic process;cellular process;establishment of localization;macromolecule metabolic process;metabolic process;nitrogen compound metabolic process;polysaccharide metabolic process;primary metabolic process;small molecule metabolic process;transmembrane transport;transport	cell part;membrane;plasma membrane	ABC transporters		25.3741		25.088	25.4955	23.6453	25.4847	22.8412	25.3011	23.175	25.6141	24.429	25.1443
7613	Q8NE71	ATP-binding cassette sub-family F member 1	ABCF1	S	228	KKAEQGSEEEGEG	BARD1 BRCT domain binding motif;Casein kinase I substrate motif;Casein kinase II substrate motif;G protein-coupled receptor kinase 1 substrate motif	+	biological regulation;biosynthetic process;cellular metabolic process;cellular process;establishment of localization;macromolecule metabolic process;metabolic process;primary metabolic process;protein metabolic process;regulation of translation;response to stimulus;response to stress;translation;translational initiation;transmembrane transport;transport	cell part;cytoplasm;cytosol;intracellular non-membrane-bounded organelle;intracellular organelle;macromolecular complex;membrane;nuclear envelope;nucleoplasm;organelle;ribonucleoprotein complex;ribosome			28.6849	28.0192	27.6938	29.0863	28.7386	28.3642	28.1053	28.226	27.8877	28.4598	28.2643	28.4758	+
7614	Q8NE71	ATP-binding cassette sub-family F member 1	ABCF1	S	166	RINKAVSEEQQPA	Calmodulin-dependent protein kinase II substrate motif;Casein kinase II substrate motif;Chk1 kinase substrate motif;G protein-coupled receptor kinase 1 substrate motif;PKA kinase substrate motif;PKC kinase substrate motif	+	biological regulation;biosynthetic process;cellular metabolic process;cellular process;establishment of localization;macromolecule metabolic process;metabolic process;primary metabolic process;protein metabolic process;regulation of translation;response to stimulus;response to stress;translation;translational initiation;transmembrane transport;transport	cell part;cytoplasm;cytosol;intracellular non-membrane-bounded organelle;intracellular organelle;macromolecular complex;membrane;nuclear envelope;nucleoplasm;organelle;ribonucleoprotein complex;ribosome										24.0919	22.9154		23.4809
7615	Q8NE71	ATP-binding cassette sub-family F member 1	ABCF1	S	140	ALIQDQSEEEEEE	BARD1 BRCT domain binding motif;Casein kinase II substrate motif;G protein-coupled receptor kinase 1 substrate motif	+	biological regulation;biosynthetic process;cellular metabolic process;cellular process;establishment of localization;macromolecule metabolic process;metabolic process;primary metabolic process;protein metabolic process;regulation of translation;response to stimulus;response to stress;translation;translational initiation;transmembrane transport;transport	cell part;cytoplasm;cytosol;intracellular non-membrane-bounded organelle;intracellular organelle;macromolecular complex;membrane;nuclear envelope;nucleoplasm;organelle;ribonucleoprotein complex;ribosome			30.5565	29.8053	28.9045	30.0515	29.9664	29.4409	30.5943	30.927	31.0164	25.449	30.2772	31.274
7616	Q8NE71	ATP-binding cassette sub-family F member 1	ABCF1	S	105	ERLKKLSVPTSDE	Casein kinase II substrate motif;G protein-coupled receptor kinase 1 substrate motif;GSK3 kinase substrate motif;Phosphorylase kinase substrate motif;PKA kinase substrate motif;PKC kinase substrate motif	+	biological regulation;biosynthetic process;cellular metabolic process;cellular process;establishment of localization;macromolecule metabolic process;metabolic process;primary metabolic process;protein metabolic process;regulation of translation;response to stimulus;response to stress;translation;translational initiation;transmembrane transport;transport	cell part;cytoplasm;cytosol;intracellular non-membrane-bounded organelle;intracellular organelle;macromolecular complex;membrane;nuclear envelope;nucleoplasm;organelle;ribonucleoprotein complex;ribosome			24.7665	24.1923	24.9287	28.0515	25.1586	27.0936	28.505	27.9561	26.1951	27.609	24.9097	25.733			+
7617	Q8NE71	ATP-binding cassette sub-family F member 1	ABCF1	S	109	KLSVPTSDEEDEV	BARD1 BRCT domain binding motif;Casein kinase II substrate motif;MAPKAPK2 kinase substrate motif	+	biological regulation;biosynthetic process;cellular metabolic process;cellular process;establishment of localization;macromolecule metabolic process;metabolic process;primary metabolic process;protein metabolic process;regulation of translation;response to stimulus;response to stress;translation;translational initiation;transmembrane transport;transport	cell part;cytoplasm;cytosol;intracellular non-membrane-bounded organelle;intracellular organelle;macromolecular complex;membrane;nuclear envelope;nucleoplasm;organelle;ribonucleoprotein complex;ribosome			30.8088	30.4062	30.5797	30.8093	30.5864	30.7021	30.2009	30.2063	30.8332	30.4836	30.8057	30.3274
7618	Q8NE71	ATP-binding cassette sub-family F member 1	ABCF1	S	595	KNQDEESQEAPEL	ATM kinase substrate motif;b-Adrenergic Receptor kinase substrate motif;Casein kinase I substrate motif;Casein kinase II substrate motif;DNA dependent Protein kinase substrate motif;G protein-coupled receptor kinase 1 substrate motif	+	biological regulation;biosynthetic process;cellular metabolic process;cellular process;establishment of localization;macromolecule metabolic process;metabolic process;primary metabolic process;protein metabolic process;regulation of translation;response to stimulus;response to stress;translation;translational initiation;transmembrane transport;transport	cell part;cytoplasm;cytosol;intracellular non-membrane-bounded organelle;intracellular organelle;macromolecular complex;membrane;nuclear envelope;nucleoplasm;organelle;ribonucleoprotein complex;ribosome			23.3933		23.1237	23.3984	22.1632	23.5527	22.6271		22.1367	24.2912	22.4938	21.9203
7620	Q8NE71	ATP-binding cassette sub-family F member 1	ABCF1	S	22	GDGESTSPSDKVV	Casein kinase I substrate motif;Casein kinase II substrate motif;ERK1,2 kinase substrate motif;GSK-3, ERK1, ERK2, CDK5 substrate motif;Pyruvate dehydrogenase kinase substrate motif;WW domain binding motif	+	biological regulation;biosynthetic process;cellular metabolic process;cellular process;establishment of localization;macromolecule metabolic process;metabolic process;primary metabolic process;protein metabolic process;regulation of translation;response to stimulus;response to stress;translation;translational initiation;transmembrane transport;transport	cell part;cytoplasm;cytosol;intracellular non-membrane-bounded organelle;intracellular organelle;macromolecular complex;membrane;nuclear envelope;nucleoplasm;organelle;ribonucleoprotein complex;ribosome			28.3474	27.4705	28.008	28.1937	27.8144	28.2762	27.5983	27.5076	27.2089	28.4733	27.6019	27.9432
11940	Q8NE71	ATP-binding cassette sub-family F member 1	ABCF1	T	108	KKLSVPTSDEEDE	Casein kinase II substrate motif;DNA dependent Protein kinase substrate motif	+	biological regulation;biosynthetic process;cellular metabolic process;cellular process;establishment of localization;macromolecule metabolic process;metabolic process;primary metabolic process;protein metabolic process;regulation of translation;response to stimulus;response to stress;translation;translational initiation;transmembrane transport;transport	cell part;cytoplasm;cytosol;intracellular non-membrane-bounded organelle;intracellular organelle;macromolecular complex;membrane;nuclear envelope;nucleoplasm;organelle;ribonucleoprotein complex;ribosome			28.2561	27.355	28.5338	27.9278	27.7323	28.5008	28.4209	28.2655	28.3758	28.4002	27.8503	28.0986
413	B6VEX4	Abl interactor 1	ABI1	S	225	RLGSQHSPGRTAS	Cdc2 kinase substrate motif;CDK kinase substrate motif;CDK1,2,4,6 kinase substrate motif;ERK1,2 kinase substrate motif;G protein-coupled receptor kinase 1 substrate motif;GSK-3, ERK1, ERK2, CDK5 substrate motif;WW domain binding motif			cell part;cytoplasm			18.818	28.0676	26.271		27.0614	26.8534	27.2913	28.5919	27.8298		28.1907	28.6498
415	B6VEX4	Abl interactor 1	ABI1	S	183	PTQKPPSPPMSGR	DNA dependent Protein kinase substrate motif;ERK1,2 kinase substrate motif;G protein-coupled receptor kinase 1 substrate motif;GSK3 kinase substrate motif;GSK-3, ERK1, ERK2, CDK5 substrate motif;PKA kinase substrate motif;PKC kinase substrate motif;WW domain binding motif			cell part;cytoplasm			25.2596	25.062	25.5145	25.2396	25.0839	24.6882	23.7584		23.973	24.294	23.9932	24.9517
536	E7EW77	Abl interactor 2	ABI2	S	335	PPTIGGSLPYRRP	Casein kinase II substrate motif		cellular component organization;cellular process;cytoskeleton organization;organelle organization	cell part;cytoplasm			24.3532	24.8062	25.0636		24.9137		24.2413		23.7161	24.5122	24.2708
537	E7EW77	Abl interactor 2	ABI2	S	227	MAPSQQSPVRTAS	Cdc2 kinase substrate motif;CDK kinase substrate motif;CDK1,2,4,6 kinase substrate motif;ERK1,2 kinase substrate motif;G protein-coupled receptor kinase 1 substrate motif;GSK-3, ERK1, ERK2, CDK5 substrate motif;WW domain binding motif		cellular component organization;cellular process;cytoskeleton organization;organelle organization	cell part;cytoplasm						25.8566	25.7761	25.8801	25.4132	25.8739	25.3295		26.2744	27.2444
3647	P00519	Tyrosine-protein kinase ABL1	ABL1	S	569	DHEPAVSPLLPRK	ERK1,2 kinase substrate motif;G protein-coupled receptor kinase 1 substrate motif;GSK-3, ERK1, ERK2, CDK5 substrate motif;WW domain binding motif	+	anatomical structure development;anatomical structure morphogenesis;autophagy;biological adhesion;biological regulation;catabolic process;cell activation;cell adhesion;cell differentiation;cell growth;cell morphogenesis;cell motility;cell proliferation;cellular component assembly;cellular component morphogenesis;cellular component movement;cellular component organization;cellular homeostasis;cell…	cell leading edge;cell part;cytoplasm;cytoskeleton;cytosol;intracellular membrane-bounded organelle;intracellular non-membrane-bounded organelle;intracellular organelle;membrane;mitochondrion;nucleolus;nucleoplasm;nucleus;organelle	Axon guidance;Cell cycle;Chronic myeloid leukemia;ErbB signaling pathway;Neurotrophin signaling pathway;Pathogenic Escherichia coli infection;Pathways in cancer;Shigellosis;Viral myocarditis		27.6607	27.7176	27.4474	27.2392	27.0623	27.2665	26.2208	25.8937	27.1633	26.6841	26.3146	26.3924
3648	P00519	Tyrosine-protein kinase ABL1	ABL1	S	884	HKHSSESPGRDKG	b-Adrenergic Receptor kinase substrate motif;Cdc2 kinase substrate motif;CDK kinase substrate motif;CDK1,2,4,6 kinase substrate motif;ERK1,2 kinase substrate motif;GSK-3, ERK1, ERK2, CDK5 substrate motif;WW domain binding motif	+	anatomical structure development;anatomical structure morphogenesis;autophagy;biological adhesion;biological regulation;catabolic process;cell activation;cell adhesion;cell differentiation;cell growth;cell morphogenesis;cell motility;cell proliferation;cellular component assembly;cellular component morphogenesis;cellular component movement;cellular component organization;cellular homeostasis;cell…	cell leading edge;cell part;cytoplasm;cytoskeleton;cytosol;intracellular membrane-bounded organelle;intracellular non-membrane-bounded organelle;intracellular organelle;membrane;mitochondrion;nucleolus;nucleoplasm;nucleus;organelle	Axon guidance;Cell cycle;Chronic myeloid leukemia;ErbB signaling pathway;Neurotrophin signaling pathway;Pathogenic Escherichia coli infection;Pathways in cancer;Shigellosis;Viral myocarditis								19.7651	25.515	20.4298		19.0296	21.4526
11222	P00519	Tyrosine-protein kinase ABL1	ABL1	T	852	AAAEPVTPTSKAG	Casein kinase I substrate motif;Casein kinase II substrate motif;ERK1,2 kinase substrate motif;GSK3, Erk1, Erk2 and CDK5 kinase motif;GSK-3, ERK1, ERK2, CDK5 substrate motif;WW domain binding motif	+	anatomical structure development;anatomical structure morphogenesis;autophagy;biological adhesion;biological regulation;catabolic process;cell activation;cell adhesion;cell differentiation;cell growth;cell morphogenesis;cell motility;cell proliferation;cellular component assembly;cellular component morphogenesis;cellular component movement;cellular component organization;cellular homeostasis;cell…	cell leading edge;cell part;cytoplasm;cytoskeleton;cytosol;intracellular membrane-bounded organelle;intracellular non-membrane-bounded organelle;intracellular organelle;membrane;mitochondrion;nucleolus;nucleoplasm;nucleus;organelle	Axon guidance;Cell cycle;Chronic myeloid leukemia;ErbB signaling pathway;Neurotrophin signaling pathway;Pathogenic Escherichia coli infection;Pathways in cancer;Shigellosis;Viral myocarditis		24.3521			24.7798	24.1698	24.7876			23.7394			23.9898
4455	P42684-4	Abelson tyrosine-protein kinase 2	ABL2	S	595	RKQRDKSPSSLLE	14-3-3 domain binding motif;Calmodulin-dependent protein kinase II substrate motif;Casein kinase II substrate motif;ERK1,2 kinase substrate motif;Growth associated histone HI kinase substrate motif;GSK-3, ERK1, ERK2, CDK5 substrate motif;MAPKAPK1 kinase substrate motif;PKA kinase substrate motif;PKC kinase substrate motif;WW domain binding motif		anatomical structure morphogenesis;behavior;biological regulation;cell activation;cell communication;cell differentiation;cell maturation;cell motility;cellular component assembly;cellular component morphogenesis;cellular component movement;cellular component organization;cellular homeostasis;cellular ion homeostasis;cellular localization;cellular membrane organization;cellular metabolic process;…	cell part;cell projection;cytoskeleton;cytosol;intracellular non-membrane-bounded organelle;intracellular organelle;neuron projection;organelle	ErbB signaling pathway;Viral myocarditis	+					21.0135		24.4851	24.9554	25.1526		25.2584	25.1313
4456	P42684-4	Abelson tyrosine-protein kinase 2	ABL2	S	797	KVPVLISPTLKHT	Casein kinase II substrate motif;ERK1,2 kinase substrate motif;GSK-3, ERK1, ERK2, CDK5 substrate motif;WW domain binding motif		anatomical structure morphogenesis;behavior;biological regulation;cell activation;cell communication;cell differentiation;cell maturation;cell motility;cellular component assembly;cellular component morphogenesis;cellular component movement;cellular component organization;cellular homeostasis;cellular ion homeostasis;cellular localization;cellular membrane organization;cellular metabolic process;…	cell part;cell projection;cytoskeleton;cytosol;intracellular non-membrane-bounded organelle;intracellular organelle;neuron projection;organelle	ErbB signaling pathway;Viral myocarditis	+	24.6753	25.7903	25.7127	26.5057	26.257	26.0845	25.3344	23.5997	25.0004	25.7764	25.6854	22.1831	+
11370	P42684-4	Abelson tyrosine-protein kinase 2	ABL2	T	799	PVLISPTLKHTPA	DNA dependent Protein kinase substrate motif;G protein-coupled receptor kinase 1 substrate motif;PKA kinase substrate motif;PKC kinase substrate motif		anatomical structure morphogenesis;behavior;biological regulation;cell activation;cell communication;cell differentiation;cell maturation;cell motility;cellular component assembly;cellular component morphogenesis;cellular component movement;cellular component organization;cellular homeostasis;cellular ion homeostasis;cellular localization;cellular membrane organization;cellular metabolic process;…	cell part;cell projection;cytoskeleton;cytosol;intracellular non-membrane-bounded organelle;intracellular organelle;neuron projection;organelle	ErbB signaling pathway;Viral myocarditis	+	24.917	24.8054						24.3883				25.2828
389	J3QSX6	Actin-binding LIM protein 1	ABLIM1	S	329	RMDRGVSMPNMLE	14-3-3 domain binding motif;Calmodulin-dependent protein kinase I substrate motif;Calmodulin-dependent protein kinase II alpha substrate motif;Calmodulin-dependent protein kinase II substrate motif;Calmodulin-dependent protein kinase IV substrate motif;Chk1 kinase substrate motif;PKA kinase substrate motif;PKC kinase substrate motif		cellular component organization;cellular process;cytoskeleton organization;organelle organization				24.2631	24.6599		23.9424	22.8198	24.0031	23.5863	23.5181	24.6627	24.7896	23.5555	24.551
390	J3QSX6	Actin-binding LIM protein 1	ABLIM1	S	278	PSSKTASLPGYGR	MAPKAPK2 kinase substrate motif;Phosphorylase kinase substrate motif;PKA kinase substrate motif;PKC kinase substrate motif		cellular component organization;cellular process;cytoskeleton organization;organelle organization				23.9813			23.7821	23.048	24.0543	23.2723	23.2176	24.0288		24.4734	24.4004
391	J3QSX6	Actin-binding LIM protein 1	ABLIM1	S	89	ESPRTLSPTPSAE	14-3-3 domain binding motif;Calmodulin-dependent protein kinase II substrate motif;Casein kinase II substrate motif;ERK1,2 kinase substrate motif;G protein-coupled receptor kinase 1 substrate motif;GSK3 kinase substrate motif;GSK-3, ERK1, ERK2, CDK5 substrate motif;PKA kinase substrate motif;PKC kinase substrate motif;WW domain binding motif		cellular component organization;cellular process;cytoskeleton organization;organelle organization				25.0393	24.9228	25.3631	25.1666	25.7951	25.5807	25.0419	24.5905	25.1183	24.7574	25.0357	25.4945		+
5398	Q13085	Acetyl-CoA carboxylase 1;Biotin carboxylase	ACACA	S	48	LEEKEGSLSPASV	Casein kinase II substrate motif;G protein-coupled receptor kinase 1 substrate motif;Phosphorylase kinase substrate motif;PKA kinase substrate motif;PKC kinase substrate motif	+	amine transport;amino acid transport;biological regulation;biosynthetic process;cellular amide metabolic process;cellular component assembly;cellular component organization;cellular ketone metabolic process;cellular lipid metabolic process;cellular metabolic process;cellular nitrogen compound metabolic process;cellular process;cofactor metabolic process;energy reserve metabolic process;establishm…	cell part;cytoplasm;cytoskeleton;cytosol;extracellular organelle;intracellular membrane-bounded organelle;intracellular non-membrane-bounded organelle;intracellular organelle;mitochondrion;nucleolus;organelle;vesicle	Fatty acid biosynthesis;Insulin signaling pathway;Propanoate metabolism;Pyruvate metabolism									23.3796
5399	Q13085	Acetyl-CoA carboxylase 1;Biotin carboxylase	ACACA	S	50	EKEGSLSPASVGS	Casein kinase II substrate motif;ERK1,2 kinase substrate motif;GSK-3, ERK1, ERK2, CDK5 substrate motif;WW domain binding motif	+	amine transport;amino acid transport;biological regulation;biosynthetic process;cellular amide metabolic process;cellular component assembly;cellular component organization;cellular ketone metabolic process;cellular lipid metabolic process;cellular metabolic process;cellular nitrogen compound metabolic process;cellular process;cofactor metabolic process;energy reserve metabolic process;establishm…	cell part;cytoplasm;cytoskeleton;cytosol;extracellular organelle;intracellular membrane-bounded organelle;intracellular non-membrane-bounded organelle;intracellular organelle;mitochondrion;nucleolus;organelle;vesicle	Fatty acid biosynthesis;Insulin signaling pathway;Propanoate metabolism;Pyruvate metabolism									22.8116
5400	Q13085	Acetyl-CoA carboxylase 1;Biotin carboxylase	ACACA	S	53	GSLSPASVGSDTL	Casein kinase II substrate motif	+	amine transport;amino acid transport;biological regulation;biosynthetic process;cellular amide metabolic process;cellular component assembly;cellular component organization;cellular ketone metabolic process;cellular lipid metabolic process;cellular metabolic process;cellular nitrogen compound metabolic process;cellular process;cofactor metabolic process;energy reserve metabolic process;establishm…	cell part;cytoplasm;cytoskeleton;cytosol;extracellular organelle;intracellular membrane-bounded organelle;intracellular non-membrane-bounded organelle;intracellular organelle;mitochondrion;nucleolus;organelle;vesicle	Fatty acid biosynthesis;Insulin signaling pathway;Propanoate metabolism;Pyruvate metabolism									23.3796
5401	Q13085	Acetyl-CoA carboxylase 1;Biotin carboxylase	ACACA	S	56	SPASVGSDTLSDL	Casein kinase II substrate motif;G protein-coupled receptor kinase 1 substrate motif;GSK3 kinase substrate motif	+	amine transport;amino acid transport;biological regulation;biosynthetic process;cellular amide metabolic process;cellular component assembly;cellular component organization;cellular ketone metabolic process;cellular lipid metabolic process;cellular metabolic process;cellular nitrogen compound metabolic process;cellular process;cofactor metabolic process;energy reserve metabolic process;establishm…	cell part;cytoplasm;cytoskeleton;cytosol;extracellular organelle;intracellular membrane-bounded organelle;intracellular non-membrane-bounded organelle;intracellular organelle;mitochondrion;nucleolus;organelle;vesicle	Fatty acid biosynthesis;Insulin signaling pathway;Propanoate metabolism;Pyruvate metabolism									23.3796
5402	Q13085	Acetyl-CoA carboxylase 1;Biotin carboxylase	ACACA	S	23	SRFIIGSVSEDNS	Casein kinase II substrate motif	+	amine transport;amino acid transport;biological regulation;biosynthetic process;cellular amide metabolic process;cellular component assembly;cellular component organization;cellular ketone metabolic process;cellular lipid metabolic process;cellular metabolic process;cellular nitrogen compound metabolic process;cellular process;cofactor metabolic process;energy reserve metabolic process;establishm…	cell part;cytoplasm;cytoskeleton;cytosol;extracellular organelle;intracellular membrane-bounded organelle;intracellular non-membrane-bounded organelle;intracellular organelle;mitochondrion;nucleolus;organelle;vesicle	Fatty acid biosynthesis;Insulin signaling pathway;Propanoate metabolism;Pyruvate metabolism					21.8072	22.9498		25.1651	23.2976	25.2224		22.7506	24.5101
5403	Q13085	Acetyl-CoA carboxylase 1;Biotin carboxylase	ACACA	S	25	FIIGSVSEDNSED	G protein-coupled receptor kinase 1 substrate motif;GSK3 kinase substrate motif	+	amine transport;amino acid transport;biological regulation;biosynthetic process;cellular amide metabolic process;cellular component assembly;cellular component organization;cellular ketone metabolic process;cellular lipid metabolic process;cellular metabolic process;cellular nitrogen compound metabolic process;cellular process;cofactor metabolic process;energy reserve metabolic process;establishm…	cell part;cytoplasm;cytoskeleton;cytosol;extracellular organelle;intracellular membrane-bounded organelle;intracellular non-membrane-bounded organelle;intracellular organelle;mitochondrion;nucleolus;organelle;vesicle	Fatty acid biosynthesis;Insulin signaling pathway;Propanoate metabolism;Pyruvate metabolism		23.4026			23.5228	23.1349	22.2873		25.4926	25.894		25.4766	26.4523
5404	Q13085	Acetyl-CoA carboxylase 1;Biotin carboxylase	ACACA	S	29	SVSEDNSEDEISN	BARD1 BRCT domain binding motif;Casein kinase I substrate motif;Casein kinase II substrate motif;G protein-coupled receptor kinase 1 substrate motif;MAPKAPK2 kinase substrate motif	+	amine transport;amino acid transport;biological regulation;biosynthetic process;cellular amide metabolic process;cellular component assembly;cellular component organization;cellular ketone metabolic process;cellular lipid metabolic process;cellular metabolic process;cellular nitrogen compound metabolic process;cellular process;cofactor metabolic process;energy reserve metabolic process;establishm…	cell part;cytoplasm;cytoskeleton;cytosol;extracellular organelle;intracellular membrane-bounded organelle;intracellular non-membrane-bounded organelle;intracellular organelle;mitochondrion;nucleolus;organelle;vesicle	Fatty acid biosynthesis;Insulin signaling pathway;Propanoate metabolism;Pyruvate metabolism		30.2355	29.4122	28.7747	29.6817	27.4055	27.8188	30.0581	30.8974	30.9565	26.9275	29.9766	29.97
5406	Q13085	Acetyl-CoA carboxylase 1;Biotin carboxylase	ACACA	S	1263	SDSPPQSPTFPEA	Casein kinase II substrate motif;ERK1,2 kinase substrate motif;G protein-coupled receptor kinase 1 substrate motif;GSK-3, ERK1, ERK2, CDK5 substrate motif;MAPKAPK2 kinase substrate motif;WW domain binding motif	+	amine transport;amino acid transport;biological regulation;biosynthetic process;cellular amide metabolic process;cellular component assembly;cellular component organization;cellular ketone metabolic process;cellular lipid metabolic process;cellular metabolic process;cellular nitrogen compound metabolic process;cellular process;cofactor metabolic process;energy reserve metabolic process;establishm…	cell part;cytoplasm;cytoskeleton;cytosol;extracellular organelle;intracellular membrane-bounded organelle;intracellular non-membrane-bounded organelle;intracellular organelle;mitochondrion;nucleolus;organelle;vesicle	Fatty acid biosynthesis;Insulin signaling pathway;Propanoate metabolism;Pyruvate metabolism		24.7724			23.7632				24.6368	25.0463
5407	Q13085	Acetyl-CoA carboxylase 1;Biotin carboxylase	ACACA	S	5	__MDEPSPLAQPL	Casein kinase I substrate motif;DNA dependent Protein kinase substrate motif;ERK1,2 kinase substrate motif;GSK-3, ERK1, ERK2, CDK5 substrate motif;WW domain binding motif	+	amine transport;amino acid transport;biological regulation;biosynthetic process;cellular amide metabolic process;cellular component assembly;cellular component organization;cellular ketone metabolic process;cellular lipid metabolic process;cellular metabolic process;cellular nitrogen compound metabolic process;cellular process;cofactor metabolic process;energy reserve metabolic process;establishm…	cell part;cytoplasm;cytoskeleton;cytosol;extracellular organelle;intracellular membrane-bounded organelle;intracellular non-membrane-bounded organelle;intracellular organelle;mitochondrion;nucleolus;organelle;vesicle	Fatty acid biosynthesis;Insulin signaling pathway;Propanoate metabolism;Pyruvate metabolism		25.4688			24.2269	24.6888	24.7361	24.2471	24.3206	24.9901	24.2372	24.0426	24.4102
5408	Q13085	Acetyl-CoA carboxylase 1;Biotin carboxylase	ACACA	S	80	HIRSSMSGLHLVK	AMP-activated protein kinase substrate motif	+	amine transport;amino acid transport;biological regulation;biosynthetic process;cellular amide metabolic process;cellular component assembly;cellular component organization;cellular ketone metabolic process;cellular lipid metabolic process;cellular metabolic process;cellular nitrogen compound metabolic process;cellular process;cofactor metabolic process;energy reserve metabolic process;establishm…	cell part;cytoplasm;cytoskeleton;cytosol;extracellular organelle;intracellular membrane-bounded organelle;intracellular non-membrane-bounded organelle;intracellular organelle;mitochondrion;nucleolus;organelle;vesicle	Fatty acid biosynthesis;Insulin signaling pathway;Propanoate metabolism;Pyruvate metabolism		23.7685	23.1444	24.8084	23.6771		24.0996			21.8416	22.9508		21.3682
11557	Q13085	Acetyl-CoA carboxylase 1;Biotin carboxylase	ACACA	T	58	ASVGSDTLSDLGI	b-Adrenergic Receptor kinase substrate motif;Casein kinase II substrate motif		amine transport;amino acid transport;biological regulation;biosynthetic process;cellular amide metabolic process;cellular component assembly;cellular component organization;cellular ketone metabolic process;cellular lipid metabolic process;cellular metabolic process;cellular nitrogen compound metabolic process;cellular process;cofactor metabolic process;energy reserve metabolic process;establishm…	cell part;cytoplasm;cytoskeleton;cytosol;extracellular organelle;intracellular membrane-bounded organelle;intracellular non-membrane-bounded organelle;intracellular organelle;mitochondrion;nucleolus;organelle;vesicle	Fatty acid biosynthesis;Insulin signaling pathway;Propanoate metabolism;Pyruvate metabolism									23.3796
290	H7C3K3	Arf-GAP with coiled-coil, ANK repeat and PH domain-containing protein 2	ACAP2	S	80	KYSISLSPPEQQK	Casein kinase II substrate motif;ERK1,2 kinase substrate motif;GSK-3, ERK1, ERK2, CDK5 substrate motif;MAPKAPK2 kinase substrate motif;WW domain binding motif						28.5931	31.3076	28.4036	28.7428	28.9938	28.466	27.2595	27.6675	27.9349	28.0408	27.5811	27.7634
9006	Q9H3P7	Golgi resident protein GCP60	ACBD3	S	43	PPLPPPSPPGSGR	DNA dependent Protein kinase substrate motif;ERK1,2 kinase substrate motif;G protein-coupled receptor kinase 1 substrate motif;GSK3 kinase substrate motif;GSK-3, ERK1, ERK2, CDK5 substrate motif;WW domain binding motif	+	biosynthetic process;establishment of localization;lipid metabolic process;metabolic process;primary metabolic process;transport	cell part;Golgi apparatus;intracellular membrane-bounded organelle;intracellular organelle;membrane;mitochondrion;organelle			26.18	26.183	25.6052	26.3713	25.0639	23.1078	24.9185	25.4199	27.1298		25.9583	25.7528
1126	B7Z2R7	Acyl-CoA-binding domain-containing protein 5	ACBD5	S	189	SDSGAESEEEEAQ	b-Adrenergic Receptor kinase substrate motif;BARD1 BRCT domain binding motif;Beta-TrCP1 domain binding motif;Casein kinase II substrate motif;G protein-coupled receptor kinase 1 substrate motif;MAPKAPK2 kinase substrate motif		establishment of localization;transport				22.4491			23.656	22.5512	24.081			22.6764			24.7756	+
9812	S4R3H4	Apoptotic chromatin condensation inducer in the nucleus	ACIN1	S	182	ARAAKLSEGSQPA	Casein kinase II substrate motif;G protein-coupled receptor kinase 1 substrate motif;PKA kinase substrate motif;PKC kinase substrate motif			cell part;cytoplasm;membrane;nucleoplasm;plasma membrane				23.8531		26.8496	26.7609	24.6002	25.8164	24.5719	25.559	24.8394		26.5445
9813	S4R3H4	Apoptotic chromatin condensation inducer in the nucleus	ACIN1	S	185	AKLSEGSQPAEEE	ATM kinase substrate motif;DNA dependent Protein kinase substrate motif			cell part;cytoplasm;membrane;nucleoplasm;plasma membrane			24.4725			27.2105	25.9553	25.6021	25.2403	23.9276	23.8461	25.2697		25.9019	+
9814	S4R3H4	Apoptotic chromatin condensation inducer in the nucleus	ACIN1	S	432	SDTKAESPAEKVP	b-Adrenergic Receptor kinase substrate motif;Casein kinase II substrate motif;ERK1,2 kinase substrate motif;GSK-3, ERK1, ERK2, CDK5 substrate motif;PKA kinase substrate motif;PKC kinase substrate motif;WW domain binding motif			cell part;cytoplasm;membrane;nucleoplasm;plasma membrane			28.4754	27.6714	28.2829	28.2667	27.9739	28.1359	27.3412	27.2804	27.8249	27.5809	27.901	27.5202
9815	S4R3H4	Apoptotic chromatin condensation inducer in the nucleus	ACIN1	S	352	LPEQTASEEETPP	BARD1 BRCT domain binding motif;Casein kinase II substrate motif;G protein-coupled receptor kinase 1 substrate motif			cell part;cytoplasm;membrane;nucleoplasm;plasma membrane			25.6683	24.5417	24.5593	25.0579	23.9108	24.8772	26.1103	25.0005	26.2618	23.5016	25.3963	25.6735
9817	Q9UKV3-5	Apoptotic chromatin condensation inducer in the nucleus	ACIN1	S	885	ADDSRISEDETER	BARD1 BRCT domain binding motif;Casein kinase II substrate motif;G protein-coupled receptor kinase 1 substrate motif;PKA kinase substrate motif;PKC kinase substrate motif	+	biological regulation;cell death;cell differentiation;cellular component disassembly;cellular component organization;cellular metabolic process;cellular nitrogen compound metabolic process;cellular process;chromosome organization;death;developmental process;DNA metabolic process;DNA packaging;macromolecule metabolic process;metabolic process;mRNA metabolic process;mRNA processing;nitrogen compoun…	cell part;cytoplasm;cytosol;intracellular membrane-bounded organelle;intracellular non-membrane-bounded organelle;intracellular organelle;membrane;nucleolus;nucleoplasm;nucleus;organelle;plasma membrane	mRNA surveillance pathway;RNA transport;Spliceosome		26.4231	26.1636	26.5507	26.1902	25.717	25.5278			25.0708	25.1088		24.7129
9818	S4R3H4	Apoptotic chromatin condensation inducer in the nucleus	ACIN1	S	671	LQPERGSPKKCEA	Casein kinase I substrate motif;Cdc2 kinase substrate motif;CDK kinase substrate motif;CDK1,2,4,6 kinase substrate motif;ERK1,2 kinase substrate motif;Growth associated histone HI kinase substrate motif;GSK-3, ERK1, ERK2, CDK5 substrate motif;PKA kinase substrate motif;PKC kinase substrate motif;WW domain binding motif			cell part;cytoplasm;membrane;nucleoplasm;plasma membrane					26.528			26.9999					26.8545
9819	S4R3H4	Apoptotic chromatin condensation inducer in the nucleus	ACIN1	S	652	VQARRLSQPESAE	14-3-3 domain binding motif;ATM kinase substrate motif;Calmodulin-dependent protein kinase II substrate motif;Casein kinase II substrate motif;DNA dependent Protein kinase substrate motif;G protein-coupled receptor kinase 1 substrate motif;GSK3 kinase substrate motif;PAK2 kinase substrate motif;PKA kinase substrate motif;PKC epsilon kinase substrate motif;PKC kinase substrate motif			cell part;cytoplasm;membrane;nucleoplasm;plasma membrane			24.9461			28.1068	26.4696	28.3433						26.4841
9820	S4R3H4	Apoptotic chromatin condensation inducer in the nucleus	ACIN1	S	326	QGLKEKSKSPSPP	Casein kinase II substrate motif;G protein-coupled receptor kinase 1 substrate motif;GSK3 kinase substrate motif;PKA kinase substrate motif;PKC kinase substrate motif			cell part;cytoplasm;membrane;nucleoplasm;plasma membrane			25.5892	24.0683	25.2688	26.6285	26.008	26.213	26.0338	24.9501	25.1975	26.4186	24.7911	26.2207	+
9821	S4R3H4	Apoptotic chromatin condensation inducer in the nucleus	ACIN1	S	328	LKEKSKSPSPPRL	Akt kinase substrate motif;Casein kinase II substrate motif;ERK1,2 kinase substrate motif;G protein-coupled receptor kinase 1 substrate motif;Growth associated histone HI kinase substrate motif;GSK-3, ERK1, ERK2, CDK5 substrate motif;PKA kinase substrate motif;PKC kinase substrate motif;WW domain binding motif			cell part;cytoplasm;membrane;nucleoplasm;plasma membrane			26.1614	24.6623	26.1203	26.7607	26.3396	26.1903	25.8291	26.0853	26.2806	26.2846	26.1984	26.1061	+
9822	S4R3H4	Apoptotic chromatin condensation inducer in the nucleus	ACIN1	S	330	EKSKSPSPPRLTE	Akt kinase substrate motif;Cdc2 kinase substrate motif;CDK kinase substrate motif;CDK1,2,4,6 kinase substrate motif;DNA dependent Protein kinase substrate motif;ERK1,2 kinase substrate motif;GSK-3, ERK1, ERK2, CDK5 substrate motif;MAPKAPK2 kinase substrate motif;PKA kinase substrate motif;PKC kinase substrate motif;WW domain binding motif			cell part;cytoplasm;membrane;nucleoplasm;plasma membrane			26.1614	24.6623	26.1203	26.7607	26.3396	26.1903	25.8291	26.0853	26.2806	26.2846	26.1984	26.1061	+
9823	S4R3H4	Apoptotic chromatin condensation inducer in the nucleus	ACIN1	S	597	SSNSRKSLSPGVS	Casein kinase II substrate motif;PKA kinase substrate motif;PKC kinase substrate motif			cell part;cytoplasm;membrane;nucleoplasm;plasma membrane			27.7207	26.4496	27.9514	27.9333	27.2878	27.8638	27.4078	27.2652	26.8484	27.8375	26.415	26.9476
9824	S4R3H4	Apoptotic chromatin condensation inducer in the nucleus	ACIN1	S	599	NSRKSLSPGVSRD	ERK1,2 kinase substrate motif;G protein-coupled receptor kinase 1 substrate motif;GSK3 kinase substrate motif;GSK-3, ERK1, ERK2, CDK5 substrate motif;PKA kinase substrate motif;PKC kinase substrate motif;WW domain binding motif			cell part;cytoplasm;membrane;nucleoplasm;plasma membrane			28.1245	26.8562	28.3785	28.4256	27.7705	28.3361	27.7998	27.6817	27.5655	27.9624	26.7456	27.4323
9825	S4R3H4	Apoptotic chromatin condensation inducer in the nucleus	ACIN1	S	946	RTAQVPSPPRGKI	Cdc2 kinase substrate motif;CDK kinase substrate motif;CDK1,2,4,6 kinase substrate motif;DNA dependent Protein kinase substrate motif;ERK1,2 kinase substrate motif;GSK-3, ERK1, ERK2, CDK5 substrate motif;WW domain binding motif			cell part;cytoplasm;membrane;nucleoplasm;plasma membrane			26.6305	26.1681	25.6508	26.4515	25.5638					25.0295	24.9043
9826	S4R3H4	Apoptotic chromatin condensation inducer in the nucleus	ACIN1	S	270	ERPKTRSQEQEVL	Akt kinase substrate motif;ATM kinase substrate motif;Casein kinase II substrate motif;DNA dependent Protein kinase substrate motif;PKA kinase substrate motif;PKC kinase substrate motif			cell part;cytoplasm;membrane;nucleoplasm;plasma membrane			23.7095	22.7774		26.3397	24.7566	23.3881	23.934	23.9092		26.6082	20.4815	25.0933	+
9827	S4R3H4	Apoptotic chromatin condensation inducer in the nucleus	ACIN1	S	307	KEMKTTSPLEEEE	Casein kinase II substrate motif;ERK1,2 kinase substrate motif;GSK-3, ERK1, ERK2, CDK5 substrate motif;PKA kinase substrate motif;PKC kinase substrate motif;WW domain binding motif			cell part;cytoplasm;membrane;nucleoplasm;plasma membrane			23.9179		23.7228	24.1062	23.7879	24.1158			21.7756			23.0284
10602	S4R3H4	Apoptotic chromatin condensation inducer in the nucleus	ACIN1	S	837	DLHADDSRISEDE	b-Adrenergic Receptor kinase substrate motif;Casein kinase II substrate motif			cell part;cytoplasm;membrane;nucleoplasm;plasma membrane			24.1403			24.3991
10603	S4R3H4	Apoptotic chromatin condensation inducer in the nucleus	ACIN1	S	840	ADDSRISEDETER	BARD1 BRCT domain binding motif;Casein kinase II substrate motif;G protein-coupled receptor kinase 1 substrate motif;PKA kinase substrate motif;PKC kinase substrate motif			cell part;cytoplasm;membrane;nucleoplasm;plasma membrane			21.4527	24.2435	24.2617	25.2187		24.8718	23.7794	22.7757			24.7003	23.7232	+
12250	S4R3H4	Apoptotic chromatin condensation inducer in the nucleus	ACIN1	T	356	TASEEETPPPLLT	b-Adrenergic Receptor kinase substrate motif;Casein kinase I substrate motif;GSK-3, ERK1, ERK2, CDK5 substrate motif;MAPKAPK2 kinase substrate motif;WW domain binding motif			cell part;cytoplasm;membrane;nucleoplasm;plasma membrane			26.2334	25.1646	25.158	25.2336	24.3821	24.9961	26.1997	25.1718	26.5446	21.2147	26.3381	25.5152
4794	P53396	ATP-citrate synthase	ACLY	S	481	PQDSVPSPRSLQG	Casein kinase II substrate motif;DNA dependent Protein kinase substrate motif;ERK1,2 kinase substrate motif;Growth associated histone HI kinase substrate motif;GSK-3, ERK1, ERK2, CDK5 substrate motif;PKA kinase substrate motif;PKC kinase substrate motif;WW domain binding motif	+	biological regulation;biosynthetic process;carbohydrate metabolic process;cellular ketone metabolic process;cellular lipid metabolic process;cellular metabolic process;cellular nitrogen compound metabolic process;cellular process;cofactor metabolic process;energy reserve metabolic process;generation of precursor metabolites and energy;glycerol ether metabolic process;heterocycle metabolic process…	cell part;cytoplasm;cytosol;extracellular organelle;intracellular membrane-bounded organelle;intracellular organelle;macromolecular complex;membrane;mitochondrion;nucleoplasm;organelle;plasma membrane;protein complex;vesicle	Carbon fixation pathways in prokaryotes;Citrate cycle (TCA cycle)		27.2199	27.0933	26.9836	27.1952	26.9708	26.3682	25.709	25.9358	26.6491	26.1968	26.7193	26.0003
4795	P53396	ATP-citrate synthase	ACLY	S	455	APSRTASFSESRA	14-3-3 domain binding motif;Calmodulin-dependent protein kinase II substrate motif;Casein kinase II substrate motif;G protein-coupled receptor kinase 1 substrate motif;GSK3 kinase substrate motif;MAPKAPK2 kinase substrate motif;PKA kinase substrate motif;PKC kinase substrate motif	+	biological regulation;biosynthetic process;carbohydrate metabolic process;cellular ketone metabolic process;cellular lipid metabolic process;cellular metabolic process;cellular nitrogen compound metabolic process;cellular process;cofactor metabolic process;energy reserve metabolic process;generation of precursor metabolites and energy;glycerol ether metabolic process;heterocycle metabolic process…	cell part;cytoplasm;cytosol;extracellular organelle;intracellular membrane-bounded organelle;intracellular organelle;macromolecular complex;membrane;mitochondrion;nucleoplasm;organelle;plasma membrane;protein complex;vesicle	Carbon fixation pathways in prokaryotes;Citrate cycle (TCA cycle)		28.7028	28.8645	28.9336	29.5503	29.3643	29.0961	28.167	28.008	28.4113	28.8063	28.3563	28.6212
11973	Q8WXI4-2	Acyl-coenzyme A thioesterase 11	ACOT11	T	164	VKLKQITPRTEEE	Growth associated histone HI kinase substrate motif;GSK-3, ERK1, ERK2, CDK5 substrate motif;PKA kinase substrate motif;PKC kinase substrate motif;RAF1 kinase substrate motif;WW domain binding motif		biological regulation;cellular ketone metabolic process;cellular lipid metabolic process;cellular metabolic process;cellular process;lipid metabolic process;metabolic process;organic acid metabolic process;primary metabolic process;response to abiotic stimulus;response to stimulus;response to stress;signal transduction;small molecule metabolic process	cell part;cytoplasm;extracellular organelle;organelle;vesicle							20.8806	23.8079			23.6489
11974	Q8WXI4-2	Acyl-coenzyme A thioesterase 11	ACOT11	T	167	KQITPRTEEEKME	Casein kinase II substrate motif;G protein-coupled receptor kinase 1 substrate motif		biological regulation;cellular ketone metabolic process;cellular lipid metabolic process;cellular metabolic process;cellular process;lipid metabolic process;metabolic process;organic acid metabolic process;primary metabolic process;response to abiotic stimulus;response to stimulus;response to stress;signal transduction;small molecule metabolic process	cell part;cytoplasm;extracellular organelle;organelle;vesicle							20.8806	23.8079			23.6489
3588	O95573	Long-chain-fatty-acid--CoA ligase 3	ACSL3	S	683	PVKIRLSPEPWTP	Casein kinase II substrate motif;ERK1,2 kinase substrate motif;GSK-3, ERK1, ERK2, CDK5 substrate motif;PKA kinase substrate motif;PKC kinase substrate motif;WW domain binding motif	+	anatomical structure development;biological regulation;biosynthetic process;cellular component assembly;cellular component organization;cellular ketone metabolic process;cellular lipid metabolic process;cellular metabolic process;cellular process;cofactor metabolic process;developmental process;glycerol ether metabolic process;lipid metabolic process;macromolecular complex assembly;metabolic proc…	cell part;endoplasmic reticulum;Golgi apparatus;intracellular membrane-bounded organelle;intracellular organelle;lipid particle;membrane;microbody;organelle	Adipocytokine signaling pathway;Fatty acid metabolism;Peroxisome;PPAR signaling pathway		25.2602	25.9109	24.7304	25.0615	21.125	21.5773			24.9828		24.3862	24.1824
9272	Q9NR19	Acetyl-coenzyme A synthetase, cytoplasmic	ACSS2	S	267	GDSTSQSPPIKRS	ERK1,2 kinase substrate motif;GSK-3, ERK1, ERK2, CDK5 substrate motif;MAPKAPK2 kinase substrate motif;WW domain binding motif	+	alcohol metabolic process;biosynthetic process;cellular ketone metabolic process;cellular metabolic process;cellular process;cofactor metabolic process;lipid metabolic process;metabolic process;organic acid metabolic process;primary metabolic process;small molecule metabolic process;xenobiotic metabolic process	cell part;cytoplasm;cytosol;intracellular membrane-bounded organelle;intracellular organelle;nucleoplasm;organelle	Carbon fixation pathways in prokaryotes;Glycolysis / Gluconeogenesis;Methane metabolism;Propanoate metabolism;Pyruvate metabolism		26.452	25.9344	26.2875	26.3846	25.9567	26.3232	25.4635	25.3475	25.7651	26.3172	25.9928	26.0778
9273	Q9NR19	Acetyl-coenzyme A synthetase, cytoplasmic	ACSS2	S	30	GRARSWSPPPEVS	14-3-3 domain binding motif;Akt kinase substrate motif;Calmodulin-dependent protein kinase II substrate motif;ERK1,2 kinase substrate motif;GSK-3, ERK1, ERK2, CDK5 substrate motif;MAPKAPK1 kinase substrate motif;PKA kinase substrate motif;PKC kinase substrate motif;WW domain binding motif	+	alcohol metabolic process;biosynthetic process;cellular ketone metabolic process;cellular metabolic process;cellular process;cofactor metabolic process;lipid metabolic process;metabolic process;organic acid metabolic process;primary metabolic process;small molecule metabolic process;xenobiotic metabolic process	cell part;cytoplasm;cytosol;intracellular membrane-bounded organelle;intracellular organelle;nucleoplasm;organelle	Carbon fixation pathways in prokaryotes;Glycolysis / Gluconeogenesis;Methane metabolism;Propanoate metabolism;Pyruvate metabolism		28.909	28.7216	28.8032	28.945	28.8449	28.7982	28.1696	28.4271	28.8588	28.5697	28.5434	28.7235
11453	P63261	Actin, cytoplasmic 1;Actin, cytoplasmic 1, N-terminally processed;Actin, cytoplasmic 2;Actin, cytoplasmic 2, N-terminally processed	ACTB	T	201	ERGYSFTTTAERE		+	biological adhesion;biological regulation;cell adhesion;cell junction organization;cellular component assembly;cellular component movement;cellular component organization;cellular process;cytoskeleton organization;homeostatic process;immune system process;locomotion;membrane organization;organelle organization;response to chemical stimulus;response to external stimulus;response to stimulus;respon…	cell part;cytoskeleton;cytosol;extracellular organelle;extracellular space;intracellular membrane-bounded organelle;intracellular non-membrane-bounded organelle;intracellular organelle;macromolecular complex;membrane;nucleus;organelle;plasma membrane;protein complex;vesicle	Adherens junction;Arrhythmogenic right ventricular cardiomyopathy (ARVC);Bacterial invasion of epithelial cells;Dilated cardiomyopathy;Focal adhesion;Hypertrophic cardiomyopathy (HCM);Leukocyte transendothelial migration;Pathogenic Escherichia coli infection;Phagosome;Phototransduction - fly;Regulation of actin cytoskeleton;Shigellosis;Tight junction;Vibrio cholerae infection;Viral myocarditis		23.7458	24.4668	23.3343	23.7773	22.9928	23.9784			23.5139			23.1125
11454	P63261	Actin, cytoplasmic 1;Actin, cytoplasmic 1, N-terminally processed;Actin, cytoplasmic 2;Actin, cytoplasmic 2, N-terminally processed	ACTB	T	202	RGYSFTTTAEREI	Casein kinase II substrate motif	+	biological adhesion;biological regulation;cell adhesion;cell junction organization;cellular component assembly;cellular component movement;cellular component organization;cellular process;cytoskeleton organization;homeostatic process;immune system process;locomotion;membrane organization;organelle organization;response to chemical stimulus;response to external stimulus;response to stimulus;respon…	cell part;cytoskeleton;cytosol;extracellular organelle;extracellular space;intracellular membrane-bounded organelle;intracellular non-membrane-bounded organelle;intracellular organelle;macromolecular complex;membrane;nucleus;organelle;plasma membrane;protein complex;vesicle	Adherens junction;Arrhythmogenic right ventricular cardiomyopathy (ARVC);Bacterial invasion of epithelial cells;Dilated cardiomyopathy;Focal adhesion;Hypertrophic cardiomyopathy (HCM);Leukocyte transendothelial migration;Pathogenic Escherichia coli infection;Phagosome;Phototransduction - fly;Regulation of actin cytoskeleton;Shigellosis;Tight junction;Vibrio cholerae infection;Viral myocarditis		22.7825	23.9646	23.2616	23.9246	24.4156	24.4323			22.0148			22.5944
4892	P63261	Actin, cytoplasmic 1;Actin, cytoplasmic 1, N-terminally processed;Actin, cytoplasmic 2;Actin, cytoplasmic 2, N-terminally processed;Actin, alpha cardiac muscle 1;Actin, alpha skeletal muscle;Actin, aortic smooth muscle;Actin, gamma-enteric smooth muscle	ACTB	S	323	ITALAPSTMKIKI	DNA dependent Protein kinase substrate motif	+	biological adhesion;biological regulation;cell adhesion;cell junction organization;cellular component assembly;cellular component movement;cellular component organization;cellular process;cytoskeleton organization;homeostatic process;immune system process;locomotion;membrane organization;organelle organization;response to chemical stimulus;response to external stimulus;response to stimulus;respon…	cell part;cytoskeleton;cytosol;extracellular organelle;extracellular space;intracellular membrane-bounded organelle;intracellular non-membrane-bounded organelle;intracellular organelle;macromolecular complex;membrane;nucleus;organelle;plasma membrane;protein complex;vesicle	Adherens junction;Arrhythmogenic right ventricular cardiomyopathy (ARVC);Bacterial invasion of epithelial cells;Dilated cardiomyopathy;Focal adhesion;Hypertrophic cardiomyopathy (HCM);Leukocyte transendothelial migration;Pathogenic Escherichia coli infection;Phagosome;Phototransduction - fly;Regulation of actin cytoskeleton;Shigellosis;Tight junction;Vibrio cholerae infection;Viral myocarditis		26.1888	25.4758	26.2208	25.9874	25.9733	26.3724	25.411	24.6868	25.3868	25.9767	25.7087	25.3122
11451	P63261	Actin, cytoplasmic 1;Actin, cytoplasmic 1, N-terminally processed;Actin, cytoplasmic 2;Actin, cytoplasmic 2, N-terminally processed;Actin, alpha cardiac muscle 1;Actin, alpha skeletal muscle;Actin, aortic smooth muscle;Actin, gamma-enteric smooth muscle	ACTB	T	318	RMQKEITALAPST	Calmodulin-dependent protein kinase II substrate motif;Chk1 kinase substrate motif;G protein-coupled receptor kinase 1 substrate motif;PKA kinase substrate motif;PKC kinase substrate motif	+	biological adhesion;biological regulation;cell adhesion;cell junction organization;cellular component assembly;cellular component movement;cellular component organization;cellular process;cytoskeleton organization;homeostatic process;immune system process;locomotion;membrane organization;organelle organization;response to chemical stimulus;response to external stimulus;response to stimulus;respon…	cell part;cytoskeleton;cytosol;extracellular organelle;extracellular space;intracellular membrane-bounded organelle;intracellular non-membrane-bounded organelle;intracellular organelle;macromolecular complex;membrane;nucleus;organelle;plasma membrane;protein complex;vesicle	Adherens junction;Arrhythmogenic right ventricular cardiomyopathy (ARVC);Bacterial invasion of epithelial cells;Dilated cardiomyopathy;Focal adhesion;Hypertrophic cardiomyopathy (HCM);Leukocyte transendothelial migration;Pathogenic Escherichia coli infection;Phagosome;Phototransduction - fly;Regulation of actin cytoskeleton;Shigellosis;Tight junction;Vibrio cholerae infection;Viral myocarditis		22.005	24.5808	23.0931	22.8896	24.1657						22.8332
4893	P63261	Actin, cytoplasmic 1;Actin, cytoplasmic 1, N-terminally processed;POTE ankyrin domain family member E;POTE ankyrin domain family member F;POTE ankyrin domain family member I;POTE ankyrin domain family member J;Putative beta-actin-like protein 3;Putative beta-actin-like protein 3, N-terminally processed;Actin, cytoplasmic 2;Actin, cytoplasmic 2, N-terminally processed	ACTB	S	368	YDESGPSIVHRKC	DNA dependent Protein kinase substrate motif	+	biological adhesion;biological regulation;cell adhesion;cell junction organization;cellular component assembly;cellular component movement;cellular component organization;cellular process;cytoskeleton organization;homeostatic process;immune system process;locomotion;membrane organization;organelle organization;response to chemical stimulus;response to external stimulus;response to stimulus;respon…	cell part;cytoskeleton;cytosol;extracellular organelle;extracellular space;intracellular membrane-bounded organelle;intracellular non-membrane-bounded organelle;intracellular organelle;macromolecular complex;membrane;nucleus;organelle;plasma membrane;protein complex;vesicle	Adherens junction;Arrhythmogenic right ventricular cardiomyopathy (ARVC);Bacterial invasion of epithelial cells;Dilated cardiomyopathy;Focal adhesion;Hypertrophic cardiomyopathy (HCM);Leukocyte transendothelial migration;Pathogenic Escherichia coli infection;Phagosome;Phototransduction - fly;Regulation of actin cytoskeleton;Shigellosis;Tight junction;Vibrio cholerae infection;Viral myocarditis		23.1621	23.3795	24.0435	22.9949		22.7498	20.0293	21.6659	23.2164	22.9322		22.997
4894	P63261	Actin, cytoplasmic 1;Actin, cytoplasmic 1, N-terminally processed;POTE ankyrin domain family member E;POTE ankyrin domain family member F;Putative beta-actin-like protein 3;Putative beta-actin-like protein 3, N-terminally processed;Actin, cytoplasmic 2;Actin, cytoplasmic 2, N-terminally processed;Actin, alpha cardiac muscle 1;Actin, alpha skeletal muscle;Actin, aortic smooth muscle;Actin, gamma-e…	ACTB	S	239	SSSLEKSYELPDG	Casein kinase II substrate motif;G protein-coupled receptor kinase 1 substrate motif;MAPKAPK2 kinase substrate motif	+	biological adhesion;biological regulation;cell adhesion;cell junction organization;cellular component assembly;cellular component movement;cellular component organization;cellular process;cytoskeleton organization;homeostatic process;immune system process;locomotion;membrane organization;organelle organization;response to chemical stimulus;response to external stimulus;response to stimulus;respon…	cell part;cytoskeleton;cytosol;extracellular organelle;extracellular space;intracellular membrane-bounded organelle;intracellular non-membrane-bounded organelle;intracellular organelle;macromolecular complex;membrane;nucleus;organelle;plasma membrane;protein complex;vesicle	Adherens junction;Arrhythmogenic right ventricular cardiomyopathy (ARVC);Bacterial invasion of epithelial cells;Dilated cardiomyopathy;Focal adhesion;Hypertrophic cardiomyopathy (HCM);Leukocyte transendothelial migration;Pathogenic Escherichia coli infection;Phagosome;Phototransduction - fly;Regulation of actin cytoskeleton;Shigellosis;Tight junction;Vibrio cholerae infection;Viral myocarditis		26.3901	25.529	25.1694	25.9425	26.4202	25.4492	26.1613	26.3475	26.5209	25.9726	26.02	26.8325			+
2112	P63261	Actin, cytoplasmic 1;Actin, cytoplasmic 1, N-terminally processed;Actin, cytoplasmic 2;Actin, cytoplasmic 2, N-terminally processed;Actin, alpha cardiac muscle 1;Actin, alpha skeletal muscle;Actin, aortic smooth muscle;Actin, gamma-enteric smooth muscle	ACTG2	S	60	VGDEAQSKRGILT	Casein kinase I substrate motif;PKA kinase substrate motif;PKC kinase substrate motif	+	biological adhesion;biological regulation;cell adhesion;cell junction organization;cellular component assembly;cellular component movement;cellular component organization;cellular process;cytoskeleton organization;homeostatic process;immune system process;locomotion;membrane organization;organelle organization;response to chemical stimulus;response to external stimulus;response to stimulus;respon…	cell part;cytoskeleton;cytosol;extracellular organelle;extracellular space;intracellular membrane-bounded organelle;intracellular non-membrane-bounded organelle;intracellular organelle;macromolecular complex;membrane;nucleus;organelle;plasma membrane;protein complex;vesicle	Adherens junction;Arrhythmogenic right ventricular cardiomyopathy (ARVC);Bacterial invasion of epithelial cells;Dilated cardiomyopathy;Focal adhesion;Hypertrophic cardiomyopathy (HCM);Leukocyte transendothelial migration;Pathogenic Escherichia coli infection;Phagosome;Phototransduction - fly;Regulation of actin cytoskeleton;Shigellosis;Tight junction;Vibrio cholerae infection;Viral myocarditis		21.9648	21.8892	24.5653	22.2626		24.9322	24.5784	22.5559		23.6197	23.2077	24.3315
2111	P63261	Actin, cytoplasmic 1;Actin, cytoplasmic 1, N-terminally processed;POTE ankyrin domain family member E;POTE ankyrin domain family member F;POTE ankyrin domain family member I;Putative beta-actin-like protein 3;Putative beta-actin-like protein 3, N-terminally processed;Actin, cytoplasmic 2;Actin, cytoplasmic 2, N-terminally processed;Actin, alpha cardiac muscle 1;Actin, alpha skeletal muscle;Actin,…	ACTG2	S	33	PRAVFPSIVGRPR	DNA dependent Protein kinase substrate motif	+	biological adhesion;biological regulation;cell adhesion;cell junction organization;cellular component assembly;cellular component movement;cellular component organization;cellular process;cytoskeleton organization;homeostatic process;immune system process;locomotion;membrane organization;organelle organization;response to chemical stimulus;response to external stimulus;response to stimulus;respon…	cell part;cytoskeleton;cytosol;extracellular organelle;extracellular space;intracellular membrane-bounded organelle;intracellular non-membrane-bounded organelle;intracellular organelle;macromolecular complex;membrane;nucleus;organelle;plasma membrane;protein complex;vesicle	Adherens junction;Arrhythmogenic right ventricular cardiomyopathy (ARVC);Bacterial invasion of epithelial cells;Dilated cardiomyopathy;Focal adhesion;Hypertrophic cardiomyopathy (HCM);Leukocyte transendothelial migration;Pathogenic Escherichia coli infection;Phagosome;Phototransduction - fly;Regulation of actin cytoskeleton;Shigellosis;Tight junction;Vibrio cholerae infection;Viral myocarditis		24.698	26.2249	24.9832	25.5326	25.4902	25.2582	23.11	22.961	24.1512	24.7334	23.7528	23.1804
3643	O96019-2	Actin-like protein 6A	ACTL6A	S	191	EAVREGSPANWKR	14-3-3 domain binding motif;Calmodulin-dependent protein kinase II substrate motif;ERK1,2 kinase substrate motif;GSK-3, ERK1, ERK2, CDK5 substrate motif;PKA kinase substrate motif;PKC epsilon kinase substrate motif;PKC kinase substrate motif;WW domain binding motif		anatomical structure development;biological regulation;biosynthetic process;cellular component organization;cellular metabolic process;cellular nitrogen compound metabolic process;cellular process;chromatin modification;chromatin organization;chromosome organization;developmental process;DNA metabolic process;DNA recombination;DNA repair;histone modification;macromolecule metabolic process;macrom…	cell part;chromatin remodeling complex;DNA helicase complex;intracellular membrane-bounded organelle;intracellular organelle;macromolecular complex;membrane;nucleoplasm;nucleus;organelle;plasma membrane;protein complex			26.9354	26.1782	26.6752	27.1717	27.4167	26.7217	25.8908	25.568	25.0403	25.3089	25.4998	26.2247
1229	C9J7L6	Actin-related protein 8	ACTR8	S	21	TRRIPVSPEQARS	Casein kinase II substrate motif;ERK1,2 kinase substrate motif;G protein-coupled receptor kinase 1 substrate motif;GSK-3, ERK1, ERK2, CDK5 substrate motif;WW domain binding motif						22.1777		23.082	23.4492	23.8137	23.6518			23.4285			23.0079		+
4984	P78536	Disintegrin and metalloproteinase domain-containing protein 17	ADAM17	S	791	SSTAAKSFEDLTD	Casein kinase II substrate motif;Pyruvate dehydrogenase kinase substrate motif	+	anatomical structure development;biological adhesion;biological regulation;cell activation;cell adhesion;cell differentiation;cell motility;cellular component disassembly;cellular component movement;cellular component organization;cellular metabolic process;cellular process;developmental process;extracellular matrix organization;extracellular structure organization;immune system process;locomotio…	cell part;cell surface;cytoplasm;cytoskeleton;intracellular non-membrane-bounded organelle;intracellular organelle;membrane;organelle;plasma membrane	Alzheimer's disease;Epithelial cell signaling in Helicobacter pylori infection;Notch signaling pathway		25.8676	25.1173	25.7389	25.9992	25.8493	25.5921	25.6713	25.2398	25.8659	26.0916	25.9858	26.0259
2502	H7C3I4	Disintegrin and metalloproteinase domain-containing protein 22	ADAM22	S	163	GRPRSNSWQGNLG	14-3-3 domain binding motif;Akt kinase substrate motif;Calmodulin-dependent protein kinase II substrate motif;MAPKAPK1 kinase substrate motif;PKA kinase substrate motif;PKC kinase substrate motif															24.0326	22.7625
5527	Q13443	Disintegrin and metalloproteinase domain-containing protein 9	ADAM9	S	758	SVPRHVSPVTPPR	14-3-3 domain binding motif;Calmodulin-dependent protein kinase II substrate motif;Calmodulin-dependent protein kinase IV substrate motif;Casein kinase II substrate motif;Chk1 kinase substrate motif;ERK1,2 kinase substrate motif;G protein-coupled receptor kinase 1 substrate motif;GSK-3, ERK1, ERK2, CDK5 substrate motif;PKA kinase substrate motif;PKC kinase substrate motif;WW domain binding motif	+	biological adhesion;biological regulation;cell activation;cell adhesion;cell differentiation;cellular component disassembly;cellular component organization;cellular metabolic process;cellular process;developmental process;extracellular matrix organization;extracellular structure organization;immune system process;macromolecule metabolic process;macromolecule modification;metabolic process;multice…	cell part;cell surface;cytoplasm;extracellular organelle;extracellular space;organelle;vesicle			25.186	24.3439	25.0828	25.9053	25.8808	25.8785	25.7328	26.0234	25.6319	26.4288	26.175	25.871
11574	Q13443	Disintegrin and metalloproteinase domain-containing protein 9	ADAM9	T	761	RHVSPVTPPREVP	Cdc2 kinase substrate motif;CDK1,2,4,6 kinase substrate motif;ERK1,2 kinase substrate motif;GSK3, Erk1, Erk2 and CDK5 kinase motif;GSK-3, ERK1, ERK2, CDK5 substrate motif;WW domain binding motif	+	biological adhesion;biological regulation;cell activation;cell adhesion;cell differentiation;cellular component disassembly;cellular component organization;cellular metabolic process;cellular process;developmental process;extracellular matrix organization;extracellular structure organization;immune system process;macromolecule metabolic process;macromolecule modification;metabolic process;multice…	cell part;cell surface;cytoplasm;extracellular organelle;extracellular space;organelle;vesicle			26.6857	27.2372	26.4823	27.0179	26.7225	26.6454	26.2286	26.2766	26.5466	26.7695	26.9516	26.3172
2312	H0Y8Y0	A disintegrin and metalloproteinase with thrombospondin motifs 19	ADAMTS19	S	63	VYRQKRSMEEKVT	Casein kinase II substrate motif;PKA kinase substrate motif;PKC kinase substrate motif						21.9423		22.8384	22.7554	23.151	23.4658
4844	P55265-5	Double-stranded RNA-specific adenosine deaminase	ADAR	S	528	RTMLLLSRSPEAQ	Casein kinase II substrate motif		anatomical structure development;biological regulation;cell differentiation;cellular component assembly;cellular component organization;cellular macromolecular complex assembly;cellular metabolic process;cellular nitrogen compound metabolic process;cellular process;developmental process;embryo development;establishment of localization;immune system process;macromolecular complex assembly;macromol…	cell part;cytoplasm;intracellular membrane-bounded organelle;intracellular non-membrane-bounded organelle;intracellular organelle;membrane;nucleolus;nucleoplasm;nucleus;organelle	Cytosolic DNA-sensing pathway;Measles		26.515	26.041	26.077	26.2055	26.3062	25.0135	23.302	24.0033	24.7358	23.8979	26.3089	24.316
4845	P55265-5	Double-stranded RNA-specific adenosine deaminase	ADAR	S	530	MLLLSRSPEAQPK	Casein kinase II substrate motif;ERK1,2 kinase substrate motif;Growth associated histone HI kinase substrate motif;GSK-3, ERK1, ERK2, CDK5 substrate motif;WW domain binding motif		anatomical structure development;biological regulation;cell differentiation;cellular component assembly;cellular component organization;cellular macromolecular complex assembly;cellular metabolic process;cellular nitrogen compound metabolic process;cellular process;developmental process;embryo development;establishment of localization;immune system process;macromolecular complex assembly;macromol…	cell part;cytoplasm;intracellular membrane-bounded organelle;intracellular non-membrane-bounded organelle;intracellular organelle;membrane;nucleolus;nucleoplasm;nucleus;organelle	Cytosolic DNA-sensing pathway;Measles		26.6102	26.4562	25.6482	26.7977	26.7559	26.7032	24.427	25.0567	24.5291	26.2223	25.5181	25.1608
4985	P78563-6	Double-stranded RNA-specific editase 1	ADARB1	S	26	RNLDNVSPKDGST	Casein kinase I substrate motif;Casein kinase II substrate motif;ERK1,2 kinase substrate motif;Growth associated histone HI kinase substrate motif;GSK-3, ERK1, ERK2, CDK5 substrate motif;PKA kinase substrate motif;PKC kinase substrate motif;Pyruvate dehydrogenase kinase substrate motif;WW domain binding motif		biological regulation;cellular metabolic process;cellular nitrogen compound metabolic process;cellular process;immune system process;macromolecule metabolic process;macromolecule modification;metabolic process;mRNA metabolic process;mRNA processing;multi-organism process;nitrogen compound metabolic process;nucleobase-containing compound metabolic process;primary metabolic process;regulation of ce…	cell part;cytoplasm;intracellular membrane-bounded organelle;intracellular non-membrane-bounded organelle;intracellular organelle;nucleolus;nucleoplasm;nucleus;organelle			26.2707	24.8886	26.4773	26.7296	26.156	26.7579	25.815	25.6209	25.9695	25.7889	26.0099	25.9574
430	H7C1A6	Adenylate cyclase type 3	ADCY3	S	281	ASSKSSSPALIET	ERK1,2 kinase substrate motif;GSK-3, ERK1, ERK2, CDK5 substrate motif;MAPKAPK2 kinase substrate motif;MDC1 BRCT domain binding motif;PKA kinase substrate motif;PKC kinase substrate motif;Plk1 PBD domain binding motif;WW domain binding motif		biological regulation;biosynthetic process;cellular metabolic process;cellular nitrogen compound metabolic process;cellular process;metabolic process;nitrogen compound metabolic process;nucleobase-containing compound metabolic process;nucleobase-containing small molecule metabolic process;nucleotide metabolic process;primary metabolic process;response to stimulus;signal transduction;small molecul…						23.0012
3057	O43306-2	Adenylate cyclase type 6	ADCY6	S	576	QRTRANSMEGLMP	14-3-3 domain binding motif;Akt kinase substrate motif;Calmodulin-dependent protein kinase II substrate motif;Casein kinase II substrate motif;MAPKAPK1 kinase substrate motif;p70 Ribosomal S6 kinase substrate motif;PKA kinase substrate motif;PKC kinase substrate motif		biological regulation;biosynthetic process;cell communication;cell-cell signaling;cellular metabolic process;cellular nitrogen compound metabolic process;cellular process;energy reserve metabolic process;establishment of localization;fluid transport;generation of precursor metabolites and energy;heterocycle metabolic process;homeostatic process;immune system process;metabolic process;multicellula…	cell part;cell projection;cilium;membrane;plasma membrane	Bile secretion;Chemokine signaling pathway;Dilated cardiomyopathy;Endocrine and other factor-regulated calcium reabsorption;Gap junction;Gastric acid secretion;GnRH signaling pathway;Melanogenesis;Oocyte meiosis;Pancreatic secretion;Progesterone-mediated oocyte maturation;Purine metabolism;Salivary secretion;Taste transduction;Vascular smooth muscle contraction;Vasopressin-regulated water reabsor…		25.2256	25.2704	25.0791	24.9315	25.0011	24.8995	24.3747	25.5006	25.8134	25.2117	25.0464	25.2065
3058	O43306-2	Adenylate cyclase type 6	ADCY6	S	54	RDAEPPSPTPAGP	Casein kinase I substrate motif;Casein kinase II substrate motif;DNA dependent Protein kinase substrate motif;ERK1,2 kinase substrate motif;G protein-coupled receptor kinase 1 substrate motif;GSK-3, ERK1, ERK2, CDK5 substrate motif;WW domain binding motif		biological regulation;biosynthetic process;cell communication;cell-cell signaling;cellular metabolic process;cellular nitrogen compound metabolic process;cellular process;energy reserve metabolic process;establishment of localization;fluid transport;generation of precursor metabolites and energy;heterocycle metabolic process;homeostatic process;immune system process;metabolic process;multicellula…	cell part;cell projection;cilium;membrane;plasma membrane	Bile secretion;Chemokine signaling pathway;Dilated cardiomyopathy;Endocrine and other factor-regulated calcium reabsorption;Gap junction;Gastric acid secretion;GnRH signaling pathway;Melanogenesis;Oocyte meiosis;Pancreatic secretion;Progesterone-mediated oocyte maturation;Purine metabolism;Salivary secretion;Taste transduction;Vascular smooth muscle contraction;Vasopressin-regulated water reabsor…		23.5793			25.4508	25.2444	25.3925	24.5736	24.9168	25.129		23.9614	24.9705
3208	O60503	Adenylate cyclase type 9	ADCY9	S	610	RGQGTASSGNVSD		+	biological regulation;cell communication;cell-cell signaling;cellular metabolic process;cellular process;energy reserve metabolic process;establishment of localization;fluid transport;generation of precursor metabolites and energy;homeostatic process;immune system process;metabolic process;multicellular organismal process;regulation of body fluid levels;regulation of protein modification process;…	cell part;membrane;plasma membrane	Bile secretion;Calcium signaling pathway;Chemokine signaling pathway;Dilated cardiomyopathy;Endocrine and other factor-regulated calcium reabsorption;Gap junction;Gastric acid secretion;GnRH signaling pathway;Melanogenesis;Oocyte meiosis;Pancreatic secretion;Progesterone-mediated oocyte maturation;Purine metabolism;Salivary secretion;Vascular smooth muscle contraction;Vasopressin-regulated water …							22.4238
3209	O60503	Adenylate cyclase type 9	ADCY9	S	1259	QHQLSISPDIRVQ	ERK1,2 kinase substrate motif;GSK-3, ERK1, ERK2, CDK5 substrate motif;WW domain binding motif	+	biological regulation;cell communication;cell-cell signaling;cellular metabolic process;cellular process;energy reserve metabolic process;establishment of localization;fluid transport;generation of precursor metabolites and energy;homeostatic process;immune system process;metabolic process;multicellular organismal process;regulation of body fluid levels;regulation of protein modification process;…	cell part;membrane;plasma membrane	Bile secretion;Calcium signaling pathway;Chemokine signaling pathway;Dilated cardiomyopathy;Endocrine and other factor-regulated calcium reabsorption;Gap junction;Gastric acid secretion;GnRH signaling pathway;Melanogenesis;Oocyte meiosis;Pancreatic secretion;Progesterone-mediated oocyte maturation;Purine metabolism;Salivary secretion;Vascular smooth muscle contraction;Vasopressin-regulated water …		24.4647	24.3176	23.5661	24.231	24.3559	24.1734			24.0692		24.724	23.0602
4333	P35611	Alpha-adducin	ADD1	S	12	RAAVVTSPPPTTA	ERK1,2 kinase substrate motif;G protein-coupled receptor kinase 1 substrate motif;GSK-3, ERK1, ERK2, CDK5 substrate motif;WW domain binding motif	+	anatomical structure morphogenesis;biological regulation;cell communication;cell death;cell differentiation;cell morphogenesis;cellular component assembly;cellular component disassembly;cellular component morphogenesis;cellular component organization;cellular homeostasis;cellular metabolic process;cellular process;cytoskeleton organization;death;developmental process;embryo development;establishm…	cell part;cell projection;cytoskeleton;cytosol;F-actin capping protein complex;intracellular membrane-bounded organelle;intracellular non-membrane-bounded organelle;intracellular organelle;macromolecular complex;membrane;neuron projection;nucleoplasm;nucleus;organelle;plasma membrane;protein complex			21.1182		23.3843	24.8291	25.0415	26.3805	22.7263	22.5749	21.5984		21.8678	24.9354		+
4335	P35611	Alpha-adducin	ADD1	S	586	ERKQKGSEENLDE	Casein kinase II substrate motif;G protein-coupled receptor kinase 1 substrate motif;PKA kinase substrate motif;PKC kinase substrate motif	+	anatomical structure morphogenesis;biological regulation;cell communication;cell death;cell differentiation;cell morphogenesis;cellular component assembly;cellular component disassembly;cellular component morphogenesis;cellular component organization;cellular homeostasis;cellular metabolic process;cellular process;cytoskeleton organization;death;developmental process;embryo development;establishm…	cell part;cell projection;cytoskeleton;cytosol;F-actin capping protein complex;intracellular membrane-bounded organelle;intracellular non-membrane-bounded organelle;intracellular organelle;macromolecular complex;membrane;neuron projection;nucleoplasm;nucleus;organelle;plasma membrane;protein complex									21.4659	22.8684		23.9332	23.6979	22.8348
4336	P35611	Alpha-adducin	ADD1	S	358	KSRSPGSPVGEGT	ERK1,2 kinase substrate motif;GSK-3, ERK1, ERK2, CDK5 substrate motif;WW domain binding motif	+	anatomical structure morphogenesis;biological regulation;cell communication;cell death;cell differentiation;cell morphogenesis;cellular component assembly;cellular component disassembly;cellular component morphogenesis;cellular component organization;cellular homeostasis;cellular metabolic process;cellular process;cytoskeleton organization;death;developmental process;embryo development;establishm…	cell part;cell projection;cytoskeleton;cytosol;F-actin capping protein complex;intracellular membrane-bounded organelle;intracellular non-membrane-bounded organelle;intracellular organelle;macromolecular complex;membrane;neuron projection;nucleoplasm;nucleus;organelle;plasma membrane;protein complex			27.4301	26.3233	27.7213	28.0548	26.43	28.1679	27.34	23.9666	25.974	27.153	25.9302	26.6532
4337	P35611	Alpha-adducin	ADD1	S	465	EGQNGSSPKSKTK	Casein kinase II substrate motif;ERK1,2 kinase substrate motif;Growth associated histone HI kinase substrate motif;GSK-3, ERK1, ERK2, CDK5 substrate motif;MDC1 BRCT domain binding motif;PKA kinase substrate motif;PKC kinase substrate motif;Plk1 PBD domain binding motif;WW domain binding motif	+	anatomical structure morphogenesis;biological regulation;cell communication;cell death;cell differentiation;cell morphogenesis;cellular component assembly;cellular component disassembly;cellular component morphogenesis;cellular component organization;cellular homeostasis;cellular metabolic process;cellular process;cytoskeleton organization;death;developmental process;embryo development;establishm…	cell part;cell projection;cytoskeleton;cytosol;F-actin capping protein complex;intracellular membrane-bounded organelle;intracellular non-membrane-bounded organelle;intracellular organelle;macromolecular complex;membrane;neuron projection;nucleoplasm;nucleus;organelle;plasma membrane;protein complex			28.6266	27.6543	28.1416	28.4112	28.7525	27.8481	28.0388	28.1186	28.025	28.3173	28.0512	28.5593	+
4334	P35611	Alpha-adducin;Beta-adducin;Gamma-adducin	ADD1	S	726	KKFRTPSFLKKSK	14-3-3 domain binding motif;Akt kinase substrate motif;AMP-activated protein kinase 2 substrate motif;Calmodulin-dependent protein kinase II substrate motif;DNA dependent Protein kinase substrate motif;MAPKAPK1 kinase substrate motif;PKA kinase substrate motif;PKC kinase substrate motif	+	anatomical structure morphogenesis;biological regulation;cell communication;cell death;cell differentiation;cell morphogenesis;cellular component assembly;cellular component disassembly;cellular component morphogenesis;cellular component organization;cellular homeostasis;cellular metabolic process;cellular process;cytoskeleton organization;death;developmental process;embryo development;establishm…	cell part;cell projection;cytoskeleton;cytosol;F-actin capping protein complex;intracellular membrane-bounded organelle;intracellular non-membrane-bounded organelle;intracellular organelle;macromolecular complex;membrane;neuron projection;nucleoplasm;nucleus;organelle;plasma membrane;protein complex			27.5716	28.6188	27.7703	27.8191	27.9335	27.3602	25.901	25.4998	26.8315	26.8859	26.8581	25.6039
4338	P35612	Beta-adducin	ADD2	S	693	VTSGPMSPEGSPS	Casein kinase II substrate motif;ERK1,2 kinase substrate motif;G protein-coupled receptor kinase 1 substrate motif;GSK3 kinase substrate motif;GSK-3, ERK1, ERK2, CDK5 substrate motif;MAPKAPK2 kinase substrate motif;WW domain binding motif	+	anatomical structure development;biological regulation;cellular component assembly;cellular component organization;cellular process;cytoskeleton organization;developmental process;establishment of localization;macromolecular complex assembly;organelle organization;protein complex assembly;regulation of organelle organization;transmembrane transport;transport	cell part;cytoplasmic membrane-bounded vesicle;cytosol;F-actin capping protein complex;intracellular membrane-bounded organelle;intracellular organelle;macromolecular complex;membrane;organelle;plasma membrane;protein complex;vesicle			24.7764		25.0245	25.5776	25.7138	25.486	25.5896	25.5551	24.5062	25.4857	24.6385	24.4215
4339	P35612	Beta-adducin	ADD2	S	697	PMSPEGSPSKSPS	Casein kinase II substrate motif;Cdc2 kinase substrate motif;CDK kinase substrate motif;CDK1,2,4,6 kinase substrate motif;ERK1,2 kinase substrate motif;G protein-coupled receptor kinase 1 substrate motif;GSK3 kinase substrate motif;GSK-3, ERK1, ERK2, CDK5 substrate motif;MAPKAPK2 kinase substrate motif;WW domain binding motif	+	anatomical structure development;biological regulation;cellular component assembly;cellular component organization;cellular process;cytoskeleton organization;developmental process;establishment of localization;macromolecular complex assembly;organelle organization;protein complex assembly;regulation of organelle organization;transmembrane transport;transport	cell part;cytoplasmic membrane-bounded vesicle;cytosol;F-actin capping protein complex;intracellular membrane-bounded organelle;intracellular organelle;macromolecular complex;membrane;organelle;plasma membrane;protein complex;vesicle			24.7764		24.7156	25.5806	25.5806	25.8157	26.0248	25.9381	25.4591	26.1109	25.6093	25.9228
4341	P35612	Beta-adducin	ADD2	S	701	EGSPSKSPSKKKK	Casein kinase II substrate motif;Cdc2 kinase substrate motif;CDK kinase substrate motif;CDK1,2,4,6 kinase substrate motif;ERK1,2 kinase substrate motif;Growth associated histone HI kinase substrate motif;GSK-3, ERK1, ERK2, CDK5 substrate motif;MAPKAPK2 kinase substrate motif;WW domain binding motif	+	anatomical structure development;biological regulation;cellular component assembly;cellular component organization;cellular process;cytoskeleton organization;developmental process;establishment of localization;macromolecular complex assembly;organelle organization;protein complex assembly;regulation of organelle organization;transmembrane transport;transport	cell part;cytoplasmic membrane-bounded vesicle;cytosol;F-actin capping protein complex;intracellular membrane-bounded organelle;intracellular organelle;macromolecular complex;membrane;organelle;plasma membrane;protein complex;vesicle			24.7764		24.7156	25.5806	25.5806	25.2008	26.0248	25.9381	25.4591	25.4857	25.6093	25.9228			+
4343	P35612	Beta-adducin	ADD2	S	613	KEAETKSPLVSPS	Casein kinase I substrate motif;ERK1,2 kinase substrate motif;G protein-coupled receptor kinase 1 substrate motif;Growth associated histone HI kinase substrate motif;GSK3 kinase substrate motif;GSK-3, ERK1, ERK2, CDK5 substrate motif;WW domain binding motif	+	anatomical structure development;biological regulation;cellular component assembly;cellular component organization;cellular process;cytoskeleton organization;developmental process;establishment of localization;macromolecular complex assembly;organelle organization;protein complex assembly;regulation of organelle organization;transmembrane transport;transport	cell part;cytoplasmic membrane-bounded vesicle;cytosol;F-actin capping protein complex;intracellular membrane-bounded organelle;intracellular organelle;macromolecular complex;membrane;organelle;plasma membrane;protein complex;vesicle			23.6727	22.9873	24.4092	20.9425	23.5746	22.5876	23.9639			22.204		24.6527
4344	P35612	Beta-adducin	ADD2	S	617	TKSPLVSPSKSLE	Casein kinase II substrate motif;Cdc2 kinase substrate motif;CDK kinase substrate motif;CDK1,2,4,6 kinase substrate motif;ERK1,2 kinase substrate motif;G protein-coupled receptor kinase 1 substrate motif;GSK3 kinase substrate motif;GSK-3, ERK1, ERK2, CDK5 substrate motif;MAPKAPK2 kinase substrate motif;WW domain binding motif	+	anatomical structure development;biological regulation;cellular component assembly;cellular component organization;cellular process;cytoskeleton organization;developmental process;establishment of localization;macromolecular complex assembly;organelle organization;protein complex assembly;regulation of organelle organization;transmembrane transport;transport	cell part;cytoplasmic membrane-bounded vesicle;cytosol;F-actin capping protein complex;intracellular membrane-bounded organelle;intracellular organelle;macromolecular complex;membrane;organelle;plasma membrane;protein complex;vesicle			23.9321	22.9873	24.4092	20.9425	25.0303	22.5876	23.9639			24.8514		24.6527
4345	P35612	Beta-adducin	ADD2	S	592	APEEPGSPAKSAP	Casein kinase I substrate motif;Cdc2 kinase substrate motif;CDK kinase substrate motif;CDK1,2,4,6 kinase substrate motif;ERK1,2 kinase substrate motif;G protein-coupled receptor kinase 1 substrate motif;GSK3 kinase substrate motif;GSK-3, ERK1, ERK2, CDK5 substrate motif;WW domain binding motif	+	anatomical structure development;biological regulation;cellular component assembly;cellular component organization;cellular process;cytoskeleton organization;developmental process;establishment of localization;macromolecular complex assembly;organelle organization;protein complex assembly;regulation of organelle organization;transmembrane transport;transport	cell part;cytoplasmic membrane-bounded vesicle;cytosol;F-actin capping protein complex;intracellular membrane-bounded organelle;intracellular organelle;macromolecular complex;membrane;organelle;plasma membrane;protein complex;vesicle			25.1372	22.7898	24.8753	27.4684	24.9579	27.9097	25.0509	24.9189	26.1025	25.709	24.5763	23.9815		+
4346	P35612	Beta-adducin	ADD2	S	596	PGSPAKSAPASPV	G protein-coupled receptor kinase 1 substrate motif;GSK3 kinase substrate motif;MAPKAPK2 kinase substrate motif	+	anatomical structure development;biological regulation;cellular component assembly;cellular component organization;cellular process;cytoskeleton organization;developmental process;establishment of localization;macromolecular complex assembly;organelle organization;protein complex assembly;regulation of organelle organization;transmembrane transport;transport	cell part;cytoplasmic membrane-bounded vesicle;cytosol;F-actin capping protein complex;intracellular membrane-bounded organelle;intracellular organelle;macromolecular complex;membrane;organelle;plasma membrane;protein complex;vesicle			25.1372	22.7898	24.8753	25.866	25.4508	26.2561	25.0509	24.9189		26.0514	24.5763	24.6411		+
4347	P35612	Beta-adducin	ADD2	S	600	AKSAPASPVQSPA	ERK1,2 kinase substrate motif;G protein-coupled receptor kinase 1 substrate motif;GSK3 kinase substrate motif;GSK-3, ERK1, ERK2, CDK5 substrate motif;MAPKAPK2 kinase substrate motif;WW domain binding motif	+	anatomical structure development;biological regulation;cellular component assembly;cellular component organization;cellular process;cytoskeleton organization;developmental process;establishment of localization;macromolecular complex assembly;organelle organization;protein complex assembly;regulation of organelle organization;transmembrane transport;transport	cell part;cytoplasmic membrane-bounded vesicle;cytosol;F-actin capping protein complex;intracellular membrane-bounded organelle;intracellular organelle;macromolecular complex;membrane;organelle;plasma membrane;protein complex;vesicle			25.1372	22.7898	24.8753	25.866	25.4508	26.2561	25.0509	24.9189		26.0514	24.5763	24.6411		+
4348	P35612	Beta-adducin	ADD2	S	604	PASPVQSPAKEAE	Cdc2 kinase substrate motif;CDK kinase substrate motif;CDK1,2,4,6 kinase substrate motif;ERK1,2 kinase substrate motif;GSK-3, ERK1, ERK2, CDK5 substrate motif;MAPKAPK2 kinase substrate motif;WW domain binding motif	+	anatomical structure development;biological regulation;cellular component assembly;cellular component organization;cellular process;cytoskeleton organization;developmental process;establishment of localization;macromolecular complex assembly;organelle organization;protein complex assembly;regulation of organelle organization;transmembrane transport;transport	cell part;cytoplasmic membrane-bounded vesicle;cytosol;F-actin capping protein complex;intracellular membrane-bounded organelle;intracellular organelle;macromolecular complex;membrane;organelle;plasma membrane;protein complex;vesicle			22.1732			22.5636						24.0794
11346	P35612	Beta-adducin	ADD2	T	611	PAKEAETKSPLVS	b-Adrenergic Receptor kinase substrate motif;Casein kinase I substrate motif;PKA kinase substrate motif	+	anatomical structure development;biological regulation;cellular component assembly;cellular component organization;cellular process;cytoskeleton organization;developmental process;establishment of localization;macromolecular complex assembly;organelle organization;protein complex assembly;regulation of organelle organization;transmembrane transport;transport	cell part;cytoplasmic membrane-bounded vesicle;cytosol;F-actin capping protein complex;intracellular membrane-bounded organelle;intracellular organelle;macromolecular complex;membrane;organelle;plasma membrane;protein complex;vesicle			20.9506				24.5681					24.7021
9668	Q9UEY8	Gamma-adducin	ADD3	S	673	KIEEVLSPEGSPS	Casein kinase I substrate motif;Casein kinase II substrate motif;ERK1,2 kinase substrate motif;G protein-coupled receptor kinase 1 substrate motif;GSK3 kinase substrate motif;GSK-3, ERK1, ERK2, CDK5 substrate motif;WW domain binding motif	+	cellular process;establishment of localization;transmembrane transport;transport	cell cortex;cell part;chromosome;cytoplasm;cytoskeleton;cytosol;intracellular non-membrane-bounded organelle;intracellular organelle;membrane;nuclear chromosome;nucleoplasm;organelle;plasma membrane			26.6923	25.7363	27.1177	27.09	27.0296	27.5153	27.2976	27.1518	26.8802	27.4347	26.7133	26.9825			+
9669	Q9UEY8	Gamma-adducin	ADD3	S	677	VLSPEGSPSKSPS	Casein kinase II substrate motif;Cdc2 kinase substrate motif;CDK kinase substrate motif;CDK1,2,4,6 kinase substrate motif;ERK1,2 kinase substrate motif;G protein-coupled receptor kinase 1 substrate motif;GSK3 kinase substrate motif;GSK-3, ERK1, ERK2, CDK5 substrate motif;MAPKAPK2 kinase substrate motif;WW domain binding motif	+	cellular process;establishment of localization;transmembrane transport;transport	cell cortex;cell part;chromosome;cytoplasm;cytoskeleton;cytosol;intracellular non-membrane-bounded organelle;intracellular organelle;membrane;nuclear chromosome;nucleoplasm;organelle;plasma membrane			27.6913	26.8581	27.8975	27.9533	27.8114	28.2946	28.0347	27.8148	27.8746	28.2045	27.7454	27.8094		+
9671	Q9UEY8	Gamma-adducin	ADD3	S	681	EGSPSKSPSKKKK	Casein kinase II substrate motif;Cdc2 kinase substrate motif;CDK kinase substrate motif;CDK1,2,4,6 kinase substrate motif;ERK1,2 kinase substrate motif;Growth associated histone HI kinase substrate motif;GSK-3, ERK1, ERK2, CDK5 substrate motif;MAPKAPK2 kinase substrate motif;WW domain binding motif	+	cellular process;establishment of localization;transmembrane transport;transport	cell cortex;cell part;chromosome;cytoplasm;cytoskeleton;cytosol;intracellular non-membrane-bounded organelle;intracellular organelle;membrane;nuclear chromosome;nucleoplasm;organelle;plasma membrane			28.8885	28.5285	29.0211	29.2976	29.1422	29.2391	29.0018	28.7627	28.6444	29.2934	28.4896	28.8965	+
9673	Q9UEY8	Gamma-adducin	ADD3	S	42	IRERNMSPDLRQD	14-3-3 domain binding motif;Akt kinase substrate motif;AMP-activated protein kinase 2 substrate motif;Calmodulin-dependent protein kinase II substrate motif;ERK1,2 kinase substrate motif;GSK-3, ERK1, ERK2, CDK5 substrate motif;MAPKAPK1 kinase substrate motif;PKA kinase substrate motif;PKC kinase substrate motif;WW domain binding motif	+	cellular process;establishment of localization;transmembrane transport;transport	cell cortex;cell part;chromosome;cytoplasm;cytoskeleton;cytosol;intracellular non-membrane-bounded organelle;intracellular organelle;membrane;nuclear chromosome;nucleoplasm;organelle;plasma membrane			22.8651		24.2921	23.6706		23.456	22.8908	23.6795	23.8904		23.8627	22.9139
12222	Q9UEY8	Gamma-adducin	ADD3	T	12	SQGVITTPPPPSM	G protein-coupled receptor kinase 1 substrate motif;GSK-3, ERK1, ERK2, CDK5 substrate motif;WW domain binding motif	+	cellular process;establishment of localization;transmembrane transport;transport	cell cortex;cell part;chromosome;cytoplasm;cytoskeleton;cytosol;intracellular non-membrane-bounded organelle;intracellular organelle;membrane;nuclear chromosome;nucleoplasm;organelle;plasma membrane			25.4765	25.4731	25.5634	26.0075	25.7884	25.8307			24.6858	24.4491	24.6603	24.7639
10852	E5RG74	Brain-specific angiogenesis inhibitor 1	ADGRB1	T	646	RNIQMMTREHLAK			biological regulation	cell part;membrane;plasma membrane
7331	Q8IWW8-4	Hydroxyacid-oxoacid transhydrogenase, mitochondrial	ADHFE1	S	127	GKGKPVSVPLKPL	Phosphorylase kinase substrate motif;PKA kinase substrate motif;PKC kinase substrate motif		cellular ketone metabolic process;cellular metabolic process;cellular process;establishment of localization;hydrogen transport;metabolic process;organic acid metabolic process;small molecule metabolic process;transport	cell part;intracellular membrane-bounded organelle;intracellular organelle;mitochondrion;organelle			24.3579	25.5676	24.3342	25.4869	25.027	24.4951	21.6149	23.9653	23.821		24.4107	24.6109	+
8982	Q9H2P0	Activity-dependent neuroprotector homeobox protein	ADNP	S	953	KLMHNASDSEVDQ	AMP-activated protein kinase substrate motif;Casein kinase II substrate motif;HMGCoA Reductase kinase substrate motif	+	biological regulation;biosynthetic process;cellular metabolic process;cellular nitrogen compound metabolic process;cellular process;macromolecule metabolic process;metabolic process;nitrogen compound metabolic process;nucleobase-containing compound metabolic process;primary metabolic process;RNA metabolic process	cell part;extracellular space;intracellular membrane-bounded organelle;intracellular organelle;nucleus;organelle			25.7754	24.7096	25.9904	25.5373	25.0823	25.2871	24.424	24.5616	24.6343	24.7708		24.9601
8983	Q9H2P0	Activity-dependent neuroprotector homeobox protein	ADNP	S	955	MHNASDSEVDQDD	b-Adrenergic Receptor kinase substrate motif;Casein kinase II substrate motif;G protein-coupled receptor kinase 1 substrate motif;Pyruvate dehydrogenase kinase substrate motif	+	biological regulation;biosynthetic process;cellular metabolic process;cellular nitrogen compound metabolic process;cellular process;macromolecule metabolic process;metabolic process;nitrogen compound metabolic process;nucleobase-containing compound metabolic process;primary metabolic process;RNA metabolic process	cell part;extracellular space;intracellular membrane-bounded organelle;intracellular organelle;nucleus;organelle			26.1009	24.5632	25.3236	26.058	26.4856	25.2871	24.424	25.3105	24.6343	24.7708	25.9876	25.3214	+
8984	Q9H2P0	Activity-dependent neuroprotector homeobox protein	ADNP	S	709	PSRLNQSPSLAPV	Casein kinase II substrate motif;ERK1,2 kinase substrate motif;G protein-coupled receptor kinase 1 substrate motif;GSK-3, ERK1, ERK2, CDK5 substrate motif;WW domain binding motif	+	biological regulation;biosynthetic process;cellular metabolic process;cellular nitrogen compound metabolic process;cellular process;macromolecule metabolic process;metabolic process;nitrogen compound metabolic process;nucleobase-containing compound metabolic process;primary metabolic process;RNA metabolic process	cell part;extracellular space;intracellular membrane-bounded organelle;intracellular organelle;nucleus;organelle			26.0533		25.9075	25.4159	24.2877	25.9459	23.9279	24.4974	24.6837	24.5859	24.0508	25.0193
8986	Q9H2P0	Activity-dependent neuroprotector homeobox protein	ADNP	S	1071	QNSTIDSEDGEQF	b-Adrenergic Receptor kinase substrate motif;G protein-coupled receptor kinase 1 substrate motif;MAPKAPK2 kinase substrate motif	+	biological regulation;biosynthetic process;cellular metabolic process;cellular nitrogen compound metabolic process;cellular process;macromolecule metabolic process;metabolic process;nitrogen compound metabolic process;nucleobase-containing compound metabolic process;primary metabolic process;RNA metabolic process	cell part;extracellular space;intracellular membrane-bounded organelle;intracellular organelle;nucleus;organelle			27.2339	26.4615	26.0014	26.5975	26.5731	25.9391	25.1645	26.1518	27.3464	23.3708	25.8879	26.3157
8987	Q9H2P0	Activity-dependent neuroprotector homeobox protein	ADNP	S	98	HFRNVHSEDFENR	G protein-coupled receptor kinase 1 substrate motif	+	biological regulation;biosynthetic process;cellular metabolic process;cellular nitrogen compound metabolic process;cellular process;macromolecule metabolic process;metabolic process;nitrogen compound metabolic process;nucleobase-containing compound metabolic process;primary metabolic process;RNA metabolic process	cell part;extracellular space;intracellular membrane-bounded organelle;intracellular organelle;nucleus;organelle						24.709		25.0812	22.3244	22.4122	23.8012			23.6413
8988	Q9H2P0	Activity-dependent neuroprotector homeobox protein	ADNP	S	921	VIPEDASESEEKL	Casein kinase I substrate motif;Casein kinase II substrate motif;G protein-coupled receptor kinase 1 substrate motif	+	biological regulation;biosynthetic process;cellular metabolic process;cellular nitrogen compound metabolic process;cellular process;macromolecule metabolic process;metabolic process;nitrogen compound metabolic process;nucleobase-containing compound metabolic process;primary metabolic process;RNA metabolic process	cell part;extracellular space;intracellular membrane-bounded organelle;intracellular organelle;nucleus;organelle			28.6592	27.1215	25.2094	27.1863	28.3851	26.4512	28.8023	27.345	28.1252	29.3638	28.251	28.7944
6023	Q16186	Proteasomal ubiquitin receptor ADRM1	ADRM1	S	405	DEEEDMSLD____	Casein kinase I substrate motif	+	biological regulation;biosynthetic process;cellular component assembly;cellular component organization;cellular macromolecular complex assembly;cellular metabolic process;cellular nitrogen compound metabolic process;cellular process;macromolecular complex assembly;macromolecule metabolic process;metabolic process;nitrogen compound metabolic process;nucleobase-containing compound metabolic process…	cell part;cytoplasm;macromolecular complex;membrane;nucleoplasm;plasma membrane;proteasome complex;protein complex			25.7617			25.6911	25.5384	25.5617	24.8152	24.2782	23.4371	25.3273		24.7874
4240	P30566	Adenylosuccinate lyase	ADSL	S	9	AGGDHGSPDSYRS	Casein kinase I substrate motif;Casein kinase II substrate motif;ERK1,2 kinase substrate motif;GSK-3, ERK1, ERK2, CDK5 substrate motif;WW domain binding motif	+	biosynthetic process;cellular aromatic compound metabolic process;cellular component assembly;cellular component organization;cellular metabolic process;cellular nitrogen compound metabolic process;cellular process;cellular respiration;generation of precursor metabolites and energy;heterocycle metabolic process;macromolecular complex assembly;metabolic process;nitrogen compound metabolic process;…	cell part;cytosol;intracellular membrane-bounded organelle;intracellular organelle;mitochondrion;organelle	Alanine, aspartate and glutamate metabolism;Purine metabolism		28.8853	28.2975	27.5047	29.0098	28.7931	28.9268		27.6774	28.2296	27.9744	28.068	27.8787		+
6891	Q6ZN18-2	Zinc finger protein AEBP2	AEBP2	S	15	ADLEELSRLSPLP	Casein kinase I substrate motif;Casein kinase II substrate motif;G protein-coupled receptor kinase 1 substrate motif		biological regulation;cellular component organization;cellular process;chromatin modification;chromatin organization;chromosome organization;macromolecule metabolic process;metabolic process;organelle organization;regulation of gene expression, epigenetic	cell part;histone methyltransferase complex;macromolecular complex;nucleoplasm;PcG protein complex;protein complex					26.1023		21.6369		29.0144	29.4924	30.1335
6892	Q6ZN18-2	Zinc finger protein AEBP2	AEBP2	S	18	EELSRLSPLPPGS	ERK1,2 kinase substrate motif;G protein-coupled receptor kinase 1 substrate motif;GSK-3, ERK1, ERK2, CDK5 substrate motif;PKA kinase substrate motif;PKC kinase substrate motif;WW domain binding motif		biological regulation;cellular component organization;cellular process;chromatin modification;chromatin organization;chromosome organization;macromolecule metabolic process;metabolic process;organelle organization;regulation of gene expression, epigenetic	cell part;histone methyltransferase complex;macromolecular complex;nucleoplasm;PcG protein complex;protein complex			29.6065	28.8441	26.7065	28.1816	25.3956	24.8418	28.8663	29.4816	28.8399	26.3321	29.8835	29.3613
6893	Q6ZN18-2	Zinc finger protein AEBP2	AEBP2	S	24	SPLPPGSPGSAAR	Casein kinase II substrate motif;ERK1,2 kinase substrate motif;G protein-coupled receptor kinase 1 substrate motif;GSK-3, ERK1, ERK2, CDK5 substrate motif;WW domain binding motif		biological regulation;cellular component organization;cellular process;chromatin modification;chromatin organization;chromosome organization;macromolecule metabolic process;metabolic process;organelle organization;regulation of gene expression, epigenetic	cell part;histone methyltransferase complex;macromolecular complex;nucleoplasm;PcG protein complex;protein complex			29.6065	28.8441	27.4364	28.1816	25.3956	24.8418	29.8734	30.5018	30.6963	26.4978	29.8835	29.4149
6894	Q6ZN18-2	Zinc finger protein AEBP2	AEBP2	S	206	SGGRRGSLEMSSD	14-3-3 domain binding motif;Aurora-A kinase substrate motif;Calmodulin-dependent protein kinase II substrate motif;Casein kinase II substrate motif;G protein-coupled receptor kinase 1 substrate motif;GSK3 kinase substrate motif;PAK2 kinase substrate motif;Phosphorylase kinase substrate motif;PKA kinase substrate motif;PKC epsilon kinase substrate motif;PKC kinase substrate motif		biological regulation;cellular component organization;cellular process;chromatin modification;chromatin organization;chromosome organization;macromolecule metabolic process;metabolic process;organelle organization;regulation of gene expression, epigenetic	cell part;histone methyltransferase complex;macromolecular complex;nucleoplasm;PcG protein complex;protein complex			26.1595	25.5468	25.6839	27.2663	26.8393	26.8802	26.593	26.4447	26.1935	26.8434	25.8331	27.0327
6895	Q6ZN18-2	Zinc finger protein AEBP2	AEBP2	S	211	GSLEMSSDGEPLS	Casein kinase I substrate motif;Casein kinase II substrate motif;G protein-coupled receptor kinase 1 substrate motif;MDC1 BRCT domain binding motif;Plk1 PBD domain binding motif		biological regulation;cellular component organization;cellular process;chromatin modification;chromatin organization;chromosome organization;macromolecule metabolic process;metabolic process;organelle organization;regulation of gene expression, epigenetic	cell part;histone methyltransferase complex;macromolecular complex;nucleoplasm;PcG protein complex;protein complex			23.6879			24.9744			25.0141	25.0837	24.4566	24.8356		25.1781
6896	Q6ZN18-2	Zinc finger protein AEBP2	AEBP2	S	390	KNKRRRSLPRPHD	14-3-3 domain binding motif;Aurora-A kinase substrate motif;Calmodulin-dependent protein kinase II substrate motif;CLK1 kinase substrate motif;CLK1,2 kinase substrate motif;G protein-coupled receptor kinase 1 substrate motif;MAPKAPK2 kinase substrate motif;PAK2 kinase substrate motif;Phosphorylase kinase substrate motif;Pim1 kinase substrate sequence;PKA kinase substrate motif;PKC epsilon kinase …		biological regulation;cellular component organization;cellular process;chromatin modification;chromatin organization;chromosome organization;macromolecule metabolic process;metabolic process;organelle organization;regulation of gene expression, epigenetic	cell part;histone methyltransferase complex;macromolecular complex;nucleoplasm;PcG protein complex;protein complex			24.8971	23.999		24.5255	24.9962	24.2837		23.198
6897	Q6ZN18-2	Zinc finger protein AEBP2	AEBP2	S	141	DETRSLSPGAASS	14-3-3 domain binding motif;Calmodulin-dependent protein kinase II substrate motif;ERK1,2 kinase substrate motif;G protein-coupled receptor kinase 1 substrate motif;GSK-3, ERK1, ERK2, CDK5 substrate motif;PKA kinase substrate motif;PKC kinase substrate motif;WW domain binding motif		biological regulation;cellular component organization;cellular process;chromatin modification;chromatin organization;chromosome organization;macromolecule metabolic process;metabolic process;organelle organization;regulation of gene expression, epigenetic	cell part;histone methyltransferase complex;macromolecular complex;nucleoplasm;PcG protein complex;protein complex					23.3933			24.2694
7495	Q8N556	Actin filament-associated protein 1	AFAP1	S	342	STDEQTSSAEEDV	Casein kinase I substrate motif;Casein kinase II substrate motif	+	biological regulation;regulation of organelle organization	cell part;cytoplasm;cytoskeleton;intracellular non-membrane-bounded organelle;intracellular organelle;organelle			23.8454		26.0418	26.6328	26.3969	26.2972	26.7921	26.7469	26.4079		24.9591	26.4117			+
7496	Q8N556	Actin filament-associated protein 1	AFAP1	S	343	TDEQTSSAEEDVP	Casein kinase II substrate motif;MDC1 BRCT domain binding motif;Plk1 PBD domain binding motif	+	biological regulation;regulation of organelle organization	cell part;cytoplasm;cytoskeleton;intracellular non-membrane-bounded organelle;intracellular organelle;organelle			23.8454		26.0418	26.6328	26.3969	26.2972	26.7921	26.7469	26.4079		24.9591	26.4117			+
7497	Q8N556	Actin filament-associated protein 1	AFAP1	S	277	ELEKKLSSERPSS	Calmodulin-dependent protein kinase II substrate motif;Casein kinase II substrate motif;Chk1 kinase substrate motif;G protein-coupled receptor kinase 1 substrate motif;PKA kinase substrate motif;PKC kinase substrate motif	+	biological regulation;regulation of organelle organization	cell part;cytoplasm;cytoskeleton;intracellular non-membrane-bounded organelle;intracellular organelle;organelle			23.4128	23.9043			23.89		25.0814	25.1047	25.4187	24.6697		24.1898
7498	Q8N556	Actin filament-associated protein 1	AFAP1	S	282	LSSERPSSDGEGV	Casein kinase I substrate motif;DNA dependent Protein kinase substrate motif;MAPKAPK2 kinase substrate motif;PKA kinase substrate motif;PKC kinase substrate motif	+	biological regulation;regulation of organelle organization	cell part;cytoplasm;cytoskeleton;intracellular non-membrane-bounded organelle;intracellular organelle;organelle			25.6105	25.3171	22.2351		24.4276	26.0249	25.0814	25.1047	22.8542	24.6697		25.0563
7499	Q8N556	Actin filament-associated protein 1	AFAP1	S	283	SSERPSSDGEGVV	14-3-3 domain binding motif;Calmodulin-dependent protein kinase II substrate motif;Casein kinase II substrate motif;MDC1 BRCT domain binding motif;PKA kinase substrate motif;PKC kinase substrate motif;Plk1 PBD domain binding motif	+	biological regulation;regulation of organelle organization	cell part;cytoplasm;cytoskeleton;intracellular non-membrane-bounded organelle;intracellular organelle;organelle			26.8011	26.4882	22.2351	25.5462	23.89	25.4268	23.9192	25.1047	26.0737	24.6697		24.1898
7500	Q8N556	Actin filament-associated protein 1	AFAP1	S	548	VVKRTGSNAAQYK	14-3-3 domain binding motif;Calmodulin-dependent protein kinase II substrate motif;Calmodulin-dependent protein kinase IV substrate motif;Chk1 kinase substrate motif;PKA kinase substrate motif;PKC kinase substrate motif	+	biological regulation;regulation of organelle organization	cell part;cytoplasm;cytoskeleton;intracellular non-membrane-bounded organelle;intracellular organelle;organelle			27.8987	27.9841	27.5789	26.5656	28.2698	28.5143		27.6453			27.3203
7501	Q8N556	Actin filament-associated protein 1	AFAP1	S	664	EPKSGTSSPQSPV	G protein-coupled receptor kinase 1 substrate motif;GSK3 kinase substrate motif;PKA kinase substrate motif	+	biological regulation;regulation of organelle organization	cell part;cytoplasm;cytoskeleton;intracellular non-membrane-bounded organelle;intracellular organelle;organelle			24.293	23.3136	24.4612	24.6874	23.7092	24.4139	22.8629	25.4659	24.6018	24.718		24.1829			+
7502	Q8N556	Actin filament-associated protein 1	AFAP1	S	665	PKSGTSSPQSPVF	Casein kinase II substrate motif;ERK1,2 kinase substrate motif;G protein-coupled receptor kinase 1 substrate motif;GSK-3, ERK1, ERK2, CDK5 substrate motif;MAPKAPK2 kinase substrate motif;MDC1 BRCT domain binding motif;Plk1 PBD domain binding motif;WW domain binding motif	+	biological regulation;regulation of organelle organization	cell part;cytoplasm;cytoskeleton;intracellular non-membrane-bounded organelle;intracellular organelle;organelle									24.4013	23.033
7503	Q8N556	Actin filament-associated protein 1	AFAP1	S	668	GTSSPQSPVFRHR	ERK1,2 kinase substrate motif;GSK-3, ERK1, ERK2, CDK5 substrate motif;MAPKAPK2 kinase substrate motif;WW domain binding motif	+	biological regulation;regulation of organelle organization	cell part;cytoplasm;cytoskeleton;intracellular non-membrane-bounded organelle;intracellular organelle;organelle			29.2795	28.1295	29.1361	29.1766	28.7585	28.873	28.1835	28.8626	28.2889	28.4275	27.6194	28.8099
1475	E7ETI4	AF4/FMR2 family member 1	AFF1	S	213	PLISLPSPVPPLS	DNA dependent Protein kinase substrate motif;ERK1,2 kinase substrate motif;G protein-coupled receptor kinase 1 substrate motif;GSK-3, ERK1, ERK2, CDK5 substrate motif;WW domain binding motif						23.3421			21.7166	20.7045	20.8103			24.1087		22.4805	22.6185
1476	E7ETI4	AF4/FMR2 family member 1	AFF1	S	219	SPVPPLSPIHSNQ	CDK4 kinase substrate motif;ERK1,2 kinase substrate motif;G protein-coupled receptor kinase 1 substrate motif;GSK3 kinase substrate motif;GSK-3, ERK1, ERK2, CDK5 substrate motif;WW domain binding motif						23.3421		24.2467	21.7166	20.7045	20.8103			24.1087		22.4805	22.6185
9710	Q9UHB7	AF4/FMR2 family member 4	AFF4	S	1055	KAVGMPSPVSPKL	Casein kinase II substrate motif;DNA dependent Protein kinase substrate motif;ERK1,2 kinase substrate motif;G protein-coupled receptor kinase 1 substrate motif;GSK-3, ERK1, ERK2, CDK5 substrate motif;WW domain binding motif	+	anatomical structure development;biosynthetic process;cell development;cellular metabolic process;cellular nitrogen compound metabolic process;cellular process;developmental process;macromolecule metabolic process;metabolic process;nitrogen compound metabolic process;nucleobase-containing compound metabolic process;primary metabolic process;RNA metabolic process;transcription from RNA polymerase …	cell part;intracellular membrane-bounded organelle;intracellular non-membrane-bounded organelle;intracellular organelle;macromolecular complex;mitochondrion;nucleolus;nucleoplasm;nucleus;organelle;protein complex;transcription elongation factor complex			22.4668		22.7402	23.2584	23.6935	23.2149			23.8821			20.2982
9711	Q9UHB7	AF4/FMR2 family member 4	AFF4	S	1058	GMPSPVSPKLSPG	ERK1,2 kinase substrate motif;G protein-coupled receptor kinase 1 substrate motif;Growth associated histone HI kinase substrate motif;GSK3 kinase substrate motif;GSK-3, ERK1, ERK2, CDK5 substrate motif;PKA kinase substrate motif;PKC kinase substrate motif;WW domain binding motif	+	anatomical structure development;biosynthetic process;cell development;cellular metabolic process;cellular nitrogen compound metabolic process;cellular process;developmental process;macromolecule metabolic process;metabolic process;nitrogen compound metabolic process;nucleobase-containing compound metabolic process;primary metabolic process;RNA metabolic process;transcription from RNA polymerase …	cell part;intracellular membrane-bounded organelle;intracellular non-membrane-bounded organelle;intracellular organelle;macromolecular complex;mitochondrion;nucleolus;nucleoplasm;nucleus;organelle;protein complex;transcription elongation factor complex				25.6083						24.6556				22.8102
9712	Q9UHB7	AF4/FMR2 family member 4	AFF4	S	814	EKDLLPSPAGPVP	DNA dependent Protein kinase substrate motif;ERK1,2 kinase substrate motif;G protein-coupled receptor kinase 1 substrate motif;GSK-3, ERK1, ERK2, CDK5 substrate motif;WW domain binding motif	+	anatomical structure development;biosynthetic process;cell development;cellular metabolic process;cellular nitrogen compound metabolic process;cellular process;developmental process;macromolecule metabolic process;metabolic process;nitrogen compound metabolic process;nucleobase-containing compound metabolic process;primary metabolic process;RNA metabolic process;transcription from RNA polymerase …	cell part;intracellular membrane-bounded organelle;intracellular non-membrane-bounded organelle;intracellular organelle;macromolecular complex;mitochondrion;nucleolus;nucleoplasm;nucleus;organelle;protein complex;transcription elongation factor complex			25.4873	24.444	25.8187	25.3395	25.5976	25.9901	25.5379	25.3127	26.2886	25.8445	25.7723	25.708
9713	Q9UHB7	AF4/FMR2 family member 4	AFF4	S	703	EEKELLSPLSEPD	Casein kinase I substrate motif;Casein kinase II substrate motif;ERK1,2 kinase substrate motif;GSK-3, ERK1, ERK2, CDK5 substrate motif;PKA kinase substrate motif;WW domain binding motif	+	anatomical structure development;biosynthetic process;cell development;cellular metabolic process;cellular nitrogen compound metabolic process;cellular process;developmental process;macromolecule metabolic process;metabolic process;nitrogen compound metabolic process;nucleobase-containing compound metabolic process;primary metabolic process;RNA metabolic process;transcription from RNA polymerase …	cell part;intracellular membrane-bounded organelle;intracellular non-membrane-bounded organelle;intracellular organelle;macromolecular complex;mitochondrion;nucleolus;nucleoplasm;nucleus;organelle;protein complex;transcription elongation factor complex			26.3328			25.151	22.2359		25.1363	25.2706	24.2709			25.8592
9714	Q9UHB7	AF4/FMR2 family member 4	AFF4	S	706	ELLSPLSEPDDRY	Casein kinase II substrate motif;G protein-coupled receptor kinase 1 substrate motif;Pyruvate dehydrogenase kinase substrate motif	+	anatomical structure development;biosynthetic process;cell development;cellular metabolic process;cellular nitrogen compound metabolic process;cellular process;developmental process;macromolecule metabolic process;metabolic process;nitrogen compound metabolic process;nucleobase-containing compound metabolic process;primary metabolic process;RNA metabolic process;transcription from RNA polymerase …	cell part;intracellular membrane-bounded organelle;intracellular non-membrane-bounded organelle;intracellular organelle;macromolecular complex;mitochondrion;nucleolus;nucleoplasm;nucleus;organelle;protein complex;transcription elongation factor complex			26.3392	26.106	25.0676	26.6944	25.9765	25.2321	25.1363	25.7376	26.1435	23.68	24.68	26.4531
9715	Q9UHB7	AF4/FMR2 family member 4	AFF4	S	694	FRQRMFSPMEEKE	14-3-3 domain binding motif;Akt kinase substrate motif;Calmodulin-dependent protein kinase II substrate motif;Casein kinase II substrate motif;ERK1,2 kinase substrate motif;GSK-3, ERK1, ERK2, CDK5 substrate motif;MAPKAPK1 kinase substrate motif;PKA kinase substrate motif;PKC kinase substrate motif;WW domain binding motif	+	anatomical structure development;biosynthetic process;cell development;cellular metabolic process;cellular nitrogen compound metabolic process;cellular process;developmental process;macromolecule metabolic process;metabolic process;nitrogen compound metabolic process;nucleobase-containing compound metabolic process;primary metabolic process;RNA metabolic process;transcription from RNA polymerase …	cell part;intracellular membrane-bounded organelle;intracellular non-membrane-bounded organelle;intracellular organelle;macromolecular complex;mitochondrion;nucleolus;nucleoplasm;nucleus;organelle;protein complex;transcription elongation factor complex			26.1472	26.5454	25.7711	26.1108	25.798	25.7144	25.333	25.8984	26.232	25.815	25.9509	26.0842
9716	Q9UHB7	AF4/FMR2 family member 4	AFF4	S	1043	NNSQAPSPGLGSK	DNA dependent Protein kinase substrate motif;ERK1,2 kinase substrate motif;GSK-3, ERK1, ERK2, CDK5 substrate motif;MAPKAPK2 kinase substrate motif;WW domain binding motif	+	anatomical structure development;biosynthetic process;cell development;cellular metabolic process;cellular nitrogen compound metabolic process;cellular process;developmental process;macromolecule metabolic process;metabolic process;nitrogen compound metabolic process;nucleobase-containing compound metabolic process;primary metabolic process;RNA metabolic process;transcription from RNA polymerase …	cell part;intracellular membrane-bounded organelle;intracellular non-membrane-bounded organelle;intracellular organelle;macromolecular complex;mitochondrion;nucleolus;nucleoplasm;nucleus;organelle;protein complex;transcription elongation factor complex					23.9021	25.0417		24.3174	24.2633	24.4312	23.0233		22.8438	24.2836
9717	Q9UHB7	AF4/FMR2 family member 4	AFF4	S	836	SRKRTISQSSSLK	14-3-3 domain binding motif;Akt kinase substrate motif;ATM kinase substrate motif;Calmodulin-dependent protein kinase II substrate motif;Casein kinase II substrate motif;DNA dependent Protein kinase substrate motif;G protein-coupled receptor kinase 1 substrate motif;GSK3 kinase substrate motif;MAPKAPK1 kinase substrate motif;PKA kinase substrate motif;PKC kinase substrate motif	+	anatomical structure development;biosynthetic process;cell development;cellular metabolic process;cellular nitrogen compound metabolic process;cellular process;developmental process;macromolecule metabolic process;metabolic process;nitrogen compound metabolic process;nucleobase-containing compound metabolic process;primary metabolic process;RNA metabolic process;transcription from RNA polymerase …	cell part;intracellular membrane-bounded organelle;intracellular non-membrane-bounded organelle;intracellular organelle;macromolecular complex;mitochondrion;nucleolus;nucleoplasm;nucleus;organelle;protein complex;transcription elongation factor complex						23.557	22.1013	22.9763	21.8124		23.0686	22.2098		23.4518
9719	Q9UHB7	AF4/FMR2 family member 4	AFF4	S	212	EHQRSKSPRDPDA	14-3-3 domain binding motif;Calmodulin-dependent protein kinase II substrate motif;Casein kinase II substrate motif;ERK1,2 kinase substrate motif;G protein-coupled receptor kinase 1 substrate motif;Growth associated histone HI kinase substrate motif;GSK-3, ERK1, ERK2, CDK5 substrate motif;PKA kinase substrate motif;PKC kinase substrate motif;Pyruvate dehydrogenase kinase substrate motif;WW domain…	+	anatomical structure development;biosynthetic process;cell development;cellular metabolic process;cellular nitrogen compound metabolic process;cellular process;developmental process;macromolecule metabolic process;metabolic process;nitrogen compound metabolic process;nucleobase-containing compound metabolic process;primary metabolic process;RNA metabolic process;transcription from RNA polymerase …	cell part;intracellular membrane-bounded organelle;intracellular non-membrane-bounded organelle;intracellular organelle;macromolecular complex;mitochondrion;nucleolus;nucleoplasm;nucleus;organelle;protein complex;transcription elongation factor complex			21.7769	22.5524	23.4877		24.5731	22.4758	22.929	20.7563	23.6429			22.7317		+
12227	Q9UHB7	AF4/FMR2 family member 4	AFF4	T	674	YPESNRTPVKPSS	Cdc2 kinase substrate motif;CDK1,2,4,6 kinase substrate motif;CDK5 kinase substrate motif;G protein-coupled receptor kinase 1 substrate motif;Growth associated histone HI kinase substrate motif;GSK-3, ERK1, ERK2, CDK5 substrate motif;WW domain binding motif	+	anatomical structure development;biosynthetic process;cell development;cellular metabolic process;cellular nitrogen compound metabolic process;cellular process;developmental process;macromolecule metabolic process;metabolic process;nitrogen compound metabolic process;nucleobase-containing compound metabolic process;primary metabolic process;RNA metabolic process;transcription from RNA polymerase …	cell part;intracellular membrane-bounded organelle;intracellular non-membrane-bounded organelle;intracellular organelle;macromolecular complex;mitochondrion;nucleolus;nucleoplasm;nucleus;organelle;protein complex;transcription elongation factor complex			22.0148	25.2773	23.8185	23.0649		23.6077
1144	B8ZZI9	Aftiphilin	AFTPH	S	66	DLDDSLSVKNGDS	Casein kinase I substrate motif;PKA kinase substrate motif;PKC kinase substrate motif			cell part;cytoplasm;Golgi apparatus;intracellular membrane-bounded organelle;intracellular organelle;nucleus;organelle			26.1024			24.9046	25.8153	25.2083	26.4765	25.3039	25.8751	25.0921	26.113	26.3443
4768	P52594-2	Arf-GAP domain and FG repeat-containing protein 1	AGFG1	S	179	LNKGTPSQSPVVG	ATM kinase substrate motif;Casein kinase II substrate motif;DNA dependent Protein kinase substrate motif;PKA kinase substrate motif		anatomical structure formation involved in morphogenesis;cellular component assembly;cellular component organization;cellular process;cytoskeleton organization;developmental process;establishment of localization;multicellular organismal development;multicellular organismal process;nuclear transport;nucleobase-containing compound transport;nucleocytoplasmic transport;nucleus organization;organelle…	cell body;cell part;cell projection;cytoplasmic membrane-bounded vesicle;intracellular membrane-bounded organelle;intracellular organelle;macromolecular complex;neuronal cell body;nuclear pore;organelle;protein complex;vesicle			27.2015		27.462				27.1157			27.7357
4769	P52594-2	Arf-GAP domain and FG repeat-containing protein 1	AGFG1	S	181	KGTPSQSPVVGRS	ERK1,2 kinase substrate motif;GSK-3, ERK1, ERK2, CDK5 substrate motif;WW domain binding motif		anatomical structure formation involved in morphogenesis;cellular component assembly;cellular component organization;cellular process;cytoskeleton organization;developmental process;establishment of localization;multicellular organismal development;multicellular organismal process;nuclear transport;nucleobase-containing compound transport;nucleocytoplasmic transport;nucleus organization;organelle…	cell body;cell part;cell projection;cytoplasmic membrane-bounded vesicle;intracellular membrane-bounded organelle;intracellular organelle;macromolecular complex;neuronal cell body;nuclear pore;organelle;protein complex;vesicle			29.8252	22.8761	29.9868	29.6099	30.0303	30.0007	30.783	28.2938	28.9908	30.3439	30.4518	30.8301	+
11431	P52594-2	Arf-GAP domain and FG repeat-containing protein 1	AGFG1	T	177	LHLNKGTPSQSPV	G protein-coupled receptor kinase 1 substrate motif;GSK-3, ERK1, ERK2, CDK5 substrate motif;PKA kinase substrate motif;PKC kinase substrate motif;WW domain binding motif		anatomical structure formation involved in morphogenesis;cellular component assembly;cellular component organization;cellular process;cytoskeleton organization;developmental process;establishment of localization;multicellular organismal development;multicellular organismal process;nuclear transport;nucleobase-containing compound transport;nucleocytoplasmic transport;nucleus organization;organelle…	cell body;cell part;cell projection;cytoplasmic membrane-bounded vesicle;intracellular membrane-bounded organelle;intracellular organelle;macromolecular complex;neuronal cell body;nuclear pore;organelle;protein complex;vesicle			24.9155	22.8761	24.9823	24.8418	24.7137	25.5714	23.1222	24.4757	24.5171	25.0377	24.7043	24.2681
7433	Q8N302-2	Angiogenic factor with G patch and FHA domains 1	AGGF1	S	7	MASEAPSPPRSPP	Casein kinase I substrate motif;Cdc2 kinase substrate motif;CDK kinase substrate motif;CDK1,2,4,6 kinase substrate motif;DNA dependent Protein kinase substrate motif;ERK1,2 kinase substrate motif;G protein-coupled receptor kinase 1 substrate motif;GSK3 kinase substrate motif;GSK-3, ERK1, ERK2, CDK5 substrate motif;MAPKAPK2 kinase substrate motif;WW domain binding motif		anatomical structure formation involved in morphogenesis;biological adhesion;biological regulation;cell adhesion;cell differentiation;cellular metabolic process;cellular nitrogen compound metabolic process;cellular process;developmental process;macromolecule metabolic process;metabolic process;nitrogen compound metabolic process;nucleobase-containing compound metabolic process;primary metabolic p…	cell part;cytoplasm;extracellular region			23.2277			22.9535			24.9636	23.7471	24.307	21.028	24.0134	24.7658
7434	Q8N302-2	Angiogenic factor with G patch and FHA domains 1	AGGF1	S	11	APSPPRSPPPPTS	ERK1,2 kinase substrate motif;G protein-coupled receptor kinase 1 substrate motif;Growth associated histone HI kinase substrate motif;GSK-3, ERK1, ERK2, CDK5 substrate motif;MAPKAPK2 kinase substrate motif;WW domain binding motif		anatomical structure formation involved in morphogenesis;biological adhesion;biological regulation;cell adhesion;cell differentiation;cellular metabolic process;cellular nitrogen compound metabolic process;cellular process;developmental process;macromolecule metabolic process;metabolic process;nitrogen compound metabolic process;nucleobase-containing compound metabolic process;primary metabolic p…	cell part;cytoplasm;extracellular region			23.2277			22.9535			24.9636	23.7471	24.307	21.028	24.0134	24.7658
7435	Q8N302-2	Angiogenic factor with G patch and FHA domains 1	AGGF1	S	17	SPPPPTSPEPELA	Casein kinase II substrate motif;ERK1,2 kinase substrate motif;GSK-3, ERK1, ERK2, CDK5 substrate motif;WW domain binding motif		anatomical structure formation involved in morphogenesis;biological adhesion;biological regulation;cell adhesion;cell differentiation;cellular metabolic process;cellular nitrogen compound metabolic process;cellular process;developmental process;macromolecule metabolic process;metabolic process;nitrogen compound metabolic process;nucleobase-containing compound metabolic process;primary metabolic p…	cell part;cytoplasm;extracellular region			23.2277			22.9535			24.9636	23.7471	24.307	21.028	24.0134	24.7658
2822	O00116	Alkyldihydroxyacetonephosphate synthase, peroxisomal	AGPS	S	65	KARRAASAATAAP	14-3-3 domain binding motif;Calmodulin-dependent protein kinase II substrate motif;Casein kinase II substrate motif;G protein-coupled receptor kinase 1 substrate motif;PKA kinase substrate motif;PKC kinase substrate motif;ZIP kinase substrate motif	+	biosynthetic process;cellular lipid metabolic process;cellular metabolic process;cellular process;glycerol ether metabolic process;lipid metabolic process;metabolic process;primary metabolic process;small molecule metabolic process	cell part;intracellular membrane-bounded organelle;intracellular non-membrane-bounded organelle;intracellular organelle;membrane;microbody;mitochondrion;nucleolus;organelle;peroxisome	Ether lipid metabolism;Peroxisome		24.8507		24.6481	24.8083	23.2893	24.8768			24.1485			23.8853
7935	Q8WYP5	Protein ELYS	AHCTF1	S	1283	TSFFLNSPEKEHQ	Casein kinase II substrate motif;Cdc2 kinase substrate motif;CDK kinase substrate motif;CDK1,2,4,6 kinase substrate motif;ERK1,2 kinase substrate motif;GSK-3, ERK1, ERK2, CDK5 substrate motif;WW domain binding motif	+	biological regulation;cell cycle;cellular component assembly;cellular component organization;cellular macromolecular complex assembly;cellular process;cytokinesis;establishment of localization;macromolecular complex assembly;mitotic cell cycle;nucleobase-containing compound transport;nucleus organization;organelle organization;protein complex assembly;protein transport;response to stimulus;signal…	cell part;cytosol;extracellular organelle;intracellular membrane-bounded organelle;intracellular non-membrane-bounded organelle;intracellular organelle;kinetochore;macromolecular complex;membrane;nuclear pore;nucleoplasm;nucleus;organelle;protein complex;vesicle			26.0244	24.7179		26.3046	27.2261	27.146	25.5882	25.121	26.0575	25.6815	26.1235	25.6781		+
7936	Q8WYP5	Protein ELYS	AHCTF1	S	1513	KLPISDSPPDTQE	b-Adrenergic Receptor kinase substrate motif;Casein kinase II substrate motif;ERK1,2 kinase substrate motif;G protein-coupled receptor kinase 1 substrate motif;GSK-3, ERK1, ERK2, CDK5 substrate motif;Pyruvate dehydrogenase kinase substrate motif;WW domain binding motif	+	biological regulation;cell cycle;cellular component assembly;cellular component organization;cellular macromolecular complex assembly;cellular process;cytokinesis;establishment of localization;macromolecular complex assembly;mitotic cell cycle;nucleobase-containing compound transport;nucleus organization;organelle organization;protein complex assembly;protein transport;response to stimulus;signal…	cell part;cytosol;extracellular organelle;intracellular membrane-bounded organelle;intracellular non-membrane-bounded organelle;intracellular organelle;kinetochore;macromolecular complex;membrane;nuclear pore;nucleoplasm;nucleus;organelle;protein complex;vesicle			25.0682		25.0797	24.4904	24.3671	23.8594	23.7366	22.7527	23.107	24.3501	24.458	24.1846
7937	Q8WYP5	Protein ELYS	AHCTF1	S	1541	EEARNLSFNELYP	14-3-3 domain binding motif;Calmodulin-dependent protein kinase II substrate motif;Casein kinase II substrate motif;PKA kinase substrate motif;PKC kinase substrate motif	+	biological regulation;cell cycle;cellular component assembly;cellular component organization;cellular macromolecular complex assembly;cellular process;cytokinesis;establishment of localization;macromolecular complex assembly;mitotic cell cycle;nucleobase-containing compound transport;nucleus organization;organelle organization;protein complex assembly;protein transport;response to stimulus;signal…	cell part;cytosol;extracellular organelle;intracellular membrane-bounded organelle;intracellular non-membrane-bounded organelle;intracellular organelle;kinetochore;macromolecular complex;membrane;nuclear pore;nucleoplasm;nucleus;organelle;protein complex;vesicle			25.9035		21.5627	25.1374	24.278	24.458			25.1136	23.8765	25.1862	25.3871
7938	Q8WYP5	Protein ELYS	AHCTF1	S	1142	QQSSMKSPLYLVS	Casein kinase II substrate motif;ERK1,2 kinase substrate motif;Growth associated histone HI kinase substrate motif;GSK-3, ERK1, ERK2, CDK5 substrate motif;MAPKAPK2 kinase substrate motif;WW domain binding motif	+	biological regulation;cell cycle;cellular component assembly;cellular component organization;cellular macromolecular complex assembly;cellular process;cytokinesis;establishment of localization;macromolecular complex assembly;mitotic cell cycle;nucleobase-containing compound transport;nucleus organization;organelle organization;protein complex assembly;protein transport;response to stimulus;signal…	cell part;cytosol;extracellular organelle;intracellular membrane-bounded organelle;intracellular non-membrane-bounded organelle;intracellular organelle;kinetochore;macromolecular complex;membrane;nuclear pore;nucleoplasm;nucleus;organelle;protein complex;vesicle			23.6167	23.5124	24.2695	23.2659	23.8702	23.5956			23.6969			22.7846
11975	Q8WYP5	Protein ELYS	AHCTF1	T	1369	VFASEVTPSDLQK	Casein kinase II substrate motif;GSK-3, ERK1, ERK2, CDK5 substrate motif;WW domain binding motif	+	biological regulation;cell cycle;cellular component assembly;cellular component organization;cellular macromolecular complex assembly;cellular process;cytokinesis;establishment of localization;macromolecular complex assembly;mitotic cell cycle;nucleobase-containing compound transport;nucleus organization;organelle organization;protein complex assembly;protein transport;response to stimulus;signal…	cell part;cytosol;extracellular organelle;intracellular membrane-bounded organelle;intracellular non-membrane-bounded organelle;intracellular organelle;kinetochore;macromolecular complex;membrane;nuclear pore;nucleoplasm;nucleus;organelle;protein complex;vesicle			23.7764	22.084	23.6556			23.0883						23.6808
4161	P23526	Adenosylhomocysteinase	AHCY	S	183	AINVNDSVTKSKF	b-Adrenergic Receptor kinase substrate motif;Casein kinase II substrate motif;G protein-coupled receptor kinase 1 substrate motif;GSK3 kinase substrate motif	+	amine metabolic process;cellular amino acid metabolic process;cellular ketone metabolic process;cellular metabolic process;cellular nitrogen compound metabolic process;cellular process;cofactor metabolic process;heterocycle metabolic process;metabolic process;nitrogen compound metabolic process;nucleobase-containing compound metabolic process;nucleobase-containing small molecule metabolic process…	cell part;cytoplasm;cytoplasmic membrane-bounded vesicle;cytosol;extracellular organelle;intracellular membrane-bounded organelle;intracellular organelle;organelle;vesicle	Cysteine and methionine metabolism				21.7179								22.0063
7403	Q8N157	Jouberin	AHI1	S	1123	PEIKERSPPLSPE	ERK1,2 kinase substrate motif;G protein-coupled receptor kinase 1 substrate motif;Growth associated histone HI kinase substrate motif;GSK3 kinase substrate motif;GSK-3, ERK1, ERK2, CDK5 substrate motif;PKA kinase substrate motif;PKC kinase substrate motif;WW domain binding motif	+	anatomical structure development;anatomical structure formation involved in morphogenesis;anatomical structure morphogenesis;biological regulation;cellular component assembly;cellular component morphogenesis;cellular component organization;cellular localization;cellular process;developmental process;establishment of localization;localization;regulation of transport;response to stimulus;signal tra…	cell part;cell projection;centrosome;cilium;intracellular non-membrane-bounded organelle;intracellular organelle;microtubule organizing center;organelle			22.022		23.1657	25.9747	24.3302	25.5699	24.3983		22.7772	23.5234	22.1658			+
7404	Q8N157	Jouberin	AHI1	S	1127	ERSPPLSPEEKTK	Casein kinase II substrate motif;ERK1,2 kinase substrate motif;GSK-3, ERK1, ERK2, CDK5 substrate motif;MAPKAPK2 kinase substrate motif;WW domain binding motif	+	anatomical structure development;anatomical structure formation involved in morphogenesis;anatomical structure morphogenesis;biological regulation;cellular component assembly;cellular component morphogenesis;cellular component organization;cellular localization;cellular process;developmental process;establishment of localization;localization;regulation of transport;response to stimulus;signal tra…	cell part;cell projection;centrosome;cilium;intracellular non-membrane-bounded organelle;intracellular organelle;microtubule organizing center;organelle			22.022		23.1657	25.6144	24.3302	25.1133	24.1446			23.5234	22.1658
7405	Q8N157	Jouberin	AHI1	S	45	RSEENISPDTIRS	Casein kinase I substrate motif;Casein kinase II substrate motif;ERK1,2 kinase substrate motif;GSK-3, ERK1, ERK2, CDK5 substrate motif;WW domain binding motif	+	anatomical structure development;anatomical structure formation involved in morphogenesis;anatomical structure morphogenesis;biological regulation;cellular component assembly;cellular component morphogenesis;cellular component organization;cellular localization;cellular process;developmental process;establishment of localization;localization;regulation of transport;response to stimulus;signal tra…	cell part;cell projection;centrosome;cilium;intracellular non-membrane-bounded organelle;intracellular organelle;microtubule organizing center;organelle			24.8338	24.3825		24.9611	24.9146	25.1275	24.0983	24.2957		24.9671	23.9511	24.3171
5256	Q09666	Neuroblast differentiation-associated protein AHNAK	AHNAK	S	4993	PKADIKSPSLDVT	Casein kinase I substrate motif;Casein kinase II substrate motif;ERK1,2 kinase substrate motif;Growth associated histone HI kinase substrate motif;GSK-3, ERK1, ERK2, CDK5 substrate motif;WW domain binding motif	+	biological regulation;cellular component assembly;cellular component organization;macromolecular complex assembly;protein complex assembly	cell part;cytoplasm;cytoskeleton;cytosol;extracellular organelle;intracellular membrane-bounded organelle;intracellular non-membrane-bounded organelle;intracellular organelle;membrane;nucleus;organelle;plasma membrane;vesicle			27.0983		26.6331	27.3562	27.9754	26.5851	25.6535	26.1048	26.2607	22.7515	26.4177	27.2729
5258	Q09666	Neuroblast differentiation-associated protein AHNAK	AHNAK	S	3054	KADLDVSGPKVDI		+	biological regulation;cellular component assembly;cellular component organization;macromolecular complex assembly;protein complex assembly	cell part;cytoplasm;cytoskeleton;cytosol;extracellular organelle;intracellular membrane-bounded organelle;intracellular non-membrane-bounded organelle;intracellular organelle;membrane;nucleus;organelle;plasma membrane;vesicle			26.3184			25.3088		23.0673			24.7843
5259	Q09666	Neuroblast differentiation-associated protein AHNAK	AHNAK	S	5110	AEAPLPSPKLEGE	DNA dependent Protein kinase substrate motif;ERK1,2 kinase substrate motif;Growth associated histone HI kinase substrate motif;GSK-3, ERK1, ERK2, CDK5 substrate motif;PKA kinase substrate motif;PKC kinase substrate motif;WW domain binding motif	+	biological regulation;cellular component assembly;cellular component organization;macromolecular complex assembly;protein complex assembly	cell part;cytoplasm;cytoskeleton;cytosol;extracellular organelle;intracellular membrane-bounded organelle;intracellular non-membrane-bounded organelle;intracellular organelle;membrane;nucleus;organelle;plasma membrane;vesicle			26.0086	25.6448	26.4036	27.5256	27.2487	27.0453	26.0726	23.8382	25.625	25.8172	25.3689	26.112		+
5260	Q09666	Neuroblast differentiation-associated protein AHNAK	AHNAK	S	5749	LKSSKASLGSLEG	Casein kinase II substrate motif;MAPKAPK2 kinase substrate motif;PKA kinase substrate motif;PKC kinase substrate motif	+	biological regulation;cellular component assembly;cellular component organization;macromolecular complex assembly;protein complex assembly	cell part;cytoplasm;cytoskeleton;cytosol;extracellular organelle;intracellular membrane-bounded organelle;intracellular non-membrane-bounded organelle;intracellular organelle;membrane;nucleus;organelle;plasma membrane;vesicle			25.8856		23.13	27.2771	25.5968	27.2231	27.1251	26.9849	28.0938	28.1694	28.0698	28.7348
5261	Q09666	Neuroblast differentiation-associated protein AHNAK	AHNAK	S	5752	SKASLGSLEGEAE	Casein kinase II substrate motif	+	biological regulation;cellular component assembly;cellular component organization;macromolecular complex assembly;protein complex assembly	cell part;cytoplasm;cytoskeleton;cytosol;extracellular organelle;intracellular membrane-bounded organelle;intracellular non-membrane-bounded organelle;intracellular organelle;membrane;nucleus;organelle;plasma membrane;vesicle			30.5467	29.7246	29.113	29.9696	30.2752	30.1359	30.4351	29.692	30.4487	30.4274	30.0904	31.2343
5262	Q09666	Neuroblast differentiation-associated protein AHNAK	AHNAK	S	5762	EAEAEASSPKGKF		+	biological regulation;cellular component assembly;cellular component organization;macromolecular complex assembly;protein complex assembly	cell part;cytoplasm;cytoskeleton;cytosol;extracellular organelle;intracellular membrane-bounded organelle;intracellular non-membrane-bounded organelle;intracellular organelle;membrane;nucleus;organelle;plasma membrane;vesicle			27.7576	28.6405		26.7963			27.6385	29.8099		25.578
5263	Q09666	Neuroblast differentiation-associated protein AHNAK	AHNAK	S	5763	AEAEASSPKGKFS	Casein kinase I substrate motif;ERK1,2 kinase substrate motif;Growth associated histone HI kinase substrate motif;GSK-3, ERK1, ERK2, CDK5 substrate motif;MDC1 BRCT domain binding motif;PKA kinase substrate motif;PKC kinase substrate motif;Plk1 PBD domain binding motif;WW domain binding motif	+	biological regulation;cellular component assembly;cellular component organization;macromolecular complex assembly;protein complex assembly	cell part;cytoplasm;cytoskeleton;cytosol;extracellular organelle;intracellular membrane-bounded organelle;intracellular non-membrane-bounded organelle;intracellular organelle;membrane;nucleus;organelle;plasma membrane;vesicle			29.408	26.8961	29.1583	29.5595	29.8717	29.6057	29.5041	24.4433	29.6833	29.4938	29.5948	30.5183
5264	Q09666	Neuroblast differentiation-associated protein AHNAK	AHNAK	S	41	QEVTQNSPAARTG	ERK1,2 kinase substrate motif;GSK-3, ERK1, ERK2, CDK5 substrate motif;WW domain binding motif	+	biological regulation;cellular component assembly;cellular component organization;macromolecular complex assembly;protein complex assembly	cell part;cytoplasm;cytoskeleton;cytosol;extracellular organelle;intracellular membrane-bounded organelle;intracellular non-membrane-bounded organelle;intracellular organelle;membrane;nucleus;organelle;plasma membrane;vesicle			27.6588	26.6578	27.2879	27.5825	27.5962	27.8152	27.5875	27.0796	26.7269	27.9324	27.1385	28.2493	+
5265	Q09666	Neuroblast differentiation-associated protein AHNAK	AHNAK	S	177	KDIDISSPEFKIK	Casein kinase I substrate motif;Casein kinase II substrate motif;ERK1,2 kinase substrate motif;GSK-3, ERK1, ERK2, CDK5 substrate motif;MDC1 BRCT domain binding motif;Plk1 PBD domain binding motif;WW domain binding motif	+	biological regulation;cellular component assembly;cellular component organization;macromolecular complex assembly;protein complex assembly	cell part;cytoplasm;cytoskeleton;cytosol;extracellular organelle;intracellular membrane-bounded organelle;intracellular non-membrane-bounded organelle;intracellular organelle;membrane;nucleus;organelle;plasma membrane;vesicle			31.3036	30.6583	30.8938	31.0942	31.2576	31.1991	31.3264	30.8858	31.082	31.4144	31.061	31.7105
5266	Q09666	Neuroblast differentiation-associated protein AHNAK	AHNAK	S	5790	SDEREFSGPSTPT	14-3-3 domain binding motif;Calmodulin-dependent protein kinase II substrate motif;Casein kinase II substrate motif;G protein-coupled receptor kinase 1 substrate motif;MAPKAPK2 kinase substrate motif;PKA kinase substrate motif;PKC epsilon kinase substrate motif;PKC kinase substrate motif	+	biological regulation;cellular component assembly;cellular component organization;macromolecular complex assembly;protein complex assembly	cell part;cytoplasm;cytoskeleton;cytosol;extracellular organelle;intracellular membrane-bounded organelle;intracellular non-membrane-bounded organelle;intracellular organelle;membrane;nucleus;organelle;plasma membrane;vesicle			26.1701		25.3045	27.3123	27.1381	25.6911		26.2016	27.0396	25.5278	25.3616	27.4759
5268	Q09666	Neuroblast differentiation-associated protein AHNAK	AHNAK	S	5830	TFGGLGSKSKGHY	Casein kinase II substrate motif	+	biological regulation;cellular component assembly;cellular component organization;macromolecular complex assembly;protein complex assembly	cell part;cytoplasm;cytoskeleton;cytosol;extracellular organelle;intracellular membrane-bounded organelle;intracellular non-membrane-bounded organelle;intracellular organelle;membrane;nucleus;organelle;plasma membrane;vesicle			25.09		23.9521	24.4695	24.6558	24.3361	24.626	24.8442	25.5267	24.3509		23.4581
5269	Q09666	Neuroblast differentiation-associated protein AHNAK	AHNAK	S	5745	SKGDLKSSKASLG	Casein kinase I substrate motif;G protein-coupled receptor kinase 1 substrate motif;GSK3 kinase substrate motif;PKA kinase substrate motif;PKC kinase substrate motif	+	biological regulation;cellular component assembly;cellular component organization;macromolecular complex assembly;protein complex assembly	cell part;cytoplasm;cytoskeleton;cytosol;extracellular organelle;intracellular membrane-bounded organelle;intracellular non-membrane-bounded organelle;intracellular organelle;membrane;nucleus;organelle;plasma membrane;vesicle								24.809			24.424			24.5558
5270	Q09666	Neuroblast differentiation-associated protein AHNAK	AHNAK	S	5746	KGDLKSSKASLGS	Casein kinase II substrate motif;MDC1 BRCT domain binding motif;PKA kinase substrate motif;PKC kinase substrate motif;Plk1 PBD domain binding motif	+	biological regulation;cellular component assembly;cellular component organization;macromolecular complex assembly;protein complex assembly	cell part;cytoplasm;cytoskeleton;cytosol;extracellular organelle;intracellular membrane-bounded organelle;intracellular non-membrane-bounded organelle;intracellular organelle;membrane;nucleus;organelle;plasma membrane;vesicle			23.5803			25.5228		24.809	25.4516	26.0743	25.2948	25.0847	24.9415	27.351			+
5271	Q09666	Neuroblast differentiation-associated protein AHNAK	AHNAK	S	93	HRKGDRSPEPGQT	Casein kinase II substrate motif;ERK1,2 kinase substrate motif;Growth associated histone HI kinase substrate motif;GSK-3, ERK1, ERK2, CDK5 substrate motif;PKA kinase substrate motif;WW domain binding motif	+	biological regulation;cellular component assembly;cellular component organization;macromolecular complex assembly;protein complex assembly	cell part;cytoplasm;cytoskeleton;cytosol;extracellular organelle;intracellular membrane-bounded organelle;intracellular non-membrane-bounded organelle;intracellular organelle;membrane;nucleus;organelle;plasma membrane;vesicle			27.3624	26.4241	27.3729	28.2419	21.3372	28.0861	26.1537	25.0619	28.1728		24.8832	28.4216
5272	Q09666	Neuroblast differentiation-associated protein AHNAK	AHNAK	S	5731	KGGVTGSPEASIS	Casein kinase II substrate motif;ERK1,2 kinase substrate motif;G protein-coupled receptor kinase 1 substrate motif;GSK3 kinase substrate motif;GSK-3, ERK1, ERK2, CDK5 substrate motif;WW domain binding motif	+	biological regulation;cellular component assembly;cellular component organization;macromolecular complex assembly;protein complex assembly	cell part;cytoplasm;cytoskeleton;cytosol;extracellular organelle;intracellular membrane-bounded organelle;intracellular non-membrane-bounded organelle;intracellular organelle;membrane;nucleus;organelle;plasma membrane;vesicle			30.984	30.2809	30.8262	30.8015	30.8074	30.567	30.3213	29.8818	30.1141	30.8397	30.6263	30.577
5274	Q09666	Neuroblast differentiation-associated protein AHNAK	AHNAK	S	5739	EASISGSKGDLKS	Casein kinase II substrate motif;MAPKAPK2 kinase substrate motif;Pyruvate dehydrogenase kinase substrate motif	+	biological regulation;cellular component assembly;cellular component organization;macromolecular complex assembly;protein complex assembly	cell part;cytoplasm;cytoskeleton;cytosol;extracellular organelle;intracellular membrane-bounded organelle;intracellular non-membrane-bounded organelle;intracellular organelle;membrane;nucleus;organelle;plasma membrane;vesicle			27.7597	26.6349	28.1122	26.5002	26.8814	27.4184	26.5497	26.5006	26.4174	27.9191	26.6932	26.8046
5275	Q09666	Neuroblast differentiation-associated protein AHNAK	AHNAK	S	5841	HYEVTGSDDETGK	BARD1 BRCT domain binding motif;Casein kinase II substrate motif;G protein-coupled receptor kinase 1 substrate motif	+	biological regulation;cellular component assembly;cellular component organization;macromolecular complex assembly;protein complex assembly	cell part;cytoplasm;cytoskeleton;cytosol;extracellular organelle;intracellular membrane-bounded organelle;intracellular non-membrane-bounded organelle;intracellular organelle;membrane;nucleus;organelle;plasma membrane;vesicle			28.874	28.1852	28.7219	30.3714	29.8116	30.4738	29.1454	28.8341	29.5783	29.6435	29.1024	30.0424		+
5276	Q09666	Neuroblast differentiation-associated protein AHNAK	AHNAK	S	5857	SGVSLASKKSRLS	Casein kinase II substrate motif;PKA kinase substrate motif;PKC kinase substrate motif	+	biological regulation;cellular component assembly;cellular component organization;macromolecular complex assembly;protein complex assembly	cell part;cytoplasm;cytoskeleton;cytosol;extracellular organelle;intracellular membrane-bounded organelle;intracellular non-membrane-bounded organelle;intracellular organelle;membrane;nucleus;organelle;plasma membrane;vesicle			24.6067		23.953	23.3737	23.6636	23.7116				24.1112		21.7023
5277	Q09666	Neuroblast differentiation-associated protein AHNAK	AHNAK	S	5552	PAFNMASPESDFG	Casein kinase II substrate motif;ERK1,2 kinase substrate motif;GSK-3, ERK1, ERK2, CDK5 substrate motif;WW domain binding motif	+	biological regulation;cellular component assembly;cellular component organization;macromolecular complex assembly;protein complex assembly	cell part;cytoplasm;cytoskeleton;cytosol;extracellular organelle;intracellular membrane-bounded organelle;intracellular non-membrane-bounded organelle;intracellular organelle;membrane;nucleus;organelle;plasma membrane;vesicle			26.5898	26.3197	25.7005	26.2768	24.2181	23.0629		25.0644		21.7142	25.257	26.3782
5278	Q09666	Neuroblast differentiation-associated protein AHNAK	AHNAK	S	5448	LKGPRISAPNVDF	PKA kinase substrate motif;PKC kinase substrate motif	+	biological regulation;cellular component assembly;cellular component organization;macromolecular complex assembly;protein complex assembly	cell part;cytoplasm;cytoskeleton;cytosol;extracellular organelle;intracellular membrane-bounded organelle;intracellular non-membrane-bounded organelle;intracellular organelle;membrane;nucleus;organelle;plasma membrane;vesicle			27.0396	26.936	26.0658	26.5508	26.5855	26.3517	25.2971	25.4455	25.4011	26.4056	26.4118	25.8863
5279	Q09666	Neuroblast differentiation-associated protein AHNAK	AHNAK	S	5780	KKPRHRSNSFSDE	14-3-3 domain binding motif;Calmodulin-dependent protein kinase II substrate motif;Casein kinase II substrate motif;G protein-coupled receptor kinase 1 substrate motif;GSK3 kinase substrate motif;MAPKAPK1 kinase substrate motif;PKA kinase substrate motif;PKC kinase substrate motif	+	biological regulation;cellular component assembly;cellular component organization;macromolecular complex assembly;protein complex assembly	cell part;cytoplasm;cytoskeleton;cytosol;extracellular organelle;intracellular membrane-bounded organelle;intracellular non-membrane-bounded organelle;intracellular organelle;membrane;nucleus;organelle;plasma membrane;vesicle			28.1609	28.0552	26.9811	29.3453	28.2977	27.8915	27.3486	27.6243	28.5087	28.4526	28.3227	28.3302	+
5280	Q09666	Neuroblast differentiation-associated protein AHNAK	AHNAK	S	5782	PRHRSNSFSDERE	14-3-3 domain binding motif;Akt kinase substrate motif;Calmodulin-dependent protein kinase II substrate motif;Casein kinase II substrate motif;MAPKAPK1 kinase substrate motif;PKA kinase substrate motif;PKC kinase substrate motif;Pyruvate dehydrogenase kinase substrate motif	+	biological regulation;cellular component assembly;cellular component organization;macromolecular complex assembly;protein complex assembly	cell part;cytoplasm;cytoskeleton;cytosol;extracellular organelle;intracellular membrane-bounded organelle;intracellular non-membrane-bounded organelle;intracellular organelle;membrane;nucleus;organelle;plasma membrane;vesicle			31.0266	30.6886	30.7306	31.1865	31.2292	30.4965	30.6143	31.3173	31.4474	31.3104	30.7324	31.551
5281	Q09666	Neuroblast differentiation-associated protein AHNAK	AHNAK	S	5784	HRSNSFSDEREFS	Casein kinase II substrate motif;MAPKAPK2 kinase substrate motif	+	biological regulation;cellular component assembly;cellular component organization;macromolecular complex assembly;protein complex assembly	cell part;cytoplasm;cytoskeleton;cytosol;extracellular organelle;intracellular membrane-bounded organelle;intracellular non-membrane-bounded organelle;intracellular organelle;membrane;nucleus;organelle;plasma membrane;vesicle						25.6903				24.2984				24.5849
5282	Q09666	Neuroblast differentiation-associated protein AHNAK	AHNAK	S	2397	LDLHLKSPKAKGE	ERK1,2 kinase substrate motif;Growth associated histone HI kinase substrate motif;GSK-3, ERK1, ERK2, CDK5 substrate motif;PKA kinase substrate motif;PKC kinase substrate motif;WW domain binding motif	+	biological regulation;cellular component assembly;cellular component organization;macromolecular complex assembly;protein complex assembly	cell part;cytoplasm;cytoskeleton;cytosol;extracellular organelle;intracellular membrane-bounded organelle;intracellular non-membrane-bounded organelle;intracellular organelle;membrane;nucleus;organelle;plasma membrane;vesicle			23.1393	23.7092		25.9016	25.7997	24.2143		22.9524		23.7116	24.5601		+
5283	Q09666	Neuroblast differentiation-associated protein AHNAK	AHNAK	S	511	VDLSLGSPKLKGD	ERK1,2 kinase substrate motif;Growth associated histone HI kinase substrate motif;GSK-3, ERK1, ERK2, CDK5 substrate motif;PKA kinase substrate motif;PKC kinase substrate motif;WW domain binding motif	+	biological regulation;cellular component assembly;cellular component organization;macromolecular complex assembly;protein complex assembly	cell part;cytoplasm;cytoskeleton;cytosol;extracellular organelle;intracellular membrane-bounded organelle;intracellular non-membrane-bounded organelle;intracellular organelle;membrane;nucleus;organelle;plasma membrane;vesicle			27.1681	25.6738	26.5824	27.2146	27.3273	27.4796	27.0799	26.1791	26.3166	26.9566	26.8341	27.5665	+
5284	Q09666	Neuroblast differentiation-associated protein AHNAK	AHNAK	S	570	TGTCRISMSEVDL	Casein kinase II substrate motif;PKA kinase substrate motif;PKC kinase substrate motif	+	biological regulation;cellular component assembly;cellular component organization;macromolecular complex assembly;protein complex assembly	cell part;cytoplasm;cytoskeleton;cytosol;extracellular organelle;intracellular membrane-bounded organelle;intracellular non-membrane-bounded organelle;intracellular organelle;membrane;nucleus;organelle;plasma membrane;vesicle			26.9865	27.0655	27.0142	25.9098	27.3725	27.1961	26.7629	26.5824	27.012	27.1276	26.6289	27.0016	+
5285	Q09666	Neuroblast differentiation-associated protein AHNAK	AHNAK	S	135	IKPRLKSEDGVEG	14-3-3 domain binding motif;Calmodulin-dependent protein kinase II substrate motif;G protein-coupled receptor kinase 1 substrate motif;MAPKAPK1 kinase substrate motif;PKA kinase substrate motif;PKC kinase substrate motif	+	biological regulation;cellular component assembly;cellular component organization;macromolecular complex assembly;protein complex assembly	cell part;cytoplasm;cytoskeleton;cytosol;extracellular organelle;intracellular membrane-bounded organelle;intracellular non-membrane-bounded organelle;intracellular organelle;membrane;nucleus;organelle;plasma membrane;vesicle			29.1627	27.4958	27.8612	30.5001	30.3053	29.8307	28.4918	26.5365	26.9012	28.7771	29.3418	29.8222	+
5286	Q09666	Neuroblast differentiation-associated protein AHNAK	AHNAK	S	210	TVIRLPSGSGAAS	14-3-3 domain binding motif;Calmodulin-dependent protein kinase II substrate motif;Calmodulin-dependent protein kinase IV substrate motif;Casein kinase II substrate motif;Chk1 kinase substrate motif;DNA dependent Protein kinase substrate motif;G protein-coupled receptor kinase 1 substrate motif;PKA kinase substrate motif;PKC kinase substrate motif	+	biological regulation;cellular component assembly;cellular component organization;macromolecular complex assembly;protein complex assembly	cell part;cytoplasm;cytoskeleton;cytosol;extracellular organelle;intracellular membrane-bounded organelle;intracellular non-membrane-bounded organelle;intracellular organelle;membrane;nucleus;organelle;plasma membrane;vesicle			27.7335	27.971	27.7537	28.5985	28.6728	28.8135	27.7045	26.0524	26.8179	25.8652	26.2501	28.0041		+
5287	Q09666	Neuroblast differentiation-associated protein AHNAK	AHNAK	S	212	IRLPSGSGAASPT	G protein-coupled receptor kinase 1 substrate motif;GSK3 kinase substrate motif	+	biological regulation;cellular component assembly;cellular component organization;macromolecular complex assembly;protein complex assembly	cell part;cytoplasm;cytoskeleton;cytosol;extracellular organelle;intracellular membrane-bounded organelle;intracellular non-membrane-bounded organelle;intracellular organelle;membrane;nucleus;organelle;plasma membrane;vesicle			28.3459	25.2187	28.2554	25.6009	26.5341	26.4115	28.0649	27.7866	27.9728	28.6497	27.8877	26.5998
5288	Q09666	Neuroblast differentiation-associated protein AHNAK	AHNAK	S	216	SGSGAASPTGSAV	Casein kinase II substrate motif;ERK1,2 kinase substrate motif;G protein-coupled receptor kinase 1 substrate motif;GSK3 kinase substrate motif;GSK-3, ERK1, ERK2, CDK5 substrate motif;MAPKAPK2 kinase substrate motif;WW domain binding motif	+	biological regulation;cellular component assembly;cellular component organization;macromolecular complex assembly;protein complex assembly	cell part;cytoplasm;cytoskeleton;cytosol;extracellular organelle;intracellular membrane-bounded organelle;intracellular non-membrane-bounded organelle;intracellular organelle;membrane;nucleus;organelle;plasma membrane;vesicle			31.6528	31.0603	31.5182	31.417	31.4801	31.734	31.5156	30.8182	31.3625	31.435	31.359	31.4137
5289	Q09666	Neuroblast differentiation-associated protein AHNAK	AHNAK	S	220	AASPTGSAVDIRA	Casein kinase II substrate motif;MAPKAPK2 kinase substrate motif;Pyruvate dehydrogenase kinase substrate motif	+	biological regulation;cellular component assembly;cellular component organization;macromolecular complex assembly;protein complex assembly	cell part;cytoplasm;cytoskeleton;cytosol;extracellular organelle;intracellular membrane-bounded organelle;intracellular non-membrane-bounded organelle;intracellular organelle;membrane;nucleus;organelle;plasma membrane;vesicle			23.2385			23.6201			24.1842	22.8947	22.6579	24.4759		23.1616	+
5290	Q09666	Neuroblast differentiation-associated protein AHNAK	AHNAK	S	3411	MPFLSISSPKVSM		+	biological regulation;cellular component assembly;cellular component organization;macromolecular complex assembly;protein complex assembly	cell part;cytoplasm;cytoskeleton;cytosol;extracellular organelle;intracellular membrane-bounded organelle;intracellular non-membrane-bounded organelle;intracellular organelle;membrane;nucleus;organelle;plasma membrane;vesicle			23.7288			23.8869			24.2834			23.9351
5291	Q09666	Neuroblast differentiation-associated protein AHNAK	AHNAK	S	3412	PFLSISSPKVSMP	ERK1,2 kinase substrate motif;G protein-coupled receptor kinase 1 substrate motif;Growth associated histone HI kinase substrate motif;GSK3 kinase substrate motif;GSK-3, ERK1, ERK2, CDK5 substrate motif;MDC1 BRCT domain binding motif;PKA kinase substrate motif;PKC kinase substrate motif;Plk1 PBD domain binding motif;WW domain binding motif	+	biological regulation;cellular component assembly;cellular component organization;macromolecular complex assembly;protein complex assembly	cell part;cytoplasm;cytoskeleton;cytosol;extracellular organelle;intracellular membrane-bounded organelle;intracellular non-membrane-bounded organelle;intracellular organelle;membrane;nucleus;organelle;plasma membrane;vesicle			28.1056	27.7841	22.3589	27.8312	28.1769	27.6433	26.259	27.1391	26.5494	27.5477	27.3607	27.1437
5292	Q09666	Neuroblast differentiation-associated protein AHNAK	AHNAK	S	4908	PSLKMPSLEISAP	Casein kinase II substrate motif;DNA dependent Protein kinase substrate motif;G protein-coupled receptor kinase 1 substrate motif;GSK3 kinase substrate motif;Phosphorylase kinase substrate motif;PKA kinase substrate motif;PKC kinase substrate motif	+	biological regulation;cellular component assembly;cellular component organization;macromolecular complex assembly;protein complex assembly	cell part;cytoplasm;cytoskeleton;cytosol;extracellular organelle;intracellular membrane-bounded organelle;intracellular non-membrane-bounded organelle;intracellular organelle;membrane;nucleus;organelle;plasma membrane;vesicle			20.3982						23.0073			22.7757	22.1958	23.547
5293	Q09666	Neuroblast differentiation-associated protein AHNAK	AHNAK	S	1068	FRAPKMSLPDVDL	Casein kinase II substrate motif;PKA kinase substrate motif;PKC kinase substrate motif;Pyruvate dehydrogenase kinase substrate motif	+	biological regulation;cellular component assembly;cellular component organization;macromolecular complex assembly;protein complex assembly	cell part;cytoplasm;cytoskeleton;cytosol;extracellular organelle;intracellular membrane-bounded organelle;intracellular non-membrane-bounded organelle;intracellular organelle;membrane;nucleus;organelle;plasma membrane;vesicle			24.4005			24.3876	25.1863	23.6568			24.5609			24.9148
5294	Q09666	Neuroblast differentiation-associated protein AHNAK	AHNAK	S	5099	VEFDIKSPKFKAE	Casein kinase I substrate motif;ERK1,2 kinase substrate motif;Growth associated histone HI kinase substrate motif;GSK-3, ERK1, ERK2, CDK5 substrate motif;PKA kinase substrate motif;PKC kinase substrate motif;WW domain binding motif	+	biological regulation;cellular component assembly;cellular component organization;macromolecular complex assembly;protein complex assembly	cell part;cytoplasm;cytoskeleton;cytosol;extracellular organelle;intracellular membrane-bounded organelle;intracellular non-membrane-bounded organelle;intracellular organelle;membrane;nucleus;organelle;plasma membrane;vesicle			26.4562	26.479	25.6421	27.0049	27.1815	25.4525	24.3879		25.1245	24.6596	24.9628	25.5553
5295	Q09666	Neuroblast differentiation-associated protein AHNAK	AHNAK	S	5077	LKVDVKSPKTKKT	Casein kinase I substrate motif;Casein kinase II substrate motif;ERK1,2 kinase substrate motif;Growth associated histone HI kinase substrate motif;GSK-3, ERK1, ERK2, CDK5 substrate motif;PKA kinase substrate motif;PKC kinase substrate motif;WW domain binding motif	+	biological regulation;cellular component assembly;cellular component organization;macromolecular complex assembly;protein complex assembly	cell part;cytoplasm;cytoskeleton;cytosol;extracellular organelle;intracellular membrane-bounded organelle;intracellular non-membrane-bounded organelle;intracellular organelle;membrane;nucleus;organelle;plasma membrane;vesicle				27.9727		26.1273	27.9209	27.6983	28.5979	27.9488	26.4904		26.7845	28.9255
5296	Q09666	Neuroblast differentiation-associated protein AHNAK	AHNAK	S	4953	PKVEAPSLDVHMD	Casein kinase I substrate motif;DNA dependent Protein kinase substrate motif	+	biological regulation;cellular component assembly;cellular component organization;macromolecular complex assembly;protein complex assembly	cell part;cytoplasm;cytoskeleton;cytosol;extracellular organelle;intracellular membrane-bounded organelle;intracellular non-membrane-bounded organelle;intracellular organelle;membrane;nucleus;organelle;plasma membrane;vesicle				22.9108
5297	Q09666	Neuroblast differentiation-associated protein AHNAK	AHNAK	S	4960	LDVHMDSPDINIE	b-Adrenergic Receptor kinase substrate motif;ERK1,2 kinase substrate motif;GSK-3, ERK1, ERK2, CDK5 substrate motif;WW domain binding motif	+	biological regulation;cellular component assembly;cellular component organization;macromolecular complex assembly;protein complex assembly	cell part;cytoplasm;cytoskeleton;cytosol;extracellular organelle;intracellular membrane-bounded organelle;intracellular non-membrane-bounded organelle;intracellular organelle;membrane;nucleus;organelle;plasma membrane;vesicle			26.2617	25.9325	25.9597	25.6279	26.8918	25.9228		25.0602	24.6078	26.3363	25.9141	26.2184	+
5298	Q09666	Neuroblast differentiation-associated protein AHNAK	AHNAK	S	3426	VELNLKSPKVKGD	ERK1,2 kinase substrate motif;Growth associated histone HI kinase substrate motif;GSK-3, ERK1, ERK2, CDK5 substrate motif;PKA kinase substrate motif;PKC kinase substrate motif;WW domain binding motif	+	biological regulation;cellular component assembly;cellular component organization;macromolecular complex assembly;protein complex assembly	cell part;cytoplasm;cytoskeleton;cytosol;extracellular organelle;intracellular membrane-bounded organelle;intracellular non-membrane-bounded organelle;intracellular organelle;membrane;nucleus;organelle;plasma membrane;vesicle			23.9271	22.2134		24.6374	25.1743	24.3213		22.7011		23.7986	23.1262	23.8577	+
5299	Q09666	Neuroblast differentiation-associated protein AHNAK	AHNAK	S	5400	LEASEGSIKLPKM	G protein-coupled receptor kinase 1 substrate motif;PKA kinase substrate motif;PKC kinase substrate motif	+	biological regulation;cellular component assembly;cellular component organization;macromolecular complex assembly;protein complex assembly	cell part;cytoplasm;cytoskeleton;cytosol;extracellular organelle;intracellular membrane-bounded organelle;intracellular non-membrane-bounded organelle;intracellular organelle;membrane;nucleus;organelle;plasma membrane;vesicle			26.1247	24.9117	25.8881	25.2168	25.5922	25.2592			25.8676	24.1214	24.1294	24.8669
11530	Q09666	Neuroblast differentiation-associated protein AHNAK	AHNAK	T	5794	EFSGPSTPTGTLE	ERK1,2 kinase substrate motif;G protein-coupled receptor kinase 1 substrate motif;GSK3, Erk1, Erk2 and CDK5 kinase motif;GSK-3, ERK1, ERK2, CDK5 substrate motif;MAPKAPK2 kinase substrate motif;MDC1 BRCT domain binding motif;Plk1 PBD domain binding motif;WW domain binding motif	+	biological regulation;cellular component assembly;cellular component organization;macromolecular complex assembly;protein complex assembly	cell part;cytoplasm;cytoskeleton;cytosol;extracellular organelle;intracellular membrane-bounded organelle;intracellular non-membrane-bounded organelle;intracellular organelle;membrane;nucleus;organelle;plasma membrane;vesicle			25.7328	24.8385	23.6315	27.0639	27.2472	26.7689	26.8278	28.0526	27.0817	23.9326	27.145	28.4174
11533	Q09666	Neuroblast differentiation-associated protein AHNAK	AHNAK	T	5824	GKLKFGTFGGLGS	AMP-activated protein kinase substrate motif;PKA kinase substrate motif;PKC kinase substrate motif	+	biological regulation;cellular component assembly;cellular component organization;macromolecular complex assembly;protein complex assembly	cell part;cytoplasm;cytoskeleton;cytosol;extracellular organelle;intracellular membrane-bounded organelle;intracellular non-membrane-bounded organelle;intracellular organelle;membrane;nucleus;organelle;plasma membrane;vesicle			24.8702	24.9501	24.8506	23.6257	23.1086	23.2837	23.3517	24.2499	24.659		22.7573	23.7339
11534	Q09666	Neuroblast differentiation-associated protein AHNAK	AHNAK	T	2845	DIDLNLTGPKIKG		+	biological regulation;cellular component assembly;cellular component organization;macromolecular complex assembly;protein complex assembly	cell part;cytoplasm;cytoskeleton;cytosol;extracellular organelle;intracellular membrane-bounded organelle;intracellular non-membrane-bounded organelle;intracellular organelle;membrane;nucleus;organelle;plasma membrane;vesicle			25.0758	24.887	24.3048	24.5743	25.3225	23.9193	24.0518		24.4431	20.6244	23.6613	24.6549
11535	Q09666	Neuroblast differentiation-associated protein AHNAK	AHNAK	T	4100	PKVDIDTPDIDIH	b-Adrenergic Receptor kinase substrate motif;Casein kinase I substrate motif;GSK-3, ERK1, ERK2, CDK5 substrate motif;WW domain binding motif	+	biological regulation;cellular component assembly;cellular component organization;macromolecular complex assembly;protein complex assembly	cell part;cytoplasm;cytoskeleton;cytosol;extracellular organelle;intracellular membrane-bounded organelle;intracellular non-membrane-bounded organelle;intracellular organelle;membrane;nucleus;organelle;plasma membrane;vesicle			26.2489	26.2741	25.7643	25.4692	25.9592	25.2908	24.8256	24.7719	25.5798	25.239	25.9118	25.4272
11536	Q09666	Neuroblast differentiation-associated protein AHNAK	AHNAK	T	3716	PKVDIDTPDINIE	b-Adrenergic Receptor kinase substrate motif;Casein kinase I substrate motif;GSK-3, ERK1, ERK2, CDK5 substrate motif;WW domain binding motif	+	biological regulation;cellular component assembly;cellular component organization;macromolecular complex assembly;protein complex assembly	cell part;cytoplasm;cytoskeleton;cytosol;extracellular organelle;intracellular membrane-bounded organelle;intracellular non-membrane-bounded organelle;intracellular organelle;membrane;nucleus;organelle;plasma membrane;vesicle			25.1433		23.9175	24.1507			24.1497	22.8063	22.5783			24.89	+
11537	Q09666	Neuroblast differentiation-associated protein AHNAK	AHNAK	T	4766	PKVDINTPDVDVH	Casein kinase I substrate motif;GSK-3, ERK1, ERK2, CDK5 substrate motif;WW domain binding motif	+	biological regulation;cellular component assembly;cellular component organization;macromolecular complex assembly;protein complex assembly	cell part;cytoplasm;cytoskeleton;cytosol;extracellular organelle;intracellular membrane-bounded organelle;intracellular non-membrane-bounded organelle;intracellular organelle;membrane;nucleus;organelle;plasma membrane;vesicle			25.8448	26.0073	25.5376	24.8148	25.1873	24.1601	24.0106	24.571		24.2017	25.1433	24.6542
11538	Q09666	Neuroblast differentiation-associated protein AHNAK	AHNAK	T	4564	PKVGIDTPDIDIH	b-Adrenergic Receptor kinase substrate motif;GSK-3, ERK1, ERK2, CDK5 substrate motif;WW domain binding motif	+	biological regulation;cellular component assembly;cellular component organization;macromolecular complex assembly;protein complex assembly	cell part;cytoplasm;cytoskeleton;cytosol;extracellular organelle;intracellular membrane-bounded organelle;intracellular non-membrane-bounded organelle;intracellular organelle;membrane;nucleus;organelle;plasma membrane;vesicle						22.3154
11539	Q09666	Neuroblast differentiation-associated protein AHNAK	AHNAK	T	490	KGTKVKTPEMIIQ	Growth associated histone HI kinase substrate motif;GSK-3, ERK1, ERK2, CDK5 substrate motif;PKA kinase substrate motif;PKC kinase substrate motif;WW domain binding motif	+	biological regulation;cellular component assembly;cellular component organization;macromolecular complex assembly;protein complex assembly	cell part;cytoplasm;cytoskeleton;cytosol;extracellular organelle;intracellular membrane-bounded organelle;intracellular non-membrane-bounded organelle;intracellular organelle;membrane;nucleus;organelle;plasma membrane;vesicle			24.5502	25.9178	24.9639	23.741	24.9626	24.2726			23.3058	23.1317		23.4456
7296	Q8IVF2-3	Protein AHNAK2	AHNAK2	S	194	RDAHDVSPTSTDT	Casein kinase II substrate motif;ERK1,2 kinase substrate motif;G protein-coupled receptor kinase 1 substrate motif;GSK-3, ERK1, ERK2, CDK5 substrate motif;WW domain binding motif			cell part;cytoplasm;intracellular membrane-bounded organelle;intracellular organelle;membrane;nucleus;organelle;plasma membrane			26.4441	25.9137	26.2348	26.1745	25.8318	26.0407	24.1334	24.7784	25.6896	26.1117	25.4079	26.8553
7297	Q8IVF2-3	Protein AHNAK2	AHNAK2	S	160	SQRERLSWPKFQS	Casein kinase I substrate motif;PKA kinase substrate motif;PKC kinase substrate motif			cell part;cytoplasm;intracellular membrane-bounded organelle;intracellular organelle;membrane;nucleus;organelle;plasma membrane			22.9019	24.3469		23.3974	23.4539	23.3143						20.331
7298	Q8IVF2-3	Protein AHNAK2	AHNAK2	S	493	IPSLGWSPSKHTK	Casein kinase II substrate motif;Cdc2 kinase substrate motif;CDK kinase substrate motif;CDK1,2,4,6 kinase substrate motif;ERK1,2 kinase substrate motif;GSK-3, ERK1, ERK2, CDK5 substrate motif;MAPKAPK2 kinase substrate motif;WW domain binding motif			cell part;cytoplasm;intracellular membrane-bounded organelle;intracellular organelle;membrane;nucleus;organelle;plasma membrane			26.811	26.816	26.7938	26.4213	27.0104	27.3782	27.189	26.9072	28.005	27.4328	27.4653	27.1062
7300	Q8IVF2-3	Protein AHNAK2	AHNAK2	S	5607	KLGFSSSPTKKSK	Casein kinase II substrate motif;Cdc2 kinase substrate motif;CDK kinase substrate motif;CDK1,2,4,6 kinase substrate motif;ERK1,2 kinase substrate motif;Growth associated histone HI kinase substrate motif;GSK-3, ERK1, ERK2, CDK5 substrate motif;MDC1 BRCT domain binding motif;Plk1 PBD domain binding motif;WW domain binding motif			cell part;cytoplasm;intracellular membrane-bounded organelle;intracellular organelle;membrane;nucleus;organelle;plasma membrane			22.3202		23.4214	21.7653	23.0009	23.2011
7301	Q8IVF2-3	Protein AHNAK2	AHNAK2	S	4377	PSFGMLSPGKSIE	Cdc2 kinase substrate motif;CDK kinase substrate motif;CDK1,2,4,6 kinase substrate motif;ERK1,2 kinase substrate motif;G protein-coupled receptor kinase 1 substrate motif;GSK3 kinase substrate motif;GSK-3, ERK1, ERK2, CDK5 substrate motif;WW domain binding motif			cell part;cytoplasm;intracellular membrane-bounded organelle;intracellular organelle;membrane;nucleus;organelle;plasma membrane			24.0501	24.4148	23.2686	24.3699	24.93	24.7294	24.078	24.1746	24.7619	25.2859	24.8002	25.0684	+
7302	Q8IVF2-3	Protein AHNAK2	AHNAK2	S	742	PKFKMPSFGVSAP	DNA dependent Protein kinase substrate motif;G protein-coupled receptor kinase 1 substrate motif;GSK3 kinase substrate motif;PKA kinase substrate motif;PKC kinase substrate motif			cell part;cytoplasm;intracellular membrane-bounded organelle;intracellular organelle;membrane;nucleus;organelle;plasma membrane			25.0146	24.6432	24.4364	24.3463	24.5964	24.0988	23.8208	24.8825	26.1763	23.3745	23.6513	24.3695
7303	Q8IVF2-3	Protein AHNAK2	AHNAK2	S	180	GPQRSHSSSEAYE	14-3-3 domain binding motif;Calmodulin-dependent protein kinase II substrate motif;Casein kinase II substrate motif;G protein-coupled receptor kinase 1 substrate motif;PKA kinase substrate motif;PKC kinase substrate motif			cell part;cytoplasm;intracellular membrane-bounded organelle;intracellular organelle;membrane;nucleus;organelle;plasma membrane									21.4457		20.9612
3626	O95831-3	Apoptosis-inducing factor 1, mitochondrial	AIFM1	S	262	TGGTPRSLSAIDR	Casein kinase II substrate motif		biological regulation;catabolic process;cell death;cell differentiation;cellular component assembly;cellular component organization;cellular homeostasis;cellular macromolecular complex assembly;cellular metabolic process;cellular nitrogen compound metabolic process;cellular process;chromosome organization;death;developmental process;DNA metabolic process;DNA packaging;homeostatic process;macromol…	cell part;cytosol;intracellular membrane-bounded organelle;intracellular organelle;membrane;mitochondrion;nucleus;organelle	Apoptosis					22.4629		22.9167	23.4084	23.8868	23.9669	23.3023	23.3272	23.1449
3627	O95831-3	Apoptosis-inducing factor 1, mitochondrial	AIFM1	S	264	GTPRSLSAIDRAG	14-3-3 domain binding motif;Calmodulin-dependent protein kinase II substrate motif;Casein kinase II substrate motif;PKA kinase substrate motif;PKC kinase substrate motif;Pyruvate dehydrogenase kinase substrate motif		biological regulation;catabolic process;cell death;cell differentiation;cellular component assembly;cellular component organization;cellular homeostasis;cellular macromolecular complex assembly;cellular metabolic process;cellular nitrogen compound metabolic process;cellular process;chromosome organization;death;developmental process;DNA metabolic process;DNA packaging;homeostatic process;macromol…	cell part;cytosol;intracellular membrane-bounded organelle;intracellular organelle;membrane;mitochondrion;nucleus;organelle	Apoptosis		28.4239	27.5715	28.3055	28.281	28.357	28.1102	27.8554	27.9241	28.2355	28.3125	28.6062	28.3654	+
8270	Q96IF1	LIM domain-containing protein ajuba	AJUBA	S	119	PTAPALSPRSSFA	Casein kinase II substrate motif;ERK1,2 kinase substrate motif;G protein-coupled receptor kinase 1 substrate motif;Growth associated histone HI kinase substrate motif;GSK3 kinase substrate motif;GSK-3, ERK1, ERK2, CDK5 substrate motif;PKA kinase substrate motif;PKC kinase substrate motif;WW domain binding motif	+	biological adhesion;biological regulation;biosynthetic process;cell adhesion;cell cycle;cell junction organization;cell motility;cellular component assembly;cellular component movement;cellular component organization;cellular lipid metabolic process;cellular localization;cellular metabolic process;cellular nitrogen compound metabolic process;cellular process;gene silencing;lipid metabolic process…	cell part;cell projection;cytosol;intracellular membrane-bounded organelle;intracellular non-membrane-bounded organelle;intracellular organelle;macromolecular complex;membrane;microtubule organizing center;nucleus;organelle;plasma membrane;protein complex;ribonucleoprotein complex;transcription factor complex			26.7423	26.4119	26.7758	26.5467	26.764	26.8281	26.8367	25.7922	27.3859	26.014	25.4533	26.4752
8036	Q92667-2	A-kinase anchor protein 1, mitochondrial	AKAP1	S	150	PLECPLSSPKGVL			biological regulation;coagulation;multicellular organismal process;regulation of body fluid levels	cell part;cytosol;intracellular membrane-bounded organelle;intracellular organelle;membrane;mitochondrion;organelle			24.8158			25.3718	25.2941	24.285	24.2817	22.566	24.3975	23.7024	24.3261	22.5892
8038	Q92667-2	A-kinase anchor protein 1, mitochondrial	AKAP1	S	445	LKSLLSSPTKDSK	Casein kinase II substrate motif;Cdc2 kinase substrate motif;CDK kinase substrate motif;CDK1,2,4,6 kinase substrate motif;ERK1,2 kinase substrate motif;Growth associated histone HI kinase substrate motif;GSK-3, ERK1, ERK2, CDK5 substrate motif;MAPKAPK2 kinase substrate motif;MDC1 BRCT domain binding motif;Plk1 PBD domain binding motif;WW domain binding motif		biological regulation;coagulation;multicellular organismal process;regulation of body fluid levels	cell part;cytosol;intracellular membrane-bounded organelle;intracellular organelle;membrane;mitochondrion;organelle			27.4929	25.231		27.0957	25.4353	26.7643	25.7672	26.5134	26.8609	26.8907	27.5793	26.6947	+
8039	Q92667-2	A-kinase anchor protein 1, mitochondrial	AKAP1	S	429	GLPAEGSPPPKTY	ERK1,2 kinase substrate motif;GSK-3, ERK1, ERK2, CDK5 substrate motif;WW domain binding motif		biological regulation;coagulation;multicellular organismal process;regulation of body fluid levels	cell part;cytosol;intracellular membrane-bounded organelle;intracellular organelle;membrane;mitochondrion;organelle			26.3938	26.1734	26.0671	26.067	24.5939	22.8988	24.7328	25.6547	26.206	22.6017	26.5473	26.1724
11996	Q92667-2	A-kinase anchor protein 1, mitochondrial	AKAP1	T	533	PRDKAITPPLPES	G protein-coupled receptor kinase 1 substrate motif;GSK-3, ERK1, ERK2, CDK5 substrate motif;PKA kinase substrate motif;PKC kinase substrate motif;RAF1 kinase substrate motif;WW domain binding motif		biological regulation;coagulation;multicellular organismal process;regulation of body fluid levels	cell part;cytosol;intracellular membrane-bounded organelle;intracellular organelle;membrane;mitochondrion;organelle			24.9767	26.1309	24.1865	24.7947	25.0318	23.7012	23.8007	24.4683	25.3951		23.9863	24.4222
1477	E7EMD6	A-kinase anchor protein 10, mitochondrial	AKAP10	S	187	SLAEPVSPSKKHE	Casein kinase I substrate motif;Casein kinase II substrate motif;Cdc2 kinase substrate motif;CDK kinase substrate motif;CDK1,2,4,6 kinase substrate motif;ERK1,2 kinase substrate motif;GSK-3, ERK1, ERK2, CDK5 substrate motif;WW domain binding motif		biological regulation	cell part;cytoplasm;membrane;plasma membrane			27	26.0114	26.8555	27.3645	27.0934	26.9796		25.9756		25.7116	25.3553	26.4962
9785	Q9UKA4	A-kinase anchor protein 11	AKAP11	S	444	KASREDSGLFSPI	14-3-3 domain binding motif;b-Adrenergic Receptor kinase substrate motif;Calmodulin-dependent protein kinase II substrate motif;G protein-coupled receptor kinase 1 substrate motif;GSK3 kinase substrate motif;MAPKAPK2 kinase substrate motif;PKA kinase substrate motif;PKC epsilon kinase substrate motif;PKC kinase substrate motif	+	biological regulation;cellular process;response to stimulus;signal transduction	cell part;intracellular membrane-bounded organelle;intracellular organelle;microbody;microtubule organizing center;organelle;peroxisome				23.8139
9786	Q9UKA4	A-kinase anchor protein 11	AKAP11	S	448	EDSGLFSPIRSSA	Beta-TrCP1 domain binding motif;Cdc2 kinase substrate motif;CDK kinase substrate motif;CDK1,2,4,6 kinase substrate motif;ERK1,2 kinase substrate motif;G protein-coupled receptor kinase 1 substrate motif;GSK3 kinase substrate motif;GSK-3, ERK1, ERK2, CDK5 substrate motif;MAPKAPK2 kinase substrate motif;WW domain binding motif	+	biological regulation;cellular process;response to stimulus;signal transduction	cell part;intracellular membrane-bounded organelle;intracellular organelle;microbody;microtubule organizing center;organelle;peroxisome			23.8961		23.1826	24.5402	24.5957	24.5256	23.3935	23.4738	23.5665	24.6209	24.7258	24.9995	+
9788	Q9UKA4	A-kinase anchor protein 11	AKAP11	S	1242	QSQRSVSPTFLNP	14-3-3 domain binding motif;Calmodulin-dependent protein kinase II substrate motif;Casein kinase II substrate motif;ERK1,2 kinase substrate motif;GSK-3, ERK1, ERK2, CDK5 substrate motif;PKA kinase substrate motif;PKC kinase substrate motif;WW domain binding motif	+	biological regulation;cellular process;response to stimulus;signal transduction	cell part;intracellular membrane-bounded organelle;intracellular organelle;microbody;microtubule organizing center;organelle;peroxisome			25.9373	25.2137	24.8415	25.871	24.4571	26.0194	25.7341	25.7231	25.8639	26.4504	26.2616	26.3906
12247	Q9UKA4	A-kinase anchor protein 11	AKAP11	T	1100	RNVIPDTPPSTPL	b-Adrenergic Receptor kinase substrate motif;Casein kinase II substrate motif;ERK1,2 kinase substrate motif;G protein-coupled receptor kinase 1 substrate motif;GSK3, Erk1, Erk2 and CDK5 kinase motif;GSK-3, ERK1, ERK2, CDK5 substrate motif;WW domain binding motif	+	biological regulation;cellular process;response to stimulus;signal transduction	cell part;intracellular membrane-bounded organelle;intracellular organelle;microbody;microtubule organizing center;organelle;peroxisome			23.5606			24.0176	23.7341	23.8666			23.3239			24.1495	+
5130	Q02952	A-kinase anchor protein 12	AKAP12	S	749	SPEQAGSPTEGEG	Casein kinase II substrate motif;ERK1,2 kinase substrate motif;GSK-3, ERK1, ERK2, CDK5 substrate motif;WW domain binding motif		biological regulation;cellular process;establishment of localization;protein targeting;protein transport;response to stimulus;signal transduction;transport	cell cortex;cell part;cytoplasm;cytoskeleton;intracellular non-membrane-bounded organelle;intracellular organelle;membrane;organelle;plasma membrane						24.0234			24.0168	23.369	23.6955			25.4354
5131	Q02952	A-kinase anchor protein 12	AKAP12	S	612	GVTPWASFKKMVT	PKA kinase substrate motif;PKC kinase substrate motif	+	biological regulation;cellular process;establishment of localization;protein targeting;protein transport;response to stimulus;signal transduction;transport	cell cortex;cell part;cytoplasm;cytoskeleton;intracellular non-membrane-bounded organelle;intracellular organelle;membrane;organelle;plasma membrane			25.8147	27.3705	26.6029	26.9427	25.2667	26.9191	25.916		26.3726	26.5032	25.541	25.7804
5132	Q02952	A-kinase anchor protein 12	AKAP12	S	598	AEEGATSDGEKKR	Casein kinase II substrate motif	+	biological regulation;cellular process;establishment of localization;protein targeting;protein transport;response to stimulus;signal transduction;transport	cell cortex;cell part;cytoplasm;cytoskeleton;intracellular non-membrane-bounded organelle;intracellular organelle;membrane;organelle;plasma membrane			27.8715	26.7131	27.1835	27.4922	27.4847	27.728	28.4459	27.9746	28.0129	28.3909	28.4925	28.5791
5133	Q02952	A-kinase anchor protein 12	AKAP12	S	371	AHEPRLSAEYEKV	Casein kinase II substrate motif;PKA kinase substrate motif;PKC kinase substrate motif	+	biological regulation;cellular process;establishment of localization;protein targeting;protein transport;response to stimulus;signal transduction;transport	cell cortex;cell part;cytoplasm;cytoskeleton;intracellular non-membrane-bounded organelle;intracellular organelle;membrane;organelle;plasma membrane			28.5824	28.8087	28.5557	28.935	28.8139	28.2795	27.9143	26.8677	28.6239	28.0703	29.0779	28.7126
5134	Q02952	A-kinase anchor protein 12	AKAP12	S	75	AEQDELSLQEGDL	Casein kinase I substrate motif;Casein kinase II substrate motif;Plk1 kinase substrate motif	+	biological regulation;cellular process;establishment of localization;protein targeting;protein transport;response to stimulus;signal transduction;transport	cell cortex;cell part;cytoplasm;cytoskeleton;intracellular non-membrane-bounded organelle;intracellular organelle;membrane;organelle;plasma membrane			21.2422									27.5107	23.5717	25.7157
5135	Q02952	A-kinase anchor protein 12	AKAP12	S	627	KRVRRPSESDKED	14-3-3 domain binding motif;Akt kinase substrate motif;AMP-activated protein kinase 2 substrate motif;Calmodulin-dependent protein kinase II substrate motif;Casein kinase II substrate motif;DNA dependent Protein kinase substrate motif;G protein-coupled receptor kinase 1 substrate motif;MAPKAPK1 kinase substrate motif;PAK2 kinase substrate motif;PKA kinase substrate motif;PKC epsilon kinase substr…	+	biological regulation;cellular process;establishment of localization;protein targeting;protein transport;response to stimulus;signal transduction;transport	cell cortex;cell part;cytoplasm;cytoskeleton;intracellular non-membrane-bounded organelle;intracellular organelle;membrane;organelle;plasma membrane			24.6784			27.2369	26.0727		27.0258	25.5381	26.1396		26.4022	23.0961
5136	Q02952	A-kinase anchor protein 12	AKAP12	S	629	VRRPSESDKEDEL	b-Adrenergic Receptor kinase substrate motif;Casein kinase II substrate motif;PKA kinase substrate motif;PKC kinase substrate motif	+	biological regulation;cellular process;establishment of localization;protein targeting;protein transport;response to stimulus;signal transduction;transport	cell cortex;cell part;cytoplasm;cytoskeleton;intracellular non-membrane-bounded organelle;intracellular organelle;membrane;organelle;plasma membrane			24.6784			27.2347	26.0727		26.9427	25.5292	26.1289		26.4022	23.0961
5137	Q02952	A-kinase anchor protein 12	AKAP12	S	283	PSKSAESPTSPVT	b-Adrenergic Receptor kinase substrate motif;Casein kinase II substrate motif;ERK1,2 kinase substrate motif;G protein-coupled receptor kinase 1 substrate motif;GSK-3, ERK1, ERK2, CDK5 substrate motif;PKA kinase substrate motif;WW domain binding motif	+	biological regulation;cellular process;establishment of localization;protein targeting;protein transport;response to stimulus;signal transduction;transport	cell cortex;cell part;cytoplasm;cytoskeleton;intracellular non-membrane-bounded organelle;intracellular organelle;membrane;organelle;plasma membrane			24.6928			25.8536	23.5739	24.1745	24.614		24.079	24.5476	23.2988	25.0334
5138	Q02952	A-kinase anchor protein 12	AKAP12	S	286	SAESPTSPVTSET	Casein kinase II substrate motif;ERK1,2 kinase substrate motif;G protein-coupled receptor kinase 1 substrate motif;GSK3 kinase substrate motif;GSK-3, ERK1, ERK2, CDK5 substrate motif;WW domain binding motif	+	biological regulation;cellular process;establishment of localization;protein targeting;protein transport;response to stimulus;signal transduction;transport	cell cortex;cell part;cytoplasm;cytoskeleton;intracellular non-membrane-bounded organelle;intracellular organelle;membrane;organelle;plasma membrane						25.0142	23.3057		22.7277	22.75			24.8778	23.9012
5139	Q02952	A-kinase anchor protein 12	AKAP12	S	651	STESTASEMQEEM	G protein-coupled receptor kinase 1 substrate motif	+	biological regulation;cellular process;establishment of localization;protein targeting;protein transport;response to stimulus;signal transduction;transport	cell cortex;cell part;cytoplasm;cytoskeleton;intracellular non-membrane-bounded organelle;intracellular organelle;membrane;organelle;plasma membrane			22.5853			23.5997	23.9377			23.9607			24.4537	23.589
5140	Q02952	A-kinase anchor protein 12	AKAP12	S	1328	LQSHAKSPPSPVE	Casein kinase II substrate motif;ERK1, ERK2, SAPK, CDK5 and GSK3 kinase substrate motif;ERK1,2 kinase substrate motif;G protein-coupled receptor kinase 1 substrate motif;Growth associated histone HI kinase substrate motif;GSK-3, ERK1, ERK2, CDK5 substrate motif;MAPKAPK2 kinase substrate motif;WW domain binding motif	+	biological regulation;cellular process;establishment of localization;protein targeting;protein transport;response to stimulus;signal transduction;transport	cell cortex;cell part;cytoplasm;cytoskeleton;intracellular non-membrane-bounded organelle;intracellular organelle;membrane;organelle;plasma membrane
5141	Q02952	A-kinase anchor protein 12	AKAP12	S	1331	HAKSPPSPVEREM	Casein kinase II substrate motif;DNA dependent Protein kinase substrate motif;ERK1,2 kinase substrate motif;GSK-3, ERK1, ERK2, CDK5 substrate motif;PKA kinase substrate motif;WW domain binding motif	+	biological regulation;cellular process;establishment of localization;protein targeting;protein transport;response to stimulus;signal transduction;transport	cell cortex;cell part;cytoplasm;cytoskeleton;intracellular non-membrane-bounded organelle;intracellular organelle;membrane;organelle;plasma membrane						26.9553	26.4839	26.6914	27.9214	26.7045	24.2848			28.9433
5142	Q02952	A-kinase anchor protein 12	AKAP12	S	381	EKVELPSEEQVSG	Casein kinase I substrate motif;Casein kinase II substrate motif;DNA dependent Protein kinase substrate motif;G protein-coupled receptor kinase 1 substrate motif	+	biological regulation;cellular process;establishment of localization;protein targeting;protein transport;response to stimulus;signal transduction;transport	cell cortex;cell part;cytoplasm;cytoskeleton;intracellular non-membrane-bounded organelle;intracellular organelle;membrane;organelle;plasma membrane			24.0607		23.7128	24.1043	23.8548	23.3434	22.3863	22.1237	23.4706	25.2156	24.2505	24.699	+
11497	Q02952	A-kinase anchor protein 12	AKAP12	T	285	KSAESPTSPVTSE	Casein kinase I substrate motif;DNA dependent Protein kinase substrate motif;G protein-coupled receptor kinase 1 substrate motif	+	biological regulation;cellular process;establishment of localization;protein targeting;protein transport;response to stimulus;signal transduction;transport	cell cortex;cell part;cytoplasm;cytoskeleton;intracellular non-membrane-bounded organelle;intracellular organelle;membrane;organelle;plasma membrane						24.0302	23.8961
5326	Q12802-4	A-kinase anchor protein 13	AKAP13	S	983	ALQLSNSPGASSA	ERK1,2 kinase substrate motif;G protein-coupled receptor kinase 1 substrate motif;GSK3 kinase substrate motif;GSK-3, ERK1, ERK2, CDK5 substrate motif;WW domain binding motif		biological regulation;cellular metabolic process;cellular process;establishment of localization;macromolecule metabolic process;macromolecule modification;metabolic process;nuclear transport;nucleocytoplasmic transport;phosphorus metabolic process;primary metabolic process;protein metabolic process;protein modification process;protein phosphorylation;regulation of protein modification process;res…	cell part;cytoplasm;cytosol;intracellular membrane-bounded organelle;intracellular organelle;membrane;nucleus;organelle			28.6523	28.3121	28.3179	28.4804	28.472	28.5728	27.3196	28.081	28.1637	28.5848	28.3846	28.3019	+
5327	Q12802-4	A-kinase anchor protein 13	AKAP13	S	790	TFSLANSPGSESV	Casein kinase II substrate motif;ERK1,2 kinase substrate motif;GSK-3, ERK1, ERK2, CDK5 substrate motif;MAPKAPK2 kinase substrate motif;WW domain binding motif		biological regulation;cellular metabolic process;cellular process;establishment of localization;macromolecule metabolic process;macromolecule modification;metabolic process;nuclear transport;nucleocytoplasmic transport;phosphorus metabolic process;primary metabolic process;protein metabolic process;protein modification process;protein phosphorylation;regulation of protein modification process;res…	cell part;cytoplasm;cytosol;intracellular membrane-bounded organelle;intracellular organelle;membrane;nucleus;organelle			27.4277	25.1508		26.9191	26.0838	26.9372	25.9599		27.3234			27.4731
5328	Q12802-4	A-kinase anchor protein 13	AKAP13	S	1858	PKERPRSAVLLVD	14-3-3 domain binding motif;Calmodulin-dependent protein kinase II substrate motif;MAPKAPK1 kinase substrate motif;PKA kinase substrate motif;PKC kinase substrate motif		biological regulation;cellular metabolic process;cellular process;establishment of localization;macromolecule metabolic process;macromolecule modification;metabolic process;nuclear transport;nucleocytoplasmic transport;phosphorus metabolic process;primary metabolic process;protein metabolic process;protein modification process;protein phosphorylation;regulation of protein modification process;res…	cell part;cytoplasm;cytosol;intracellular membrane-bounded organelle;intracellular organelle;membrane;nucleus;organelle			27.0956	28.0773	27.3441	27.2931	26.7701	27.0174	24.9757	24.7373	26.9396	25.7348	25.6612	25.7009
5329	Q12802-4	A-kinase anchor protein 13	AKAP13	S	1911	WKFLSHSTDSLNK	Casein kinase II substrate motif		biological regulation;cellular metabolic process;cellular process;establishment of localization;macromolecule metabolic process;macromolecule modification;metabolic process;nuclear transport;nucleocytoplasmic transport;phosphorus metabolic process;primary metabolic process;protein metabolic process;protein modification process;protein phosphorylation;regulation of protein modification process;res…	cell part;cytoplasm;cytosol;intracellular membrane-bounded organelle;intracellular organelle;membrane;nucleus;organelle			29.3794	28.4593	29.3668	29.4086	29.35	29.1759	28.0784	28.6273	28.5112	28.9675	28.2096	28.0359
5330	Q12802-4	A-kinase anchor protein 13	AKAP13	S	1914	LSHSTDSLNKISK	b-Adrenergic Receptor kinase substrate motif		biological regulation;cellular metabolic process;cellular process;establishment of localization;macromolecule metabolic process;macromolecule modification;metabolic process;nuclear transport;nucleocytoplasmic transport;phosphorus metabolic process;primary metabolic process;protein metabolic process;protein modification process;protein phosphorylation;regulation of protein modification process;res…	cell part;cytoplasm;cytosol;intracellular membrane-bounded organelle;intracellular organelle;membrane;nucleus;organelle			26.8561	25.7236	26.7483	27.3197	26.8072	27.033	25.9286	27.205	26.6776	27.3865	26.8417	26.6229	+
5331	Q12802-4	A-kinase anchor protein 13	AKAP13	S	1565	SPFRRHSWGPGKN	14-3-3 domain binding motif;Calmodulin-dependent protein kinase II substrate motif;PAK2 kinase substrate motif;PKA kinase substrate motif;PKC epsilon kinase substrate motif;PKC kinase substrate motif		biological regulation;cellular metabolic process;cellular process;establishment of localization;macromolecule metabolic process;macromolecule modification;metabolic process;nuclear transport;nucleocytoplasmic transport;phosphorus metabolic process;primary metabolic process;protein metabolic process;protein modification process;protein phosphorylation;regulation of protein modification process;res…	cell part;cytoplasm;cytosol;intracellular membrane-bounded organelle;intracellular organelle;membrane;nucleus;organelle			23.9129			24.9635	23.5404	23.9292			23.2518	25.1098	24.7104
5332	Q12802-4	A-kinase anchor protein 13	AKAP13	S	2689	SPEEPPSPSAPSI	Casein kinase I substrate motif;Casein kinase II substrate motif;DNA dependent Protein kinase substrate motif;ERK1,2 kinase substrate motif;G protein-coupled receptor kinase 1 substrate motif;GSK-3, ERK1, ERK2, CDK5 substrate motif;WW domain binding motif		biological regulation;cellular metabolic process;cellular process;establishment of localization;macromolecule metabolic process;macromolecule modification;metabolic process;nuclear transport;nucleocytoplasmic transport;phosphorus metabolic process;primary metabolic process;protein metabolic process;protein modification process;protein phosphorylation;regulation of protein modification process;res…	cell part;cytoplasm;cytosol;intracellular membrane-bounded organelle;intracellular organelle;membrane;nucleus;organelle			26.584	25.8976	25.5902	26.8555	26.6714	26.0365	26.187	25.5527	26.7182	22.2154	26.664	26.0701		+
5334	Q12802-4	A-kinase anchor protein 13	AKAP13	S	2325	EDEGIPSENEEEK	Casein kinase II substrate motif;DNA dependent Protein kinase substrate motif;G protein-coupled receptor kinase 1 substrate motif		biological regulation;cellular metabolic process;cellular process;establishment of localization;macromolecule metabolic process;macromolecule modification;metabolic process;nuclear transport;nucleocytoplasmic transport;phosphorus metabolic process;primary metabolic process;protein metabolic process;protein modification process;protein phosphorylation;regulation of protein modification process;res…	cell part;cytoplasm;cytosol;intracellular membrane-bounded organelle;intracellular organelle;membrane;nucleus;organelle				25.1906		25.572	21.8721	19.8494			23.6324
5335	Q12802-4	A-kinase anchor protein 13	AKAP13	S	1584	MNHRSFSLEGLTG	14-3-3 domain binding motif;Calmodulin-dependent protein kinase II substrate motif;Casein kinase II substrate motif;MAPKAPK2 kinase substrate motif;Phosphorylase kinase substrate motif;PKA kinase substrate motif;PKC kinase substrate motif		biological regulation;cellular metabolic process;cellular process;establishment of localization;macromolecule metabolic process;macromolecule modification;metabolic process;nuclear transport;nucleocytoplasmic transport;phosphorus metabolic process;primary metabolic process;protein metabolic process;protein modification process;protein phosphorylation;regulation of protein modification process;res…	cell part;cytoplasm;cytosol;intracellular membrane-bounded organelle;intracellular organelle;membrane;nucleus;organelle			28.2248	28.8027	27.8053	28.7002	28.5558	27.9308	26.9094	27.74	29.0217	27.8055	27.6779
5336	Q12802-4	A-kinase anchor protein 13	AKAP13	S	2708	DSELSVSPKRNSI	Cdc2 kinase substrate motif;CDK kinase substrate motif;CDK1,2,4,6 kinase substrate motif;ERK1,2 kinase substrate motif;Growth associated histone HI kinase substrate motif;GSK-3, ERK1, ERK2, CDK5 substrate motif;PKA kinase substrate motif;PKC kinase substrate motif;WW domain binding motif		biological regulation;cellular metabolic process;cellular process;establishment of localization;macromolecule metabolic process;macromolecule modification;metabolic process;nuclear transport;nucleocytoplasmic transport;phosphorus metabolic process;primary metabolic process;protein metabolic process;protein modification process;protein phosphorylation;regulation of protein modification process;res…	cell part;cytoplasm;cytosol;intracellular membrane-bounded organelle;intracellular organelle;membrane;nucleus;organelle			28.4672	27.9061	28.6462	28.4026	28.1945	28.5332	27.8929	27.9409	28.537	28.1032	28.1563	28.2983
5338	Q12802-4	A-kinase anchor protein 13	AKAP13	S	1559	SSMRSLSPFRRHS	14-3-3 domain binding motif;Calmodulin-dependent protein kinase II substrate motif;Cdc2 kinase substrate motif;CDK kinase substrate motif;CDK1,2,4,6 kinase substrate motif;CLK1 kinase substrate motif;ERK1,2 kinase substrate motif;GSK-3, ERK1, ERK2, CDK5 substrate motif;PKA kinase substrate motif;PKC kinase substrate motif;WW domain binding motif		biological regulation;cellular metabolic process;cellular process;establishment of localization;macromolecule metabolic process;macromolecule modification;metabolic process;nuclear transport;nucleocytoplasmic transport;phosphorus metabolic process;primary metabolic process;protein metabolic process;protein modification process;protein phosphorylation;regulation of protein modification process;res…	cell part;cytoplasm;cytosol;intracellular membrane-bounded organelle;intracellular organelle;membrane;nucleus;organelle			27.8224	28.4662	28.0485	28.113	27.4827	27.2133	25.3401	25.0787	25.2281	26.8185	27.0919	25.2094
5339	Q12802-4	A-kinase anchor protein 13	AKAP13	S	2543	ALTRSLSRPSSLI	14-3-3 domain binding motif;Calmodulin-dependent protein kinase II substrate motif;Calmodulin-dependent protein kinase IV substrate motif;Casein kinase II substrate motif;Chk1 kinase substrate motif;G protein-coupled receptor kinase 1 substrate motif;GSK3 kinase substrate motif;PKA kinase substrate motif;PKC kinase substrate motif		biological regulation;cellular metabolic process;cellular process;establishment of localization;macromolecule metabolic process;macromolecule modification;metabolic process;nuclear transport;nucleocytoplasmic transport;phosphorus metabolic process;primary metabolic process;protein metabolic process;protein modification process;protein phosphorylation;regulation of protein modification process;res…	cell part;cytoplasm;cytosol;intracellular membrane-bounded organelle;intracellular organelle;membrane;nucleus;organelle			24.8609		24.4174	23.6348			23.2679	22.6408	24.3387			23.5104
5340	Q12802-4	A-kinase anchor protein 13	AKAP13	S	1627	RVDSLVSLSEEDL	Casein kinase II substrate motif		biological regulation;cellular metabolic process;cellular process;establishment of localization;macromolecule metabolic process;macromolecule modification;metabolic process;nuclear transport;nucleocytoplasmic transport;phosphorus metabolic process;primary metabolic process;protein metabolic process;protein modification process;protein phosphorylation;regulation of protein modification process;res…	cell part;cytoplasm;cytosol;intracellular membrane-bounded organelle;intracellular organelle;membrane;nucleus;organelle			24.532		24.2871	25.0177	24.6482	24.76	24.7906	25.4111	25.02	25.6032	25.207	25.5393
5341	Q12802-4	A-kinase anchor protein 13	AKAP13	S	1629	DSLVSLSEEDLES	Casein kinase II substrate motif;G protein-coupled receptor kinase 1 substrate motif;Pyruvate dehydrogenase kinase substrate motif		biological regulation;cellular metabolic process;cellular process;establishment of localization;macromolecule metabolic process;macromolecule modification;metabolic process;nuclear transport;nucleocytoplasmic transport;phosphorus metabolic process;primary metabolic process;protein metabolic process;protein modification process;protein phosphorylation;regulation of protein modification process;res…	cell part;cytoplasm;cytosol;intracellular membrane-bounded organelle;intracellular organelle;membrane;nucleus;organelle			26.0428	24.6735	24.2871	26.2935	26.364	26.0519	26.4817	26.6621	26.8681	26.8725	26.3563	26.4236			+
11544	Q12802-4	A-kinase anchor protein 13	AKAP13	T	953	LQEEQRTPPPGQD	Casein kinase I substrate motif;Growth associated histone HI kinase substrate motif;GSK-3, ERK1, ERK2, CDK5 substrate motif;WW domain binding motif		biological regulation;cellular metabolic process;cellular process;establishment of localization;macromolecule metabolic process;macromolecule modification;metabolic process;nuclear transport;nucleocytoplasmic transport;phosphorus metabolic process;primary metabolic process;protein metabolic process;protein modification process;protein phosphorylation;regulation of protein modification process;res…	cell part;cytoplasm;cytosol;intracellular membrane-bounded organelle;intracellular organelle;membrane;nucleus;organelle			24.4945	23.7416	23.967	24.0367	24.8165	24.5337		23.074		24.1338	23.58		+
11546	Q12802-4	A-kinase anchor protein 13	AKAP13	T	815	KEKGTATPELHTA	GSK-3, ERK1, ERK2, CDK5 substrate motif;PKA kinase substrate motif;WW domain binding motif		biological regulation;cellular metabolic process;cellular process;establishment of localization;macromolecule metabolic process;macromolecule modification;metabolic process;nuclear transport;nucleocytoplasmic transport;phosphorus metabolic process;primary metabolic process;protein metabolic process;protein modification process;protein phosphorylation;regulation of protein modification process;res…	cell part;cytoplasm;cytosol;intracellular membrane-bounded organelle;intracellular organelle;membrane;nucleus;organelle			23.7277	23.884		23.8686			22.9601	21.504	22.7526		24.2719	23.3079
5100	Q02040	A-kinase anchor protein 17A	AKAP17A	S	537	VVPEDGSPEKRCP	Casein kinase I substrate motif;Casein kinase II substrate motif;Cdc2 kinase substrate motif;CDK kinase substrate motif;CDK1,2,4,6 kinase substrate motif;ERK1,2 kinase substrate motif;GSK-3, ERK1, ERK2, CDK5 substrate motif;WW domain binding motif	+	biological regulation;cell activation;cellular metabolic process;cellular nitrogen compound metabolic process;cellular process;immune system process;macromolecule metabolic process;metabolic process;mRNA metabolic process;mRNA processing;nitrogen compound metabolic process;nucleobase-containing compound metabolic process;primary metabolic process;response to stimulus;RNA metabolic process;RNA pro…	cell part;cytoplasm;intracellular membrane-bounded organelle;intracellular organelle;macromolecular complex;nucleoplasm;nucleus;organelle;ribonucleoprotein complex;spliceosomal complex			26.606			26.5399	25.4362	27.1335	27.0845		25.4995			26.6675	+
10196	Q9Y2D5	A-kinase anchor protein 2	AKAP2	S	152	SLQVPVSPSSTTS	Casein kinase II substrate motif;ERK1,2 kinase substrate motif;G protein-coupled receptor kinase 1 substrate motif;GSK-3, ERK1, ERK2, CDK5 substrate motif;WW domain binding motif	+										24.4777	25.8068			24.8367	23.7746	25.9991
10198	Q9Y2D5	A-kinase anchor protein 2	AKAP2	S	748	VLQSTQSPRTKNA	Casein kinase II substrate motif;ERK1,2 kinase substrate motif;Growth associated histone HI kinase substrate motif;GSK-3, ERK1, ERK2, CDK5 substrate motif;PKA kinase substrate motif;PKC kinase substrate motif;WW domain binding motif	+					23.1777			23.2209			24.1486	23.4825		23.7979	23.6113	24.6303
10199	Q9Y2D5	A-kinase anchor protein 2	AKAP2	S	393	AAKGQKSPGALET	ERK1,2 kinase substrate motif;Growth associated histone HI kinase substrate motif;GSK-3, ERK1, ERK2, CDK5 substrate motif;PKA kinase substrate motif;WW domain binding motif	+							23.2033				23.1589
10200	Q9Y2D5	A-kinase anchor protein 2	AKAP2	S	720	RKQRTLSMIEEEI	14-3-3 domain binding motif;Akt kinase substrate motif;Calmodulin-dependent protein kinase II substrate motif;Casein kinase II substrate motif;MAPKAPK1 kinase substrate motif;p70 Ribosomal S6 kinase substrate motif;PKA kinase substrate motif;PKC kinase substrate motif	+					23.0672		19.6014	24.2013	25.0493		24.6449	23.8901	24.9758	23.8134	23.5788	25.5203			+
3123	O43823	A-kinase anchor protein 8	AKAP8	S	323	KLARVDSEGDFSE	14-3-3 domain binding motif;b-Adrenergic Receptor kinase substrate motif;Calmodulin-dependent protein kinase I substrate motif;Calmodulin-dependent protein kinase II substrate motif;Calmodulin-dependent protein kinase IV substrate motif;Casein kinase II substrate motif;Chk1 kinase substrate motif;G protein-coupled receptor kinase 1 substrate motif;PKA kinase substrate motif;PKC kinase substrate m…	+	biological regulation;cellular component organization;cellular metabolic process;cellular nitrogen compound metabolic process;cellular process;chromosome organization;DNA metabolic process;DNA packaging;macromolecule metabolic process;metabolic process;mitosis;nitrogen compound metabolic process;nuclear division;nucleobase-containing compound metabolic process;organelle fission;organelle organiza…	cell part;chromosome;Golgi apparatus;intracellular membrane-bounded organelle;intracellular non-membrane-bounded organelle;intracellular organelle;membrane;mitochondrion;nucleoplasm;nucleus;organelle			25.1774			25.1421	24.7132	24.7394	25.5315	25.5901	25.5834		25.2909	26.5534
3124	O43823	A-kinase anchor protein 8	AKAP8	S	328	DSEGDFSENDDAA	Casein kinase II substrate motif;G protein-coupled receptor kinase 1 substrate motif;Pyruvate dehydrogenase kinase substrate motif	+	biological regulation;cellular component organization;cellular metabolic process;cellular nitrogen compound metabolic process;cellular process;chromosome organization;DNA metabolic process;DNA packaging;macromolecule metabolic process;metabolic process;mitosis;nitrogen compound metabolic process;nuclear division;nucleobase-containing compound metabolic process;organelle fission;organelle organiza…	cell part;chromosome;Golgi apparatus;intracellular membrane-bounded organelle;intracellular non-membrane-bounded organelle;intracellular organelle;membrane;mitochondrion;nucleoplasm;nucleus;organelle			26.8303	25.7606	26.1723	26.5237	26.6346	26.672	26.9416	26.345	26.7108	26.628	26.6576	27.5712			+
3125	O43823	A-kinase anchor protein 8	AKAP8	S	685	EQTDAESKDAVPT	b-Adrenergic Receptor kinase substrate motif;Casein kinase I substrate motif	+	biological regulation;cellular component organization;cellular metabolic process;cellular nitrogen compound metabolic process;cellular process;chromosome organization;DNA metabolic process;DNA packaging;macromolecule metabolic process;metabolic process;mitosis;nitrogen compound metabolic process;nuclear division;nucleobase-containing compound metabolic process;organelle fission;organelle organiza…	cell part;chromosome;Golgi apparatus;intracellular membrane-bounded organelle;intracellular non-membrane-bounded organelle;intracellular organelle;membrane;mitochondrion;nucleoplasm;nucleus;organelle					22.9721
9888	Q9ULX6	A-kinase anchor protein 8-like	AKAP8L	S	552	ENPFTDSPEEEKE	b-Adrenergic Receptor kinase substrate motif;Casein kinase II substrate motif;ERK1,2 kinase substrate motif;GSK-3, ERK1, ERK2, CDK5 substrate motif;WW domain binding motif	+		cell part;cytoplasm;intracellular membrane-bounded organelle;intracellular organelle;nucleoplasm;nucleus;organelle						24.6486
9889	Q9ULX6	A-kinase anchor protein 8-like	AKAP8L	S	283	KRKQGGSPDEPDS	Casein kinase II substrate motif;ERK1,2 kinase substrate motif;G protein-coupled receptor kinase 1 substrate motif;GSK-3, ERK1, ERK2, CDK5 substrate motif;PKA kinase substrate motif;WW domain binding motif	+		cell part;cytoplasm;intracellular membrane-bounded organelle;intracellular organelle;nucleoplasm;nucleus;organelle			23.1031	22.9752	24.0821			23.807	22.786		23.5153	22.7912	20.1999	21.5061
1097	B4DQP0	Akirin-1	AKIRIN1	S	22	ALLSPGSPKRRRC	Cdc2 kinase substrate motif;CDK kinase substrate motif;CDK1,2,4,6 kinase substrate motif;ERK1,2 kinase substrate motif;Growth associated histone HI kinase substrate motif;GSK-3, ERK1, ERK2, CDK5 substrate motif;PKA kinase substrate motif;PKC kinase substrate motif;WW domain binding motif						24.6537	24.3775	23.4122	24.3211	24.7315	24.5358				23.7612	24.6238
6213	Q53H80	Akirin-2	AKIRIN2	S	21	PLLSPASPKRRRC	Cdc2 kinase substrate motif;CDK kinase substrate motif;CDK1,2,4,6 kinase substrate motif;ERK1,2 kinase substrate motif;Growth associated histone HI kinase substrate motif;GSK-3, ERK1, ERK2, CDK5 substrate motif;PKA kinase substrate motif;PKC kinase substrate motif;WW domain binding motif	+	biological regulation;biosynthetic process;cellular metabolic process;cellular nitrogen compound metabolic process;cellular process;developmental process;embryo development;immune system process;macromolecule metabolic process;metabolic process;nitrogen compound metabolic process;nucleobase-containing compound metabolic process;primary metabolic process;response to biotic stimulus;response to che…	cell part;intracellular membrane-bounded organelle;intracellular organelle;macromolecular complex;nucleus;organelle;protein complex;transcriptional repressor complex			26.3989			26.3975	26.7916	26.3577			24.6033	26.0879	25.1677	25.4995
3080	O43488	Aflatoxin B1 aldehyde reductase member 2	AKR7A2	S	255	GRFFGNSWAETYR	Casein kinase II substrate motif;G protein-coupled receptor kinase 1 substrate motif	+	carbohydrate metabolic process;cellular aldehyde metabolic process;cellular metabolic process;cellular process;metabolic process;primary metabolic process;small molecule metabolic process;xenobiotic metabolic process	cell part;cytosol;extracellular organelle;Golgi apparatus;intracellular membrane-bounded organelle;intracellular organelle;mitochondrion;organelle;vesicle			26.563	26.3038	25.3846	25.9896	26.845	25.6133		26.4568	26.7904	25.1576	24.504	25.2604
4271	P31749	RAC-alpha serine/threonine-protein kinase	AKT1	S	124	MDFRSGSPSDNSG	14-3-3 domain binding motif;Calmodulin-dependent protein kinase II substrate motif;Casein kinase II substrate motif;ERK1,2 kinase substrate motif;GSK-3, ERK1, ERK2, CDK5 substrate motif;MAPKAPK2 kinase substrate motif;PKA kinase substrate motif;PKC kinase substrate motif;Pyruvate dehydrogenase kinase substrate motif;WW domain binding motif	+	aging;alcohol metabolic process;amine metabolic process;anatomical structure development;biological regulation;biosynthetic process;carbohydrate metabolic process;carbohydrate transport;catabolic process;cell activation;cell death;cell development;cell differentiation;cell proliferation;cellular component organization;cellular membrane organization;cellular metabolic process;cellular nitrogen com…	cell part;cytoplasm;cytoskeleton;cytosol;intracellular membrane-bounded organelle;intracellular non-membrane-bounded organelle;intracellular organelle;membrane;mitochondrion;nucleoplasm;nucleus;organelle;plasma membrane	Acute myeloid leukemia;Adipocytokine signaling pathway;Apoptosis;B cell receptor signaling pathway;Carbohydrate digestion and absorption;Chagas disease (American trypanosomiasis);Chemokine signaling pathway;Chronic myeloid leukemia;Colorectal cancer;Endometrial cancer;ErbB signaling pathway;Fc epsilon RI signaling pathway;Fc gamma R-mediated phagocytosis;Focal adhesion;Glioma;Hepatitis C;Insulin …	+	27.0734	24.1815	26.7492	27.2235	26.7744	27.2736	26.2966	26.9826	26.6786	27.1821	25.7939	26.5799		+
4272	P31749	RAC-alpha serine/threonine-protein kinase	AKT1	S	129	GSPSDNSGAEEME	Casein kinase II substrate motif	+	aging;alcohol metabolic process;amine metabolic process;anatomical structure development;biological regulation;biosynthetic process;carbohydrate metabolic process;carbohydrate transport;catabolic process;cell activation;cell death;cell development;cell differentiation;cell proliferation;cellular component organization;cellular membrane organization;cellular metabolic process;cellular nitrogen com…	cell part;cytoplasm;cytoskeleton;cytosol;intracellular membrane-bounded organelle;intracellular non-membrane-bounded organelle;intracellular organelle;membrane;mitochondrion;nucleoplasm;nucleus;organelle;plasma membrane	Acute myeloid leukemia;Adipocytokine signaling pathway;Apoptosis;B cell receptor signaling pathway;Carbohydrate digestion and absorption;Chagas disease (American trypanosomiasis);Chemokine signaling pathway;Chronic myeloid leukemia;Colorectal cancer;Endometrial cancer;ErbB signaling pathway;Fc epsilon RI signaling pathway;Fc gamma R-mediated phagocytosis;Focal adhesion;Glioma;Hepatitis C;Insulin …	+	24.1339		24.2647	24.38	24.2864	24.7355	24.9557	25.2472	24.15	24.6286	24.2213	25.1532
8148	Q96B36-3	Proline-rich AKT1 substrate 1	AKT1S1	S	108	PAPQPPSPTPSPP	Casein kinase II substrate motif;DNA dependent Protein kinase substrate motif;ERK1,2 kinase substrate motif;G protein-coupled receptor kinase 1 substrate motif;GSK3 kinase substrate motif;GSK-3, ERK1, ERK2, CDK5 substrate motif;WW domain binding motif		biological regulation;cellular component organization;cellular process;immune system process;regulation of protein modification process;response to abiotic stimulus;response to chemical stimulus;response to endogenous stimulus;response to heat;response to stimulus;response to stress;signal transduction	cell part;cytoplasm;cytosol;macromolecular complex;nucleoplasm;protein complex			28.817	27.4424	28.6824	28.5926	28.5251	28.8414	29.0576	28.4837	28.9206	28.5611	28.7682	28.186
8149	Q96B36-3	Proline-rich AKT1 substrate 1	AKT1S1	S	112	PPSPTPSPPRPTL	Cdc2 kinase substrate motif;CDK kinase substrate motif;CDK1,2,4,6 kinase substrate motif;DNA dependent Protein kinase substrate motif;ERK1,2 kinase substrate motif;G protein-coupled receptor kinase 1 substrate motif;GSK-3, ERK1, ERK2, CDK5 substrate motif;MAPKAPK2 kinase substrate motif;WW domain binding motif		biological regulation;cellular component organization;cellular process;immune system process;regulation of protein modification process;response to abiotic stimulus;response to chemical stimulus;response to endogenous stimulus;response to heat;response to stimulus;response to stress;signal transduction	cell part;cytoplasm;cytosol;macromolecular complex;nucleoplasm;protein complex			28.6978	26.8412	28.6237	28.4922	28.4948	28.7864	28.3605	28.4837	28.9206	28.5305	28.7448	28.1532
8150	Q96B36-3	Proline-rich AKT1 substrate 1	AKT1S1	S	222	KRTEARSSDEENG	Casein kinase I substrate motif;Casein kinase II substrate motif		biological regulation;cellular component organization;cellular process;immune system process;regulation of protein modification process;response to abiotic stimulus;response to chemical stimulus;response to endogenous stimulus;response to heat;response to stimulus;response to stress;signal transduction	cell part;cytoplasm;cytosol;macromolecular complex;nucleoplasm;protein complex
8151	Q96B36-3	Proline-rich AKT1 substrate 1	AKT1S1	S	223	RTEARSSDEENGP	BARD1 BRCT domain binding motif;Casein kinase II substrate motif;MDC1 BRCT domain binding motif;PKA kinase substrate motif;PKC kinase substrate motif;Plk1 PBD domain binding motif		biological regulation;cellular component organization;cellular process;immune system process;regulation of protein modification process;response to abiotic stimulus;response to chemical stimulus;response to endogenous stimulus;response to heat;response to stimulus;response to stress;signal transduction	cell part;cytoplasm;cytosol;macromolecular complex;nucleoplasm;protein complex			26.021	24.9093	26.3612	27.4332	26.9474	26.8906	27.2535	26.7574	26.6074	26.5331	25.9577	27.4235
8153	Q96B36-3	Proline-rich AKT1 substrate 1	AKT1S1	S	232	ENGPPSSPDLDRI	ERK1,2 kinase substrate motif;GSK-3, ERK1, ERK2, CDK5 substrate motif;MDC1 BRCT domain binding motif;Plk1 PBD domain binding motif;WW domain binding motif		biological regulation;cellular component organization;cellular process;immune system process;regulation of protein modification process;response to abiotic stimulus;response to chemical stimulus;response to endogenous stimulus;response to heat;response to stimulus;response to stress;signal transduction	cell part;cytoplasm;cytosol;macromolecular complex;nucleoplasm;protein complex			26.3724	25.5849	26.7192	26.6703	26.7856	26.9913	27.1553	26.7429	26.4817	26.8411	26.3284	26.9129
8154	Q96B36-3	Proline-rich AKT1 substrate 1	AKT1S1	S	203	TQQYAKSLPVSVP	G protein-coupled receptor kinase 1 substrate motif;GSK3 kinase substrate motif		biological regulation;cellular component organization;cellular process;immune system process;regulation of protein modification process;response to abiotic stimulus;response to chemical stimulus;response to endogenous stimulus;response to heat;response to stimulus;response to stress;signal transduction	cell part;cytoplasm;cytosol;macromolecular complex;nucleoplasm;protein complex			30.2803	29.5837	29.1304	29.4478	27.5635	26.4752	29.4618	29.5489	30.5489	25.034	29.2092	29.2224
8155	Q96B36-3	Proline-rich AKT1 substrate 1	AKT1S1	S	2	_____MSFEGGDG	Casein kinase II substrate motif	+	biological regulation;cellular component organization;cellular process;immune system process;regulation of protein modification process;response to abiotic stimulus;response to chemical stimulus;response to endogenous stimulus;response to heat;response to stimulus;response to stress;signal transduction	cell part;cytoplasm;cytosol;macromolecular complex;nucleoplasm;protein complex			23.8927			23.7124	23.8349	22.8463	25.1157	23.7574	25.0328		24.8151	24.9482
12015	Q96B36-3	Proline-rich AKT1 substrate 1	AKT1S1	T	266	PRPRLNTSDFQKL	Akt kinase substrate motif;Calmodulin-dependent protein kinase II substrate motif;PKC kinase substrate motif		biological regulation;cellular component organization;cellular process;immune system process;regulation of protein modification process;response to abiotic stimulus;response to chemical stimulus;response to endogenous stimulus;response to heat;response to stimulus;response to stress;signal transduction	cell part;cytoplasm;cytosol;macromolecular complex;nucleoplasm;protein complex			28.5327		28.2308	28.7637	28.6525	28.6254	29.1383	28.2432		28.5268	27.6176	29.0146			+
11335	P31751-2	RAC-beta serine/threonine-protein kinase	AKT2	T	408	AQSITITPPDRYD	Casein kinase II substrate motif;GSK-3, ERK1, ERK2, CDK5 substrate motif;MAPKAPK2 kinase substrate motif;RAF1 kinase substrate motif;WW domain binding motif		alcohol metabolic process;biological regulation;biosynthetic process;carbohydrate metabolic process;carbohydrate transport;cell death;cell differentiation;cellular component organization;cellular localization;cellular membrane organization;cellular metabolic process;cellular process;death;developmental process;energy reserve metabolic process;establishment of localization;generation of precursor …	cell cortex;cell part;cytosol;intracellular membrane-bounded organelle;intracellular organelle;membrane;nucleoplasm;nucleus;organelle;plasma membrane	Acute myeloid leukemia;Adipocytokine signaling pathway;Apoptosis;B cell receptor signaling pathway;Carbohydrate digestion and absorption;Chagas disease (American trypanosomiasis);Chemokine signaling pathway;Chronic myeloid leukemia;Colorectal cancer;Endometrial cancer;ErbB signaling pathway;Fc epsilon RI signaling pathway;Fc gamma R-mediated phagocytosis;Focal adhesion;Glioma;Hepatitis C;Insulin …		23.7363			24.135	23.9046	22.5371			23.1823			22.6834
2412	H3BSX7	AKT-interacting protein	AKTIP	S	30	TGDVKTSPPRTAP	Cdc2 kinase substrate motif;CDK kinase substrate motif;CDK1,2,4,6 kinase substrate motif;ERK1,2 kinase substrate motif;G protein-coupled receptor kinase 1 substrate motif;Growth associated histone HI kinase substrate motif;GSK-3, ERK1, ERK2, CDK5 substrate motif;PKA kinase substrate motif;PKC kinase substrate motif;WW domain binding motif						24.884	24.7744	25.103	23.8842	24.5769	23.6191	22.9651	22.5616	22.2312	23.6781		23.2114
11018	H3BSX7	AKT-interacting protein	AKTIP	T	29	LTGDVKTSPPRTA	Casein kinase I substrate motif									23.9341	23.8728	23.3577
3689	P04075	Fructose-bisphosphate aldolase A;Fructose-bisphosphate aldolase	ALDOA	S	36	ILAADESTGSIAK	b-Adrenergic Receptor kinase substrate motif;Casein kinase II substrate motif	+	alcohol metabolic process;biological regulation;biosynthetic process;carbohydrate metabolic process;catabolic process;cell activation;cellular component assembly;cellular component organization;cellular homeostasis;cellular metabolic process;cellular nitrogen compound metabolic process;cellular process;coagulation;cytoskeleton organization;establishment of localization;exocytosis;generation of pr…	cell part;cytoskeleton;cytosol;extracellular organelle;extracellular region;extracellular space;intracellular membrane-bounded organelle;intracellular non-membrane-bounded organelle;intracellular organelle;membrane;nucleus;organelle;vesicle	Carbon fixation in photosynthetic organisms;Fructose and mannose metabolism;Glycolysis / Gluconeogenesis;Pentose phosphate pathway		27.7443	26.8903	27.2325	27.3358	27.4936	27.598	27.396	27.3706	27.7533	27.661	27.4397	27.7689
3690	P04075	Fructose-bisphosphate aldolase A;Fructose-bisphosphate aldolase	ALDOA	S	39	ADESTGSIAKRLQ		+	alcohol metabolic process;biological regulation;biosynthetic process;carbohydrate metabolic process;catabolic process;cell activation;cellular component assembly;cellular component organization;cellular homeostasis;cellular metabolic process;cellular nitrogen compound metabolic process;cellular process;coagulation;cytoskeleton organization;establishment of localization;exocytosis;generation of pr…	cell part;cytoskeleton;cytosol;extracellular organelle;extracellular region;extracellular space;intracellular membrane-bounded organelle;intracellular non-membrane-bounded organelle;intracellular organelle;membrane;nucleus;organelle;vesicle	Carbon fixation in photosynthetic organisms;Fructose and mannose metabolism;Glycolysis / Gluconeogenesis;Pentose phosphate pathway		28.7359	27.8434	28.4275	28.3185	28.4656	28.5832	27.8753	27.9867	28.3494	28.5494	28.2551	28.1467
11232	P04075	Fructose-bisphosphate aldolase A;Fructose-bisphosphate aldolase	ALDOA	T	37	LAADESTGSIAKR	Casein kinase I substrate motif;G protein-coupled receptor kinase 1 substrate motif;MDC1 BRCT domain binding motif;Plk1 PBD domain binding motif	+	alcohol metabolic process;biological regulation;biosynthetic process;carbohydrate metabolic process;catabolic process;cell activation;cellular component assembly;cellular component organization;cellular homeostasis;cellular metabolic process;cellular nitrogen compound metabolic process;cellular process;coagulation;cytoskeleton organization;establishment of localization;exocytosis;generation of pr…	cell part;cytoskeleton;cytosol;extracellular organelle;extracellular region;extracellular space;intracellular membrane-bounded organelle;intracellular non-membrane-bounded organelle;intracellular organelle;membrane;nucleus;organelle;vesicle	Carbon fixation in photosynthetic organisms;Fructose and mannose metabolism;Glycolysis / Gluconeogenesis;Pentose phosphate pathway		24.6816			23.9573	24.2946	24.3823			23.6444			22.6046
2117	F8WF93	Dol-P-Man:Man(5)GlcNAc(2)-PP-Dol alpha-1,3-mannosyltransferase	ALG3	S	13	KRGRSGSAAQAEG	14-3-3 domain binding motif;Akt kinase substrate motif;Calmodulin-dependent protein kinase II substrate motif;G protein-coupled receptor kinase 1 substrate motif;MAPKAPK1 kinase substrate motif;PKA kinase substrate motif;PKC kinase substrate motif						25.1625	24.951	25.7286	26.5269	25.3569	26.6021	24.9353	26.3706	25.044	25.5598	25.2916	25.0756		+
6772	Q6P6C2	RNA demethylase ALKBH5	ALKBH5	S	64	RKYQEDSDPERSD	b-Adrenergic Receptor kinase substrate motif;Casein kinase II substrate motif	+	biological regulation;cell differentiation;cellular metabolic process;cellular nitrogen compound metabolic process;cellular process;developmental process;establishment of localization;macromolecule metabolic process;macromolecule modification;metabolic process;mRNA metabolic process;mRNA processing;multicellular organismal process;nitrogen compound metabolic process;nuclear transport;nucleobase-c…	cell part;intracellular membrane-bounded organelle;intracellular organelle;nucleus;organelle			26.8351	25.6808	27.2797	27.3159	28.0377	27.9083	27.5782	26.9836	27.2415	27.5691	27.4185	27.7275
6773	Q6P6C2	RNA demethylase ALKBH5	ALKBH5	S	69	DSDPERSDYEEQQ	Casein kinase II substrate motif	+	biological regulation;cell differentiation;cellular metabolic process;cellular nitrogen compound metabolic process;cellular process;developmental process;establishment of localization;macromolecule metabolic process;macromolecule modification;metabolic process;mRNA metabolic process;mRNA processing;multicellular organismal process;nitrogen compound metabolic process;nuclear transport;nucleobase-c…	cell part;intracellular membrane-bounded organelle;intracellular organelle;nucleus;organelle			25.8094		26.0431	26.2218	27.0321	27.141	27.3452	26.7868	26.355	26.7465	26.4976	27.1848
11155	O75342	Arachidonate 12-lipoxygenase, 12R-type	ALOX12B	T	614	GLTTLETFMDTLP	b-Adrenergic Receptor kinase substrate motif;Casein kinase II substrate motif;G protein-coupled receptor kinase 1 substrate motif		biological regulation;biosynthetic process;cellular ketone metabolic process;cellular lipid metabolic process;cellular metabolic process;cellular process;lipid metabolic process;macromolecule metabolic process;macromolecule modification;metabolic process;organic acid metabolic process;primary metabolic process;protein lipidation;protein metabolic process;protein modification process;regulation of…	cell part;cytosol	Arachidonic acid metabolism					24.8015	23.1112	24.8433						23.2676
279	P05187	Alkaline phosphatase;Alkaline phosphatase, placental-like;Alkaline phosphatase, placental type	ALPPL2	S	114	DKHVPDSGATATA	b-Adrenergic Receptor kinase substrate motif;Casein kinase II substrate motif;G protein-coupled receptor kinase 1 substrate motif	+	cellular metabolic process;cellular process;metabolic process;phosphorus metabolic process	cell part;cell surface;membrane;plasma membrane	Aminobenzoate degradation;Folate biosynthesis;Two-component system		28.3553	28.3689	28.7709	28.1438	28.126	28.0325	26.0396	25.2		26.6387		23.8656
10666	P05187	Alkaline phosphatase;Alkaline phosphatase, placental-like;Alkaline phosphatase, placental type	ALPPL2	T	117	VPDSGATATAYLC		+	cellular metabolic process;cellular process;metabolic process;phosphorus metabolic process	cell part;cell surface;membrane;plasma membrane	Aminobenzoate degradation;Folate biosynthesis;Two-component system		28.4537	28.2445	28.6567	28.0206	27.9854	26.1665	26.0717		25.7441	26.8918	27.4936	25.4636
8385	Q96Q42	Alsin	ALS2	S	483	GGSRRLSLPGLLS	14-3-3 domain binding motif;Aurora-A kinase substrate motif;Calmodulin-dependent protein kinase II substrate motif;MAPKAPK2 kinase substrate motif;PAK2 kinase substrate motif;Phosphorylase kinase substrate motif;PKA kinase substrate motif;PKC epsilon kinase substrate motif;PKC kinase substrate motif	+	anatomical structure morphogenesis;behavior;biological regulation;cell communication;cell-cell signaling;cellular component morphogenesis;cellular component organization;cellular metabolic process;cellular process;developmental process;endosome organization;endosome transport;establishment of localization;localization;macromolecule metabolic process;metabolic process;multicellular organismal proc…	cell part;cell projection;centrosome;cytosol;endosome;intracellular membrane-bounded organelle;intracellular non-membrane-bounded organelle;intracellular organelle;macromolecular complex;microtubule organizing center;neuron projection;organelle;protein complex;site of polarized growth;vesicle	Amyotrophic lateral sclerosis (ALS)		24.6241			24.4283	24.3184	21.776		25.0341	25.5682		24.7157	23.9192
8387	Q96Q42	Alsin	ALS2	S	492	GLLSQVSPRLLRK	ERK1,2 kinase substrate motif;Growth associated histone HI kinase substrate motif;GSK-3, ERK1, ERK2, CDK5 substrate motif;PKA kinase substrate motif;PKC kinase substrate motif;WW domain binding motif	+	anatomical structure morphogenesis;behavior;biological regulation;cell communication;cell-cell signaling;cellular component morphogenesis;cellular component organization;cellular metabolic process;cellular process;developmental process;endosome organization;endosome transport;establishment of localization;localization;macromolecule metabolic process;metabolic process;multicellular organismal proc…	cell part;cell projection;centrosome;cytosol;endosome;intracellular membrane-bounded organelle;intracellular non-membrane-bounded organelle;intracellular organelle;macromolecular complex;microtubule organizing center;neuron projection;organelle;protein complex;site of polarized growth;vesicle	Amyotrophic lateral sclerosis (ALS)		26.9013		22.6916	26.4147	25.2503	25.3662	26.3688	27.1969	27.5991	22.0892	26.6756	24.57
7181	Q86V81	THO complex subunit 4	ALYREF	S	8	ADKMDMSLDDIIK	Casein kinase II substrate motif;PKA kinase substrate motif;Plk1 kinase substrate motif;Pyruvate dehydrogenase kinase substrate motif	+	biological regulation;biosynthetic process;cell differentiation;cellular metabolic process;cellular nitrogen compound metabolic process;cellular process;developmental process;DNA metabolic process;establishment of localization;interspecies interaction between organisms;macromolecule metabolic process;metabolic process;mRNA metabolic process;mRNA processing;multi-organism process;nitrogen compound…	cell part;cytosol;extracellular organelle;intracellular membrane-bounded organelle;intracellular organelle;macromolecular complex;membrane;nucleoplasm;nucleus;organelle;protein complex;ribonucleoprotein complex;spliceosomal complex;transcription export complex;vesicle	mRNA surveillance pathway;RNA transport;Spliceosome		24.9836	24.6108	24.5508	24.6048	25.2931	24.2066	24.2236	22.8753	24.8871			25.2941
6295	Q5JTC6	APC membrane recruitment protein 1	AMER1	S	867	GLPWGVSSLPRYL			anatomical structure development;biological regulation;cell differentiation;cellular process;developmental process;response to stimulus;signal transduction	cell part;cytosol;intracellular membrane-bounded organelle;intracellular organelle;membrane;nucleus;organelle;plasma membrane			25.8305	25.92	24.743	25.5272	23.3956	22.4895	25.834	26.1754	25.5382	22.4032	25.7185	25.6162
6296	Q5JTC6	APC membrane recruitment protein 1	AMER1	S	868	LPWGVSSLPRYLG	MDC1 BRCT domain binding motif;Plk1 PBD domain binding motif	+	anatomical structure development;biological regulation;cell differentiation;cellular process;developmental process;response to stimulus;signal transduction	cell part;cytosol;intracellular membrane-bounded organelle;intracellular organelle;membrane;nucleus;organelle;plasma membrane			24.8188				22.6276				25.3976	22.4032
6297	Q5JTC6	APC membrane recruitment protein 1	AMER1	S	286	SLEEPHSPETGEK	Casein kinase I substrate motif;Casein kinase II substrate motif;ERK1,2 kinase substrate motif;GSK-3, ERK1, ERK2, CDK5 substrate motif;WW domain binding motif	+	anatomical structure development;biological regulation;cell differentiation;cellular process;developmental process;response to stimulus;signal transduction	cell part;cytosol;intracellular membrane-bounded organelle;intracellular organelle;membrane;nucleus;organelle;plasma membrane			25.2441	24.2786	25.4183	25.1451	25.0145	25.2596	24.2257	23.9373	25.0498	24.9758	23.9981	25.0093
6298	Q5JTC6	APC membrane recruitment protein 1	AMER1	S	246	SPTPEPSPPATEK	DNA dependent Protein kinase substrate motif;ERK1,2 kinase substrate motif;G protein-coupled receptor kinase 1 substrate motif;GSK-3, ERK1, ERK2, CDK5 substrate motif;WW domain binding motif	+	anatomical structure development;biological regulation;cell differentiation;cellular process;developmental process;response to stimulus;signal transduction	cell part;cytosol;intracellular membrane-bounded organelle;intracellular organelle;membrane;nucleus;organelle;plasma membrane			23.6332	21.7451			23.8866		25.1651	24.4419	24.2873		24.3297	24.1423			+
6679	Q6DCA0	AMMECR1-like protein	AMMECR1L	S	74	TLGPGNSPITRMN	Casein kinase II substrate motif;ERK1,2 kinase substrate motif;GSK-3, ERK1, ERK2, CDK5 substrate motif;WW domain binding motif	+					25.7982	25.2383	25.7298	25.8085	25.7098	25.6456	24.1431	23.8173	24.8325	25.18	25.1202	24.7769
7359	Q8IY63-2	Angiomotin-like protein 1	AMOTL1	S	759	THSRQTSLTSSQL	14-3-3 domain binding motif;Calmodulin-dependent protein kinase II substrate motif;Casein kinase II substrate motif;G protein-coupled receptor kinase 1 substrate motif;GSK3 kinase substrate motif;MAPKAPK2 kinase substrate motif;Phosphorylase kinase substrate motif;PKA kinase substrate motif;PKC kinase substrate motif		biological regulation;cellular process;establishment or maintenance of cell polarity;response to stimulus;signal transduction	cell part;cell projection;cytoplasm;cytosol;intracellular organelle;organelle;vesicle	Tight junction								20.9255	21.5592			21.636	21.188
10221	Q9Y2J4-3	Angiomotin-like protein 2	AMOTL2	S	757	SSQRAASLDSVAT	14-3-3 domain binding motif;Calmodulin-dependent protein kinase II substrate motif;Casein kinase II substrate motif;Phosphorylase kinase substrate motif;PKA kinase substrate motif;PKC kinase substrate motif		biological regulation;cellular process;response to stimulus;signal transduction	cell part;cytosol;endosome;intracellular membrane-bounded organelle;intracellular organelle;organelle;vesicle									24.6769	24.6536	24.6385	23.8083		24.8955
2240	H0Y360	AMP deaminase 2	AMPD2	S	89	PLDLRTSMDGKCK	PKA kinase substrate motif;PKC kinase substrate motif		biosynthetic process;cellular metabolic compound salvage;cellular metabolic process;cellular nitrogen compound metabolic process;cellular process;heterocycle metabolic process;metabolic process;nitrogen compound metabolic process;nucleobase-containing compound metabolic process;nucleobase-containing small molecule metabolic process;nucleotide metabolic process;primary metabolic process;purine-con…					22.9529	23.5763	24.7234							23.6598
2241	H0Y360	AMP deaminase 2	AMPD2	S	139	RLERQISQDVKLE	14-3-3 domain binding motif;ATM kinase substrate motif;Calmodulin-dependent protein kinase II substrate motif;Calmodulin-dependent protein kinase IV substrate motif;Chk1 kinase substrate motif;DNA dependent Protein kinase substrate motif;PKA kinase substrate motif;PKC kinase substrate motif		biosynthetic process;cellular metabolic compound salvage;cellular metabolic process;cellular nitrogen compound metabolic process;cellular process;heterocycle metabolic process;metabolic process;nitrogen compound metabolic process;nucleobase-containing compound metabolic process;nucleobase-containing small molecule metabolic process;nucleotide metabolic process;primary metabolic process;purine-con…				28.5549	28.5211	27.7071	28.3547	28.3016	26.9389	27.9971	28.2788	28.7372	28.0117	28.6403	27.9481
2242	H0Y360	AMP deaminase 2	AMPD2	S	161	DFLKTDSDSDLQL	AMP-activated protein kinase substrate motif;b-Adrenergic Receptor kinase substrate motif;Calmodulin-dependent protein kinase II substrate motif;Casein kinase II substrate motif;HMGCoA Reductase kinase substrate motif;PKA kinase substrate motif;PKC kinase substrate motif;Pyruvate dehydrogenase kinase substrate motif		biosynthetic process;cellular metabolic compound salvage;cellular metabolic process;cellular nitrogen compound metabolic process;cellular process;heterocycle metabolic process;metabolic process;nitrogen compound metabolic process;nucleobase-containing compound metabolic process;nucleobase-containing small molecule metabolic process;nucleotide metabolic process;primary metabolic process;purine-con…														23.1845
8927	Q9H1A4	Anaphase-promoting complex subunit 1	ANAPC1	S	355	ALSRAHSPALGVH	14-3-3 domain binding motif;Calmodulin-dependent protein kinase II substrate motif;Calmodulin-dependent protein kinase IV substrate motif;Chk1 kinase substrate motif;ERK1,2 kinase substrate motif;GSK-3, ERK1, ERK2, CDK5 substrate motif;MAPKAPK2 kinase substrate motif;PKA kinase substrate motif;PKC kinase substrate motif;WW domain binding motif	+	biological regulation;catabolic process;cell cycle;cell division;cellular component organization;cellular metabolic process;cellular process;macromolecule metabolic process;macromolecule modification;metabolic process;mitosis;mitotic cell cycle;nuclear division;organelle fission;organelle organization;primary metabolic process;protein metabolic process;protein modification by small protein conjug…	cell part;cytosol;macromolecular complex;nucleoplasm;protein complex;ubiquitin ligase complex	Cell cycle;Cell cycle - yeast;Meiosis - yeast;Oocyte meiosis;Progesterone-mediated oocyte maturation;Ubiquitin mediated proteolysis		24.8252	23.4666	24.4724	24.354	23.9188			21.9043			24.0853
8928	Q9H1A4	Anaphase-promoting complex subunit 1	ANAPC1	S	362	PALGVHSFSGVQR	Casein kinase II substrate motif	+	biological regulation;catabolic process;cell cycle;cell division;cellular component organization;cellular metabolic process;cellular process;macromolecule metabolic process;macromolecule modification;metabolic process;mitosis;mitotic cell cycle;nuclear division;organelle fission;organelle organization;primary metabolic process;protein metabolic process;protein modification by small protein conjug…	cell part;cytosol;macromolecular complex;nucleoplasm;protein complex;ubiquitin ligase complex	Cell cycle;Cell cycle - yeast;Meiosis - yeast;Oocyte meiosis;Progesterone-mediated oocyte maturation;Ubiquitin mediated proteolysis		23.9354		23.8094	23.4632	22.1746			21.9043			23.5041
8931	Q9H1A4	Anaphase-promoting complex subunit 1	ANAPC1	S	686	NFDFEGSLSPVIA	Casein kinase II substrate motif	+	biological regulation;catabolic process;cell cycle;cell division;cellular component organization;cellular metabolic process;cellular process;macromolecule metabolic process;macromolecule modification;metabolic process;mitosis;mitotic cell cycle;nuclear division;organelle fission;organelle organization;primary metabolic process;protein metabolic process;protein modification by small protein conjug…	cell part;cytosol;macromolecular complex;nucleoplasm;protein complex;ubiquitin ligase complex	Cell cycle;Cell cycle - yeast;Meiosis - yeast;Oocyte meiosis;Progesterone-mediated oocyte maturation;Ubiquitin mediated proteolysis		23.549			23.9604			24.5108	24.7334	24.5617	20.8918		25.5203
8932	Q9H1A4	Anaphase-promoting complex subunit 1	ANAPC1	S	688	DFEGSLSPVIAPK	ERK1,2 kinase substrate motif;G protein-coupled receptor kinase 1 substrate motif;GSK-3, ERK1, ERK2, CDK5 substrate motif;WW domain binding motif	+	biological regulation;catabolic process;cell cycle;cell division;cellular component organization;cellular metabolic process;cellular process;macromolecule metabolic process;macromolecule modification;metabolic process;mitosis;mitotic cell cycle;nuclear division;organelle fission;organelle organization;primary metabolic process;protein metabolic process;protein modification by small protein conjug…	cell part;cytosol;macromolecular complex;nucleoplasm;protein complex;ubiquitin ligase complex	Cell cycle;Cell cycle - yeast;Meiosis - yeast;Oocyte meiosis;Progesterone-mediated oocyte maturation;Ubiquitin mediated proteolysis		28.6503	28.2866	27.7555	28.5634	28.5782	27.7813	28.3548	28.6923	28.9993	24.2641	28.1114	28.5276
8936	Q9H1A4	Anaphase-promoting complex subunit 1	ANAPC1	S	60	AAGLVGSLQEVTI	Casein kinase II substrate motif	+	biological regulation;catabolic process;cell cycle;cell division;cellular component organization;cellular metabolic process;cellular process;macromolecule metabolic process;macromolecule modification;metabolic process;mitosis;mitotic cell cycle;nuclear division;organelle fission;organelle organization;primary metabolic process;protein metabolic process;protein modification by small protein conjug…	cell part;cytosol;macromolecular complex;nucleoplasm;protein complex;ubiquitin ligase complex	Cell cycle;Cell cycle - yeast;Meiosis - yeast;Oocyte meiosis;Progesterone-mediated oocyte maturation;Ubiquitin mediated proteolysis		25.7031			24.6295	23.7107			26.4391			23.84	24.8134
12124	Q9H1A4	Anaphase-promoting complex subunit 1	ANAPC1	T	530	TMPRPSTPLDGVS	Calmodulin-dependent protein kinase II substrate motif;Calmodulin-dependent protein kinase IV substrate motif;Casein kinase II substrate motif;Chk1 kinase substrate motif;ERK1,2 kinase substrate motif;GSK3, Erk1, Erk2 and CDK5 kinase motif;GSK-3, ERK1, ERK2, CDK5 substrate motif;MDC1 BRCT domain binding motif;PKC kinase substrate motif;Plk1 PBD domain binding motif;WW domain binding motif	+	biological regulation;catabolic process;cell cycle;cell division;cellular component organization;cellular metabolic process;cellular process;macromolecule metabolic process;macromolecule modification;metabolic process;mitosis;mitotic cell cycle;nuclear division;organelle fission;organelle organization;primary metabolic process;protein metabolic process;protein modification by small protein conjug…	cell part;cytosol;macromolecular complex;nucleoplasm;protein complex;ubiquitin ligase complex	Cell cycle;Cell cycle - yeast;Meiosis - yeast;Oocyte meiosis;Progesterone-mediated oocyte maturation;Ubiquitin mediated proteolysis		24.4249	25.9474
9771	Q9UJX6-2	Anaphase-promoting complex subunit 2	ANAPC2	S	531	LHQFSFSPEREIR	Casein kinase II substrate motif;Cdc2 kinase substrate motif;CDK kinase substrate motif;CDK1,2,4,6 kinase substrate motif;ERK1,2 kinase substrate motif;GSK-3, ERK1, ERK2, CDK5 substrate motif;WW domain binding motif		biological regulation;catabolic process;cell cycle;cell division;cellular component organization;cellular metabolic process;cellular process;macromolecule metabolic process;macromolecule modification;metabolic process;mitosis;mitotic cell cycle;nuclear division;organelle fission;organelle organization;primary metabolic process;protein metabolic process;protein modification by small protein conjug…	cell part;cytosol;macromolecular complex;nucleoplasm;protein complex;ubiquitin ligase complex	Cell cycle;Cell cycle - yeast;Meiosis - yeast;Oocyte meiosis;Progesterone-mediated oocyte maturation;Ubiquitin mediated proteolysis		25.4988	25.4153	25.6393	24.5527	25.515	24.7504				24.2193
9772	Q9UJX6-2	Anaphase-promoting complex subunit 2	ANAPC2	S	467	LETGQDSEDDSGE	b-Adrenergic Receptor kinase substrate motif;Casein kinase II substrate motif;G protein-coupled receptor kinase 1 substrate motif;GSK3 kinase substrate motif;Pyruvate dehydrogenase kinase substrate motif		biological regulation;catabolic process;cell cycle;cell division;cellular component organization;cellular metabolic process;cellular process;macromolecule metabolic process;macromolecule modification;metabolic process;mitosis;mitotic cell cycle;nuclear division;organelle fission;organelle organization;primary metabolic process;protein metabolic process;protein modification by small protein conjug…	cell part;cytosol;macromolecular complex;nucleoplasm;protein complex;ubiquitin ligase complex	Cell cycle;Cell cycle - yeast;Meiosis - yeast;Oocyte meiosis;Progesterone-mediated oocyte maturation;Ubiquitin mediated proteolysis		26.5957			26.8385		25.6604	25.3506	26.0914	25.9992		27.1907	26.1273
9769	Q9UJX5	Anaphase-promoting complex subunit 4	ANAPC4	S	777	IKEEVLSESEAEN	Casein kinase I substrate motif;Casein kinase II substrate motif;G protein-coupled receptor kinase 1 substrate motif	+	biological regulation;catabolic process;cell cycle;cell division;cellular component organization;cellular metabolic process;cellular process;macromolecule metabolic process;macromolecule modification;metabolic process;mitosis;mitotic cell cycle;nuclear division;organelle fission;organelle organization;primary metabolic process;protein metabolic process;protein modification by small protein conjug…	cell part;cytosol;intracellular membrane-bounded organelle;intracellular organelle;macromolecular complex;nucleoplasm;nucleus;organelle;protein complex;ubiquitin ligase complex	Cell cycle;Cell cycle - yeast;Meiosis - yeast;Oocyte meiosis;Progesterone-mediated oocyte maturation;Ubiquitin mediated proteolysis		29.3274	28.4702	28.2944	28.7786	28.6702	28.2086	27.9282	28.841	29.0988	28.4877	28.0128	28.345
9770	Q9UJX5	Anaphase-promoting complex subunit 4	ANAPC4	S	779	EEVLSESEAENQQ	b-Adrenergic Receptor kinase substrate motif;Casein kinase II substrate motif;G protein-coupled receptor kinase 1 substrate motif	+	biological regulation;catabolic process;cell cycle;cell division;cellular component organization;cellular metabolic process;cellular process;macromolecule metabolic process;macromolecule modification;metabolic process;mitosis;mitotic cell cycle;nuclear division;organelle fission;organelle organization;primary metabolic process;protein metabolic process;protein modification by small protein conjug…	cell part;cytosol;intracellular membrane-bounded organelle;intracellular organelle;macromolecular complex;nucleoplasm;nucleus;organelle;protein complex;ubiquitin ligase complex	Cell cycle;Cell cycle - yeast;Meiosis - yeast;Oocyte meiosis;Progesterone-mediated oocyte maturation;Ubiquitin mediated proteolysis		25.8153	24.6549	23.0194	25.7897	25.6292	24.7152	26.3972	27.057	26.724	23.965	25.9548	26.7881
3962	P16157-10	Ankyrin-1	ANK1	S	856	LDQVVESPAIPRI	b-Adrenergic Receptor kinase substrate motif;ERK1,2 kinase substrate motif;G protein-coupled receptor kinase 1 substrate motif;GSK-3, ERK1, ERK2, CDK5 substrate motif;WW domain binding motif		anatomical structure development;biological regulation;biosynthetic process;cell development;cellular component organization;cellular metabolic process;cellular nitrogen compound metabolic process;cellular process;cofactor metabolic process;cytoskeleton organization;developmental process;establishment of localization;establishment or maintenance of cell polarity;exocytosis;Golgi vesicle transport…	cell part;cytoskeleton;cytosol;endoplasmic reticulum;intracellular membrane-bounded organelle;intracellular non-membrane-bounded organelle;intracellular organelle;membrane;nucleus;organelle;plasma membrane			26.5363	25.9713	26.2643	26.2562	26.3746	26.4479	25.9733	25.8729	26.1186	26.4065	26.1326	26.3601	+
3963	P16157-10	Ankyrin-1	ANK1	S	1666	TGAGQDSENEVSL	b-Adrenergic Receptor kinase substrate motif;Casein kinase II substrate motif;G protein-coupled receptor kinase 1 substrate motif		anatomical structure development;biological regulation;biosynthetic process;cell development;cellular component organization;cellular metabolic process;cellular nitrogen compound metabolic process;cellular process;cofactor metabolic process;cytoskeleton organization;developmental process;establishment of localization;establishment or maintenance of cell polarity;exocytosis;Golgi vesicle transport…	cell part;cytoskeleton;cytosol;endoplasmic reticulum;intracellular membrane-bounded organelle;intracellular non-membrane-bounded organelle;intracellular organelle;membrane;nucleus;organelle;plasma membrane			24.3623			24.3248	24.2384	23.95			23.4827			23.328
1708	I6L894	Ankyrin-2	ANK2	S	3760	AMIVPSSPSKTPE	Casein kinase II substrate motif;Cdc2 kinase substrate motif;CDK kinase substrate motif;CDK1,2,4,6 kinase substrate motif;ERK1,2 kinase substrate motif;G protein-coupled receptor kinase 1 substrate motif;Growth associated histone HI kinase substrate motif;GSK-3, ERK1, ERK2, CDK5 substrate motif;MDC1 BRCT domain binding motif;Plk1 PBD domain binding motif;WW domain binding motif		biological regulation;cellular process;response to stimulus;signal transduction				25.8045	23.5454	25.7404	25.5512	25.5752	25.4198	25.0549	25.0377	25.5115	25.49	25.0399	25.3616
1709	I6L894	Ankyrin-2	ANK2	S	846	TEVLDVSDEEGDD	BARD1 BRCT domain binding motif;Casein kinase II substrate motif		biological regulation;cellular process;response to stimulus;signal transduction				23.6927			23.1254			23.4291	23.5011	24.9301			23.959
2614	I6L894	Ankyrin-2	ANK2	S	31	RPKKSDSNASFLR	b-Adrenergic Receptor kinase substrate motif;Casein kinase II substrate motif;PKA kinase substrate motif;PKC kinase substrate motif		biological regulation;cellular process;response to stimulus;signal transduction									22.8644	23.6105	23.9228	22.4721	23.6834	23.05	23.8597
2615	I6L894	Ankyrin-2	ANK2	S	34	KSDSNASFLRAAR	G protein-coupled receptor kinase 1 substrate motif		biological regulation;cellular process;response to stimulus;signal transduction									22.8644	23.6105	23.9228	22.4721	23.6834	23.05	23.8597
1425	Q8IWZ3	Ankyrin repeat and KH domain-containing protein 1	ANKHD1	S	101	SDEDEVSEVESFI	Casein kinase I substrate motif;Casein kinase II substrate motif;G protein-coupled receptor kinase 1 substrate motif;GSK3 kinase substrate motif	+		cell part;cytoplasm			21.8948		22.8462	22.3038
7332	Q8IWZ3	Ankyrin repeat and KH domain-containing protein 1	ANKHD1	S	1679	IKLNLTSPKRGQK	Cdc2 kinase substrate motif;CDK kinase substrate motif;CDK1,2,4,6 kinase substrate motif;ERK1,2 kinase substrate motif;Growth associated histone HI kinase substrate motif;GSK-3, ERK1, ERK2, CDK5 substrate motif;PKA kinase substrate motif;PKC kinase substrate motif;WW domain binding motif	+		cell part;cytoplasm			28.3707	27.9101	27.9645	27.8591	27.7794	27.4919	27.3288	26.9592	27.8467	27.4946	28.3208	27.4717
7333	Q8IWZ3	Ankyrin repeat and KH domain-containing protein 1	ANKHD1	S	1670	VSLPLSSPNIKLN	ERK1,2 kinase substrate motif;GSK-3, ERK1, ERK2, CDK5 substrate motif;MDC1 BRCT domain binding motif;Plk1 PBD domain binding motif;WW domain binding motif	+		cell part;cytoplasm			25.5238	25.0126	25.6379			25.4128				24.4846
9599	Q9P2G1	Ankyrin repeat and IBR domain-containing protein 1	ANKIB1	S	737	GVAPADSPEAPRR	b-Adrenergic Receptor kinase substrate motif;Casein kinase II substrate motif;ERK1,2 kinase substrate motif;G protein-coupled receptor kinase 1 substrate motif;GSK-3, ERK1, ERK2, CDK5 substrate motif;WW domain binding motif	+					25.3435	24.4952	25.5524	26.2149	25.7737	26.27	25.7833	22.8197	25.6213	25.3282	24.0469	25.3359		+
7249	Q86XL3	Ankyrin repeat and LEM domain-containing protein 2	ANKLE2	S	528	AFAGPLSPAKAED	Cdc2 kinase substrate motif;CDK kinase substrate motif;CDK1,2,4,6 kinase substrate motif;CDK4 kinase substrate motif;ERK1,2 kinase substrate motif;G protein-coupled receptor kinase 1 substrate motif;GSK-3, ERK1, ERK2, CDK5 substrate motif;WW domain binding motif	+	biological regulation;cell cycle;cell division;cellular component organization;cellular membrane organization;cellular process;membrane organization;mitosis;mitotic cell cycle;nuclear division;organelle fission;organelle organization;regulation of protein modification process	cell part;membrane				25.0017	24.6453	23.3361
7250	Q86XL3	Ankyrin repeat and LEM domain-containing protein 2	ANKLE2	S	662	NAARNNSPPTVGA	14-3-3 domain binding motif;Calmodulin-dependent protein kinase II substrate motif;Casein kinase II substrate motif;ERK1,2 kinase substrate motif;GSK-3, ERK1, ERK2, CDK5 substrate motif;PKA kinase substrate motif;PKC kinase substrate motif;WW domain binding motif	+	biological regulation;cell cycle;cell division;cellular component organization;cellular membrane organization;cellular process;membrane organization;mitosis;mitotic cell cycle;nuclear division;organelle fission;organelle organization;regulation of protein modification process	cell part;membrane			25.7072	25.1207	25.4405	25.449	25.6111	24.3013	24.6826	24.1436		25.1759	24.4709	24.2083
7251	Q86XL3	Ankyrin repeat and LEM domain-containing protein 2	ANKLE2	S	268	KTSLPLSPVKTAP	Cdc2 kinase substrate motif;CDK kinase substrate motif;CDK1,2,4,6 kinase substrate motif;CDK4 kinase substrate motif;ERK1,2 kinase substrate motif;G protein-coupled receptor kinase 1 substrate motif;GSK-3, ERK1, ERK2, CDK5 substrate motif;MAPKAPK2 kinase substrate motif;WW domain binding motif	+	biological regulation;cell cycle;cell division;cellular component organization;cellular membrane organization;cellular process;membrane organization;mitosis;mitotic cell cycle;nuclear division;organelle fission;organelle organization;regulation of protein modification process	cell part;membrane			24.7144	25.0077	24.6734	25.0929	23.5211	24.6257			22.6994		23.3114	23.9732
6819	Q6UB99	Ankyrin repeat domain-containing protein 11	ANKRD11	S	834	DTKFSLSDDQRDR	PKA kinase substrate motif	+	anatomical structure development;anatomical structure morphogenesis;biological regulation;developmental process;embryo development;growth;homeostatic process;multicellular organismal process	cell part;cytoplasm;intracellular membrane-bounded organelle;intracellular organelle;membrane;nucleoplasm;nucleus;organelle;plasma membrane			23.9466		23.5938	24.0631		23.4739	23.9361	22.4082	24.5966			23.7988
6820	Q6UB99	Ankyrin repeat domain-containing protein 11	ANKRD11	S	1983	SDLLLKSPQRFPE	Cdc2 kinase substrate motif;CDK kinase substrate motif;CDK1,2,4,6 kinase substrate motif;ERK1,2 kinase substrate motif;Growth associated histone HI kinase substrate motif;GSK-3, ERK1, ERK2, CDK5 substrate motif;WW domain binding motif	+	anatomical structure development;anatomical structure morphogenesis;biological regulation;developmental process;embryo development;growth;homeostatic process;multicellular organismal process	cell part;cytoplasm;intracellular membrane-bounded organelle;intracellular organelle;membrane;nucleoplasm;nucleus;organelle;plasma membrane			23.8482		24.3104	24.3339	23.9201	24.5403				24.3333		22.7406
6821	Q6UB99	Ankyrin repeat domain-containing protein 11	ANKRD11	S	1990	PQRFPESPKRFCP	b-Adrenergic Receptor kinase substrate motif;Cdc2 kinase substrate motif;CDK kinase substrate motif;CDK1,2,4,6 kinase substrate motif;ERK1,2 kinase substrate motif;Growth associated histone HI kinase substrate motif;GSK-3, ERK1, ERK2, CDK5 substrate motif;PKA kinase substrate motif;PKC kinase substrate motif;WW domain binding motif	+	anatomical structure development;anatomical structure morphogenesis;biological regulation;developmental process;embryo development;growth;homeostatic process;multicellular organismal process	cell part;cytoplasm;intracellular membrane-bounded organelle;intracellular organelle;membrane;nucleoplasm;nucleus;organelle;plasma membrane			23.8482		24.3104	24.3339	23.9201	24.5403				24.3333		22.7406
6822	Q6UB99	Ankyrin repeat domain-containing protein 11	ANKRD11	S	1792	NLYRSVSVDIRRT	14-3-3 domain binding motif;Calmodulin-dependent protein kinase II alpha substrate motif;Calmodulin-dependent protein kinase II substrate motif;Calmodulin-dependent protein kinase IV substrate motif;Chk1 kinase substrate motif;Phosphorylase kinase substrate motif;PKA kinase substrate motif;PKC kinase substrate motif	+	anatomical structure development;anatomical structure morphogenesis;biological regulation;developmental process;embryo development;growth;homeostatic process;multicellular organismal process	cell part;cytoplasm;intracellular membrane-bounded organelle;intracellular organelle;membrane;nucleoplasm;nucleus;organelle;plasma membrane			23.7634		23.5232	23.5042	24.0544	23.5587			23.7423		22.9633	24.1003
6823	Q6UB99	Ankyrin repeat domain-containing protein 11	ANKRD11	S	276	PLKVANSPTMVNL	AMP-activated protein kinase substrate motif;Casein kinase II substrate motif;ERK1,2 kinase substrate motif;GSK-3, ERK1, ERK2, CDK5 substrate motif;PKA kinase substrate motif;WW domain binding motif	+	anatomical structure development;anatomical structure morphogenesis;biological regulation;developmental process;embryo development;growth;homeostatic process;multicellular organismal process	cell part;cytoplasm;intracellular membrane-bounded organelle;intracellular organelle;membrane;nucleoplasm;nucleus;organelle;plasma membrane			25.5793	25.8033	25.1817	25.3635	22.9959	21.7519	24.2664	24.6643	25.5293	21.8134	24.0196	24.7933
11796	Q6UB99	Ankyrin repeat domain-containing protein 11	ANKRD11	T	63	KRKLPFTAGANGE	PKA kinase substrate motif		anatomical structure development;anatomical structure morphogenesis;biological regulation;developmental process;embryo development;growth;homeostatic process;multicellular organismal process	cell part;cytoplasm;intracellular membrane-bounded organelle;intracellular organelle;membrane;nucleoplasm;nucleus;organelle;plasma membrane			25.0228	25.2368		25.2836	24.1828	24.8538		25.119	24.5232			24.6049
11797	Q6UB99	Ankyrin repeat domain-containing protein 11	ANKRD11	T	1798	SVDIRRTPEEEFS	Casein kinase II substrate motif;Growth associated histone HI kinase substrate motif;GSK-3, ERK1, ERK2, CDK5 substrate motif;PKA kinase substrate motif;PKC kinase substrate motif;WW domain binding motif	+	anatomical structure development;anatomical structure morphogenesis;biological regulation;developmental process;embryo development;growth;homeostatic process;multicellular organismal process	cell part;cytoplasm;intracellular membrane-bounded organelle;intracellular organelle;membrane;nucleoplasm;nucleus;organelle;plasma membrane				23.0128
6919	Q6ZTN6-2	Ankyrin repeat domain-containing protein 13D	ANKRD13D	S	202	EPRGPGSPPRTPP	Cdc2 kinase substrate motif;CDK kinase substrate motif;CDK1,2,4,6 kinase substrate motif;ERK1,2 kinase substrate motif;G protein-coupled receptor kinase 1 substrate motif;GSK-3, ERK1, ERK2, CDK5 substrate motif;WW domain binding motif			cell part;endosome;intracellular membrane-bounded organelle;intracellular organelle;membrane;organelle;plasma membrane			25.9893	25.2497	25.4946	25.9118	25.9389	26.1044	26.2544	26.2314	25.8884	26.6245	26.0366	26.3147
11816	Q6ZTN6-2	Ankyrin repeat domain-containing protein 13D	ANKRD13D	T	206	PGSPPRTPPAPGP	ERK1,2 kinase substrate motif;G protein-coupled receptor kinase 1 substrate motif;Growth associated histone HI kinase substrate motif;GSK3, Erk1, Erk2 and CDK5 kinase motif;GSK-3, ERK1, ERK2, CDK5 substrate motif;MAPKAPK2 kinase substrate motif;WW domain binding motif			cell part;endosome;intracellular membrane-bounded organelle;intracellular organelle;membrane;organelle;plasma membrane			25.496	24.3906	25.125	25.9118	25.9389	26.1044	26.2544	26.1186	25.8884	26.6245	25.8197	26.3147
3281	O75179-2	Ankyrin repeat domain-containing protein 17	ANKRD17	S	2400	SGVRAPSPAPSSV	14-3-3 domain binding motif;Calmodulin-dependent protein kinase II substrate motif;DNA dependent Protein kinase substrate motif;ERK1,2 kinase substrate motif;G protein-coupled receptor kinase 1 substrate motif;GSK3 kinase substrate motif;GSK-3, ERK1, ERK2, CDK5 substrate motif;PKA kinase substrate motif;PKC kinase substrate motif;WW domain binding motif		biological regulation;developmental maturation;developmental process;immune system process;multi-organism process;regulation of cell cycle;regulation of DNA metabolic process;response to biotic stimulus;response to stimulus;response to stress;viral reproduction	cell part;cytoplasm;intracellular membrane-bounded organelle;intracellular organelle;membrane;nucleus;organelle			26.5268	26.1394	26.6928	26.29	26.3273	26.9234	24.6062		26.7803	26.3819		26.0941
3283	O75179-2	Ankyrin repeat domain-containing protein 17	ANKRD17	S	2040	KEHYPVSSPSSPS	Casein kinase II substrate motif;G protein-coupled receptor kinase 1 substrate motif;GSK3 kinase substrate motif		biological regulation;developmental maturation;developmental process;immune system process;multi-organism process;regulation of cell cycle;regulation of DNA metabolic process;response to biotic stimulus;response to stimulus;response to stress;viral reproduction	cell part;cytoplasm;intracellular membrane-bounded organelle;intracellular organelle;membrane;nucleus;organelle			23.2982			24.2918		24.8692	25.5649	24.7206	24.847			25.2718
3286	O75179-2	Ankyrin repeat domain-containing protein 17	ANKRD17	S	2044	PVSSPSSPSPPAQ	Casein kinase II substrate motif;ERK1,2 kinase substrate motif;G protein-coupled receptor kinase 1 substrate motif;GSK-3, ERK1, ERK2, CDK5 substrate motif;MAPKAPK2 kinase substrate motif;MDC1 BRCT domain binding motif;Plk1 PBD domain binding motif;WW domain binding motif		biological regulation;developmental maturation;developmental process;immune system process;multi-organism process;regulation of cell cycle;regulation of DNA metabolic process;response to biotic stimulus;response to stimulus;response to stress;viral reproduction	cell part;cytoplasm;intracellular membrane-bounded organelle;intracellular organelle;membrane;nucleus;organelle			26.7471	24.8729	26.4414	27.0204	26.7114	26.709	26.4627	26.0999	26.5169	26.8354	26.0597	26.8982	+
3287	O75179-2	Ankyrin repeat domain-containing protein 17	ANKRD17	S	2046	SSPSSPSPPAQPG	DNA dependent Protein kinase substrate motif;ERK1,2 kinase substrate motif;GSK-3, ERK1, ERK2, CDK5 substrate motif;WW domain binding motif		biological regulation;developmental maturation;developmental process;immune system process;multi-organism process;regulation of cell cycle;regulation of DNA metabolic process;response to biotic stimulus;response to stimulus;response to stress;viral reproduction	cell part;cytoplasm;intracellular membrane-bounded organelle;intracellular organelle;membrane;nucleus;organelle			25.7896		25.1035	26.1351	25.4849	25.723	25.9384	26.2256	25.8315	26.1609		26.5067
3288	O75179-2	Ankyrin repeat domain-containing protein 17	ANKRD17	S	1708	GKLTVASPKRGQK	Cdc2 kinase substrate motif;CDK kinase substrate motif;CDK1,2,4,6 kinase substrate motif;ERK1,2 kinase substrate motif;Growth associated histone HI kinase substrate motif;GSK-3, ERK1, ERK2, CDK5 substrate motif;PKA kinase substrate motif;PKC kinase substrate motif;WW domain binding motif		biological regulation;developmental maturation;developmental process;immune system process;multi-organism process;regulation of cell cycle;regulation of DNA metabolic process;response to biotic stimulus;response to stimulus;response to stress;viral reproduction	cell part;cytoplasm;intracellular membrane-bounded organelle;intracellular organelle;membrane;nucleus;organelle			26.8975	26.6203	27.1765	26.8291	26.606	26.9317	26.5619	26.5931	27.1767	25.5965	27.9892	26.6711
3289	O75179-2	Ankyrin repeat domain-containing protein 17	ANKRD17	S	2066	LDCGSASPNKVAS	Cdc2 kinase substrate motif;CDK kinase substrate motif;CDK1,2,4,6 kinase substrate motif;ERK1,2 kinase substrate motif;GSK-3, ERK1, ERK2, CDK5 substrate motif;WW domain binding motif		biological regulation;developmental maturation;developmental process;immune system process;multi-organism process;regulation of cell cycle;regulation of DNA metabolic process;response to biotic stimulus;response to stimulus;response to stress;viral reproduction	cell part;cytoplasm;intracellular membrane-bounded organelle;intracellular organelle;membrane;nucleus;organelle			25.4732	24.3613	25.6262	25.6833	25.3529	25.9175	25.0782	24.4781	24.739	25.4605	24.7096	24.0871
3290	O75179-2	Ankyrin repeat domain-containing protein 17	ANKRD17	S	1695	CTKSGPSPLSSPN	Casein kinase II substrate motif;DNA dependent Protein kinase substrate motif;ERK1,2 kinase substrate motif;G protein-coupled receptor kinase 1 substrate motif;GSK3 kinase substrate motif;GSK-3, ERK1, ERK2, CDK5 substrate motif;PKA kinase substrate motif;WW domain binding motif		biological regulation;developmental maturation;developmental process;immune system process;multi-organism process;regulation of cell cycle;regulation of DNA metabolic process;response to biotic stimulus;response to stimulus;response to stress;viral reproduction	cell part;cytoplasm;intracellular membrane-bounded organelle;intracellular organelle;membrane;nucleus;organelle			24.8145	22.4914	24.9097	25.0796	24.6515	25.2708	25.6415	25.7299	23.4583	25.1647	24.6553	25.2585
3291	O75179-2	Ankyrin repeat domain-containing protein 17	ANKRD17	S	1699	GPSPLSSPNGKLT	ERK1,2 kinase substrate motif;GSK-3, ERK1, ERK2, CDK5 substrate motif;MAPKAPK2 kinase substrate motif;MDC1 BRCT domain binding motif;Plk1 PBD domain binding motif;WW domain binding motif		biological regulation;developmental maturation;developmental process;immune system process;multi-organism process;regulation of cell cycle;regulation of DNA metabolic process;response to biotic stimulus;response to stimulus;response to stress;viral reproduction	cell part;cytoplasm;intracellular membrane-bounded organelle;intracellular organelle;membrane;nucleus;organelle			24.5314	22.4914	24.9097	24.8963	24.6515	25.2708	24.987	25.3276	23.4583	25.1647	24.6553	24.625			+
11152	O75179-2	Ankyrin repeat domain-containing protein 17	ANKRD17	T	5	__MEKATVPVAAA	Casein kinase I substrate motif;G protein-coupled receptor kinase 1 substrate motif;PKA kinase substrate motif;PKC kinase substrate motif		biological regulation;developmental maturation;developmental process;immune system process;multi-organism process;regulation of cell cycle;regulation of DNA metabolic process;response to biotic stimulus;response to stimulus;response to stress;viral reproduction	cell part;cytoplasm;intracellular membrane-bounded organelle;intracellular organelle;membrane;nucleus;organelle			24.7671	24.9445	24.5794	24.4309	25.4116	24.9166	25.3032	25.3509		25.7565	26.804
9984	Q9UPS8	Ankyrin repeat domain-containing protein 26	ANKRD26	S	630	SKESVNSPVFGKA	ERK1,2 kinase substrate motif;GSK-3, ERK1, ERK2, CDK5 substrate motif;WW domain binding motif	+	biological regulation;homeostatic process	cell part;centrosome;intracellular non-membrane-bounded organelle;intracellular organelle;macromolecular complex;microtubule organizing center;organelle;protein complex			25.4635	25.3015	25.2323	25.1481	25.2273	25.1203	25.2443	25.291	25.4835	25.069	25.2505	25.327
9985	Q9UPS8	Ankyrin repeat domain-containing protein 26	ANKRD26	S	489	PVAHMESPERYLH	b-Adrenergic Receptor kinase substrate motif;Casein kinase II substrate motif;Cdc2 kinase substrate motif;CDK kinase substrate motif;CDK1,2,4,6 kinase substrate motif;ERK1,2 kinase substrate motif;GSK-3, ERK1, ERK2, CDK5 substrate motif;WW domain binding motif	+	biological regulation;homeostatic process	cell part;centrosome;intracellular non-membrane-bounded organelle;intracellular organelle;macromolecular complex;microtubule organizing center;organelle;protein complex												22.9625
9986	Q9UPS8	Ankyrin repeat domain-containing protein 26	ANKRD26	S	312	LFEDRDSDSQDEV	b-Adrenergic Receptor kinase substrate motif;Casein kinase I substrate motif;Casein kinase II substrate motif;PKA kinase substrate motif;PKC kinase substrate motif	+	biological regulation;homeostatic process	cell part;centrosome;intracellular non-membrane-bounded organelle;intracellular organelle;macromolecular complex;microtubule organizing center;organelle;protein complex									24.5698	25.4944			24.0693	25.6596
9987	Q9UPS8	Ankyrin repeat domain-containing protein 26	ANKRD26	S	314	EDRDSDSQDEVVV	ATM kinase substrate motif;b-Adrenergic Receptor kinase substrate motif;Casein kinase I substrate motif;Casein kinase II substrate motif;DNA dependent Protein kinase substrate motif	+	biological regulation;homeostatic process	cell part;centrosome;intracellular non-membrane-bounded organelle;intracellular organelle;macromolecular complex;microtubule organizing center;organelle;protein complex									24.5698	25.4944			24.0693	25.6596
2972	O15084	Serine/threonine-protein phosphatase 6 regulatory ankyrin repeat subunit A	ANKRD28	S	990	MPVSSSSPLSSLT	Casein kinase II substrate motif;ERK1,2 kinase substrate motif;G protein-coupled receptor kinase 1 substrate motif;GSK3 kinase substrate motif;GSK-3, ERK1, ERK2, CDK5 substrate motif;MDC1 BRCT domain binding motif;Plk1 PBD domain binding motif;WW domain binding motif	+		cell part;nucleoplasm						20.9712	24.4788
2973	O15084	Serine/threonine-protein phosphatase 6 regulatory ankyrin repeat subunit A	ANKRD28	S	1011	NTSKTVSFEALPI	Casein kinase II substrate motif;MAPKAPK2 kinase substrate motif;PKA kinase substrate motif;PKC kinase substrate motif	+		cell part;nucleoplasm			24.9673	24.9834	23.9598	24.7196	24.9266	23.6644	22.0767		24.9044			24.7157
9855	Q9ULJ7-2	Ankyrin repeat domain-containing protein 50	ANKRD50	S	988	FSSPSESPDSTVD	b-Adrenergic Receptor kinase substrate motif;Casein kinase II substrate motif;ERK1,2 kinase substrate motif;G protein-coupled receptor kinase 1 substrate motif;GSK-3, ERK1, ERK2, CDK5 substrate motif;MAPKAPK2 kinase substrate motif;WW domain binding motif		establishment of localization;protein transport;transport	cell part;endosome;intracellular membrane-bounded organelle;intracellular organelle;organelle			24.9255		24.7761	24.8504	23.774	26.1005	24.2652	23.8414	25.1058	24.9062	24.2571	24.1358
8029	Q92625	Ankyrin repeat and SAM domain-containing protein 1A	ANKS1A	S	620	KAELKLSRSLSKS	Casein kinase II substrate motif;G protein-coupled receptor kinase 1 substrate motif;GSK3 kinase substrate motif;PKA kinase substrate motif;PKC kinase substrate motif	+	biological regulation;cell maturation;cell motility;cellular component movement;cellular process;developmental maturation;developmental process;locomotion;response to stimulus;signal transduction	cell part;cell projection;cytoplasm;neuron projection;nucleoplasm			22.5492	22.5203	23.3235	22.9849	23.4709	23.5134
8030	Q92625	Ankyrin repeat and SAM domain-containing protein 1A	ANKS1A	S	677	IEKIMSSIGEGID	Casein kinase II substrate motif;MDC1 BRCT domain binding motif;PKA kinase substrate motif;Plk1 PBD domain binding motif	+	biological regulation;cell maturation;cell motility;cellular component movement;cellular process;developmental maturation;developmental process;locomotion;response to stimulus;signal transduction	cell part;cell projection;cytoplasm;neuron projection;nucleoplasm			24.5934			24.4393	23.3127	24.9787	25.0627	24.5914	25.5134	24.7601		25.7865
8031	Q92625	Ankyrin repeat and SAM domain-containing protein 1A	ANKS1A	S	647	MGSRSESLSNCSI	14-3-3 domain binding motif;b-Adrenergic Receptor kinase substrate motif;Calmodulin-dependent protein kinase II substrate motif;Casein kinase II substrate motif;MAPKAPK2 kinase substrate motif;Phosphorylase kinase substrate motif;PKA kinase substrate motif;PKC kinase substrate motif	+	biological regulation;cell maturation;cell motility;cellular component movement;cellular process;developmental maturation;developmental process;locomotion;response to stimulus;signal transduction	cell part;cell projection;cytoplasm;neuron projection;nucleoplasm			25.0875	23.9561	25.0895	24.6958	23.2801	24.8135			23.654	23.2592		23.7941
8034	Q92625	Ankyrin repeat and SAM domain-containing protein 1A	ANKS1A	S	661	KKRLEKSPSFASE	Casein kinase II substrate motif;ERK1,2 kinase substrate motif;G protein-coupled receptor kinase 1 substrate motif;Growth associated histone HI kinase substrate motif;GSK-3, ERK1, ERK2, CDK5 substrate motif;WW domain binding motif	+	biological regulation;cell maturation;cell motility;cellular component movement;cellular process;developmental maturation;developmental process;locomotion;response to stimulus;signal transduction	cell part;cell projection;cytoplasm;neuron projection;nucleoplasm			25.2288		21.496	24.4552	25.4621	21.8683		25.065	25.4273	23.7846	25.312	25.6502
8035	Q92625	Ankyrin repeat and SAM domain-containing protein 1A	ANKS1A	S	663	RLEKSPSFASEWD	Calmodulin-dependent protein kinase II substrate motif;Casein kinase II substrate motif;Chk1 kinase substrate motif;DNA dependent Protein kinase substrate motif;PKA kinase substrate motif;PKC kinase substrate motif	+	biological regulation;cell maturation;cell motility;cellular component movement;cellular process;developmental maturation;developmental process;locomotion;response to stimulus;signal transduction	cell part;cell projection;cytoplasm;neuron projection;nucleoplasm			28.2973	27.2497	27.1784	28.078	28.4356	27.5755	28.6045	28.8965	29.2012	28.2431	28.5407	29.2889			+
11995	Q92625	Ankyrin repeat and SAM domain-containing protein 1A	ANKS1A	T	318	TKEVDKTPPPQPP	Growth associated histone HI kinase substrate motif;GSK-3, ERK1, ERK2, CDK5 substrate motif;WW domain binding motif	+	biological regulation;cell maturation;cell motility;cellular component movement;cellular process;developmental maturation;developmental process;locomotion;response to stimulus;signal transduction	cell part;cell projection;cytoplasm;neuron projection;nucleoplasm			24.8185	23.7458	23.9663	24.5316	24.8	24.7333			23.6734	23.7574		24.0645		+
9151	Q9H8Y5	Ankyrin repeat and zinc finger domain-containing protein 1	ANKZF1	S	533	LSAPLGSGGFTLL	G protein-coupled receptor kinase 1 substrate motif	+		cell part;membrane						24.9276
12151	Q9H8Y5	Ankyrin repeat and zinc finger domain-containing protein 1	ANKZF1	T	607	QVPGPLTPEMEAR	ERK1,2 kinase substrate motif;GSK3, Erk1, Erk2 and CDK5 kinase motif;GSK-3, ERK1, ERK2, CDK5 substrate motif;RAF1 kinase substrate motif;WW domain binding motif	+		cell part;membrane			26.8286			26.8922	24.6527	26.3834	25.8385	25.588	26.1815		26.3425	26.4423
9258	Q9NQW6-2	Actin-binding protein anillin	ANLN	S	621	RVPRAESGDSLGS	14-3-3 domain binding motif;b-Adrenergic Receptor kinase substrate motif;Calmodulin-dependent protein kinase I substrate motif;Calmodulin-dependent protein kinase II substrate motif;Calmodulin-dependent protein kinase IV substrate motif;Casein kinase II substrate motif;Chk1 kinase substrate motif;PKA kinase substrate motif;PKC kinase substrate motif		biological regulation;cell differentiation;cellular component assembly;cellular component organization;cellular macromolecular complex assembly;cellular process;cytokinesis;developmental process;macromolecular complex assembly;mitosis;nuclear division;organelle fission;organelle organization;protein complex assembly;regulation of cell cycle;regulation of mitotic cell cycle	cell part;cytoskeleton;intracellular membrane-bounded organelle;intracellular non-membrane-bounded organelle;intracellular organelle;nucleoplasm;organelle				24.4406
9259	Q9NQW6-2	Actin-binding protein anillin	ANLN	S	624	RAESGDSLGSEDR	b-Adrenergic Receptor kinase substrate motif;Casein kinase II substrate motif		biological regulation;cell differentiation;cellular component assembly;cellular component organization;cellular macromolecular complex assembly;cellular process;cytokinesis;developmental process;macromolecular complex assembly;mitosis;nuclear division;organelle fission;organelle organization;protein complex assembly;regulation of cell cycle;regulation of mitotic cell cycle	cell part;cytoskeleton;intracellular membrane-bounded organelle;intracellular non-membrane-bounded organelle;intracellular organelle;nucleoplasm;organelle			24.5766		24.617	24.5424	26.6186	25.021	24.0185	24.4579	25.33		25.365	24.1351	+
9260	Q9NQW6-2	Actin-binding protein anillin	ANLN	S	516	IREIEMSVDDDDI	Casein kinase II substrate motif;Plk1 kinase substrate motif;Pyruvate dehydrogenase kinase substrate motif	+	biological regulation;cell differentiation;cellular component assembly;cellular component organization;cellular macromolecular complex assembly;cellular process;cytokinesis;developmental process;macromolecular complex assembly;mitosis;nuclear division;organelle fission;organelle organization;protein complex assembly;regulation of cell cycle;regulation of mitotic cell cycle	cell part;cytoskeleton;intracellular membrane-bounded organelle;intracellular non-membrane-bounded organelle;intracellular organelle;nucleoplasm;organelle			24.4063	24.1219	24.5691	24.2441	24.491	25.4228	24.9891	25.4262	24.6894	25.5645	24.7835	25.4606
9261	Q9NQW6-2	Actin-binding protein anillin	ANLN	S	524	DDDDINSSKVIND	Casein kinase I substrate motif;PKA kinase substrate motif;PKC kinase substrate motif		biological regulation;cell differentiation;cellular component assembly;cellular component organization;cellular macromolecular complex assembly;cellular process;cytokinesis;developmental process;macromolecular complex assembly;mitosis;nuclear division;organelle fission;organelle organization;protein complex assembly;regulation of cell cycle;regulation of mitotic cell cycle	cell part;cytoskeleton;intracellular membrane-bounded organelle;intracellular non-membrane-bounded organelle;intracellular organelle;nucleoplasm;organelle			27.4329	26.9314	27.6938	27.7206	27.5494	26.6783	27.4668	27.7291	27.3964	28.2228	27.621	28.1255
9262	Q9NQW6-2	Actin-binding protein anillin	ANLN	S	525	DDDINSSKVINDL	MDC1 BRCT domain binding motif;Plk1 PBD domain binding motif		biological regulation;cell differentiation;cellular component assembly;cellular component organization;cellular macromolecular complex assembly;cellular process;cytokinesis;developmental process;macromolecular complex assembly;mitosis;nuclear division;organelle fission;organelle organization;protein complex assembly;regulation of cell cycle;regulation of mitotic cell cycle	cell part;cytoskeleton;intracellular membrane-bounded organelle;intracellular non-membrane-bounded organelle;intracellular organelle;nucleoplasm;organelle			23.3364	23.0434		24.9786	23.7654	25.7213						23.9051
9263	Q9NQW6-2	Actin-binding protein anillin	ANLN	S	449	DKGNIWSAEKGGN	Casein kinase II substrate motif		biological regulation;cell differentiation;cellular component assembly;cellular component organization;cellular macromolecular complex assembly;cellular process;cytokinesis;developmental process;macromolecular complex assembly;mitosis;nuclear division;organelle fission;organelle organization;protein complex assembly;regulation of cell cycle;regulation of mitotic cell cycle	cell part;cytoskeleton;intracellular membrane-bounded organelle;intracellular non-membrane-bounded organelle;intracellular organelle;nucleoplasm;organelle			26.5333	25.9504	26.3053	26.3466	26.2654	26.4736	24.7372	25.1279	25.2884	25.5829	25.4848	25.6426
9264	Q9NQW6-2	Actin-binding protein anillin	ANLN	S	755	QRKNKASPQSEFM	Casein kinase II substrate motif;ERK1,2 kinase substrate motif;GSK-3, ERK1, ERK2, CDK5 substrate motif;PKA kinase substrate motif;PKC kinase substrate motif;WW domain binding motif		biological regulation;cell differentiation;cellular component assembly;cellular component organization;cellular macromolecular complex assembly;cellular process;cytokinesis;developmental process;macromolecular complex assembly;mitosis;nuclear division;organelle fission;organelle organization;protein complex assembly;regulation of cell cycle;regulation of mitotic cell cycle	cell part;cytoskeleton;intracellular membrane-bounded organelle;intracellular non-membrane-bounded organelle;intracellular organelle;nucleoplasm;organelle			21.3426					22.0643
9266	Q9NQW6-2	Actin-binding protein anillin	ANLN	S	54	SNQQPLSGGEEKS	Casein kinase II substrate motif		biological regulation;cell differentiation;cellular component assembly;cellular component organization;cellular macromolecular complex assembly;cellular process;cytokinesis;developmental process;macromolecular complex assembly;mitosis;nuclear division;organelle fission;organelle organization;protein complex assembly;regulation of cell cycle;regulation of mitotic cell cycle	cell part;cytoskeleton;intracellular membrane-bounded organelle;intracellular non-membrane-bounded organelle;intracellular organelle;nucleoplasm;organelle			26.1199	24.657	25.989	26.2657	26.3225	26.4931	26.0204	25.3631	24.7526	26.4621	25.1715	25.7975
9268	Q9NQW6-2	Actin-binding protein anillin	ANLN	S	323	LPKTPISPLKTGV	Cdc2 kinase substrate motif;CDK kinase substrate motif;CDK1,2,4,6 kinase substrate motif;CDK4 kinase substrate motif;ERK1,2 kinase substrate motif;G protein-coupled receptor kinase 1 substrate motif;GSK-3, ERK1, ERK2, CDK5 substrate motif;PKA kinase substrate motif;WW domain binding motif		biological regulation;cell differentiation;cellular component assembly;cellular component organization;cellular macromolecular complex assembly;cellular process;cytokinesis;developmental process;macromolecular complex assembly;mitosis;nuclear division;organelle fission;organelle organization;protein complex assembly;regulation of cell cycle;regulation of mitotic cell cycle	cell part;cytoskeleton;intracellular membrane-bounded organelle;intracellular non-membrane-bounded organelle;intracellular organelle;nucleoplasm;organelle			29.0778	29.4155	29.0032	29.3746	29.2265	28.4004	28.2072	28.0772	28.6932	28.227	29.2254	28.5885
12177	Q9NQW6-2	Actin-binding protein anillin	ANLN	T	364	SKDKSTTPGGTGI	G protein-coupled receptor kinase 1 substrate motif;GSK-3, ERK1, ERK2, CDK5 substrate motif;PKA kinase substrate motif;PKC kinase substrate motif;WW domain binding motif		biological regulation;cell differentiation;cellular component assembly;cellular component organization;cellular macromolecular complex assembly;cellular process;cytokinesis;developmental process;macromolecular complex assembly;mitosis;nuclear division;organelle fission;organelle organization;protein complex assembly;regulation of cell cycle;regulation of mitotic cell cycle	cell part;cytoskeleton;intracellular membrane-bounded organelle;intracellular non-membrane-bounded organelle;intracellular organelle;nucleoplasm;organelle			24.4218	25.0025	23.6866	24.5458	24.2112			21.4815	22.7402		23.1397	21.8256
6175	Q4KMQ2-3	Anoctamin-6	ANO6	S	891	NNLRPKSE_____	14-3-3 domain binding motif;Calmodulin-dependent protein kinase II substrate motif;G protein-coupled receptor kinase 1 substrate motif;MAPKAPK2 kinase substrate motif;PKA kinase substrate motif;PKC kinase substrate motif		anatomical structure development;biological regulation;cell motility;cellular component movement;cellular component organization;cellular membrane organization;cellular process;coagulation;developmental process;establishment of localization;immune system process;ion transport;locomotion;membrane organization;multicellular organismal process;plasma membrane organization;regulation of body fluid le…	cell part;cell surface;extracellular organelle;intracellular;macromolecular complex;membrane;organelle;plasma membrane;protein complex;vesicle			24.4112		22.6816	24.5553	24.1176	24.5626	23.8094		24.0692	23.7587		22.2779
9190	Q9HCE9-2	Anoctamin-8	ANO8	S	1032	SFKFLKSPETRRD	Casein kinase II substrate motif;ERK1,2 kinase substrate motif;Growth associated histone HI kinase substrate motif;GSK-3, ERK1, ERK2, CDK5 substrate motif;PKA kinase substrate motif;WW domain binding motif		cellular process;establishment of localization;ion transport;transmembrane transport;transport	cell part;intracellular;membrane;plasma membrane			27.4546	28.4114	26.7713	22.856	29.2054	28.9069	28.8851	28.3589	28.4133		28.1882	28.8647
11997	Q92688	Acidic leucine-rich nuclear phosphoprotein 32 family member B	ANP32B	T	244	EKRKRETDDEGED	b-Adrenergic Receptor kinase substrate motif;Casein kinase II substrate motif;PAK2 kinase substrate motif;Pim1 kinase substrate sequence;PKA kinase substrate motif;PKC kinase substrate motif	+	anatomical structure development;biological regulation;cellular component assembly;cellular component organization;cellular macromolecular complex assembly;cellular process;chromatin organization;chromosome organization;developmental process;macromolecular complex assembly;organelle organization;regulation of transport	cell part;cytoplasm;extracellular organelle;intracellular membrane-bounded organelle;intracellular organelle;nucleus;organelle;vesicle			28.1641	27.5767	27.8789	27.9043	27.9274	29.0075	30.4943	30.2368	28.1654	28.3458	28.153	29.7895
9101	Q9H6X2-5	Anthrax toxin receptor 1	ANTXR1	S	362	PPPAEESEEEDDD	b-Adrenergic Receptor kinase substrate motif;BARD1 BRCT domain binding motif;Casein kinase II substrate motif;G protein-coupled receptor kinase 1 substrate motif		anatomical structure morphogenesis;biological adhesion;biological regulation;cell adhesion;cell morphogenesis;cellular component morphogenesis;cellular component organization;cellular process;cytoskeleton organization;developmental process;organelle organization;response to stimulus;signal transduction	cell part;cell surface;extracellular organelle;membrane;organelle;plasma membrane;vesicle			26.6764	26.0393	26.7608	26.469	26.2161	26.5672	23.633	24.9377	25.7155	25.9961	25.9633	25.2543
11246	P07355	Annexin A2;Annexin;Putative annexin A2-like protein	ANXA2	T	19	LEGDHSTPPSAYG	Casein kinase I substrate motif;Casein kinase II substrate motif;G protein-coupled receptor kinase 1 substrate motif;GSK-3, ERK1, ERK2, CDK5 substrate motif;MDC1 BRCT domain binding motif;Plk1 PBD domain binding motif;WW domain binding motif	+	anatomical structure formation involved in morphogenesis;biological regulation;cellular component assembly;cellular component organization;cellular membrane organization;cellular process;developmental process;establishment of localization;extracellular matrix organization;extracellular structure organization;macromolecular complex assembly;membrane organization;multicellular organismal process;or…	cell cortex;cell part;cell projection;cell surface;cytoplasmic membrane-bounded vesicle;endosome;extracellular organelle;extracellular space;intracellular membrane-bounded organelle;intracellular organelle;lipid particle;membrane;midbody;nucleus;organelle;plasma membrane;vesicle				24.8086	23.5494		24.6233			22.3934	21.8628			23.3169
12434	P07355	Annexin A2;Annexin;Putative annexin A2-like protein	ANXA2	Y	24	STPPSAYGSVKAY	JAK2 kinase substrate motif;Src kinase substrate motif	+	anatomical structure formation involved in morphogenesis;biological regulation;cellular component assembly;cellular component organization;cellular membrane organization;cellular process;developmental process;establishment of localization;extracellular matrix organization;extracellular structure organization;macromolecular complex assembly;membrane organization;multicellular organismal process;or…	cell cortex;cell part;cell projection;cell surface;cytoplasmic membrane-bounded vesicle;endosome;extracellular organelle;extracellular space;intracellular membrane-bounded organelle;intracellular organelle;lipid particle;membrane;midbody;nucleus;organelle;plasma membrane;vesicle			24.3566		23.481	23.2962	23.5354	23.0955			23.4726
11752	Q63HQ0-2	AP-1 complex-associated regulatory protein	AP1AR	T	195	MRERSKTEEDILR	Akt kinase substrate motif;Calmodulin-dependent protein kinase II substrate motif;Casein kinase II substrate motif;G protein-coupled receptor kinase 1 substrate motif;PKC kinase substrate motif		biological regulation;cellular localization;cellular process;establishment of localization;localization;protein transport;regulation of organelle organization;transport	cell part;cytoplasmic membrane-bounded vesicle;endosome;Golgi apparatus;intracellular membrane-bounded organelle;intracellular organelle;organelle;vesicle			25.8845	26.1878	26.0398	26.4109	26.2976	26.0046		23.782	24.2633	25.5119	24.5811	24.5692
3614	O95782-2	AP-2 complex subunit alpha-1	AP2A1	S	655	STVSTPSPSADLL	Casein kinase II substrate motif;DNA dependent Protein kinase substrate motif;ERK1,2 kinase substrate motif;GSK-3, ERK1, ERK2, CDK5 substrate motif;WW domain binding motif		biological regulation;cell communication;cell-cell signaling;cellular component organization;cellular membrane organization;cellular process;endocytosis;endosome transport;establishment of localization;Golgi vesicle transport;immune system process;locomotion;membrane invagination;membrane organization;protein transport;response to chemical stimulus;response to external stimulus;response to stimul…	AP-type membrane coat adaptor complex;cell part;cytosol;macromolecular complex;membrane;plasma membrane;protein complex	Endocrine and other factor-regulated calcium reabsorption;Endocytosis;Huntington's disease		25.6036	24.6853		24.5502	24.5626	25.3305			25.1578			24.7472
2835	O00203-3	AP-3 complex subunit beta-1	AP3B1	S	560	PAPLLESPFKDRD	b-Adrenergic Receptor kinase substrate motif;Cdc2 kinase substrate motif;CDK kinase substrate motif;CDK1,2,4,6 kinase substrate motif;ERK1,2 kinase substrate motif;GSK-3, ERK1, ERK2, CDK5 substrate motif;WW domain binding motif		biological regulation;cellular component movement;cellular component organization;cellular process;coagulation;cytoskeleton-dependent intracellular transport;establishment of localization;immune system process;multicellular organismal process;organelle organization;pigment granule organization;protein targeting;protein transport;regulation of body fluid levels;transport;vacuolar transport;vesicle…	AP-type membrane coat adaptor complex;cell part;Golgi apparatus;intracellular membrane-bounded organelle;intracellular organelle;macromolecular complex;membrane;organelle;protein complex	Lysosome		25.6075	25.8282	25.9535	25.2717	23.7396	25.4429				23.8462
2836	O00203-3	AP-3 complex subunit beta-1	AP3B1	S	227	GKNFYESDDDQKE	b-Adrenergic Receptor kinase substrate motif;Casein kinase II substrate motif;Pyruvate dehydrogenase kinase substrate motif		biological regulation;cellular component movement;cellular component organization;cellular process;coagulation;cytoskeleton-dependent intracellular transport;establishment of localization;immune system process;multicellular organismal process;organelle organization;pigment granule organization;protein targeting;protein transport;regulation of body fluid levels;transport;vacuolar transport;vesicle…	AP-type membrane coat adaptor complex;cell part;Golgi apparatus;intracellular membrane-bounded organelle;intracellular organelle;macromolecular complex;membrane;organelle;protein complex	Lysosome		30.5268	29.7018	30.4522	30.4675	30.1432	30.4427	29.8661	30.0509	29.8713	30.3726	30.1702	29.8173
5481	Q13367-3	AP-3 complex subunit beta-2	AP3B2	S	240	EKAFYGSEEDEAK	Casein kinase II substrate motif;G protein-coupled receptor kinase 1 substrate motif;Pyruvate dehydrogenase kinase substrate motif		cellular component movement;cellular process;cytoskeleton-dependent intracellular transport;establishment of localization;Golgi vesicle transport;protein transport;transport;vesicle-mediated transport	AP-type membrane coat adaptor complex;cell part;cytoplasm;cytoplasmic membrane-bounded vesicle;Golgi apparatus;intracellular membrane-bounded organelle;intracellular organelle;macromolecular complex;membrane;nucleoplasm;organelle;protein complex;vesicle	Lysosome		26.0421	25.2861	26.0189	25.9641	25.9872	26.2642		24.7512	26.2675	26.3698	24.9939	25.8774
2892	O14617-5	AP-3 complex subunit delta-1	AP3D1	S	829	NTETSKSPEKDVP	Casein kinase II substrate motif;Cdc2 kinase substrate motif;CDK kinase substrate motif;CDK1,2,4,6 kinase substrate motif;ERK1,2 kinase substrate motif;Growth associated histone HI kinase substrate motif;GSK-3, ERK1, ERK2, CDK5 substrate motif;WW domain binding motif		biological regulation;biosynthetic process;cellular component movement;cellular component organization;cellular localization;cellular membrane organization;cellular process;cytoskeleton-dependent intracellular transport;endosome transport;establishment of localization;immune system process;localization;membrane organization;metabolic process;organelle organization;pigment granule organization;pig…	cell part;Golgi apparatus;intracellular membrane-bounded organelle;intracellular organelle;macromolecular complex;membrane;nucleoplasm;organelle;protein complex	Lysosome		19.0634	17.8734			18.7687		23.579	23.0855			22.604	23.9403
2893	O14617-5	AP-3 complex subunit delta-1	AP3D1	S	632	WINEPLSDSESED	Casein kinase I substrate motif;Casein kinase II substrate motif;G protein-coupled receptor kinase 1 substrate motif;GSK3 kinase substrate motif		biological regulation;biosynthetic process;cellular component movement;cellular component organization;cellular localization;cellular membrane organization;cellular process;cytoskeleton-dependent intracellular transport;endosome transport;establishment of localization;immune system process;localization;membrane organization;metabolic process;organelle organization;pigment granule organization;pig…	cell part;Golgi apparatus;intracellular membrane-bounded organelle;intracellular organelle;macromolecular complex;membrane;nucleoplasm;organelle;protein complex	Lysosome		22.6055			25.6683		23.401	26.5077	27.4832	26.2992	23.0084	25.6001	25.2809
2894	O14617-5	AP-3 complex subunit delta-1	AP3D1	S	634	NEPLSDSESEDER	b-Adrenergic Receptor kinase substrate motif;Casein kinase II substrate motif;G protein-coupled receptor kinase 1 substrate motif		biological regulation;biosynthetic process;cellular component movement;cellular component organization;cellular localization;cellular membrane organization;cellular process;cytoskeleton-dependent intracellular transport;endosome transport;establishment of localization;immune system process;localization;membrane organization;metabolic process;organelle organization;pigment granule organization;pig…	cell part;Golgi apparatus;intracellular membrane-bounded organelle;intracellular organelle;macromolecular complex;membrane;nucleoplasm;organelle;protein complex	Lysosome		22.6055			25.6683		23.401	26.5077	27.4832	26.2992	23.0084	25.6001	25.2809
2895	O14617-5	AP-3 complex subunit delta-1	AP3D1	S	636	PLSDSESEDERPR	b-Adrenergic Receptor kinase substrate motif;BARD1 BRCT domain binding motif;Casein kinase I substrate motif;Casein kinase II substrate motif;G protein-coupled receptor kinase 1 substrate motif;MAPKAPK2 kinase substrate motif		biological regulation;biosynthetic process;cellular component movement;cellular component organization;cellular localization;cellular membrane organization;cellular process;cytoskeleton-dependent intracellular transport;endosome transport;establishment of localization;immune system process;localization;membrane organization;metabolic process;organelle organization;pigment granule organization;pig…	cell part;Golgi apparatus;intracellular membrane-bounded organelle;intracellular organelle;macromolecular complex;membrane;nucleoplasm;organelle;protein complex	Lysosome		22.6055			25.6683		23.401	26.5077	27.4832	26.2992	23.0084	25.6001	25.2809
11089	O14617-5	AP-3 complex subunit delta-1	AP3D1	T	878	DFWLSTTPPPAPA	G protein-coupled receptor kinase 1 substrate motif;GSK-3, ERK1, ERK2, CDK5 substrate motif;WW domain binding motif	+	biological regulation;biosynthetic process;cellular component movement;cellular component organization;cellular localization;cellular membrane organization;cellular process;cytoskeleton-dependent intracellular transport;endosome transport;establishment of localization;immune system process;localization;membrane organization;metabolic process;organelle organization;pigment granule organization;pig…	cell part;Golgi apparatus;intracellular membrane-bounded organelle;intracellular organelle;macromolecular complex;membrane;nucleoplasm;organelle;protein complex	Lysosome			24.1541
1410	D6RB55	Amyloid beta A4 precursor protein-binding family B member 2	APBB2	S	106	DPNKNLSPTAVIN	Casein kinase II substrate motif;ERK1,2 kinase substrate motif;GSK-3, ERK1, ERK2, CDK5 substrate motif;PKA kinase substrate motif;PKC kinase substrate motif;WW domain binding motif						23.1656			22.8148	23.9505	23.6942			21.146			22.5503
4170	P25054-2	Adenomatous polyposis coli protein	APC	S	679	DNIDNLSPKASHR	Casein kinase I substrate motif;ERK1,2 kinase substrate motif;G protein-coupled receptor kinase 1 substrate motif;Growth associated histone HI kinase substrate motif;GSK3 kinase substrate motif;GSK-3, ERK1, ERK2, CDK5 substrate motif;PKA kinase substrate motif;PKC kinase substrate motif;WW domain binding motif		anatomical structure development;anatomical structure morphogenesis;biological adhesion;biological regulation;cell activation;cell adhesion;cell death;cell differentiation;cell junction organization;cell motility;cellular component assembly;cellular component disassembly;cellular component morphogenesis;cellular component movement;cellular component organization;cellular homeostasis;cellular proc…	cell part;cell projection;centrosome;cytoplasm;cytosol;intracellular membrane-bounded organelle;intracellular non-membrane-bounded organelle;intracellular organelle;kinetochore;macromolecular complex;membrane;microtubule organizing center;nucleoplasm;nucleus;organelle;plasma membrane;protein complex;site of polarized growth	Basal cell carcinoma;Colorectal cancer;Endometrial cancer;Pathways in cancer;Regulation of actin cytoskeleton;Wnt signaling pathway		27.6214	26.741	26.2374	26.8991	27.0501	26.7653	27.5513	28.7657	28.936	23.5694	27.747	25.418
4171	P25054-2	Adenomatous polyposis coli protein	APC	S	1259	FSSGAKSPSKSGA	Casein kinase II substrate motif;Cdc2 kinase substrate motif;CDK kinase substrate motif;CDK1,2,4,6 kinase substrate motif;ERK1,2 kinase substrate motif;G protein-coupled receptor kinase 1 substrate motif;Growth associated histone HI kinase substrate motif;GSK3 kinase substrate motif;GSK-3, ERK1, ERK2, CDK5 substrate motif;MAPKAPK2 kinase substrate motif;WW domain binding motif		anatomical structure development;anatomical structure morphogenesis;biological adhesion;biological regulation;cell activation;cell adhesion;cell death;cell differentiation;cell junction organization;cell motility;cellular component assembly;cellular component disassembly;cellular component morphogenesis;cellular component movement;cellular component organization;cellular homeostasis;cellular proc…	cell part;cell projection;centrosome;cytoplasm;cytosol;intracellular membrane-bounded organelle;intracellular non-membrane-bounded organelle;intracellular organelle;kinetochore;macromolecular complex;membrane;microtubule organizing center;nucleoplasm;nucleus;organelle;plasma membrane;protein complex;site of polarized growth	Basal cell carcinoma;Colorectal cancer;Endometrial cancer;Pathways in cancer;Regulation of actin cytoskeleton;Wnt signaling pathway		25.0385			25.0995		24.2667	23.3858	20.4506	24.2056			23.4868
4172	P25054-2	Adenomatous polyposis coli protein	APC	S	647	IMSPGSSLPSLHV	Casein kinase II substrate motif;MAPKAPK2 kinase substrate motif;MDC1 BRCT domain binding motif;Plk1 PBD domain binding motif		anatomical structure development;anatomical structure morphogenesis;biological adhesion;biological regulation;cell activation;cell adhesion;cell death;cell differentiation;cell junction organization;cell motility;cellular component assembly;cellular component disassembly;cellular component morphogenesis;cellular component movement;cellular component organization;cellular homeostasis;cellular proc…	cell part;cell projection;centrosome;cytoplasm;cytosol;intracellular membrane-bounded organelle;intracellular non-membrane-bounded organelle;intracellular organelle;kinetochore;macromolecular complex;membrane;microtubule organizing center;nucleoplasm;nucleus;organelle;plasma membrane;protein complex;site of polarized growth	Basal cell carcinoma;Colorectal cancer;Endometrial cancer;Pathways in cancer;Regulation of actin cytoskeleton;Wnt signaling pathway		23.23			22.6224	22.0444	22.6196			23.4817			22.562
4173	P25054-2	Adenomatous polyposis coli protein	APC	S	1987	DIQRPDSEHGLSP	14-3-3 domain binding motif;b-Adrenergic Receptor kinase substrate motif;Calmodulin-dependent protein kinase I substrate motif;Calmodulin-dependent protein kinase II substrate motif;Calmodulin-dependent protein kinase IV substrate motif;Chk1 kinase substrate motif;G protein-coupled receptor kinase 1 substrate motif;PKA kinase substrate motif;PKC kinase substrate motif		anatomical structure development;anatomical structure morphogenesis;biological adhesion;biological regulation;cell activation;cell adhesion;cell death;cell differentiation;cell junction organization;cell motility;cellular component assembly;cellular component disassembly;cellular component morphogenesis;cellular component movement;cellular component organization;cellular homeostasis;cellular proc…	cell part;cell projection;centrosome;cytoplasm;cytosol;intracellular membrane-bounded organelle;intracellular non-membrane-bounded organelle;intracellular organelle;kinetochore;macromolecular complex;membrane;microtubule organizing center;nucleoplasm;nucleus;organelle;plasma membrane;protein complex;site of polarized growth	Basal cell carcinoma;Colorectal cancer;Endometrial cancer;Pathways in cancer;Regulation of actin cytoskeleton;Wnt signaling pathway				23.9947	24.5329	24.8426	24.1095	24.5529	23.2593	23.8528			24.8708	+
4174	P25054-2	Adenomatous polyposis coli protein	APC	S	1992	DSEHGLSPDSENF	Casein kinase II substrate motif;ERK1,2 kinase substrate motif;GSK-3, ERK1, ERK2, CDK5 substrate motif;WW domain binding motif		anatomical structure development;anatomical structure morphogenesis;biological adhesion;biological regulation;cell activation;cell adhesion;cell death;cell differentiation;cell junction organization;cell motility;cellular component assembly;cellular component disassembly;cellular component morphogenesis;cellular component movement;cellular component organization;cellular homeostasis;cellular proc…	cell part;cell projection;centrosome;cytoplasm;cytosol;intracellular membrane-bounded organelle;intracellular non-membrane-bounded organelle;intracellular organelle;kinetochore;macromolecular complex;membrane;microtubule organizing center;nucleoplasm;nucleus;organelle;plasma membrane;protein complex;site of polarized growth	Basal cell carcinoma;Colorectal cancer;Endometrial cancer;Pathways in cancer;Regulation of actin cytoskeleton;Wnt signaling pathway		25.6629	25.2835	25.3315	25.6938	24.0238	25.4959	25.6459	24.1252	25.462	24.4351	24.3592	25.5988
4175	P25054-2	Adenomatous polyposis coli protein	APC	S	2348	FIKEAPSPTLRRK	Casein kinase I substrate motif;Casein kinase II substrate motif;DNA dependent Protein kinase substrate motif;ERK1,2 kinase substrate motif;GSK-3, ERK1, ERK2, CDK5 substrate motif;PKA kinase substrate motif;WW domain binding motif		anatomical structure development;anatomical structure morphogenesis;biological adhesion;biological regulation;cell activation;cell adhesion;cell death;cell differentiation;cell junction organization;cell motility;cellular component assembly;cellular component disassembly;cellular component morphogenesis;cellular component movement;cellular component organization;cellular homeostasis;cellular proc…	cell part;cell projection;centrosome;cytoplasm;cytosol;intracellular membrane-bounded organelle;intracellular non-membrane-bounded organelle;intracellular organelle;kinetochore;macromolecular complex;membrane;microtubule organizing center;nucleoplasm;nucleus;organelle;plasma membrane;protein complex;site of polarized growth	Basal cell carcinoma;Colorectal cancer;Endometrial cancer;Pathways in cancer;Regulation of actin cytoskeleton;Wnt signaling pathway		26.1393	25.2826	26.3887	26.1466	25.6961	26.1262	25.8096	25.3222	26.1222	25.593	25.2647	25.6744
4177	P25054-2	Adenomatous polyposis coli protein	APC	S	2360	KLEESASFESLSP	Casein kinase I substrate motif;Casein kinase II substrate motif		anatomical structure development;anatomical structure morphogenesis;biological adhesion;biological regulation;cell activation;cell adhesion;cell death;cell differentiation;cell junction organization;cell motility;cellular component assembly;cellular component disassembly;cellular component morphogenesis;cellular component movement;cellular component organization;cellular homeostasis;cellular proc…	cell part;cell projection;centrosome;cytoplasm;cytosol;intracellular membrane-bounded organelle;intracellular non-membrane-bounded organelle;intracellular organelle;kinetochore;macromolecular complex;membrane;microtubule organizing center;nucleoplasm;nucleus;organelle;plasma membrane;protein complex;site of polarized growth	Basal cell carcinoma;Colorectal cancer;Endometrial cancer;Pathways in cancer;Regulation of actin cytoskeleton;Wnt signaling pathway		23.5818			24.052	22.0952	23.7233			24.2041		24.003	24.7576
4178	P25054-2	Adenomatous polyposis coli protein	APC	S	2367	FESLSPSSRPASP	DNA dependent Protein kinase substrate motif;G protein-coupled receptor kinase 1 substrate motif;MAPKAPK2 kinase substrate motif;PKA kinase substrate motif;PKC kinase substrate motif		anatomical structure development;anatomical structure morphogenesis;biological adhesion;biological regulation;cell activation;cell adhesion;cell death;cell differentiation;cell junction organization;cell motility;cellular component assembly;cellular component disassembly;cellular component morphogenesis;cellular component movement;cellular component organization;cellular homeostasis;cellular proc…	cell part;cell projection;centrosome;cytoplasm;cytosol;intracellular membrane-bounded organelle;intracellular non-membrane-bounded organelle;intracellular organelle;kinetochore;macromolecular complex;membrane;microtubule organizing center;nucleoplasm;nucleus;organelle;plasma membrane;protein complex;site of polarized growth	Basal cell carcinoma;Colorectal cancer;Endometrial cancer;Pathways in cancer;Regulation of actin cytoskeleton;Wnt signaling pathway		23.7084		24.2602	23.9803		24.3312	24.4988	24.6437	24.91		23.6549	24.478
4179	P25054-2	Adenomatous polyposis coli protein	APC	S	2368	ESLSPSSRPASPT	G protein-coupled receptor kinase 1 substrate motif;GSK3 kinase substrate motif;MDC1 BRCT domain binding motif;Plk1 PBD domain binding motif		anatomical structure development;anatomical structure morphogenesis;biological adhesion;biological regulation;cell activation;cell adhesion;cell death;cell differentiation;cell junction organization;cell motility;cellular component assembly;cellular component disassembly;cellular component morphogenesis;cellular component movement;cellular component organization;cellular homeostasis;cellular proc…	cell part;cell projection;centrosome;cytoplasm;cytosol;intracellular membrane-bounded organelle;intracellular non-membrane-bounded organelle;intracellular organelle;kinetochore;macromolecular complex;membrane;microtubule organizing center;nucleoplasm;nucleus;organelle;plasma membrane;protein complex;site of polarized growth	Basal cell carcinoma;Colorectal cancer;Endometrial cancer;Pathways in cancer;Regulation of actin cytoskeleton;Wnt signaling pathway		23.7084		24.2602	23.9803		24.3312	24.4988	24.6437	24.91		23.6549	24.478
4180	P25054-2	Adenomatous polyposis coli protein	APC	S	2372	PSSRPASPTRSQA	14-3-3 domain binding motif;Calmodulin-dependent protein kinase II substrate motif;Casein kinase II substrate motif;Cdc2 kinase substrate motif;CDK kinase substrate motif;CDK1,2,4,6 kinase substrate motif;CLK1 kinase substrate motif;ERK1,2 kinase substrate motif;G protein-coupled receptor kinase 1 substrate motif;GSK3 kinase substrate motif;GSK-3, ERK1, ERK2, CDK5 substrate motif;MAPKAPK2 kinase …		anatomical structure development;anatomical structure morphogenesis;biological adhesion;biological regulation;cell activation;cell adhesion;cell death;cell differentiation;cell junction organization;cell motility;cellular component assembly;cellular component disassembly;cellular component morphogenesis;cellular component movement;cellular component organization;cellular homeostasis;cellular proc…	cell part;cell projection;centrosome;cytoplasm;cytosol;intracellular membrane-bounded organelle;intracellular non-membrane-bounded organelle;intracellular organelle;kinetochore;macromolecular complex;membrane;microtubule organizing center;nucleoplasm;nucleus;organelle;plasma membrane;protein complex;site of polarized growth	Basal cell carcinoma;Colorectal cancer;Endometrial cancer;Pathways in cancer;Regulation of actin cytoskeleton;Wnt signaling pathway		23.5818			24.052	22.0952	23.7233		24.5697	24.2041		24.003	24.7576
4181	P25054-2	Adenomatous polyposis coli protein	APC	S	886	PSIESYSEDDESK	Casein kinase I substrate motif;Casein kinase II substrate motif;G protein-coupled receptor kinase 1 substrate motif;Pyruvate dehydrogenase kinase substrate motif		anatomical structure development;anatomical structure morphogenesis;biological adhesion;biological regulation;cell activation;cell adhesion;cell death;cell differentiation;cell junction organization;cell motility;cellular component assembly;cellular component disassembly;cellular component morphogenesis;cellular component movement;cellular component organization;cellular homeostasis;cellular proc…	cell part;cell projection;centrosome;cytoplasm;cytosol;intracellular membrane-bounded organelle;intracellular non-membrane-bounded organelle;intracellular organelle;kinetochore;macromolecular complex;membrane;microtubule organizing center;nucleoplasm;nucleus;organelle;plasma membrane;protein complex;site of polarized growth	Basal cell carcinoma;Colorectal cancer;Endometrial cancer;Pathways in cancer;Regulation of actin cytoskeleton;Wnt signaling pathway		25.334	24.1451	25.3742	25.0785	23.3802	25.2852	25.1862	25.4773	24.942	26.2015	25.9481	25.5326
4182	P25054-2	Adenomatous polyposis coli protein	APC	S	2028	CLSRQASSDSDSI	14-3-3 domain binding motif;Calmodulin-dependent protein kinase II substrate motif;Calmodulin-dependent protein kinase IV substrate motif;Casein kinase II substrate motif;Chk1 kinase substrate motif;MAPKAPK2 kinase substrate motif;PKA kinase substrate motif;PKC kinase substrate motif		anatomical structure development;anatomical structure morphogenesis;biological adhesion;biological regulation;cell activation;cell adhesion;cell death;cell differentiation;cell junction organization;cell motility;cellular component assembly;cellular component disassembly;cellular component morphogenesis;cellular component movement;cellular component organization;cellular homeostasis;cellular proc…	cell part;cell projection;centrosome;cytoplasm;cytosol;intracellular membrane-bounded organelle;intracellular non-membrane-bounded organelle;intracellular organelle;kinetochore;macromolecular complex;membrane;microtubule organizing center;nucleoplasm;nucleus;organelle;plasma membrane;protein complex;site of polarized growth	Basal cell carcinoma;Colorectal cancer;Endometrial cancer;Pathways in cancer;Regulation of actin cytoskeleton;Wnt signaling pathway		22.5165			23.8722	22.4955	24.1151	23.6277		24.4849		23.1703	24.5763			+
4184	P25054-2	Adenomatous polyposis coli protein	APC	S	2734	QSPKRHSGSYLVT	Casein kinase II substrate motif;PAK2 kinase substrate motif;PKA kinase substrate motif;PKC kinase substrate motif		anatomical structure development;anatomical structure morphogenesis;biological adhesion;biological regulation;cell activation;cell adhesion;cell death;cell differentiation;cell junction organization;cell motility;cellular component assembly;cellular component disassembly;cellular component morphogenesis;cellular component movement;cellular component organization;cellular homeostasis;cellular proc…	cell part;cell projection;centrosome;cytoplasm;cytosol;intracellular membrane-bounded organelle;intracellular non-membrane-bounded organelle;intracellular organelle;kinetochore;macromolecular complex;membrane;microtubule organizing center;nucleoplasm;nucleus;organelle;plasma membrane;protein complex;site of polarized growth	Basal cell carcinoma;Colorectal cancer;Endometrial cancer;Pathways in cancer;Regulation of actin cytoskeleton;Wnt signaling pathway		25.6932	26.2827	25.8221	25.7608	24.3539	25.6084	24.0732	24.0189	25.0812	24.925		24.1788
4185	P25054-2	Adenomatous polyposis coli protein	APC	S	2182	SVKSELSPVARQT	ERK1,2 kinase substrate motif;GSK-3, ERK1, ERK2, CDK5 substrate motif;PKA kinase substrate motif;WW domain binding motif		anatomical structure development;anatomical structure morphogenesis;biological adhesion;biological regulation;cell activation;cell adhesion;cell death;cell differentiation;cell junction organization;cell motility;cellular component assembly;cellular component disassembly;cellular component morphogenesis;cellular component movement;cellular component organization;cellular homeostasis;cellular proc…	cell part;cell projection;centrosome;cytoplasm;cytosol;intracellular membrane-bounded organelle;intracellular non-membrane-bounded organelle;intracellular organelle;kinetochore;macromolecular complex;membrane;microtubule organizing center;nucleoplasm;nucleus;organelle;plasma membrane;protein complex;site of polarized growth	Basal cell carcinoma;Colorectal cancer;Endometrial cancer;Pathways in cancer;Regulation of actin cytoskeleton;Wnt signaling pathway		26.6465	25.9226	26.5928	26.2872	26.3652	26.5336	25.8693	25.0706	26.1048	26.5898	26.0772	26.2535
4187	P25054-2	Adenomatous polyposis coli protein	APC	S	2573	NPRSGRSPTGNTP	Casein kinase II substrate motif;ERK1,2 kinase substrate motif;Growth associated histone HI kinase substrate motif;GSK-3, ERK1, ERK2, CDK5 substrate motif;WW domain binding motif		anatomical structure development;anatomical structure morphogenesis;biological adhesion;biological regulation;cell activation;cell adhesion;cell death;cell differentiation;cell junction organization;cell motility;cellular component assembly;cellular component disassembly;cellular component morphogenesis;cellular component movement;cellular component organization;cellular homeostasis;cellular proc…	cell part;cell projection;centrosome;cytoplasm;cytosol;intracellular membrane-bounded organelle;intracellular non-membrane-bounded organelle;intracellular organelle;kinetochore;macromolecular complex;membrane;microtubule organizing center;nucleoplasm;nucleus;organelle;plasma membrane;protein complex;site of polarized growth	Basal cell carcinoma;Colorectal cancer;Endometrial cancer;Pathways in cancer;Regulation of actin cytoskeleton;Wnt signaling pathway						23.6304
4188	P25054-2	Adenomatous polyposis coli protein	APC	S	2430	RHDIARSHSESPS	Casein kinase II substrate motif;G protein-coupled receptor kinase 1 substrate motif;GSK3 kinase substrate motif		anatomical structure development;anatomical structure morphogenesis;biological adhesion;biological regulation;cell activation;cell adhesion;cell death;cell differentiation;cell junction organization;cell motility;cellular component assembly;cellular component disassembly;cellular component morphogenesis;cellular component movement;cellular component organization;cellular homeostasis;cellular proc…	cell part;cell projection;centrosome;cytoplasm;cytosol;intracellular membrane-bounded organelle;intracellular non-membrane-bounded organelle;intracellular organelle;kinetochore;macromolecular complex;membrane;microtubule organizing center;nucleoplasm;nucleus;organelle;plasma membrane;protein complex;site of polarized growth	Basal cell carcinoma;Colorectal cancer;Endometrial cancer;Pathways in cancer;Regulation of actin cytoskeleton;Wnt signaling pathway					23.5649			22.834	24.3751			24.4625	23.7859
4189	P25054-2	Adenomatous polyposis coli protein	APC	S	2434	ARSHSESPSRLPI	b-Adrenergic Receptor kinase substrate motif;Casein kinase II substrate motif;Cdc2 kinase substrate motif;CDK kinase substrate motif;CDK1,2,4,6 kinase substrate motif;ERK1,2 kinase substrate motif;GSK-3, ERK1, ERK2, CDK5 substrate motif;MAPKAPK2 kinase substrate motif;WW domain binding motif		anatomical structure development;anatomical structure morphogenesis;biological adhesion;biological regulation;cell activation;cell adhesion;cell death;cell differentiation;cell junction organization;cell motility;cellular component assembly;cellular component disassembly;cellular component morphogenesis;cellular component movement;cellular component organization;cellular homeostasis;cellular proc…	cell part;cell projection;centrosome;cytoplasm;cytosol;intracellular membrane-bounded organelle;intracellular non-membrane-bounded organelle;intracellular organelle;kinetochore;macromolecular complex;membrane;microtubule organizing center;nucleoplasm;nucleus;organelle;plasma membrane;protein complex;site of polarized growth	Basal cell carcinoma;Colorectal cancer;Endometrial cancer;Pathways in cancer;Regulation of actin cytoskeleton;Wnt signaling pathway					23.5649			22.834	24.3751			24.4625	23.7859
4190	P25054-2	Adenomatous polyposis coli protein	APC	S	941	LNSGRQSPSQNER	Casein kinase II substrate motif;ERK1,2 kinase substrate motif;GSK-3, ERK1, ERK2, CDK5 substrate motif;MAPKAPK2 kinase substrate motif;PKA kinase substrate motif;PKC kinase substrate motif;WW domain binding motif		anatomical structure development;anatomical structure morphogenesis;biological adhesion;biological regulation;cell activation;cell adhesion;cell death;cell differentiation;cell junction organization;cell motility;cellular component assembly;cellular component disassembly;cellular component morphogenesis;cellular component movement;cellular component organization;cellular homeostasis;cellular proc…	cell part;cell projection;centrosome;cytoplasm;cytosol;intracellular membrane-bounded organelle;intracellular non-membrane-bounded organelle;intracellular organelle;kinetochore;macromolecular complex;membrane;microtubule organizing center;nucleoplasm;nucleus;organelle;plasma membrane;protein complex;site of polarized growth	Basal cell carcinoma;Colorectal cancer;Endometrial cancer;Pathways in cancer;Regulation of actin cytoskeleton;Wnt signaling pathway					25.0297		25.1079	24.2621		24.7802			23.6223
1261	C9JIF9	Acylamino-acid-releasing enzyme	APEH	S	185	TKALDVSASDDEI	Casein kinase II substrate motif;Pyruvate dehydrogenase kinase substrate motif			cell part;cytoplasm;membrane					26.2442								27.1776
1262	C9JIF9	Acylamino-acid-releasing enzyme	APEH	S	187	ALDVSASDDEIAR	BARD1 BRCT domain binding motif;Casein kinase II substrate motif			cell part;cytoplasm;membrane			27.0641	26.5131	25.1934	26.8436	27.0075	27.1479	26.8735	27.1448	27.2641	27.2138		27.4663
8809	Q9BZZ5-2	Apoptosis inhibitor 5	API5	S	464	EDTTSGSPPKKSS	Cdc2 kinase substrate motif;CDK kinase substrate motif;CDK1,2,4,6 kinase substrate motif;ERK1,2 kinase substrate motif;GSK-3, ERK1, ERK2, CDK5 substrate motif;WW domain binding motif		biological regulation;cell death;cellular process;death	cell part;cytoplasm;intracellular membrane-bounded organelle;intracellular organelle;macromolecular complex;membrane;nucleoplasm;nucleus;organelle;ribonucleoprotein complex;spliceosomal complex			30.0848	30.3649	29.6644	29.7707	29.9325	30.0055	19.8459	20.1469	20.8555	21.439	21.4459	28.9551
8239	S4R3D6	Methylthioribulose-1-phosphate dehydratase	APIP	S	40	KDISGPSPSKKLK	Casein kinase II substrate motif;Cdc2 kinase substrate motif;CDK kinase substrate motif;CDK1,2,4,6 kinase substrate motif;DNA dependent Protein kinase substrate motif;ERK1,2 kinase substrate motif;GSK-3, ERK1, ERK2, CDK5 substrate motif;WW domain binding motif		amine metabolic process;biosynthetic process;cellular amino acid metabolic process;cellular ketone metabolic process;cellular metabolic compound salvage;cellular metabolic process;cellular nitrogen compound metabolic process;cellular process;metabolic process;nitrogen compound metabolic process;organic acid metabolic process;primary metabolic process;small molecule metabolic process;sulfur compou…	cell part;cytoplasm			27.7224		26.6262	26.7483	26.7812	27.433	28.0312	26.0116	25.003	26.3727	26.8469	27.7762
9795	Q9UKG1	DCC-interacting protein 13-alpha	APPL1	S	401	LEAVTPSPSFQQR	Casein kinase II substrate motif;DNA dependent Protein kinase substrate motif;ERK1,2 kinase substrate motif;GSK-3, ERK1, ERK2, CDK5 substrate motif;WW domain binding motif	+	biological regulation;cell cycle;cell death;cell proliferation;cellular process;death;regulation of transport;response to chemical stimulus;response to endogenous stimulus;response to stimulus;signal transduction	cell part;cytoplasm;cytosol;extracellular organelle;intracellular membrane-bounded organelle;intracellular organelle;membrane;nucleus;organelle;vesicle	Colorectal cancer;Pathways in cancer		28.1751	26.5337	27.6606	27.593	27.5285	27.9967	27.7268	27.8093	27.5794	28.2586	27.6791	27.1591
3755	P07741	Adenine phosphoribosyltransferase	APRT	S	30	VVFRDISPVLKDP	14-3-3 domain binding motif;Calmodulin-dependent protein kinase II substrate motif;Calmodulin-dependent protein kinase IV substrate motif;Chk1 kinase substrate motif;ERK1,2 kinase substrate motif;GSK-3, ERK1, ERK2, CDK5 substrate motif;PKA kinase substrate motif;PKC kinase substrate motif;WW domain binding motif	+	behavior;biological regulation;biosynthetic process;cellular aromatic compound metabolic process;cellular metabolic compound salvage;cellular metabolic process;cellular nitrogen compound metabolic process;cellular process;establishment of localization;heterocycle metabolic process;metabolic process;multicellular organismal process;nitrogen compound metabolic process;nucleobase-containing compound…	cell part;cytoplasm;cytosol;extracellular organelle;nucleoplasm;organelle;vesicle	Purine metabolism		22.7859			21.8794	22.9556	21.9645			23.594			21.814
418	C9J8U3	Aprataxin	APTX	S	64	HRKRKRSGNSDSI	14-3-3 domain binding motif;Akt kinase substrate motif;Calmodulin-dependent protein kinase II substrate motif;Casein kinase II substrate motif;MAPKAPK1 kinase substrate motif;Pim1 kinase substrate sequence;PKA kinase substrate motif;PKC epsilon kinase substrate motif;PKC kinase substrate motif;ZIP kinase substrate motif		cellular metabolic process;cellular nitrogen compound metabolic process;cellular process;DNA metabolic process;DNA repair;macromolecule metabolic process;metabolic process;nitrogen compound metabolic process;nucleobase-containing compound metabolic process;primary metabolic process;response to DNA damage stimulus;response to stimulus;response to stress	cell part;intracellular membrane-bounded organelle;intracellular non-membrane-bounded organelle;intracellular organelle;nucleolus;nucleus;organelle									24.635	23.9155	24.0744
3830	P10398	Serine/threonine-protein kinase A-Raf	ARAF	S	186	LTPQGPSPRTQHC	Casein kinase II substrate motif;DNA dependent Protein kinase substrate motif;ERK1,2 kinase substrate motif;Growth associated histone HI kinase substrate motif;GSK-3, ERK1, ERK2, CDK5 substrate motif;PKA kinase substrate motif;PKC kinase substrate motif;WW domain binding motif	+	biological regulation;cellular metabolic process;cellular process;macromolecule metabolic process;macromolecule modification;metabolic process;primary metabolic process;protein metabolic process;protein modification process;regulation of protein modification process		Acute myeloid leukemia;Bladder cancer;Chronic myeloid leukemia;Colorectal cancer;Endometrial cancer;ErbB signaling pathway;Glioma;Hepatitis C;Insulin signaling pathway;Long-term depression;Long-term potentiation;Melanoma;Natural killer cell mediated cytotoxicity;Non-small cell lung cancer;Pancreatic cancer;Pathways in cancer;Progesterone-mediated oocyte maturation;Prostate cancer;Regulation of ac…	+	25.8264	24.8949	25.2361	27.2287	26.6437	26.8481	25.8249	25.4635	25.764	25.8758	25.6716	25.7439		+
11262	P10398	Serine/threonine-protein kinase A-Raf	ARAF	T	181	PLNELLTPQGPSP	Casein kinase I substrate motif;G protein-coupled receptor kinase 1 substrate motif;GSK-3, ERK1, ERK2, CDK5 substrate motif;RAF1 kinase substrate motif;WW domain binding motif	+	biological regulation;cellular metabolic process;cellular process;macromolecule metabolic process;macromolecule modification;metabolic process;primary metabolic process;protein metabolic process;protein modification process;regulation of protein modification process		Acute myeloid leukemia;Bladder cancer;Chronic myeloid leukemia;Colorectal cancer;Endometrial cancer;ErbB signaling pathway;Glioma;Hepatitis C;Insulin signaling pathway;Long-term depression;Long-term potentiation;Melanoma;Natural killer cell mediated cytotoxicity;Non-small cell lung cancer;Pancreatic cancer;Pathways in cancer;Progesterone-mediated oocyte maturation;Prostate cancer;Regulation of ac…	+	23.242			24.7933	23.9989	24.3917
8351	Q96P48-3	Arf-GAP with Rho-GAP domain, ANK repeat and PH domain-containing protein 1	ARAP1	S	229	FPEFDDSDYDEVP	b-Adrenergic Receptor kinase substrate motif;Casein kinase II substrate motif;Pyruvate dehydrogenase kinase substrate motif		biological regulation;cellular component organization;cellular process;cytoskeleton organization;organelle organization;regulation of organelle organization;response to stimulus;signal transduction	cell part;cytosol;Golgi apparatus;intracellular membrane-bounded organelle;intracellular organelle;membrane;organelle;plasma membrane;vesicle	Endocytosis		27.0906	26.3088	25.5318	26.5587	26.7406	25.9806	27.0182	27.2852	27.9655	23.1089	27.6379	27.2543
2229	G5E9Y3	Arf-GAP with Rho-GAP domain, ANK repeat and PH domain-containing protein 3	ARAP3	S	1275	PLTSQKSLDQPFL	G protein-coupled receptor kinase 1 substrate motif		biological regulation;cellular process;response to stimulus;signal transduction	cell part;intracellular			24.6456		23.6432	23.9821	22.7122	23.7428	23.4056	24.8064	25.1223	24.7173		24.4163
4895	P84077	ADP-ribosylation factor 1;ADP-ribosylation factor 3	ARF1	S	147	DKLGLHSLRHRNW	PKA kinase substrate motif;PKC kinase substrate motif	+	biological regulation;biosynthetic process;cellular component organization;cellular homeostasis;cellular ion homeostasis;cellular lipid metabolic process;cellular metabolic process;cellular process;establishment of localization;Golgi vesicle transport;homeostatic process;immune system process;lipid metabolic process;membrane organization;metabolic process;organelle organization;primary metabolic …	cell leading edge;cell part;cell projection;cytosol;extracellular organelle;membrane;neuron projection;organelle;plasma membrane;vesicle	Vibrio cholerae infection		23.748	24.7209	23.8672	22.9433		23.1695				22.8924
4026	P18085	ADP-ribosylation factor 4	ARF4	S	147	DKLGLQSLRNRTW	PKA kinase substrate motif;PKC kinase substrate motif	+	anatomical structure development;biological regulation;cell motility;cellular component movement;cellular component organization;cellular metabolic process;cellular process;developmental process;establishment of localization;locomotion;macromolecule metabolic process;macromolecule modification;metabolic process;organelle organization;primary metabolic process;protein metabolic process;protein mod…	cell part;cytosol;extracellular organelle;Golgi apparatus;intracellular membrane-bounded organelle;intracellular organelle;membrane;organelle;vesicle			23.9793	23.7798	22.9362	23.4334	24.0238	23.6275	22.6404	23.8024	24.2924			23.5515
7523	Q8N6T3	ADP-ribosylation factor GTPase-activating protein 1	ARFGAP1	S	361	STERRSSDSWEVW	14-3-3 domain binding motif;Calmodulin-dependent protein kinase II substrate motif;Casein kinase II substrate motif;MDC1 BRCT domain binding motif;PAK2 kinase substrate motif;PKA kinase substrate motif;PKA, PKG kinase substrate motif;PKC epsilon kinase substrate motif;PKC kinase substrate motif;PKG kinase substrate motif;Plk1 PBD domain binding motif	+	biological regulation;cellular component organization;cellular metabolic process;cellular process;establishment of localization;Golgi vesicle transport;macromolecule metabolic process;membrane organization;metabolic process;organelle organization;primary metabolic process;protein metabolic process;protein transport;response to chemical stimulus;response to stimulus;response to stress;signal trans…	cell part;cytosol;membrane;synapse	Endocytosis											23.9979
7524	Q8N6T3	ADP-ribosylation factor GTPase-activating protein 1	ARFGAP1	S	343	PTKTRKSPSSDSW	Casein kinase II substrate motif;ERK1,2 kinase substrate motif;Growth associated histone HI kinase substrate motif;GSK-3, ERK1, ERK2, CDK5 substrate motif;PKA kinase substrate motif;PKC kinase substrate motif;WW domain binding motif	+	biological regulation;cellular component organization;cellular metabolic process;cellular process;establishment of localization;Golgi vesicle transport;macromolecule metabolic process;membrane organization;metabolic process;organelle organization;primary metabolic process;protein metabolic process;protein transport;response to chemical stimulus;response to stimulus;response to stress;signal trans…	cell part;cytosol;membrane;synapse	Endocytosis		21.6063			21.663			24.0242	22.1711	23.4984		23.0007	23.2867
11923	Q8N6T3	ADP-ribosylation factor GTPase-activating protein 1	ARFGAP1	T	135	SPAQNWTPPQPRT	G protein-coupled receptor kinase 1 substrate motif;GSK-3, ERK1, ERK2, CDK5 substrate motif;WW domain binding motif	+	biological regulation;cellular component organization;cellular metabolic process;cellular process;establishment of localization;Golgi vesicle transport;macromolecule metabolic process;membrane organization;metabolic process;organelle organization;primary metabolic process;protein metabolic process;protein transport;response to chemical stimulus;response to stimulus;response to stress;signal trans…	cell part;cytosol;membrane;synapse	Endocytosis		25.6885			25.3399	25.9573	25.2326	25.1063	24.9819	25.4942	26.1502		26.0239
11924	Q8N6T3	ADP-ribosylation factor GTPase-activating protein 1	ARFGAP1	T	189	YVGFGNTPPPQKK	GSK-3, ERK1, ERK2, CDK5 substrate motif;WW domain binding motif	+	biological regulation;cellular component organization;cellular metabolic process;cellular process;establishment of localization;Golgi vesicle transport;macromolecule metabolic process;membrane organization;metabolic process;organelle organization;primary metabolic process;protein metabolic process;protein transport;response to chemical stimulus;response to stimulus;response to stress;signal trans…	cell part;cytosol;membrane;synapse	Endocytosis		25.3001	25.204	25.3575	25.4062	25.6738	25.527	25.2499	23.9256	25.2631	25.1455	25.2316	25.488		+
7518	Q8N6H7	ADP-ribosylation factor GTPase-activating protein 2	ARFGAP2	S	432	AGAKAISSDMFFG	PKA kinase substrate motif;PKC kinase substrate motif	+	cellular process;establishment of localization;protein transport;transport;vesicle-mediated transport	cell part;cytoplasm;Golgi apparatus;intracellular membrane-bounded organelle;intracellular non-membrane-bounded organelle;intracellular organelle;membrane;nucleolus;organelle;plasma membrane	Endocytosis		26.8841	26.6215	25.6408	26.3617	26.6154	25.6003	26.5145	26.861	27.6871	26.3146	26.1914	26.405
7519	Q8N6H7	ADP-ribosylation factor GTPase-activating protein 2	ARFGAP2	S	368	PFSLGESFGSRWD	b-Adrenergic Receptor kinase substrate motif;Casein kinase II substrate motif;MAPKAPK2 kinase substrate motif	+	cellular process;establishment of localization;protein transport;transport;vesicle-mediated transport	cell part;cytoplasm;Golgi apparatus;intracellular membrane-bounded organelle;intracellular non-membrane-bounded organelle;intracellular organelle;membrane;nucleolus;organelle;plasma membrane	Endocytosis		25.1084			24.4631	25.176	24.0019	25.6903		26.1911	24.7384		25.407
7520	Q8N6H7	ADP-ribosylation factor GTPase-activating protein 2	ARFGAP2	S	146	SAVPNHSPEKKDS	Casein kinase II substrate motif;Cdc2 kinase substrate motif;CDK kinase substrate motif;CDK1,2,4,6 kinase substrate motif;ERK1,2 kinase substrate motif;GSK-3, ERK1, ERK2, CDK5 substrate motif;WW domain binding motif	+	cellular process;establishment of localization;protein transport;transport;vesicle-mediated transport	cell part;cytoplasm;Golgi apparatus;intracellular membrane-bounded organelle;intracellular non-membrane-bounded organelle;intracellular organelle;membrane;nucleolus;organelle;plasma membrane	Endocytosis		27.0387	27.8859	26.9391	27.2326	26.4758	25.7082	20.5353		25.5516	25.2719	26.4805	24.3497
7521	Q8N6H7	ADP-ribosylation factor GTPase-activating protein 2	ARFGAP2	S	240	QKVSSQSFSEIER	Casein kinase II substrate motif	+	cellular process;establishment of localization;protein transport;transport;vesicle-mediated transport	cell part;cytoplasm;Golgi apparatus;intracellular membrane-bounded organelle;intracellular non-membrane-bounded organelle;intracellular organelle;membrane;nucleolus;organelle;plasma membrane	Endocytosis		22.6977			23.0257			22.8894	23.4203	23.1724			23.1665
2272	Q9NP61-2	ADP-ribosylation factor GTPase-activating protein 3	ARFGAP3	S	287	QTIEQESPIMAKP	b-Adrenergic Receptor kinase substrate motif;Casein kinase I substrate motif;ERK1,2 kinase substrate motif;G protein-coupled receptor kinase 1 substrate motif;GSK-3, ERK1, ERK2, CDK5 substrate motif;WW domain binding motif		biological regulation;cellular process;establishment of localization;protein transport;secretion;transport;vesicle-mediated transport	cell part;cytoplasm;cytosol;Golgi apparatus;intracellular membrane-bounded organelle;intracellular organelle;membrane;organelle	Endocytosis		24.4167	22.5317	24.204			24.3566
10448	Q9Y6D6	Brefeldin A-inhibited guanine nucleotide-exchange protein 1	ARFGEF1	S	1566	KPLDTISQKSVDI	ATM kinase substrate motif;Casein kinase I substrate motif;Casein kinase II substrate motif;DNA dependent Protein kinase substrate motif;PKA kinase substrate motif;PKC kinase substrate motif	+	biological regulation;cellular component organization;cellular membrane organization;cellular process;establishment of localization;exocytosis;Golgi organization;membrane organization;organelle organization;protein transport;regulation of organelle organization;regulation of protein modification process;secretion;transport;vesicle-mediated transport	cell part;cytoplasm;cytosol;Golgi apparatus;intracellular membrane-bounded organelle;intracellular non-membrane-bounded organelle;intracellular organelle;macromolecular complex;membrane;nucleolus;nucleoplasm;organelle;ribonucleoprotein complex;small nuclear ribonucleoprotein complex			22.6243		25.3795	25.0973		24.5802	24.5852	20.9265	25.1052			24.2338		+
10449	Q9Y6D6	Brefeldin A-inhibited guanine nucleotide-exchange protein 1	ARFGEF1	S	1569	DTISQKSVDIHDS		+	biological regulation;cellular component organization;cellular membrane organization;cellular process;establishment of localization;exocytosis;Golgi organization;membrane organization;organelle organization;protein transport;regulation of organelle organization;regulation of protein modification process;secretion;transport;vesicle-mediated transport	cell part;cytoplasm;cytosol;Golgi apparatus;intracellular membrane-bounded organelle;intracellular non-membrane-bounded organelle;intracellular organelle;macromolecular complex;membrane;nucleolus;nucleoplasm;organelle;ribonucleoprotein complex;small nuclear ribonucleoprotein complex			26.5504	26.2082	27.1204	26.8961	24.7818	26.8182	25.5796	25.8312	26.3814	25.8458	26.4767	25.612
12366	Q9Y6D6	Brefeldin A-inhibited guanine nucleotide-exchange protein 1	ARFGEF1	T	1564	SEKPLDTISQKSV	b-Adrenergic Receptor kinase substrate motif;PKA kinase substrate motif		biological regulation;cellular component organization;cellular membrane organization;cellular process;establishment of localization;exocytosis;Golgi organization;membrane organization;organelle organization;protein transport;regulation of organelle organization;regulation of protein modification process;secretion;transport;vesicle-mediated transport	cell part;cytoplasm;cytosol;Golgi apparatus;intracellular membrane-bounded organelle;intracellular non-membrane-bounded organelle;intracellular organelle;macromolecular complex;membrane;nucleolus;nucleoplasm;organelle;ribonucleoprotein complex;small nuclear ribonucleoprotein complex										23.9925		24.4784	24.3993
10436	Q9Y6D5	Brefeldin A-inhibited guanine nucleotide-exchange protein 2	ARFGEF2	S	214	LEKPIQSKPQSPV	G protein-coupled receptor kinase 1 substrate motif;GSK3 kinase substrate motif;PKA kinase substrate motif	+	biological regulation;cellular component organization;cellular membrane organization;cellular metabolic process;cellular process;endosome organization;establishment of localization;exocytosis;Golgi vesicle transport;macromolecule metabolic process;membrane organization;metabolic process;organelle organization;protein transport;response to stimulus;secretion;signal transduction;transport;vesicle-m…	cell part;cell projection;cytoplasmic membrane-bounded vesicle;cytosol;endosome;intracellular membrane-bounded organelle;intracellular organelle;macromolecular complex;membrane;microtubule organizing center;neuron projection;organelle;protein complex;synapse;vesicle			24.8848									23.8875
10437	Q9Y6D5	Brefeldin A-inhibited guanine nucleotide-exchange protein 2	ARFGEF2	S	218	IQSKPQSPVIQAA	ERK1,2 kinase substrate motif;GSK-3, ERK1, ERK2, CDK5 substrate motif;MAPKAPK2 kinase substrate motif;PKA kinase substrate motif;PKC kinase substrate motif;WW domain binding motif	+	biological regulation;cellular component organization;cellular membrane organization;cellular metabolic process;cellular process;endosome organization;establishment of localization;exocytosis;Golgi vesicle transport;macromolecule metabolic process;membrane organization;metabolic process;organelle organization;protein transport;response to stimulus;secretion;signal transduction;transport;vesicle-m…	cell part;cell projection;cytoplasmic membrane-bounded vesicle;cytosol;endosome;intracellular membrane-bounded organelle;intracellular organelle;macromolecular complex;membrane;microtubule organizing center;neuron projection;organelle;protein complex;synapse;vesicle			26.241	24.7766	25.4086	27.093	26.3988	26.6124	26.3886	26.5578	25.6079	27.115	26.3973	26.0953
10438	Q9Y6D5	Brefeldin A-inhibited guanine nucleotide-exchange protein 2	ARFGEF2	S	227	IQAAAVSPKFVRL	ERK1,2 kinase substrate motif;Growth associated histone HI kinase substrate motif;GSK-3, ERK1, ERK2, CDK5 substrate motif;PKA kinase substrate motif;PKC kinase substrate motif;WW domain binding motif	+	biological regulation;cellular component organization;cellular membrane organization;cellular metabolic process;cellular process;endosome organization;establishment of localization;exocytosis;Golgi vesicle transport;macromolecule metabolic process;membrane organization;metabolic process;organelle organization;protein transport;response to stimulus;secretion;signal transduction;transport;vesicle-m…	cell part;cell projection;cytoplasmic membrane-bounded vesicle;cytosol;endosome;intracellular membrane-bounded organelle;intracellular organelle;macromolecular complex;membrane;microtubule organizing center;neuron projection;organelle;protein complex;synapse;vesicle			29.6319	29.1999	29.1178	29.5402	29.0907	29.2942	28.3969	28.5154	28.5767	28.8901	29.1101	28.1486
10440	Q9Y6D5	Brefeldin A-inhibited guanine nucleotide-exchange protein 2	ARFGEF2	S	277	PRERGSSLSGTDD	14-3-3 domain binding motif;Akt kinase substrate motif;Calmodulin-dependent protein kinase II substrate motif;Casein kinase II substrate motif;G protein-coupled receptor kinase 1 substrate motif;MAPKAPK1 kinase substrate motif;MDC1 BRCT domain binding motif;p70 Ribosomal S6 kinase substrate motif;Phosphorylase kinase substrate motif;PKA kinase substrate motif;PKC kinase substrate motif;Plk1 PBD d…	+	biological regulation;cellular component organization;cellular membrane organization;cellular metabolic process;cellular process;endosome organization;establishment of localization;exocytosis;Golgi vesicle transport;macromolecule metabolic process;membrane organization;metabolic process;organelle organization;protein transport;response to stimulus;secretion;signal transduction;transport;vesicle-m…	cell part;cell projection;cytoplasmic membrane-bounded vesicle;cytosol;endosome;intracellular membrane-bounded organelle;intracellular organelle;macromolecular complex;membrane;microtubule organizing center;neuron projection;organelle;protein complex;synapse;vesicle			29.8426	29.1971	29.8335	29.7502	29.3429	29.8608	29.2714	29.1924	29.8408	29.6093	29.6646	29.3133
10441	Q9Y6D5	Brefeldin A-inhibited guanine nucleotide-exchange protein 2	ARFGEF2	S	1525	PSERGQSQLSNPT	14-3-3 domain binding motif;ATM kinase substrate motif;Calmodulin-dependent protein kinase II substrate motif;Casein kinase II substrate motif;DNA dependent Protein kinase substrate motif;PKA kinase substrate motif;PKC kinase substrate motif	+	biological regulation;cellular component organization;cellular membrane organization;cellular metabolic process;cellular process;endosome organization;establishment of localization;exocytosis;Golgi vesicle transport;macromolecule metabolic process;membrane organization;metabolic process;organelle organization;protein transport;response to stimulus;secretion;signal transduction;transport;vesicle-m…	cell part;cell projection;cytoplasmic membrane-bounded vesicle;cytosol;endosome;intracellular membrane-bounded organelle;intracellular organelle;macromolecular complex;membrane;microtubule organizing center;neuron projection;organelle;protein complex;synapse;vesicle			23.7372	23.5223	23.8128		22.9274	23.6634	23.4924	22.6678	21.7106	24.5256		23.124
10442	Q9Y6D5	Brefeldin A-inhibited guanine nucleotide-exchange protein 2	ARFGEF2	S	1528	RGQSQLSNPTDDS	Casein kinase II substrate motif	+	biological regulation;cellular component organization;cellular membrane organization;cellular metabolic process;cellular process;endosome organization;establishment of localization;exocytosis;Golgi vesicle transport;macromolecule metabolic process;membrane organization;metabolic process;organelle organization;protein transport;response to stimulus;secretion;signal transduction;transport;vesicle-m…	cell part;cell projection;cytoplasmic membrane-bounded vesicle;cytosol;endosome;intracellular membrane-bounded organelle;intracellular organelle;macromolecular complex;membrane;microtubule organizing center;neuron projection;organelle;protein complex;synapse;vesicle			25.4401	26.1098	25.4685	24.6132	24.6451	25.8653	26.3459	26.5042	26.4792	26.083	26.2226	26.3964
10443	Q9Y6D5	Brefeldin A-inhibited guanine nucleotide-exchange protein 2	ARFGEF2	S	1511	VDLDRQSLSSIDK	Casein kinase I substrate motif;Casein kinase II substrate motif;PKA kinase substrate motif;PKC kinase substrate motif	+	biological regulation;cellular component organization;cellular membrane organization;cellular metabolic process;cellular process;endosome organization;establishment of localization;exocytosis;Golgi vesicle transport;macromolecule metabolic process;membrane organization;metabolic process;organelle organization;protein transport;response to stimulus;secretion;signal transduction;transport;vesicle-m…	cell part;cell projection;cytoplasmic membrane-bounded vesicle;cytosol;endosome;intracellular membrane-bounded organelle;intracellular organelle;macromolecular complex;membrane;microtubule organizing center;neuron projection;organelle;protein complex;synapse;vesicle			28.0471	27.6102	28.1228	28.1535	27.8675	28.0181	27.3999	28.1962	28.1761	27.9494	27.6036	27.8633
10444	Q9Y6D5	Brefeldin A-inhibited guanine nucleotide-exchange protein 2	ARFGEF2	S	1513	LDRQSLSSIDKNP	Casein kinase II substrate motif;Pyruvate dehydrogenase kinase substrate motif	+	biological regulation;cellular component organization;cellular membrane organization;cellular metabolic process;cellular process;endosome organization;establishment of localization;exocytosis;Golgi vesicle transport;macromolecule metabolic process;membrane organization;metabolic process;organelle organization;protein transport;response to stimulus;secretion;signal transduction;transport;vesicle-m…	cell part;cell projection;cytoplasmic membrane-bounded vesicle;cytosol;endosome;intracellular membrane-bounded organelle;intracellular organelle;macromolecular complex;membrane;microtubule organizing center;neuron projection;organelle;protein complex;synapse;vesicle			26.0741	23.6428				24.9517				24.9909
10445	Q9Y6D5	Brefeldin A-inhibited guanine nucleotide-exchange protein 2	ARFGEF2	S	1514	DRQSLSSIDKNPS	MDC1 BRCT domain binding motif;Plk1 PBD domain binding motif	+	biological regulation;cellular component organization;cellular membrane organization;cellular metabolic process;cellular process;endosome organization;establishment of localization;exocytosis;Golgi vesicle transport;macromolecule metabolic process;membrane organization;metabolic process;organelle organization;protein transport;response to stimulus;secretion;signal transduction;transport;vesicle-m…	cell part;cell projection;cytoplasmic membrane-bounded vesicle;cytosol;endosome;intracellular membrane-bounded organelle;intracellular organelle;macromolecular complex;membrane;microtubule organizing center;neuron projection;organelle;protein complex;synapse;vesicle			27.4914	27.0415	27.3871	27.8062	27.5216	27.6719	27.2111	28.0741	27.7959	26.5674	27.1534	27.7158
10446	Q9Y6D5	Brefeldin A-inhibited guanine nucleotide-exchange protein 2	ARFGEF2	S	1520	SIDKNPSERGQSQ	Calmodulin-dependent protein kinase II substrate motif;Chk1 kinase substrate motif;DNA dependent Protein kinase substrate motif;G protein-coupled receptor kinase 1 substrate motif;PKA kinase substrate motif;PKC kinase substrate motif	+	biological regulation;cellular component organization;cellular membrane organization;cellular metabolic process;cellular process;endosome organization;establishment of localization;exocytosis;Golgi vesicle transport;macromolecule metabolic process;membrane organization;metabolic process;organelle organization;protein transport;response to stimulus;secretion;signal transduction;transport;vesicle-m…	cell part;cell projection;cytoplasmic membrane-bounded vesicle;cytosol;endosome;intracellular membrane-bounded organelle;intracellular organelle;macromolecular complex;membrane;microtubule organizing center;neuron projection;organelle;protein complex;synapse;vesicle			23.4312			24.0392	22.5579	24.2134		24.9941	23.1439			25.0375
10447	Q9Y6D5	Brefeldin A-inhibited guanine nucleotide-exchange protein 2	ARFGEF2	S	1015	VKTRYLSGSGRER	14-3-3 domain binding motif;AMP-activated protein kinase 2 substrate motif;Calmodulin-dependent protein kinase II substrate motif;Casein kinase II substrate motif;MAPKAPK1 kinase substrate motif;PKA kinase substrate motif;PKC kinase substrate motif	+	biological regulation;cellular component organization;cellular membrane organization;cellular metabolic process;cellular process;endosome organization;establishment of localization;exocytosis;Golgi vesicle transport;macromolecule metabolic process;membrane organization;metabolic process;organelle organization;protein transport;response to stimulus;secretion;signal transduction;transport;vesicle-m…	cell part;cell projection;cytoplasmic membrane-bounded vesicle;cytosol;endosome;intracellular membrane-bounded organelle;intracellular organelle;macromolecular complex;membrane;microtubule organizing center;neuron projection;organelle;protein complex;synapse;vesicle			23.5225	22.9018	24.1685	24.103	23.3453	24.5009	22.6583	21.4382	24.0734	23.2343	25.1566	23.6776	+
6462	Q5TH69	Brefeldin A-inhibited guanine nucleotide-exchange protein 3	ARFGEF3	S	1991	DLLLPPSPKVEKK	DNA dependent Protein kinase substrate motif;ERK1,2 kinase substrate motif;Growth associated histone HI kinase substrate motif;GSK-3, ERK1, ERK2, CDK5 substrate motif;PKA kinase substrate motif;PKC kinase substrate motif;WW domain binding motif	+	biological regulation;cellular process;establishment of localization;transport;vesicle-mediated transport	cell part			24.8212	24.7794	24.819	24.3564	24.374	24.5183	23.8015	24.162	24.9375	23.6891	24.1841	24.209
6463	Q5TH69	Brefeldin A-inhibited guanine nucleotide-exchange protein 3	ARFGEF3	S	2061	GPRGQDSPLLQRP	b-Adrenergic Receptor kinase substrate motif;ERK1,2 kinase substrate motif;GSK-3, ERK1, ERK2, CDK5 substrate motif;WW domain binding motif	+	biological regulation;cellular process;establishment of localization;transport;vesicle-mediated transport	cell part			24.3914	24.8793	24.0112	23.5118	23.131						24.0656
6464	Q5TH69	Brefeldin A-inhibited guanine nucleotide-exchange protein 3	ARFGEF3	S	2097	KRPRSGSTGSSLS	14-3-3 domain binding motif;Akt kinase substrate motif;Calmodulin-dependent protein kinase II substrate motif;Casein kinase II substrate motif;G protein-coupled receptor kinase 1 substrate motif;GSK3 kinase substrate motif;MAPKAPK1 kinase substrate motif;PKA kinase substrate motif;PKC kinase substrate motif	+	biological regulation;cellular process;establishment of localization;transport;vesicle-mediated transport	cell part			23.5012	22.0036	22.3383			24.2269			23.5307	22.995				+
6465	Q5TH69	Brefeldin A-inhibited guanine nucleotide-exchange protein 3	ARFGEF3	S	597	YSESNFSVDDQDL	Casein kinase II substrate motif;Pyruvate dehydrogenase kinase substrate motif	+	biological regulation;cellular process;establishment of localization;transport;vesicle-mediated transport	cell part			23.78		23.6598	23.8362	23.9588		21.6311	23.8519			23.6441	23.1181
4790	P53367	Arfaptin-1	ARFIP1	S	5	__MAQESPKNSAA	b-Adrenergic Receptor kinase substrate motif;ERK1,2 kinase substrate motif;G protein-coupled receptor kinase 1 substrate motif;Growth associated histone HI kinase substrate motif;GSK3 kinase substrate motif;GSK-3, ERK1, ERK2, CDK5 substrate motif;PKA kinase substrate motif;PKC kinase substrate motif;WW domain binding motif	+	biological regulation;establishment of localization;protein transport;regulation of organelle organization;regulation of transport;transport	cell part;cytosol;membrane			24.5815	22.0659			24.8049			24.0479			24.6475
4791	P53367	Arfaptin-1	ARFIP1	S	28	DDSREHSFNRDLK	14-3-3 domain binding motif;Calmodulin-dependent protein kinase II substrate motif;CLK1 kinase substrate motif;MAPKAPK2 kinase substrate motif;PKA kinase substrate motif;PKC epsilon kinase substrate motif;PKC kinase substrate motif	+	biological regulation;establishment of localization;protein transport;regulation of organelle organization;regulation of transport;transport	cell part;cytosol;membrane			24.8651	22.7754	24.8474			23.5987
4792	P53367	Arfaptin-1	ARFIP1	S	79	PLPSVMSPSRVAA	Casein kinase II substrate motif;Cdc2 kinase substrate motif;CDK kinase substrate motif;CDK1,2,4,6 kinase substrate motif;ERK1,2 kinase substrate motif;GSK-3, ERK1, ERK2, CDK5 substrate motif;WW domain binding motif	+	biological regulation;establishment of localization;protein transport;regulation of organelle organization;regulation of transport;transport	cell part;cytosol;membrane			25.435	24.2723	24.174	24.5442			24.7302	23.9396	24.9516		24.7459	25.1343
4793	P53367	Arfaptin-1	ARFIP1	S	132	ELVRKWSLNTYKC	14-3-3 domain binding motif;Calmodulin-dependent protein kinase II alpha substrate motif;Calmodulin-dependent protein kinase II substrate motif;Calmodulin-dependent protein kinase IV substrate motif;Casein kinase II substrate motif;Chk1 kinase substrate motif;Phosphorylase kinase substrate motif;PKA kinase substrate motif;PKC epsilon kinase substrate motif;PKC kinase substrate motif	+	biological regulation;establishment of localization;protein transport;regulation of organelle organization;regulation of transport;transport	cell part;cytosol;membrane			24.5549	24.4727	24.7973	23.0006	23.0228	23.526
9377	Q9NWB6-2	Arginine and glutamate-rich protein 1	ARGLU1	S	77	DRERASSPPDRID	14-3-3 domain binding motif;Akt kinase substrate motif;AMP-activated protein kinase 2 substrate motif;Calmodulin-dependent protein kinase II substrate motif;Casein kinase II substrate motif;ERK1,2 kinase substrate motif;GSK-3, ERK1, ERK2, CDK5 substrate motif;MAPKAPK1 kinase substrate motif;MDC1 BRCT domain binding motif;PKA kinase substrate motif;PKC kinase substrate motif;Plk1 PBD domain bindin…		biological regulation;biosynthetic process;cellular metabolic process;cellular nitrogen compound metabolic process;cellular process;macromolecule metabolic process;metabolic process;nitrogen compound metabolic process;nucleobase-containing compound metabolic process;primary metabolic process;RNA metabolic process	cell part;intracellular membrane-bounded organelle;intracellular organelle;mitochondrion;nucleoplasm;organelle			30.159	30.1807	29.5222	29.7791	29.6737	29.0892	28.1882	28.681	29.9904	28.7103	29.9674	28.2964
5219	Q07960	Rho GTPase-activating protein 1	ARHGAP1	S	51	DDSKSSSPELVTH	Casein kinase II substrate motif;ERK1,2 kinase substrate motif;GSK-3, ERK1, ERK2, CDK5 substrate motif;MAPKAPK2 kinase substrate motif;MDC1 BRCT domain binding motif;PKA kinase substrate motif;PKC kinase substrate motif;Plk1 PBD domain binding motif;WW domain binding motif	+	biological regulation;cellular process;response to stimulus;signal transduction	cell part;cell projection;cytoplasm;cytosol;extracellular organelle;membrane;organelle;plasma membrane;vesicle			27.1473	25.7146	26.498		27.2347		25.2861	25.0611			25.2297	25.5866
6075	Q1RLN5	Rho GTPase-activating protein 12	ARHGAP12	S	240	NQGRPDSPVYANL	14-3-3 domain binding motif;b-Adrenergic Receptor kinase substrate motif;Calmodulin-dependent protein kinase II substrate motif;Casein kinase II substrate motif;ERK1,2 kinase substrate motif;G protein-coupled receptor kinase 1 substrate motif;GSK-3, ERK1, ERK2, CDK5 substrate motif;PKA kinase substrate motif;PKC kinase substrate motif;WW domain binding motif		biological regulation;cellular process;response to stimulus;signal transduction	cell part;intracellular			27.6839	26.4439	27.2401	27.7188	27.5013	27.9236	27.7204	27.6308	27.6782	28.0739	27.4899	27.6947
6077	Q1RLN5	Rho GTPase-activating protein 12	ARHGAP12	S	215	IHQDSESGDELSS	b-Adrenergic Receptor kinase substrate motif;Casein kinase I substrate motif;Casein kinase II substrate motif		biological regulation;cellular process;response to stimulus;signal transduction	cell part;intracellular			24.9708	24.3253	23.597			22.54			24.6686	24.347	25.1802	23.9509
6079	Q1RLN5	Rho GTPase-activating protein 12	ARHGAP12	S	545	EEEIPDSPGIEKH	b-Adrenergic Receptor kinase substrate motif;ERK1,2 kinase substrate motif;GSK-3, ERK1, ERK2, CDK5 substrate motif;WW domain binding motif		biological regulation;cellular process;response to stimulus;signal transduction	cell part;intracellular			25.7295			24.0447		24.6477	24.7587	26.0612	24.8406	25.0855	26.088	26.3529
11674	Q1RLN5	Rho GTPase-activating protein 12	ARHGAP12	T	231	EQIRATTPPNQGR	Calmodulin-dependent protein kinase II substrate motif;GSK-3, ERK1, ERK2, CDK5 substrate motif;PKC kinase substrate motif;WW domain binding motif		biological regulation;cellular process;response to stimulus;signal transduction	cell part;intracellular			27.3058	26.4439	27.2401	27.4021	27.4023	27.7196	27.6048	27.5573	27.4533	27.927	27.3782	27.5493
6669	Q68EM7-6	Rho GTPase-activating protein 17	ARHGAP17	S	575	PSPGDGSPPKPKD	Cdc2 kinase substrate motif;CDK kinase substrate motif;CDK1,2,4,6 kinase substrate motif;ERK1,2 kinase substrate motif;G protein-coupled receptor kinase 1 substrate motif;GSK-3, ERK1, ERK2, CDK5 substrate motif;WW domain binding motif		biological regulation;cellular process;response to stimulus;signal transduction	cell part;cytosol;membrane;plasma membrane			28.4042	27.9681	27.4433	28.2226	28.3783	28.5609	27.5002	26.9917	27.5474	28.0245	27.9987	27.7487	+
6670	Q68EM7-6	Rho GTPase-activating protein 17	ARHGAP17	S	625	HNAAGPSPHTLRR	Casein kinase II substrate motif;DNA dependent Protein kinase substrate motif;ERK1,2 kinase substrate motif;GSK-3, ERK1, ERK2, CDK5 substrate motif;WW domain binding motif		biological regulation;cellular process;response to stimulus;signal transduction	cell part;cytosol;membrane;plasma membrane			24.429	25.1441	24.7793	24.2319	24.284				23.7755		24.4446
6671	Q68EM7-6	Rho GTPase-activating protein 17	ARHGAP17	S	676	PPTRSPSPPTQHT	14-3-3 domain binding motif;Calmodulin-dependent protein kinase II substrate motif;Casein kinase II substrate motif;DNA dependent Protein kinase substrate motif;ERK1,2 kinase substrate motif;GSK-3, ERK1, ERK2, CDK5 substrate motif;PKA kinase substrate motif;PKC kinase substrate motif;WW domain binding motif		biological regulation;cellular process;response to stimulus;signal transduction	cell part;cytosol;membrane;plasma membrane			26.5244	26.7515	26.3361	26.1163	26.5959	26.2477	24.9936	25.1457	25.5122	25.39	25.9281	25.6016
7437	Q8N392	Rho GTPase-activating protein 18	ARHGAP18	S	66	PFDRSISQDSLDE	14-3-3 domain binding motif;ATM kinase substrate motif;Calmodulin-dependent protein kinase I substrate motif;Calmodulin-dependent protein kinase II substrate motif;Calmodulin-dependent protein kinase IV substrate motif;Casein kinase II substrate motif;DNA dependent Protein kinase substrate motif;PKA kinase substrate motif;PKC kinase substrate motif	+	biological regulation;cellular process;response to stimulus;signal transduction	cell part;cytosol						21.9622			24.2804	24.5813	24.7421			24.5206
7438	Q8N392	Rho GTPase-activating protein 18	ARHGAP18	S	69	RSISQDSLDELSM	b-Adrenergic Receptor kinase substrate motif;Casein kinase II substrate motif	+	biological regulation;cellular process;response to stimulus;signal transduction	cell part;cytosol						21.9622			24.2804	24.5813	24.7421			24.5206
6412	Q5T5U3	Rho GTPase-activating protein 21	ARHGAP21	S	1430	KEKAQPSSSEDEL	Casein kinase II substrate motif;DNA dependent Protein kinase substrate motif;PKA kinase substrate motif	+	biological regulation;cellular component movement;cellular component organization;cellular process;cytoskeleton-dependent intracellular transport;establishment of localization;Golgi organization;organelle organization;response to stimulus;signal transduction;transport	cell part;cytoskeleton;Golgi apparatus;intracellular membrane-bounded organelle;intracellular non-membrane-bounded organelle;intracellular organelle;membrane;organelle			22.805		22.7873	21.6724	22.9027	23.3174	24.0045				24.8466	24.597
6413	Q5T5U3	Rho GTPase-activating protein 21	ARHGAP21	S	1431	EKAQPSSSEDELD	Casein kinase II substrate motif;MDC1 BRCT domain binding motif;Plk1 PBD domain binding motif;Pyruvate dehydrogenase kinase substrate motif	+	biological regulation;cellular component movement;cellular component organization;cellular process;cytoskeleton-dependent intracellular transport;establishment of localization;Golgi organization;organelle organization;response to stimulus;signal transduction;transport	cell part;cytoskeleton;Golgi apparatus;intracellular membrane-bounded organelle;intracellular non-membrane-bounded organelle;intracellular organelle;membrane;organelle			22.805		22.7873	21.6724	22.9027	23.3174	24.0045				24.8466	24.597
6414	Q5T5U3	Rho GTPase-activating protein 21	ARHGAP21	S	1432	KAQPSSSEDELDN	BARD1 BRCT domain binding motif;Casein kinase II substrate motif;G protein-coupled receptor kinase 1 substrate motif;MDC1 BRCT domain binding motif;Plk1 PBD domain binding motif	+	biological regulation;cellular component movement;cellular component organization;cellular process;cytoskeleton-dependent intracellular transport;establishment of localization;Golgi organization;organelle organization;response to stimulus;signal transduction;transport	cell part;cytoskeleton;Golgi apparatus;intracellular membrane-bounded organelle;intracellular non-membrane-bounded organelle;intracellular organelle;membrane;organelle			22.805		22.7873	21.6724	22.9027	23.3174	24.9687	22.9554			25.2816	25.3817
6415	Q5T5U3	Rho GTPase-activating protein 21	ARHGAP21	S	1526	FAILKESPRSLLA	b-Adrenergic Receptor kinase substrate motif;Casein kinase II substrate motif;ERK1,2 kinase substrate motif;Growth associated histone HI kinase substrate motif;GSK-3, ERK1, ERK2, CDK5 substrate motif;PKA kinase substrate motif;PKC kinase substrate motif;WW domain binding motif	+	biological regulation;cellular component movement;cellular component organization;cellular process;cytoskeleton-dependent intracellular transport;establishment of localization;Golgi organization;organelle organization;response to stimulus;signal transduction;transport	cell part;cytoskeleton;Golgi apparatus;intracellular membrane-bounded organelle;intracellular non-membrane-bounded organelle;intracellular organelle;membrane;organelle			24.6704	24.6934	24.2275	23.1839	24.7406	24.7348				23.7546	23.5239
6416	Q5T5U3	Rho GTPase-activating protein 21	ARHGAP21	S	1636	RPVETDSESEFPV	b-Adrenergic Receptor kinase substrate motif;Casein kinase I substrate motif;Casein kinase II substrate motif;G protein-coupled receptor kinase 1 substrate motif	+	biological regulation;cellular component movement;cellular component organization;cellular process;cytoskeleton-dependent intracellular transport;establishment of localization;Golgi organization;organelle organization;response to stimulus;signal transduction;transport	cell part;cytoskeleton;Golgi apparatus;intracellular membrane-bounded organelle;intracellular non-membrane-bounded organelle;intracellular organelle;membrane;organelle					22.5238	24.8243	21.4073	23.6769	26.267	25.9214	26.6877	22.6882	25.0329	26.9365
6418	Q5T5U3	Rho GTPase-activating protein 21	ARHGAP21	S	611	SLPRGISQDRSPL	14-3-3 domain binding motif;ATM kinase substrate motif;Calmodulin-dependent protein kinase II substrate motif;Calmodulin-dependent protein kinase IV substrate motif;Chk1 kinase substrate motif;CLK1 kinase substrate motif;DNA dependent Protein kinase substrate motif;G protein-coupled receptor kinase 1 substrate motif;GSK3 kinase substrate motif;PKA kinase substrate motif;PKC kinase substrate motif	+	biological regulation;cellular component movement;cellular component organization;cellular process;cytoskeleton-dependent intracellular transport;establishment of localization;Golgi organization;organelle organization;response to stimulus;signal transduction;transport	cell part;cytoskeleton;Golgi apparatus;intracellular membrane-bounded organelle;intracellular non-membrane-bounded organelle;intracellular organelle;membrane;organelle						22.5848
6419	Q5T5U3	Rho GTPase-activating protein 21	ARHGAP21	S	923	SGSRKDSSSEVFS	14-3-3 domain binding motif;b-Adrenergic Receptor kinase substrate motif;Calmodulin-dependent protein kinase II substrate motif;Casein kinase II substrate motif;MAPKAPK2 kinase substrate motif;PKA kinase substrate motif;PKC epsilon kinase substrate motif;PKC kinase substrate motif	+	biological regulation;cellular component movement;cellular component organization;cellular process;cytoskeleton-dependent intracellular transport;establishment of localization;Golgi organization;organelle organization;response to stimulus;signal transduction;transport	cell part;cytoskeleton;Golgi apparatus;intracellular membrane-bounded organelle;intracellular non-membrane-bounded organelle;intracellular organelle;membrane;organelle			21.9011			24.5388	25.105	24.9402			21.7299			24.5722	+
6420	Q5T5U3	Rho GTPase-activating protein 21	ARHGAP21	S	1860	RERLRTSTSDLSR	Casein kinase II substrate motif;PKA kinase substrate motif;PKC kinase substrate motif;Pyruvate dehydrogenase kinase substrate motif	+	biological regulation;cellular component movement;cellular component organization;cellular process;cytoskeleton-dependent intracellular transport;establishment of localization;Golgi organization;organelle organization;response to stimulus;signal transduction;transport	cell part;cytoskeleton;Golgi apparatus;intracellular membrane-bounded organelle;intracellular non-membrane-bounded organelle;intracellular organelle;membrane;organelle						20.8943	20.3554	25.1388			25.0621			22.7796
6421	Q5T5U3	Rho GTPase-activating protein 21	ARHGAP21	S	856	LIRRQLSHDHESV	14-3-3 domain binding motif;Calmodulin-dependent protein kinase II substrate motif;Calmodulin-dependent protein kinase IV substrate motif;Chk1 kinase substrate motif;PKA kinase substrate motif;PKC kinase substrate motif;ZIP kinase substrate motif	+	biological regulation;cellular component movement;cellular component organization;cellular process;cytoskeleton-dependent intracellular transport;establishment of localization;Golgi organization;organelle organization;response to stimulus;signal transduction;transport	cell part;cytoskeleton;Golgi apparatus;intracellular membrane-bounded organelle;intracellular non-membrane-bounded organelle;intracellular organelle;membrane;organelle			25.3272	23.1508	25.3035	25.1347	25.1134	25.1647	24.7618	24.1627	23.6153	25.3352	25.4217	25.401	+
6422	Q5T5U3	Rho GTPase-activating protein 21	ARHGAP21	S	1668	KSSRRNSEGSELS	14-3-3 domain binding motif;Calmodulin-dependent protein kinase II substrate motif;Casein kinase II substrate motif;G protein-coupled receptor kinase 1 substrate motif;MAPKAPK2 kinase substrate motif;PAK2 kinase substrate motif;PKA kinase substrate motif;PKC epsilon kinase substrate motif;PKC kinase substrate motif	+	biological regulation;cellular component movement;cellular component organization;cellular process;cytoskeleton-dependent intracellular transport;establishment of localization;Golgi organization;organelle organization;response to stimulus;signal transduction;transport	cell part;cytoskeleton;Golgi apparatus;intracellular membrane-bounded organelle;intracellular non-membrane-bounded organelle;intracellular organelle;membrane;organelle			24.493	23.6072	24.1262	25.063	24.3892	25.0538						22.231
6423	Q5T5U3	Rho GTPase-activating protein 21	ARHGAP21	S	476	YCPRSASQGALTS	14-3-3 domain binding motif;ATM kinase substrate motif;Calmodulin-dependent protein kinase II substrate motif;DNA dependent Protein kinase substrate motif;PKA kinase substrate motif;PKC kinase substrate motif	+	biological regulation;cellular component movement;cellular component organization;cellular process;cytoskeleton-dependent intracellular transport;establishment of localization;Golgi organization;organelle organization;response to stimulus;signal transduction;transport	cell part;cytoskeleton;Golgi apparatus;intracellular membrane-bounded organelle;intracellular non-membrane-bounded organelle;intracellular organelle;membrane;organelle			24.0917	24.256	23.2799	24.3062	23.4862	24.3713			23.7414			23.6883
6425	Q5T5U3	Rho GTPase-activating protein 21	ARHGAP21	S	1741	VMKKGKSTGSLLT	AMP-activated protein kinase substrate motif;Calmodulin-dependent protein kinase II substrate motif;Casein kinase II substrate motif;Chk1 kinase substrate motif;PKA kinase substrate motif;PKC kinase substrate motif	+	biological regulation;cellular component movement;cellular component organization;cellular process;cytoskeleton-dependent intracellular transport;establishment of localization;Golgi organization;organelle organization;response to stimulus;signal transduction;transport	cell part;cytoskeleton;Golgi apparatus;intracellular membrane-bounded organelle;intracellular non-membrane-bounded organelle;intracellular organelle;membrane;organelle			24.1691			24.5614	24.9123	24.6829			23.6289	23.5575		22.825
6426	Q5T5U3	Rho GTPase-activating protein 21	ARHGAP21	S	458	IRQRSVSQERLED	14-3-3 domain binding motif;Akt kinase substrate motif;ATM kinase substrate motif;Calmodulin-dependent protein kinase II substrate motif;Casein kinase II substrate motif;CLK1 kinase substrate motif;DNA dependent Protein kinase substrate motif;MAPKAPK1 kinase substrate motif;PKA kinase substrate motif;PKC kinase substrate motif	+	biological regulation;cellular component movement;cellular component organization;cellular process;cytoskeleton-dependent intracellular transport;establishment of localization;Golgi organization;organelle organization;response to stimulus;signal transduction;transport	cell part;cytoskeleton;Golgi apparatus;intracellular membrane-bounded organelle;intracellular non-membrane-bounded organelle;intracellular organelle;membrane;organelle			25.6822	24.1824	25.7577	26.1608	26.2749	26.3751	25.6603	24.2257	25.3004	26.041	25.4812	26.0553	+
6427	Q5T5U3	Rho GTPase-activating protein 21	ARHGAP21	S	880	KTERSKSYDEGLD	14-3-3 domain binding motif;Calmodulin-dependent protein kinase II substrate motif;Casein kinase II substrate motif;PKA kinase substrate motif;PKC kinase substrate motif	+	biological regulation;cellular component movement;cellular component organization;cellular process;cytoskeleton-dependent intracellular transport;establishment of localization;Golgi organization;organelle organization;response to stimulus;signal transduction;transport	cell part;cytoskeleton;Golgi apparatus;intracellular membrane-bounded organelle;intracellular non-membrane-bounded organelle;intracellular organelle;membrane;organelle			23.7596			24.7226	25.7407	25.2393			24.0009	24.5367	23.4891	24.7897	+
6428	Q5T5U3	Rho GTPase-activating protein 21	ARHGAP21	S	1382	VSPGDVSDSATSD	Casein kinase II substrate motif;G protein-coupled receptor kinase 1 substrate motif	+	biological regulation;cellular component movement;cellular component organization;cellular process;cytoskeleton-dependent intracellular transport;establishment of localization;Golgi organization;organelle organization;response to stimulus;signal transduction;transport	cell part;cytoskeleton;Golgi apparatus;intracellular membrane-bounded organelle;intracellular non-membrane-bounded organelle;intracellular organelle;membrane;organelle												22.3465
6429	Q5T5U3	Rho GTPase-activating protein 21	ARHGAP21	S	318	TVSRTTSPPLSIP	14-3-3 domain binding motif;Calmodulin-dependent protein kinase II substrate motif;Calmodulin-dependent protein kinase IV substrate motif;Chk1 kinase substrate motif;ERK1,2 kinase substrate motif;G protein-coupled receptor kinase 1 substrate motif;GSK3 kinase substrate motif;GSK-3, ERK1, ERK2, CDK5 substrate motif;MAPKAPK2 kinase substrate motif;PKA kinase substrate motif;PKC kinase substrate mot…	+	biological regulation;cellular component movement;cellular component organization;cellular process;cytoskeleton-dependent intracellular transport;establishment of localization;Golgi organization;organelle organization;response to stimulus;signal transduction;transport	cell part;cytoskeleton;Golgi apparatus;intracellular membrane-bounded organelle;intracellular non-membrane-bounded organelle;intracellular organelle;membrane;organelle					24.3189	25.9073	24.6002	25.7864			24.2828	25.0467			+
11727	Q5T5U3	Rho GTPase-activating protein 21	ARHGAP21	T	1634	EGRPVETDSESEF	b-Adrenergic Receptor kinase substrate motif;Casein kinase II substrate motif;G protein-coupled receptor kinase 1 substrate motif	+	biological regulation;cellular component movement;cellular component organization;cellular process;cytoskeleton-dependent intracellular transport;establishment of localization;Golgi organization;organelle organization;response to stimulus;signal transduction;transport	cell part;cytoskeleton;Golgi apparatus;intracellular membrane-bounded organelle;intracellular non-membrane-bounded organelle;intracellular organelle;membrane;organelle					22.5238	24.8243	21.4073	23.6769	26.267	25.9214	26.6877	22.6882	25.0329	26.9365
9562	Q9P227-2	Rho GTPase-activating protein 23	ARHGAP23	S	351	GWHRARSDDYLSR	14-3-3 domain binding motif;Calmodulin-dependent protein kinase II substrate motif;Casein kinase II substrate motif;PKA kinase substrate motif;PKC kinase substrate motif		biological regulation;cellular process;response to stimulus;signal transduction	cell part;cytosol;extracellular organelle;organelle;vesicle			21.4118			22.8401	23.4878	23.6479			20.4676			20.9147		+
9563	Q9P227-2	Rho GTPase-activating protein 23	ARHGAP23	S	361	LSRATRSAEALGP	Casein kinase II substrate motif		biological regulation;cellular process;response to stimulus;signal transduction	cell part;cytosol;extracellular organelle;organelle;vesicle			23.8175			24.1404	24.331		22.7426	24.4854	24.8715		23.3396	22.0207
9564	Q9P227-2	Rho GTPase-activating protein 23	ARHGAP23	S	372	GPGALVSPRFERC	ERK1,2 kinase substrate motif;Growth associated histone HI kinase substrate motif;GSK-3, ERK1, ERK2, CDK5 substrate motif;PKA kinase substrate motif;PKC kinase substrate motif;WW domain binding motif		biological regulation;cellular process;response to stimulus;signal transduction	cell part;cytosol;extracellular organelle;organelle;vesicle			24.521	22.9211	23.6803	24.2747	23.1755	24.5668	23.353	22.9308	24.7914	23.3035		24.6957	+
9565	Q9P227-2	Rho GTPase-activating protein 23	ARHGAP23	S	423	IGYRSYSPSFQRR	14-3-3 domain binding motif;Calmodulin-dependent protein kinase II substrate motif;Casein kinase II substrate motif;ERK1,2 kinase substrate motif;GSK-3, ERK1, ERK2, CDK5 substrate motif;PKA kinase substrate motif;PKC kinase substrate motif;WW domain binding motif		biological regulation;cellular process;response to stimulus;signal transduction	cell part;cytosol;extracellular organelle;organelle;vesicle			24.2834	22.4685		23.6008	24.332	24.2962			23.6121			23.0324		+
561	A0A0C4DGE6	Rho GTPase-activating protein 27	ARHGAP27	S	264	SRVDFGSSERLGS	Casein kinase I substrate motif;Casein kinase II substrate motif		biological regulation;cellular process;response to stimulus;signal transduction	cell part;intracellular			24.5621		24.5846	24.5013	24.0203	23.2141	24.6298	25.1543	25.0925	25.0675	25.0905	24.803
6187	Q52LW3	Rho GTPase-activating protein 29	ARHGAP29	S	1029	DRLLLASPPNERN	ERK1,2 kinase substrate motif;GSK-3, ERK1, ERK2, CDK5 substrate motif;WW domain binding motif	+	biological regulation;cellular process;response to stimulus;signal transduction	cell part;cytosol			24.5078	24.0143	24.1921	24.3045	24.4491	24.4132	24.4531	24.3297	24.6661	24.7963	24.7794	24.6509
951	G3V174	Rho GTPase-activating protein 32	ARHGAP32	S	878	RDATNRSPTQIVK	Casein kinase II substrate motif;ERK1,2 kinase substrate motif;Growth associated histone HI kinase substrate motif;GSK-3, ERK1, ERK2, CDK5 substrate motif;WW domain binding motif		biological regulation;cellular process;response to stimulus;signal transduction	cell part;intracellular			22.7952			22.1939			23.5501	21.6354
952	G3V174	Rho GTPase-activating protein 32	ARHGAP32	S	632	TLRSAKSEESLTS	AMP-activated protein kinase substrate motif;Casein kinase II substrate motif;G protein-coupled receptor kinase 1 substrate motif		biological regulation;cellular process;response to stimulus;signal transduction	cell part;intracellular			25.284	25.0216	25.5404	24.8628		25.3932					24.8759
953	G3V174	Rho GTPase-activating protein 32	ARHGAP32	S	818	KVVYAFSPKIGRK	ERK1,2 kinase substrate motif;Growth associated histone HI kinase substrate motif;GSK-3, ERK1, ERK2, CDK5 substrate motif;PKA kinase substrate motif;PKC kinase substrate motif;WW domain binding motif		biological regulation;cellular process;response to stimulus;signal transduction	cell part;intracellular			25.765	25.6681	25.5025	25.6292	25.6141	25.1731	24.7385	24.9007	25.9245	25.0051	25.6534	24.8091
9299	Q9NRY4	Rho GTPase-activating protein 35	ARHGAP35	S	1134	NGSGNGSDSEMDT	Casein kinase II substrate motif;MAPKAPK2 kinase substrate motif	+	anatomical structure development;anatomical structure formation involved in morphogenesis;biological regulation;biosynthetic process;cellular metabolic process;cellular nitrogen compound metabolic process;cellular process;circulatory system process;developmental process;locomotion;macromolecule metabolic process;metabolic process;multicellular organismal process;nitrogen compound metabolic proces…	cell part;cytoskeleton;cytosol;intracellular membrane-bounded organelle;intracellular non-membrane-bounded organelle;intracellular organelle;nucleus;organelle	Focal adhesion;Leukocyte transendothelial migration;Regulation of actin cytoskeleton		24.376			24.2429	22.1231	24.3131		23.7121	23.708	23.944		23.8947
9302	Q9NRY4	Rho GTPase-activating protein 35	ARHGAP35	S	1176	SYRTSFSVGSDDE	Casein kinase II substrate motif	+	anatomical structure development;anatomical structure formation involved in morphogenesis;biological regulation;biosynthetic process;cellular metabolic process;cellular nitrogen compound metabolic process;cellular process;circulatory system process;developmental process;locomotion;macromolecule metabolic process;metabolic process;multicellular organismal process;nitrogen compound metabolic proces…	cell part;cytoskeleton;cytosol;intracellular membrane-bounded organelle;intracellular non-membrane-bounded organelle;intracellular organelle;nucleus;organelle	Focal adhesion;Leukocyte transendothelial migration;Regulation of actin cytoskeleton		27.62
9303	Q9NRY4	Rho GTPase-activating protein 35	ARHGAP35	S	1179	TSFSVGSDDELGP	BARD1 BRCT domain binding motif;Casein kinase II substrate motif	+	anatomical structure development;anatomical structure formation involved in morphogenesis;biological regulation;biosynthetic process;cellular metabolic process;cellular nitrogen compound metabolic process;cellular process;circulatory system process;developmental process;locomotion;macromolecule metabolic process;metabolic process;multicellular organismal process;nitrogen compound metabolic proces…	cell part;cytoskeleton;cytosol;intracellular membrane-bounded organelle;intracellular non-membrane-bounded organelle;intracellular organelle;nucleus;organelle	Focal adhesion;Leukocyte transendothelial migration;Regulation of actin cytoskeleton		26.8134	27.4747	28.0465	28.0718	28.2561	28.1527	27.8228	28.6049	28.3852	28.3705	28.1096	28.8389
9300	Q9NRY4	Rho GTPase-activating protein 35	ARHGAP35	S	589	DRNQKNSLSDPNI	Casein kinase II substrate motif;G protein-coupled receptor kinase 1 substrate motif;PKA kinase substrate motif;PKC kinase substrate motif;Pyruvate dehydrogenase kinase substrate motif	+	anatomical structure development;anatomical structure formation involved in morphogenesis;biological regulation;biosynthetic process;cellular metabolic process;cellular nitrogen compound metabolic process;cellular process;circulatory system process;developmental process;locomotion;macromolecule metabolic process;metabolic process;multicellular organismal process;nitrogen compound metabolic proces…	cell part;cytoskeleton;cytosol;intracellular membrane-bounded organelle;intracellular non-membrane-bounded organelle;intracellular organelle;nucleus;organelle	Focal adhesion;Leukocyte transendothelial migration;Regulation of actin cytoskeleton		21.617			24.1698	23.6476	22.5518
8881	Q9C0H5	Rho GTPase-activating protein 39	ARHGAP39	S	604	PVVRAFSEDEALA	14-3-3 domain binding motif;BARD1 BRCT domain binding motif;Calmodulin-dependent protein kinase II substrate motif;Calmodulin-dependent protein kinase IV substrate motif;Casein kinase II substrate motif;Chk1 kinase substrate motif;G protein-coupled receptor kinase 1 substrate motif;PKA kinase substrate motif;PKC kinase substrate motif	+	biological regulation;cellular process;locomotion;response to chemical stimulus;response to external stimulus;response to stimulus;signal transduction	cell part;cytoskeleton;cytosol;intracellular membrane-bounded organelle;intracellular non-membrane-bounded organelle;intracellular organelle;nucleus;organelle			25.6138	22.7327	25.0181	25.2062	23.2912	25.3706	24.5845		25.1466		23.5329	25.4157
8882	Q9C0H5	Rho GTPase-activating protein 39	ARHGAP39	S	388	FLSLEYSPAGKEY	ERK1,2 kinase substrate motif;GSK-3, ERK1, ERK2, CDK5 substrate motif;MAPKAPK2 kinase substrate motif;WW domain binding motif	+	biological regulation;cellular process;locomotion;response to chemical stimulus;response to external stimulus;response to stimulus;signal transduction	cell part;cytoskeleton;cytosol;intracellular membrane-bounded organelle;intracellular non-membrane-bounded organelle;intracellular organelle;nucleus;organelle			22.5616	22.9158	21.7451			23.01
8883	Q9C0H5	Rho GTPase-activating protein 39	ARHGAP39	S	690	TLRKPSSETDIEN	AMP-activated protein kinase substrate motif;Calmodulin-dependent protein kinase II substrate motif;Casein kinase II substrate motif;Chk1 kinase substrate motif;G protein-coupled receptor kinase 1 substrate motif;MDC1 BRCT domain binding motif;PKA kinase substrate motif;PKC kinase substrate motif;Plk1 PBD domain binding motif;Pyruvate dehydrogenase kinase substrate motif	+	biological regulation;cellular process;locomotion;response to chemical stimulus;response to external stimulus;response to stimulus;signal transduction	cell part;cytoskeleton;cytosol;intracellular membrane-bounded organelle;intracellular non-membrane-bounded organelle;intracellular organelle;nucleus;organelle			23.1677			23.304			23.3781	23.2257	22.6579		23.3294		+
8884	Q9C0H5	Rho GTPase-activating protein 39	ARHGAP39	S	407	VEQAGSSPKLRAG	ERK1,2 kinase substrate motif;Growth associated histone HI kinase substrate motif;GSK-3, ERK1, ERK2, CDK5 substrate motif;MDC1 BRCT domain binding motif;PKA kinase substrate motif;PKC kinase substrate motif;Plk1 PBD domain binding motif;WW domain binding motif	+	biological regulation;cellular process;locomotion;response to chemical stimulus;response to external stimulus;response to stimulus;signal transduction	cell part;cytoskeleton;cytosol;intracellular membrane-bounded organelle;intracellular non-membrane-bounded organelle;intracellular organelle;nucleus;organelle			23.4682			23.4884			23.213	23.161	23.5403			23.9555
5380	Q13017-2	Rho GTPase-activating protein 5	ARHGAP5	S	1218	DNPAITSDQELDD	Casein kinase II substrate motif		anatomical structure development;biological adhesion;biological regulation;cell adhesion;cellular component organization;cellular process;developmental process;metabolic process;response to stimulus;signal transduction	cell part;cytoplasm;cytosol;membrane	Focal adhesion;Leukocyte transendothelial migration		27.8102	27.2017	27.6068	27.5526	27.2935	27.3616	26.5342	24.5985	25.361	27.1651	27.8328	25.1541
5381	Q13017-2	Rho GTPase-activating protein 5	ARHGAP5	S	1195	KGRHRGSEEDPLL	Casein kinase II substrate motif;G protein-coupled receptor kinase 1 substrate motif;PKA kinase substrate motif;PKC kinase substrate motif;Pyruvate dehydrogenase kinase substrate motif		anatomical structure development;biological adhesion;biological regulation;cell adhesion;cellular component organization;cellular process;developmental process;metabolic process;response to stimulus;signal transduction	cell part;cytoplasm;cytosol;membrane	Focal adhesion;Leukocyte transendothelial migration					23.8519
5382	Q13017-2	Rho GTPase-activating protein 5	ARHGAP5	S	1202	EEDPLLSPVETWK	Casein kinase II substrate motif;ERK1,2 kinase substrate motif;G protein-coupled receptor kinase 1 substrate motif;GSK-3, ERK1, ERK2, CDK5 substrate motif;WW domain binding motif		anatomical structure development;biological adhesion;biological regulation;cell adhesion;cellular component organization;cellular process;developmental process;metabolic process;response to stimulus;signal transduction	cell part;cytoplasm;cytosol;membrane	Focal adhesion;Leukocyte transendothelial migration		23.6776	24.9994	24.2364	24.3574		24.2371						23.5738
5383	Q13017-2	Rho GTPase-activating protein 5	ARHGAP5	S	1173	YYRRTHSDASDDE	14-3-3 domain binding motif;Calmodulin-dependent protein kinase II substrate motif;Calmodulin-dependent protein kinase IV substrate motif;Casein kinase II substrate motif;PKA kinase substrate motif;PKC kinase substrate motif;ZIP kinase substrate motif		anatomical structure development;biological adhesion;biological regulation;cell adhesion;cellular component organization;cellular process;developmental process;metabolic process;response to stimulus;signal transduction	cell part;cytoplasm;cytosol;membrane	Focal adhesion;Leukocyte transendothelial migration		23.4489		23.9346	24.9184	24.6678	24.9843	23.5578	24.3987	23.23	24.6042	23.5972	23.0541		+
5384	Q13017-2	Rho GTPase-activating protein 5	ARHGAP5	S	1176	RTHSDASDDEAFT	BARD1 BRCT domain binding motif;Casein kinase II substrate motif;G protein-coupled receptor kinase 1 substrate motif		anatomical structure development;biological adhesion;biological regulation;cell adhesion;cellular component organization;cellular process;developmental process;metabolic process;response to stimulus;signal transduction	cell part;cytoplasm;cytosol;membrane	Focal adhesion;Leukocyte transendothelial migration		23.4489		23.9346	24.9184	24.6678	24.9843	23.5578	24.3987	23.23	24.6042	23.5972	23.0541		+
11555	Q13017-2	Rho GTPase-activating protein 5	ARHGAP5	T	1217	IDNPAITSDQELD			anatomical structure development;biological adhesion;biological regulation;cell adhesion;cellular component organization;cellular process;developmental process;metabolic process;response to stimulus;signal transduction	cell part;cytoplasm;cytosol;membrane	Focal adhesion;Leukocyte transendothelial migration								24.1904		24.8625		25.1401	25.4751
2701	J3KTF8	Rho GDP-dissociation inhibitor 1	ARHGDIA	S	24	NEEDEHSVNYKPP	Casein kinase I substrate motif;Casein kinase II substrate motif			cell part;cytoplasm			26.5925	24.837	26.4747	26.0044	26.1326	26.3189	25.5679	25.3697	25.2079	26.4475	25.5664	26.1505
2702	J3KTF8	Rho GDP-dissociation inhibitor 1	ARHGDIA	S	34	KPPAQKSIQEIQE	Casein kinase II substrate motif			cell part;cytoplasm			23.8725			23.3993		22.1688	21.6804	21.6872	22.5203	22.5555	22.979	20.7631
2807	M0QZR4	Rho guanine nucleotide exchange factor 1	ARHGEF1	S	919	PGGGPLSPARTQE	Cdc2 kinase substrate motif;CDK kinase substrate motif;CDK1,2,4,6 kinase substrate motif;CDK4 kinase substrate motif;ERK1,2 kinase substrate motif;G protein-coupled receptor kinase 1 substrate motif;GSK-3, ERK1, ERK2, CDK5 substrate motif;WW domain binding motif		biological regulation	cell part;cytoplasm;membrane;plasma membrane								23.6908
2943	O15013-7	Rho guanine nucleotide exchange factor 10	ARHGEF10	S	1220	QKSDLSSSSGSLS	Casein kinase I substrate motif;Casein kinase II substrate motif;G protein-coupled receptor kinase 1 substrate motif;GSK3 kinase substrate motif;MAPKAPK2 kinase substrate motif;MDC1 BRCT domain binding motif;Plk1 PBD domain binding motif		biological regulation;cellular component assembly;cellular component organization;cellular process;cytoskeleton organization;microtubule organizing center organization;organelle assembly;organelle organization;regulation of organelle organization	cell part;centrosome;cytosol;intracellular non-membrane-bounded organelle;intracellular organelle;microtubule organizing center;organelle			26.2904				26.5405	24.7912	26.3843	26.538	26.5337	25.3791	26.7179	26.7996
2944	O15013-7	Rho guanine nucleotide exchange factor 10	ARHGEF10	S	1221	KSDLSSSSGSLSL	Casein kinase II substrate motif;MDC1 BRCT domain binding motif;Plk1 PBD domain binding motif		biological regulation;cellular component assembly;cellular component organization;cellular process;cytoskeleton organization;microtubule organizing center organization;organelle assembly;organelle organization;regulation of organelle organization	cell part;centrosome;cytosol;intracellular non-membrane-bounded organelle;intracellular organelle;microtubule organizing center;organelle			25.004	25.3699	24.8057	26.9463	23.7282	26.5556		25.6837		23.6928
2945	O15013-7	Rho guanine nucleotide exchange factor 10	ARHGEF10	S	1224	LSSSSGSLSLSHG	Casein kinase II substrate motif;G protein-coupled receptor kinase 1 substrate motif;GSK3 kinase substrate motif;MAPKAPK2 kinase substrate motif		biological regulation;cellular component assembly;cellular component organization;cellular process;cytoskeleton organization;microtubule organizing center organization;organelle assembly;organelle organization;regulation of organelle organization	cell part;centrosome;cytosol;intracellular non-membrane-bounded organelle;intracellular organelle;microtubule organizing center;organelle			26.4313	25.0845	26.1499	26.7194	26.2757	26.6261	26.3843	27.1433	26.5337	26.8446	26.7179	26.7996
2946	O15013-7	Rho guanine nucleotide exchange factor 10	ARHGEF10	S	316	SFIRTKSLIAQDH	14-3-3 domain binding motif;Calmodulin-dependent protein kinase II alpha substrate motif;Calmodulin-dependent protein kinase II substrate motif;Calmodulin-dependent protein kinase IV substrate motif;Phosphorylase kinase substrate motif;PKA kinase substrate motif;PKC kinase substrate motif		biological regulation;cellular component assembly;cellular component organization;cellular process;cytoskeleton organization;microtubule organizing center organization;organelle assembly;organelle organization;regulation of organelle organization	cell part;centrosome;cytosol;intracellular non-membrane-bounded organelle;intracellular organelle;microtubule organizing center;organelle						23.8646		23.861	22.2296		24.3123	23.4825		20.9637
2947	O15013-7	Rho guanine nucleotide exchange factor 10	ARHGEF10	S	35	EQFDFDSGDEIPE	b-Adrenergic Receptor kinase substrate motif;Casein kinase I substrate motif;Casein kinase II substrate motif		biological regulation;cellular component assembly;cellular component organization;cellular process;cytoskeleton organization;microtubule organizing center organization;organelle assembly;organelle organization;regulation of organelle organization	cell part;centrosome;cytosol;intracellular non-membrane-bounded organelle;intracellular organelle;microtubule organizing center;organelle
2974	O15085	Rho guanine nucleotide exchange factor 11	ARHGEF11	S	245	NRNSVLSDPGLDS		+	biological regulation;cellular component movement;cellular component organization;cellular process;cytokinesis;cytoskeleton organization;establishment or maintenance of cell polarity;locomotion;multicellular organismal process;muscle contraction;organelle organization;response to chemical stimulus;response to external stimulus;response to stimulus;signal transduction	cell part;cytoplasm;cytosol;intracellular;membrane	ko05152;Vascular smooth muscle contraction					27.3399	27.1804		24.6641	27.133	24.0278	28.017	26.2403	25.5754
[truncated: 9,024 more rows]

## Sheet: Legend
Dataset EV4. Identified Phosphorylated Sites in TPA3
