# Supplementary material for: Reciprocal priming between receptor tyrosine kinases at recycling endosomes orchestrates cellular signalling outputs
Source: EMBO J. 2021 Jun 4;40(14):e107182. doi: 10.15252/embj.2020107182 (PMC8447605; doi:10.15252/embj.2020107182)
Supplement: Supplementary file 8 — Dataset EV5 [file EMBJ-40-e107182-s009.xlsx]

## Sheet: Dataset EV5
id	Uniprot	Protein names	Gene names	Amino acid	Position	Sequence	median siRNA control Control	median siRNA control FGF10 40 min.	median siRNA RCP FGF10 40 min.	median siRNA TTP FGF10 40 min.	kinases	motifs (first)	Known site	found in Table S1
4333	P35611	Alpha-adducin	ADD1	S	12	RAAVVTSPPPTTA	22.2512	25.0415	22.5749	23.4016		Casein kinase II substrate motif	+	+
4345	P35612	Beta-adducin	ADD2	S	592	APEEPGSPAKSAP	24.8753	27.4684	25.0509	24.5763		Casein kinase II substrate motif	+	+
4346	P35612	Beta-adducin	ADD2	S	596	PGSPAKSAPASPV	24.8753	25.866	24.9849	24.6411		G protein-coupled receptor kinase 1 substrate motif	+
4347	P35612	Beta-adducin	ADD2	S	600	AKSAPASPVQSPA	24.8753	25.866	24.9849	24.6411		MAPKAPK2 kinase substrate motif	+
9669	Q9UEY8	Gamma-adducin	ADD3	S	677	VLSPEGSPSKSPS	27.6913	27.9533	27.8746	27.8094		Casein kinase II substrate motif	+
5332	Q12802-4	A-kinase anchor protein 13	AKAP13	S	2689	SPEEPPSPSAPSI	25.8976	26.6714	26.187	26.0701		Casein kinase II substrate motif		+
4271	P31749	RAC-alpha serine/threonine-protein kinase	AKT1	S	124	MDFRSGSPSDNSG	26.7492	27.2235	26.6786	26.5799		Casein kinase II substrate motif	+	+
11924	Q8N6T3	ADP-ribosylation factor GTPase-activating protein 1	ARFGAP1	T	189	YVGFGNTPPPQKK	25.3001	25.527	25.2499	25.2316		Casein kinase II substrate motif	+	+
10448	Q9Y6D6	Brefeldin A-inhibited guanine nucleotide-exchange protein 1	ARFGEF1	S	1566	KPLDTISQKSVDI	24.0019	24.8387	24.5852	24.2338		Casein kinase II substrate motif	+	+
6464	Q5TH69	Brefeldin A-inhibited guanine nucleotide-exchange protein 3	ARFGEF3	S	2097	KRPRSGSTGSSLS	22.3383	24.2269	23.5307	22.995		Casein kinase II substrate motif	+	+
9562	Q9P227-2	Rho GTPase-activating protein 23	ARHGAP23	S	351	GWHRARSDDYLSR	21.4118	23.4878	20.4676	20.9147		Cdc2 kinase substrate motif
9565	Q9P227-2	Rho GTPase-activating protein 23	ARHGAP23	S	423	IGYRSYSPSFQRR	23.3759	24.2962	23.6121	23.0324		Cdc2 kinase substrate motif
5383	Q13017-2	Rho GTPase-activating protein 5	ARHGAP5	S	1173	YYRRTHSDASDDE	23.6917	24.9184	23.5578	23.5972		Casein kinase II substrate motif		+
5384	Q13017-2	Rho GTPase-activating protein 5	ARHGAP5	S	1176	RTHSDASDDEAFT	23.6917	24.9184	23.5578	23.5972		14-3-3 domain binding motif		+
9494	Q9NZN5-2	Rho guanine nucleotide exchange factor 12	ARHGEF12	S	322	TQSLVGSPSTRIA	24.8949	25.6724	24.8101	24.5916		b-Adrenergic Receptor kinase substrate motif
9495	Q9NZN5-2	Rho guanine nucleotide exchange factor 12	ARHGEF12	S	1269	PRYRTASQGPQTD	24.5458	24.9692	24.0986	24.0538		Casein kinase II substrate motif	+
8100	V9GYM8	Rho guanine nucleotide exchange factor 2	ARHGEF2	S	977	ERQELGSPEERLQ	26.3055	26.9176	26.4107	26.2817		14-3-3 domain binding motif		+
1073	B1ALK7	Rho guanine nucleotide exchange factor 7	ARHGEF7	S	619	SRSRKESAPQVLL	23.7185	25.2032	24.1795	24.434		BARD1 BRCT domain binding motif		+
1077	B1ALK7	Rho guanine nucleotide exchange factor 7	ARHGEF7	S	638	IVEETKSNGQTVI	24.0724	25.0965	24.2733	24.4409		Casein kinase II substrate motif		+
4500	P46100-4	Transcriptional regulator ATRX	ATRX	S	691	ETVDQNSDSDEML	24.8253	25.7032	24.4254	24.2324		14-3-3 domain binding motif		+
3625	O95817	BAG family molecular chaperone regulator 3	BAG3	S	386	PSAVPSSPKSVAT	26.1401	26.7304	26.2357	26.2719		Casein kinase II substrate motif	+	+
2496	H7BYY2	BCL-6 corepressor	BCOR	S	1127	ASDMPHSPTLRVD	24.2655	24.9953	24.2062	24.2488		Cdc2 kinase substrate motif
2332	Q8NFC6	Biorientation of chromosomes in cell division protein 1-like 1	BOD1L1	S	2905	IVTVEQSPSSSKL	25.2573	26.169	25.1772	25.0292		Akt kinase substrate motif	+
4381	P38398-8	Breast cancer type 1 susceptibility protein	BRCA1	S	1140	VQKGELSRSPSPF	25.5973	26.4516	26.057	25.9473		Growth associated histone HI kinase substrate motif
4389	P38398-8	Breast cancer type 1 susceptibility protein	BRCA1	S	1495	EQQLEESGPHDLT	25.3373	25.9276	25.5478	25.5858		Casein kinase II substrate motif
7278	Q86YS7-3	C2 domain-containing protein 5	C2CD5	S	659	RLLRSQSESSDEV	25.6099	26.0165	25.5461	25.4587		Casein kinase II substrate motif		+
7280	Q86YS7-3	C2 domain-containing protein 5	C2CD5	S	662	RSQSESSDEVTEL	24.3444	25.4802	25.1126	24.8106		Casein kinase II substrate motif		+
5082	Q01518-2	Adenylyl cyclase-associated protein 1	CAP1	S	309	KPQTSPSPKRATK	29.5976	29.9457	29.4197	29.5035		Casein kinase II substrate motif
12324	Q9Y2V2	Calcium-regulated heat stable protein 1	CARHSP1	T	23	SVGLLDTPRSRER	24.1802	25.1604	23.4019	23.178		Casein kinase II substrate motif	+
6152	Q3V6T2-5	Girdin	CCDC88A	S	1416	NRERQKSLTLTPT	24.1347	24.6045	24.0499	23.9661		ERK1,2 kinase substrate motif
9011	Q9H3Q1	Cdc42 effector protein 4	CDC42EP4	S	174	GAAGPHSPDPLLD	21.8566	24.1631	21.8061	22.2305		Casein kinase II substrate motif	+	+
10721	J3QR29	Cyclin-dependent kinase 11B;Cyclin-dependent kinase 11A	CDK11B	T	704	QRVKRGTSPRPPE	27.9952	28.2263	28.0326	27.9399		Casein kinase II substrate motif
10988	G3V5T9	Cyclin-dependent kinase 2;Cyclin-dependent kinase 3;Cyclin-dependent kinase 1	CDK2	T	14	EKIGEGTYGVVYK	30.7058	30.9188	30.5812	30.5385	+	b-Adrenergic Receptor kinase substrate motif		+
7027	Q7Z460-4	CLIP-associating protein 1	CLASP1	S	738	GCSRETSPNRIGL	24.3105	25.3664	24.1211	24.3141		b-Adrenergic Receptor kinase substrate motif
1447	E3W994	CLIP-associating protein 2	CLASP2	S	991	HSMPTHSSPRSRD	24.2626	24.862	23.4576	23.4019		ERK1,2 kinase substrate motif
6096	Q2KHT3	Protein CLEC16A	CLEC16A	S	980	VETASLSPSLVPA	23.5527	24.7838	23.9985	23.8031		Casein kinase II substrate motif	+
5710	Q14247	Src substrate cortactin	CTTN	S	418	EERLPSSPVYEDA	31.5242	32.2692	31.7989	31.6766		ERK1,2 kinase substrate motif	+	+
5025	P98082	Disabled homolog 2	DAB2	S	401	PNPFVGSPPKGLS	28.5366	29.0666	28.5902	28.554		14-3-3 domain binding motif	+
6579	R4GNB2	DENN domain-containing protein 4C	DENND4C	S	973	PSPEPHSPTEPPA	27.7704	28.2446	27.5283	27.6533		Casein kinase II substrate motif		+
9320	Q9NSV4-7	Protein diaphanous homolog 3	DIAPH3	S	1093	DVRQSLSPMSQRP	26.7422	27.5654	26.2898	26.269		BARD1 BRCT domain binding motif
2285	H0Y7L2	Dedicator of cytokinesis protein 7	DOCK7	S	863	NTYPNSSSPGPGG	24.8391	25.4402	24.5755	24.6279		14-3-3 domain binding motif
813	A0AVK6	Transcription factor E2F8	E2F8	S	417	INSAPSSPIKTNK	22.3536	23.9811	22.5761	22.8938		Casein kinase II substrate motif	+	+
11223	P00533	Epidermal growth factor receptor;Receptor protein-tyrosine kinase	EGFR	T	693	ELVEPLTPSGEAP	25.7525	27.8929	25.9943	26.6866	+	b-Adrenergic Receptor kinase substrate motif	+	+
8138	Q96AY2	Crossover junction endonuclease EME1	EME1	S	111	LTHKQLSPEDSSS	22.277	22.982	22.5512	22.4446		14-3-3 domain binding motif	+	+
3843	P11171-2	Protein 4.1	EPB41	S	676	EWDKRLSTHSPFR	22.6419	23.3346	23.0998	22.9038		Cdc2 kinase substrate motif
5369	Q12929-2	Epidermal growth factor receptor kinase substrate 8	EPS8	S	399	NITRQNSSSSDSG	22.9956	24.0476	22.4781	22.5182		14-3-3 domain binding motif
10425	Q9Y613	FH1/FH2 domain-containing protein 1	FHOD1	S	523	EPLIPASPKAEPI	26.5485	27.0898	26.3116	26.2378		ERK1,2 kinase substrate motif	+	+
7959	Q92538	Golgi-specific brefeldin A-resistance guanine nucleotide exchange factor 1	GBF1	S	1318	LDRGYTSDSEVYT	27.4433	28.0745	26.7617	26.7012		b-Adrenergic Receptor kinase substrate motif	+	+
585	A0A0C4DGS5	Golgin subfamily A member 2	GOLGA2	S	941	GEAREGSPRDNPT	24.3883	25.1345	24.0779	23.9548		b-Adrenergic Receptor kinase substrate motif		+
2829	O00178	GTP-binding protein 1	GTPBP1	S	580	LQTTNNSPMNSKP	24.2187	25.3207	24.3833	24.1699		14-3-3 domain binding motif	+
3007	O15379	Histone deacetylase 3	HDAC3	S	424	HDNDKESDVEI__	23.9935	24.9121	23.209	23.0796		14-3-3 domain binding motif	+
11282	P17096	High mobility group protein HMG-I/HMG-Y	HMGA1	T	53	EPSEVPTPKRPRG	23.26	24.7001	22.9885	23.0634		14-3-3 domain binding motif	+	+
4909	P61978-2	Heterogeneous nuclear ribonucleoprotein K	HNRNPK	S	116	EGLQLPSPTATSQ	28.0027	28.1363	27.868	27.8119		14-3-3 domain binding motif	+	+
7085	Q7Z6Z7-2	E3 ubiquitin-protein ligase HUWE1	HUWE1	S	3741	GSSGLGSASSIQA	24.0458	24.7555	23.6082	23.68		Cdc2 kinase substrate motif		+
11838	Q7Z6Z7-2	E3 ubiquitin-protein ligase HUWE1	HUWE1	T	1722	ENKGNDTPLALES	23.7414	25.0065	24.4293	24.3088		ERK1,2 kinase substrate motif
10208	Q9Y2F5	Little elongation complex subunit 1	ICE1	S	1854	LRLDTGSPEPETR	26.1116	27.4163	26.4458	26.0268		Casein kinase II substrate motif	+	+
1720	E9PEN0	Inhibitor of growth protein 5	ING5	S	118	KDKMEGSDFESSG	23.7285	24.9618	24.178	23.6917		MDC1 BRCT domain binding motif		+
10359	Q9Y4H2	Insulin receptor substrate 2	IRS2	S	1149	GRRRHSSETFSST	28.5899	28.9687	28.4494	28.4815		14-3-3 domain binding motif	+	+
10361	Q9Y4H2	Insulin receptor substrate 2	IRS2	S	1162	TTVTPVSPSFAHN	28.0408	28.6037	28.2692	28.2298		Casein kinase I substrate motif	+
10370	Q9Y4H2	Insulin receptor substrate 2	IRS2	S	594	PQPSSASLDEYTL	25.562	26.1573	25.5891	25.7024		14-3-3 domain binding motif	+	+
10379	Q9Y4H2	Insulin receptor substrate 2	IRS2	S	365	CRVRTASEGDGGA	26.5316	27.9655	26.9947	26.8846		14-3-3 domain binding motif	+
12356	Q9Y4H2	Insulin receptor substrate 2	IRS2	T	1202	GGDEPPTSPRQLQ	23.589	25.8412	25.1014	24.2977		Casein kinase II substrate motif	+
8446	Q96ST2	Protein IWS1 homolog	IWS1	S	313	PQKGPASDSETED	25.63	26.4461	26.1209	25.9169		14-3-3 domain binding motif	+	+
8449	Q96ST2	Protein IWS1 homolog	IWS1	S	438	REKTIASDSEEEA	28.1724	28.7726	27.9834	27.8617		14-3-3 domain binding motif	+	+
8450	Q96ST2	Protein IWS1 homolog	IWS1	S	440	KTIASDSEEEAGK	28.0881	28.7113	27.9524	27.8617		14-3-3 domain binding motif	+	+
3716	P05783	Keratin, type I cytoskeletal 18	KRT18	S	323	KASLENSLREVEA	23.8489	24.5709	24.3353	24.0493		G protein-coupled receptor kinase 1 substrate motif	+	+
3730	P05783	Keratin, type I cytoskeletal 18	KRT18	S	7	MSFTTRSTFSTNY	24.5538	25.6895	24.7861	24.5245		G protein-coupled receptor kinase 1 substrate motif	+	+
11783	Q6PKG0	La-related protein 1	LARP1	T	526	GSPRAVTPVPTKT	27.2023	28.0612	27.5058	27.4545		Casein kinase II substrate motif	+	+
4067	P18858	DNA ligase 1;DNA ligase	LIG1	S	66	AARVLGSEGEEED	30.2956	30.4773	30.2553	30.1962		14-3-3 domain binding motif	+	+
9705	Q9UHB6	LIM domain and actin-binding protein 1	LIMA1	S	362	VHPKPLSPDSRAS	26.6962	28.5452	26.7556	26.4864		MDC1 BRCT domain binding motif	+
138	J3QRV5	Lethal(2) giant larvae protein homolog 1;Lethal(2) giant larvae protein homolog 2	LLGL1	S	649	VKSLKKSLRQSFR	24.6795	25.7135	24.4362	24.1523		ERK1,2 kinase substrate motif
139	J3QRV5	Lethal(2) giant larvae protein homolog 1;Lethal(2) giant larvae protein homolog 2	LLGL1	S	653	KKSLRQSFRRIRK	24.6795	25.7135	24.4362	24.1523		ATM kinase substrate motif
3667	P02545	Prelamin-A/C;Lamin-A/C	LMNA	S	392	RLRLSPSPTSQRS	33.1469	33.7485	33.3845	33.4359			+	+
1650	E7EVA0	Microtubule-associated protein;Microtubule-associated protein 4	MAP4	S	1970	TGPSSRSPSTLLP	23.9139	24.5717	23.8744	23.9525				+
1239	C9JB30	Microtubule-associated protein RP/EB family member 3	MAPRE3	S	162	AVPQRTSPTGPKN	25.8136	26.2201	25.4405	25.2226
728	P10636-7	Microtubule-associated protein tau	MAPT	S	170	DRSGYSSPGSPGT	24.8495	28.0605	26.5394	25.435
7019	Q7Z434-4	Mitochondrial antiviral-signaling protein	MAVS	S	81	PSRGPVSPSVSFQ	25.8926	26.5591	25.7992	25.8279
4191	P25205	DNA replication licensing factor MCM3	MCM3	S	711	YDPYDFSDTEEEM	29.9155	30.4099	29.5712	29.2095			+
12098	Q9BTE3-2	Mini-chromosome maintenance complex-binding protein	MCMBP	T	160	SPSTSYTPSRHKR	22.2599	23.4895	22.9306	22.8342
5968	Q15648	Mediator of RNA polymerase II transcription subunit 1	MED1	S	1207	GSDKLASPMKPVP	24.1641	25.2931	24.4507	23.798			+	+
11651	Q15648	Mediator of RNA polymerase II transcription subunit 1	MED1	T	1215	MKPVPGTPPSSKA	24.1641	25.2931	24.4507	24.3834			+	+
1036	B0QY95	Mitochondrial dynamics protein MID51	MIEF1	S	55	MYDRAISAPTSPT	25.7763	25.8884	25.7605	25.7756				+
10333	Q9Y4B5	Microtubule cross-linking factor 1	MTCL1	S	549	LYGDVDSPLPTGE	24.561	26.0047	24.9583	24.417			+
5539	Q13496-2	Myotubularin	MTM1	S	551	LSDPPTSPSSPSQ	23.4815	24.6585	24.0681	23.7626
3367	O75592-2	E3 ubiquitin-protein ligase MYCBP2	MYCBP2	S	3467	PRRRVNSGDTEVG	27.0177	27.3669	27.1857	27.0594				+
4324	P35579	Myosin-9	MYH9	S	1943	KGAGDGSDEEVDG	29.9629	31.8441	30.2391	29.9116			+	+
196	A0A087WY00	Unconventional myosin-Va	MYO5A	S	600	DDEKAISPTSATS	21.0422	23.3444	22.4406	21.5301
3966	P16333	Cytoplasmic protein NCK1	NCK1	S	85	KVKRKPSVPDSAS	26.3074	27.2519	25.3905	25.2321			+	+
5346	Q12857-2	Nuclear factor 1 A-type;Nuclear factor 1	NFIA	S	319	VEPGMPSPTTLKK	25.4674	25.8217	25.6962	25.553				+
3795	P08651-4	Nuclear factor 1 C-type	NFIC	S	290	MEGGISSPVKKTE	26.4128	27.4113	26.6946	26.6669				+
8952	Q9H1E3	Nuclear ubiquitous casein and cyclin-dependent kinase substrate 1	NUCKS1	S	204	SKEKTPSPKEEDE	28.8404	29.7223	29.0856	28.8425			+	+
12126	Q9H1E3	Nuclear ubiquitous casein and cyclin-dependent kinase substrate 1	NUCKS1	T	202	KASKEKTPSPKEE	28.8404	29.7223	29.0856	28.8425			+	+
4648	P49757-3	Protein numb homolog	NUMB	S	230	TAPSPSSPTSPTS	24.3547	24.8184	24.3997	24.4242
4650	P49757-3	Protein numb homolog	NUMB	S	350	TVVAPQSPTFQAN	24.8693	25.6963	25.0837	24.6299
4354	P35658-2	Nuclear pore complex protein Nup214	NUP214	S	433	QPKSPGSTPTTPT	25.0115	26.7975	25.2626	25.6135				+
11348	P35658-2	Nuclear pore complex protein Nup214	NUP214	T	437	PGSTPTTPTSSQA	25.0115	26.7975	25.2626	25.6135				+
6843	Q6VY07	Phosphofurin acidic cluster sorting protein 1	PACS1	S	529	SERTNSSDSERSP	25.0655	25.6926	25.0153	25.2352			+	+
6844	Q6VY07	Phosphofurin acidic cluster sorting protein 1	PACS1	S	534	SSDSERSPDLGHS	25.0655	25.6926	25.0153	24.8959			+	+
5432	Q13153	Serine/threonine-protein kinase PAK 1;Non-specific serine/threonine protein kinase	PAK1	S	204	KSVYTRSVIEPLP	25.1278	25.7012	25.1123	25.025	+		+	+
9357	Q9NVD7	Alpha-parvin	PARVA	S	8	ATSPQKSPSVPKS	27.6621	28.2018	27.3835	27.3191			+	+
1576	E7ETA6	Pericentriolar material 1 protein	PCM1	S	68	NDISPESSPGVGR	24.6307	25.1993	24.8476	24.9808				+
6093	Q29RF7	Sister chromatid cohesion protein PDS5 homolog A	PDS5A	S	1305	AAVGQESPGGLEA	24.4426	26.6375	25.3888	24.8952			+	+
5181	Q05397-7	Focal adhesion kinase 1	PTK2	S	864	LQPQEISPPPTAN	24.5453	24.9837	24.7585	24.6556	+			+
10676	A0A0A0MR59	Pumilio homolog 2	PUM2	T	119	CKDFNRTPGSRQA	25.8526	26.6852	26.0281	25.6889
1941	F5GZ78	Paxillin	PXN	S	320	GKTGSSSPPGGPP	28.0696	29.0605	28.1946	28.3874				+
6965	Q7L804	Rab11 family-interacting protein 2	RAB11FIP2	S	277	PHRRTLSFDTSKM	24.5515	24.7163	24.542	24.5356			+
2512	H7C155	RAF proto-oncogene serine/threonine-protein kinase	RAF1	S	180	SSPNNLSPTGWSQ	24.7829	26.7256	25.4083	25.4869	+
5916	Q15311	RalA-binding protein 1	RALBP1	S	62	EPPDVVSDDEKDH	26.7843	27.7889	26.774	27.0057			+	+
845	A2A2F0	Ral GTPase-activating protein subunit beta	RALGAPB	S	548	SHSRTNSGISSAS	23.966	24.627	23.3048	23.3453
1901	F2Z357	Rap1 GTPase-activating protein 1	RAP1GAP	S	484	LIVPGKSPTRKKS	25.6462	26.5101	25.7836	25.7184				+
4643	P49756	RNA-binding protein 25	RBM25	S	703	KFEDEDSDDVPRK	21.5104	24.2929	23.3672	22.4298			+	+
8331	Q96L33	Rho-related GTP-binding protein RhoV	RHOV	S	25	PPPRRRSAPPELG	22.8538	23.9069	23.1787	23.3544			+
4265	P31350	Ribonucleoside-diphosphate reductase subunit M2	RRM2	S	20	PQQLQLSPLKGLS	31.8683	32.1637	31.9598	31.9228			+	+
716	A0A0G2JNZ2	Protein scribble homolog	SCRIB	S	1508	RAARMKSLEQDAL	27.3685	27.6043	27.3241	27.3543				+
11058	J3KNL6	Protein transport protein Sec16A	SEC16A	T	593	SVSQPSTPSPPKP	25.8511	26.2898	25.4355	25.3836			+	+
7560	Q8NC51	Plasminogen activator inhibitor 1 RNA-binding protein	SERBP1	S	234	KDELTESPKYIQK	26.6829	27.4935	26.3782	26.0926			+	+
5351	Q12872	Splicing factor, suppressor of white-apricot homolog	SFSWAP	S	604	VKLDDDSDDDEES	24.3537	26.1884	25.1779	24.2163			+	+
2032	F6RY50	Signal-induced proliferation-associated protein 1	SIPA1	S	782	TQDRPGSPSGSED	28.4743	28.8684	28.4036	28.3224				+
3160	O60292	Signal-induced proliferation-associated 1-like protein 3	SIPA1L3	S	1364	DRRREVSPAPAVA	23.0407	24.9172	23.4661	23.561			+	+
4081	P19634	Sodium/hydrogen exchanger 1	SLC9A1	S	703	SRARIGSDPLAYE	26.0111	26.5015	26.1926	26.2388			+	+
4040	P18583-2	Protein SON	SON	S	1710	PLRRRFSRSPIRR	25.5171	27.1886	26.4897	25.8311				+
4041	P18583-2	Protein SON	SON	S	1712	RRRFSRSPIRRKR	25.5171	27.1886	26.4897	25.8311				+
5052	Q01082	Spectrin beta chain, non-erythrocytic 1	SPTBN1	S	2165	TSSKESSPIPSPT	27.6179	28.1791	27.789	27.6868			+
5053	Q01082	Spectrin beta chain, non-erythrocytic 1	SPTBN1	S	2169	ESSPIPSPTSDRK	27.6179	28.6789	27.789	27.9805			+
3980	P16949	Stathmin	STMN1	S	4	___MASSDIQVKE	23.9655	24.5511	24.0354	24.1821			+	+
3009	O15400-2	Syntaxin-7	STX7	S	126	ARVRASSRVSGSF	25.995	26.8133	26.1216	26.3051
6962	Q7L7X3-3	Serine/threonine-protein kinase TAO1	TAOK1	S	421	RASDPQSPPQVSR	24.5044	25.5658	23.6232	23.6883				+
3191	O60343-2	TBC1 domain family member 4	TBC1D4	S	588	MRGRLGSVDSFER	27.5339	28.7123	28.1521	27.8763				+
9793	Q9UKE5-6	TRAF2 and NCK-interacting protein kinase	TNIK	S	649	VPQRTTSISPALA	24.5831	25.7404	24.2551	24.3573	+			+
4936	P62995	Transformer-2 protein homolog beta	TRA2B	S	2	_____MSDSGEQN	25.3607	27.2338	26.3782	25.7898			+	+
4933	P62995	Transformer-2 protein homolog beta;Transformer-2 protein homolog alpha	TRA2B	S	264	QIYRRRSPSPYYS	24.0415	26.073	25.1319	24.6267			+	+
4934	P62995	Transformer-2 protein homolog beta;Transformer-2 protein homolog alpha	TRA2B	S	266	YRRRSPSPYYSRY	24.0415	26.073	25.1319	24.6267			+	+
7769	Q8TDR0-2	TRAF3-interacting protein 1	TRAF3IP1	S	410	RVKRQDSMEALQM	26.3113	26.7028	26.3871	26.4229				+
3697	P68371	Tubulin beta-4A chain;Tubulin beta chain;Tubulin beta-4B chain;Tubulin beta-3 chain	TUBB4A	S	168	RIMNTFSVVPSPK	23.6131	24.5898	23.7673	23.5394			+
3805	P08670	Vimentin	VIM	S	51	RPSTSRSLYASSP	24.7375	25.3201	24.5494	24.7332			+
7833	Q8TF74	WAS/WASL-interacting protein family member 2	WIPF2	S	267	VPNGPSSPTNESA	25.4161	26.6104	25.9146	26.0904			+
8429	Q96S55-2	ATPase WRNIP1	WRNIP1	S	75	AKRRRLSESSALK	23.4627	24.9815	23.4531	23.159				+
8430	Q96S55-2	ATPase WRNIP1	WRNIP1	S	78	RRLSESSALKQPA	23.2502	24.0529	22.9115	23.1364
6794	Q6PJT7-5	Zinc finger CCCH domain-containing protein 14	ZC3H14	S	490	QPDKPASPKFIVT	27.321	27.8464	26.8573	26.6644				+
6985	Q7Z2W4	Zinc finger CCCH-type antiviral protein 1	ZC3HAV1	S	302	KFTYLGSQDRARP	23.5999	24.1254	23.7649	23.8066			+	+

## Sheet: Legend
Dataset EV5. Phosphorylated Sites Enriched in the Recycling Adaptors Cluster from TPA3
