# Supplementary material for: Reciprocal priming between receptor tyrosine kinases at recycling endosomes orchestrates cellular signalling outputs
Source: EMBO J. 2021 Jun 4;40(14):e107182. doi: 10.15252/embj.2020107182 (PMC8447605; doi:10.15252/embj.2020107182)
Supplement: Supplementary file 9 — Dataset EV6 [file EMBJ-40-e107182-s005.xlsx]

## Sheet: Dataset EV6
id	Uniprot	Protein names	Gene names	AA POS	Sequence	Motifs	GOBP slim name	GOCC slim name	KEGG name	kinases	Ratio EGFR normalized STY_40 min._01	Ratio EGFR normalized STY_40 min._02	Ratio EGFR normalized STY_60 min._01	Ratio EGFR normalized STY_60 min._02	Ratio EGFR_T693A normalized STY_40 min._01	Ratio EGFR_T693A normalized STY_40 min._02	Ratio EGFR_T693A normalized STY_60 min._01	Ratio EGFR_T693A normalized STY_60 min._02	cl Plasma Membrane Response	cl Acquired Response	cl Late Response	cl T693 phosphorylation Dependent Response
1811	F8VZ44	Aladin	AAAS	S371	AQFPRFSPVLGRA	ERK1,2 kinase substrate motif;GSK-3, ERK1, ERK2, CDK5 substrate motif;PKA kinase substrate motif;PKC kinase substrate motif;WW domain binding motif		cell part;centrosome;cytoplasm;intracellular non-membrane-bounded organelle;intracellular organelle;membrane;microtubule organizing center;nucleoplasm;organelle			1.1241	1.1011	1.0963	1.1123	0.87064	0.94288	1.0505	1.076
5133	Q6PD74	Alpha- and gamma-adaptin-binding protein p34	AAGAB	S310	DEIEGLSSDEEH_	Casein kinase I substrate motif;Casein kinase II substrate motif	establishment of localization;protein transport;transport	cell part;cytoplasm;cytosol;nucleoplasm			0.86386	0.90327		0.89622	0.93177	0.92696		1.0591			+
5134	Q6PD74	Alpha- and gamma-adaptin-binding protein p34	AAGAB	S311	EIEGLSSDEEH__	BARD1 BRCT domain binding motif;Casein kinase II substrate motif;MDC1 BRCT domain binding motif;Plk1 PBD domain binding motif	establishment of localization;protein transport;transport	cell part;cytoplasm;cytosol;nucleoplasm			0.86386	0.90327		0.89622	0.93177	0.92696		1.0591			+
1583	E9PG46	AP2-associated protein kinase 1	AAK1	S637	GHRRILSDVTHSA	14-3-3 domain binding motif;Calmodulin-dependent protein kinase II substrate motif;Casein kinase II substrate motif;PKA kinase substrate motif;PKC kinase substrate motif;ZIP kinase substrate motif					0.86558	0.97977	1.2477	0.91605	1.1337	1.1991	1.2749	1.1774		+
7990	E9PG46	AP2-associated protein kinase 1	AAK1	T606	QPKVQTTPPPAVQ	G protein-coupled receptor kinase 1 substrate motif;GSK-3, ERK1, ERK2, CDK5 substrate motif;PKA kinase substrate motif;WW domain binding motif					0.92199	0.85057	1.0567	0.87546	0.88345	1.0854	1.1504	0.99098
227	A0A096LNZ0	Uncharacterized protein FLJ45252	AAK1	S217	FAPPEVSPEQAKT	Casein kinase II substrate motif;ERK1,2 kinase substrate motif;G protein-coupled receptor kinase 1 substrate motif;GSK-3, ERK1, ERK2, CDK5 substrate motif;WW domain binding motif					1.1266	1.1132	1.1031	0.94966	0.86382	0.92422	0.98283	1.024				+
7989	E9PG46	AP2-associated protein kinase 1	AAK1	T620	QKVGSLTPPSSPK	Casein kinase II substrate motif;G protein-coupled receptor kinase 1 substrate motif;GSK-3, ERK1, ERK2, CDK5 substrate motif;RAF1 kinase substrate motif;WW domain binding motif					0.89225	0.85467	0.86104	0.88216	1.0098	1.0046	0.94377	0.95686		+
1584	E9PG46	AP2-associated protein kinase 1	AAK1	S623	GSLTPPSSPKTQR	DNA dependent Protein kinase substrate motif;G protein-coupled receptor kinase 1 substrate motif					0.89225	0.85467	0.86104	0.88216	1.0098	1.0046	0.94377	0.95686		+
1585	E9PG46	AP2-associated protein kinase 1	AAK1	S624	SLTPPSSPKTQRA	Casein kinase II substrate motif;ERK1,2 kinase substrate motif;Growth associated histone HI kinase substrate motif;GSK-3, ERK1, ERK2, CDK5 substrate motif;MDC1 BRCT domain binding motif;PKA kinase substrate motif;PKC kinase substrate motif;Plk1 PBD domain binding motif;WW domain binding motif
3664	P49588	Alanine--tRNA ligase, cytoplasmic	AARS	S399	LDRKIQSLGDSKT	Casein kinase II substrate motif;G protein-coupled receptor kinase 1 substrate motif;GSK3 kinase substrate motif;Phosphorylase kinase substrate motif;PKA kinase substrate motif;PKC kinase substrate motif;Pyruvate dehydrogenase kinase substrate motif	amine metabolic process;anatomical structure development;biological regulation;cellular amino acid metabolic process;cellular ketone metabolic process;cellular metabolic process;cellular nitrogen compound metabolic process;cellular process;developmental process;macromolecule metabolic process;macromolecule modification;metabolic process;molting cycle;multicellular organismal process;neurological …	cell part;cytoplasm;cytosol;extracellular organelle;membrane;organelle;vesicle	Aminoacyl-tRNA biosynthesis				0.97751	0.85835			1.8478	1.6133	+
3665	P49588	Alanine--tRNA ligase, cytoplasmic	AARS	S555	VKVDDSSEDKTEF	Casein kinase I substrate motif;G protein-coupled receptor kinase 1 substrate motif;MDC1 BRCT domain binding motif;Plk1 PBD domain binding motif	amine metabolic process;anatomical structure development;biological regulation;cellular amino acid metabolic process;cellular ketone metabolic process;cellular metabolic process;cellular nitrogen compound metabolic process;cellular process;developmental process;macromolecule metabolic process;macromolecule modification;metabolic process;molting cycle;multicellular organismal process;neurological …	cell part;cytoplasm;cytosol;extracellular organelle;membrane;organelle;vesicle	Aminoacyl-tRNA biosynthesis		1.4957	1.5211	1.9775	1.5329	1.2399	1.6841	0.97765	0.97825
7017	Q9NY61	Protein AATF	AATF	S203	RAGDRNSEDDGVV	Casein kinase I substrate motif;Casein kinase II substrate motif;G protein-coupled receptor kinase 1 substrate motif;PKA kinase substrate motif;PKC kinase substrate motif;Pyruvate dehydrogenase kinase substrate motif	biological adhesion;biological regulation;cell adhesion;cell division;cellular process;regulation of cell cycle;regulation of mitotic cell cycle;response to DNA damage stimulus;response to stimulus;response to stress;ribosome biogenesis;signal transduction	cell part;centrosome;cytoplasm;Golgi apparatus;intracellular membrane-bounded organelle;intracellular non-membrane-bounded organelle;intracellular organelle;microtubule organizing center;nucleolus;nucleus;organelle			1.145	1.1131	0.90607	1.03	0.85016	0.97642	1.1003	1.1564
7018	Q9NY61	Protein AATF	AATF	S320	AGSEEISSEDDEL	Casein kinase I substrate motif;Casein kinase II substrate motif;MAPKAPK2 kinase substrate motif;Pyruvate dehydrogenase kinase substrate motif	biological adhesion;biological regulation;cell adhesion;cell division;cellular process;regulation of cell cycle;regulation of mitotic cell cycle;response to DNA damage stimulus;response to stimulus;response to stress;ribosome biogenesis;signal transduction	cell part;centrosome;cytoplasm;Golgi apparatus;intracellular membrane-bounded organelle;intracellular non-membrane-bounded organelle;intracellular organelle;microtubule organizing center;nucleolus;nucleus;organelle					1.2191				0.85887		+
7019	Q9NY61	Protein AATF	AATF	S321	GSEEISSEDDELV	Casein kinase I substrate motif;Casein kinase II substrate motif;G protein-coupled receptor kinase 1 substrate motif;MDC1 BRCT domain binding motif;Plk1 PBD domain binding motif;Pyruvate dehydrogenase kinase substrate motif	biological adhesion;biological regulation;cell adhesion;cell division;cellular process;regulation of cell cycle;regulation of mitotic cell cycle;response to DNA damage stimulus;response to stimulus;response to stress;ribosome biogenesis;signal transduction	cell part;centrosome;cytoplasm;Golgi apparatus;intracellular membrane-bounded organelle;intracellular non-membrane-bounded organelle;intracellular organelle;microtubule organizing center;nucleolus;nucleus;organelle					1.2191				0.85887		+
118	J3QSS3	ATP-binding cassette sub-family A member 2	ABCA2	S1411	QDPDNVSLQEVEA	Casein kinase I substrate motif;Casein kinase II substrate motif		cell part											+
119	J3QSS3	ATP-binding cassette sub-family A member 2	ABCA2	S1328	VSEEDQSLENSEA	Casein kinase I substrate motif;Casein kinase II substrate motif;G protein-coupled receptor kinase 1 substrate motif;GSK3 kinase substrate motif		cell part			1.0449	0.94546	1.7951	0.86565	1.0326	1.1494	0.93229	0.99988
120	J3QSS3	ATP-binding cassette sub-family A member 2	ABCA2	S1332	DQSLENSEADVKE	Casein kinase II substrate motif;G protein-coupled receptor kinase 1 substrate motif;MAPKAPK2 kinase substrate motif;Pyruvate dehydrogenase kinase substrate motif		cell part			0.80969	0.87878	0.83152	0.86565	0.97038	1.0415	0.98931	0.99988		+
7781	J3QSS3	ATP-binding cassette sub-family A member 2	ABCA2	T2413	EPEDLDTEDEGLI	b-Adrenergic Receptor kinase substrate motif;Casein kinase I substrate motif;Casein kinase II substrate motif;G protein-coupled receptor kinase 1 substrate motif		cell part			0.91594	0.80749	0.91931	0.90739	1.0894	0.99777	1.0681	0.95696		+
2585	O15440-5	Multidrug resistance-associated protein 5	ABCC5	S558	DSDERPSPEEEEG	Casein kinase I substrate motif;Casein kinase II substrate motif;DNA dependent Protein kinase substrate motif;ERK1,2 kinase substrate motif;GSK-3, ERK1, ERK2, CDK5 substrate motif;PKA kinase substrate motif;PKC kinase substrate motif;WW domain binding motif	amine metabolic process;biosynthetic process;carbohydrate metabolic process;cellular process;establishment of localization;macromolecule metabolic process;metabolic process;nitrogen compound metabolic process;polysaccharide metabolic process;primary metabolic process;small molecule metabolic process;transmembrane transport;transport	cell part;membrane;plasma membrane	ABC transporters		0.54722	1.336	1.5375	1.7523	0.53177	1.1105	0.8149	1.4226
2590	O15440-5	Multidrug resistance-associated protein 5	ABCC5	S509	HSSIQNSPKLTPK	ERK1,2 kinase substrate motif;G protein-coupled receptor kinase 1 substrate motif;Growth associated histone HI kinase substrate motif;GSK-3, ERK1, ERK2, CDK5 substrate motif;MAPKAPK2 kinase substrate motif;PKA kinase substrate motif;PKC kinase substrate motif;WW domain binding motif	amine metabolic process;biosynthetic process;carbohydrate metabolic process;cellular process;establishment of localization;macromolecule metabolic process;metabolic process;nitrogen compound metabolic process;polysaccharide metabolic process;primary metabolic process;small molecule metabolic process;transmembrane transport;transport	cell part;membrane;plasma membrane	ABC transporters		1.264	1.2628	1.2884	1.2899	1.707	1.1405	1.6323	1.1859
2589	O15440-5	Multidrug resistance-associated protein 5	ABCC5	S505	WDSSHSSIQNSPK	G protein-coupled receptor kinase 1 substrate motif;GSK3 kinase substrate motif;MAPKAPK2 kinase substrate motif;MDC1 BRCT domain binding motif;Plk1 PBD domain binding motif	amine metabolic process;biosynthetic process;carbohydrate metabolic process;cellular process;establishment of localization;macromolecule metabolic process;metabolic process;nitrogen compound metabolic process;polysaccharide metabolic process;primary metabolic process;small molecule metabolic process;transmembrane transport;transport	cell part;membrane;plasma membrane	ABC transporters		0.94223	1.1457	1.0356	1.4474	0.93553	1.0837	0.98935	1.2949				+
2588	O15440-5	Multidrug resistance-associated protein 5	ABCC5	S504	AWDSSHSSIQNSP		amine metabolic process;biosynthetic process;carbohydrate metabolic process;cellular process;establishment of localization;macromolecule metabolic process;metabolic process;nitrogen compound metabolic process;polysaccharide metabolic process;primary metabolic process;small molecule metabolic process;transmembrane transport;transport	cell part;membrane;plasma membrane	ABC transporters			1.0361		1.1967		1.1069		0.98844
8576	Q8NE71	ATP-binding cassette sub-family F member 1	ABCF1	T108	KKLSVPTSDEEDE	Casein kinase II substrate motif;DNA dependent Protein kinase substrate motif	biological regulation;biosynthetic process;cellular metabolic process;cellular process;establishment of localization;macromolecule metabolic process;metabolic process;primary metabolic process;protein metabolic process;regulation of translation;response to stimulus;response to stress;translation;translational initiation;transmembrane transport;transport	cell part;cytoplasm;cytosol;intracellular non-membrane-bounded organelle;intracellular organelle;macromolecular complex;membrane;nuclear envelope;nucleoplasm;organelle;ribonucleoprotein complex;ribosome			0.97419	1.0759	1.067	1.0411	1.0755	0.99376	1.0265	1.0814		+
5726	Q8NE71	ATP-binding cassette sub-family F member 1	ABCF1	S228	KKAEQGSEEEGEG	BARD1 BRCT domain binding motif;Casein kinase I substrate motif;Casein kinase II substrate motif;G protein-coupled receptor kinase 1 substrate motif	biological regulation;biosynthetic process;cellular metabolic process;cellular process;establishment of localization;macromolecule metabolic process;metabolic process;primary metabolic process;protein metabolic process;regulation of translation;response to stimulus;response to stress;translation;translational initiation;transmembrane transport;transport	cell part;cytoplasm;cytosol;intracellular non-membrane-bounded organelle;intracellular organelle;macromolecular complex;membrane;nuclear envelope;nucleoplasm;organelle;ribonucleoprotein complex;ribosome					1.0696	0.82928			1.0673	0.99133	+
5727	Q8NE71	ATP-binding cassette sub-family F member 1	ABCF1	S140	ALIQDQSEEEEEE	BARD1 BRCT domain binding motif;Casein kinase II substrate motif;G protein-coupled receptor kinase 1 substrate motif	biological regulation;biosynthetic process;cellular metabolic process;cellular process;establishment of localization;macromolecule metabolic process;metabolic process;primary metabolic process;protein metabolic process;regulation of translation;response to stimulus;response to stress;translation;translational initiation;transmembrane transport;transport	cell part;cytoplasm;cytosol;intracellular non-membrane-bounded organelle;intracellular organelle;macromolecular complex;membrane;nuclear envelope;nucleoplasm;organelle;ribonucleoprotein complex;ribosome			1.1425	1.0863	1.1962	1.1808	0.99345	1.0295	0.95286	0.99473
5728	Q8NE71	ATP-binding cassette sub-family F member 1	ABCF1	S105	ERLKKLSVPTSDE	Casein kinase II substrate motif;G protein-coupled receptor kinase 1 substrate motif;GSK3 kinase substrate motif;Phosphorylase kinase substrate motif;PKA kinase substrate motif;PKC kinase substrate motif	biological regulation;biosynthetic process;cellular metabolic process;cellular process;establishment of localization;macromolecule metabolic process;metabolic process;primary metabolic process;protein metabolic process;regulation of translation;response to stimulus;response to stress;translation;translational initiation;transmembrane transport;transport	cell part;cytoplasm;cytosol;intracellular non-membrane-bounded organelle;intracellular organelle;macromolecular complex;membrane;nuclear envelope;nucleoplasm;organelle;ribonucleoprotein complex;ribosome			0.83284	0.75368	0.73081	1.1279	0.98427	1.0304	0.96925	0.90375		+
5729	Q8NE71	ATP-binding cassette sub-family F member 1	ABCF1	S109	KLSVPTSDEEDEV	BARD1 BRCT domain binding motif;Casein kinase II substrate motif;MAPKAPK2 kinase substrate motif	biological regulation;biosynthetic process;cellular metabolic process;cellular process;establishment of localization;macromolecule metabolic process;metabolic process;primary metabolic process;protein metabolic process;regulation of translation;response to stimulus;response to stress;translation;translational initiation;transmembrane transport;transport	cell part;cytoplasm;cytosol;intracellular non-membrane-bounded organelle;intracellular organelle;macromolecular complex;membrane;nuclear envelope;nucleoplasm;organelle;ribonucleoprotein complex;ribosome			0.87995	0.85136	0.89233	0.9239	0.93758	0.88989	0.87343	0.86067
5731	Q8NE71	ATP-binding cassette sub-family F member 1	ABCF1	S22	GDGESTSPSDKVV	Casein kinase I substrate motif;Casein kinase II substrate motif;ERK1,2 kinase substrate motif;GSK-3, ERK1, ERK2, CDK5 substrate motif;Pyruvate dehydrogenase kinase substrate motif;WW domain binding motif	biological regulation;biosynthetic process;cellular metabolic process;cellular process;establishment of localization;macromolecule metabolic process;metabolic process;primary metabolic process;protein metabolic process;regulation of translation;response to stimulus;response to stress;translation;translational initiation;transmembrane transport;transport	cell part;cytoplasm;cytosol;intracellular non-membrane-bounded organelle;intracellular organelle;macromolecular complex;membrane;nuclear envelope;nucleoplasm;organelle;ribonucleoprotein complex;ribosome			1.1683	1.1636	1.0875	1.1697	0.9062	0.99569	0.94268	0.84609				+
7154	Q9UG63	ATP-binding cassette sub-family F member 2	ABCF2	S209	KAEMRASRILHGL	PKA kinase substrate motif;PKC kinase substrate motif	establishment of localization;transport	ATP-binding cassette (ABC) transporter complex;cell part;macromolecular complex;membrane;mitochondrial envelope;protein complex						0.79287				13.738			+
8843	B6VEX4	Abl interactor 1	ABI1	Y213	PTVPNDYMTSPAR	EGFR kinase substrate motif;TC-PTP phosphatase substrate motif		cell part;cytoplasm			0.58974	0.55014	0.78421	0.75869	0.60628	0.55213	1.0426	1.0085			+
299	B6VEX4	Abl interactor 1	ABI1	S183	PTQKPPSPPMSGR	DNA dependent Protein kinase substrate motif;ERK1,2 kinase substrate motif;G protein-coupled receptor kinase 1 substrate motif;GSK3 kinase substrate motif;GSK-3, ERK1, ERK2, CDK5 substrate motif;PKA kinase substrate motif;PKC kinase substrate motif;WW domain binding motif		cell part;cytoplasm			0.78505	0.82397	0.72845	0.79928	0.87934	0.82023	0.88515	0.91311		+
394	B7Z836	Abl interactor 2	ABI2	S165	MAPSQQSPVRTAS	Cdc2 kinase substrate motif;CDK kinase substrate motif;CDK1,2,4,6 kinase substrate motif;ERK1,2 kinase substrate motif;G protein-coupled receptor kinase 1 substrate motif;GSK-3, ERK1, ERK2, CDK5 substrate motif;WW domain binding motif	cellular component organization;cellular process;cytoskeleton organization;organelle organization	cell part;cytoplasm	Regulation of actin cytoskeleton		0.9483	0.94939	0.87668	0.84	0.71182	0.76023	0.8239	0.8214				+
3017	P00519	Tyrosine-protein kinase ABL1	ABL1	S569	DHEPAVSPLLPRK	ERK1,2 kinase substrate motif;G protein-coupled receptor kinase 1 substrate motif;GSK-3, ERK1, ERK2, CDK5 substrate motif;WW domain binding motif	anatomical structure development;anatomical structure morphogenesis;autophagy;biological adhesion;biological regulation;catabolic process;cell activation;cell adhesion;cell differentiation;cell growth;cell morphogenesis;cell motility;cell proliferation;cellular component assembly;cellular component morphogenesis;cellular component movement;cellular component organization;cellular homeostasis;cell…	cell leading edge;cell part;cytoplasm;cytoskeleton;cytosol;intracellular membrane-bounded organelle;intracellular non-membrane-bounded organelle;intracellular organelle;membrane;mitochondrion;nucleolus;nucleoplasm;nucleus;organelle	Axon guidance;Cell cycle;Chronic myeloid leukemia;ErbB signaling pathway;Neurotrophin signaling pathway;Pathogenic Escherichia coli infection;Pathways in cancer;Shigellosis;Viral myocarditis		0.92456	0.93229	0.8229	0.9158	0.96824	1.0446	1.1064	1.0044		+
3551	P42684-4	Abelson tyrosine-protein kinase 2	ABL2	S595	RKQRDKSPSSLLE	14-3-3 domain binding motif;Calmodulin-dependent protein kinase II substrate motif;Casein kinase II substrate motif;ERK1,2 kinase substrate motif;Growth associated histone HI kinase substrate motif;GSK-3, ERK1, ERK2, CDK5 substrate motif;MAPKAPK1 kinase substrate motif;PKA kinase substrate motif;PKC kinase substrate motif;WW domain binding motif	anatomical structure morphogenesis;behavior;biological regulation;cell activation;cell communication;cell differentiation;cell maturation;cell motility;cellular component assembly;cellular component morphogenesis;cellular component movement;cellular component organization;cellular homeostasis;cellular ion homeostasis;cellular localization;cellular membrane organization;cellular metabolic process;…	cell part;cell projection;cytoskeleton;cytosol;intracellular non-membrane-bounded organelle;intracellular organelle;neuron projection;organelle	ErbB signaling pathway;Viral myocarditis	+	0.88028	1.5847	1.4519	1.228	1.0033	1.137	1.0356	1.1516				+
3553	P42684-4	Abelson tyrosine-protein kinase 2	ABL2	S797	KVPVLISPTLKHT	Casein kinase II substrate motif;ERK1,2 kinase substrate motif;GSK-3, ERK1, ERK2, CDK5 substrate motif;WW domain binding motif	anatomical structure morphogenesis;behavior;biological regulation;cell activation;cell communication;cell differentiation;cell maturation;cell motility;cellular component assembly;cellular component morphogenesis;cellular component movement;cellular component organization;cellular homeostasis;cellular ion homeostasis;cellular localization;cellular membrane organization;cellular metabolic process;…	cell part;cell projection;cytoskeleton;cytosol;intracellular non-membrane-bounded organelle;intracellular organelle;neuron projection;organelle	ErbB signaling pathway;Viral myocarditis	+	1.0993	1.1629	0.97953	1.0979	1.1918	1.2389	1.061	1.1377
9027	P42684-4	Abelson tyrosine-protein kinase 2	ABL2	Y195	TADGKVYVTAESR		anatomical structure morphogenesis;behavior;biological regulation;cell activation;cell communication;cell differentiation;cell maturation;cell motility;cellular component assembly;cellular component morphogenesis;cellular component movement;cellular component organization;cellular homeostasis;cellular ion homeostasis;cellular localization;cellular membrane organization;cellular metabolic process;…	cell part;cell projection;cytoskeleton;cytosol;intracellular non-membrane-bounded organelle;intracellular organelle;neuron projection;organelle	ErbB signaling pathway;Viral myocarditis	+	1.1819		0.79922		0.93673		1.101
3552	P42684-4	Abelson tyrosine-protein kinase 2	ABL2	S597	QRDKSPSSLLEDA	Akt kinase substrate motif;DNA dependent Protein kinase substrate motif;PKA kinase substrate motif;PKC kinase substrate motif	anatomical structure morphogenesis;behavior;biological regulation;cell activation;cell communication;cell differentiation;cell maturation;cell motility;cellular component assembly;cellular component morphogenesis;cellular component movement;cellular component organization;cellular homeostasis;cellular ion homeostasis;cellular localization;cellular membrane organization;cellular metabolic process;…	cell part;cell projection;cytoskeleton;cytosol;intracellular non-membrane-bounded organelle;intracellular organelle;neuron projection;organelle	ErbB signaling pathway;Viral myocarditis	+	0.89706	0.86435			0.96696	1.0658
281	J3QSX6	Actin-binding LIM protein 1	ABLIM1	S278	PSSKTASLPGYGR	MAPKAPK2 kinase substrate motif;Phosphorylase kinase substrate motif;PKA kinase substrate motif;PKC kinase substrate motif	cellular component organization;cellular process;cytoskeleton organization;organelle organization				0.7753	0.78169	1.0106	1.2874	3.3802	4.5942	5.9882	8.0784		+
282	J3QSX6	Actin-binding LIM protein 1	ABLIM1	S89	ESPRTLSPTPSAE	14-3-3 domain binding motif;Calmodulin-dependent protein kinase II substrate motif;Casein kinase II substrate motif;ERK1,2 kinase substrate motif;G protein-coupled receptor kinase 1 substrate motif;GSK3 kinase substrate motif;GSK-3, ERK1, ERK2, CDK5 substrate motif;PKA kinase substrate motif;PKC kinase substrate motif;WW domain binding motif	cellular component organization;cellular process;cytoskeleton organization;organelle organization				0.8837	0.83487	0.8949	1.1213	0.85671	0.71947	0.68932	0.72713
278	J3QSX6	Actin-binding LIM protein 1	ABLIM1	S329	RMDRGVSMPNMLE	14-3-3 domain binding motif;Calmodulin-dependent protein kinase I substrate motif;Calmodulin-dependent protein kinase II alpha substrate motif;Calmodulin-dependent protein kinase II substrate motif;Calmodulin-dependent protein kinase IV substrate motif;Chk1 kinase substrate motif;PKA kinase substrate motif;PKC kinase substrate motif	cellular component organization;cellular process;cytoskeleton organization;organelle organization				0.57714	0.62727	0.82455	0.69719	0.69323	0.72738	0.65782	0.63476
279	J3QSX6	Actin-binding LIM protein 1	ABLIM1	S163	LAAQSKSSEDIIK	Casein kinase II substrate motif;Pyruvate dehydrogenase kinase substrate motif	cellular component organization;cellular process;cytoskeleton organization;organelle organization				0.73397	0.93665	0.74754	0.59708	0.86886	1.1391	0.54018	0.56438
280	J3QSX6	Actin-binding LIM protein 1	ABLIM1	S110	MIHRSTSQGSINS	14-3-3 domain binding motif;AMP-activated protein kinase substrate motif;ATM kinase substrate motif;Calmodulin-dependent protein kinase I substrate motif;Calmodulin-dependent protein kinase II substrate motif;Calmodulin-dependent protein kinase IV substrate motif;Casein kinase II substrate motif;Chk1 kinase substrate motif;DNA dependent Protein kinase substrate motif;PKA kinase substrate motif;PK…	cellular component organization;cellular process;cytoskeleton organization;organelle organization				0.83411				0.87959
4216	Q13085	Acetyl-CoA carboxylase 1;Biotin carboxylase	ACACA	S5	__MDEPSPLAQPL	Casein kinase I substrate motif;DNA dependent Protein kinase substrate motif;ERK1,2 kinase substrate motif;GSK-3, ERK1, ERK2, CDK5 substrate motif;WW domain binding motif	amine transport;amino acid transport;biological regulation;biosynthetic process;cellular amide metabolic process;cellular component assembly;cellular component organization;cellular ketone metabolic process;cellular lipid metabolic process;cellular metabolic process;cellular nitrogen compound metabolic process;cellular process;cofactor metabolic process;energy reserve metabolic process;establishm…	cell part;cytoplasm;cytoskeleton;cytosol;extracellular organelle;intracellular membrane-bounded organelle;intracellular non-membrane-bounded organelle;intracellular organelle;mitochondrion;nucleolus;organelle;vesicle	Fatty acid biosynthesis;Insulin signaling pathway;Propanoate metabolism;Pyruvate metabolism		2.1923	2.2893	1.8884	1.7497	1.6567	1.4802	1.6764	1.5514				+
4217	Q13085	Acetyl-CoA carboxylase 1;Biotin carboxylase	ACACA	S80	HIRSSMSGLHLVK	AMP-activated protein kinase substrate motif	amine transport;amino acid transport;biological regulation;biosynthetic process;cellular amide metabolic process;cellular component assembly;cellular component organization;cellular ketone metabolic process;cellular lipid metabolic process;cellular metabolic process;cellular nitrogen compound metabolic process;cellular process;cofactor metabolic process;energy reserve metabolic process;establishm…	cell part;cytoplasm;cytoskeleton;cytosol;extracellular organelle;intracellular membrane-bounded organelle;intracellular non-membrane-bounded organelle;intracellular organelle;mitochondrion;nucleolus;organelle;vesicle	Fatty acid biosynthesis;Insulin signaling pathway;Propanoate metabolism;Pyruvate metabolism				1.3886				1.2066
4213	Q13085	Acetyl-CoA carboxylase 1;Biotin carboxylase	ACACA	S29	SVSEDNSEDEISN	BARD1 BRCT domain binding motif;Casein kinase I substrate motif;Casein kinase II substrate motif;G protein-coupled receptor kinase 1 substrate motif;MAPKAPK2 kinase substrate motif	amine transport;amino acid transport;biological regulation;biosynthetic process;cellular amide metabolic process;cellular component assembly;cellular component organization;cellular ketone metabolic process;cellular lipid metabolic process;cellular metabolic process;cellular nitrogen compound metabolic process;cellular process;cofactor metabolic process;energy reserve metabolic process;establishm…	cell part;cytoplasm;cytoskeleton;cytosol;extracellular organelle;intracellular membrane-bounded organelle;intracellular non-membrane-bounded organelle;intracellular organelle;mitochondrion;nucleolus;organelle;vesicle	Fatty acid biosynthesis;Insulin signaling pathway;Propanoate metabolism;Pyruvate metabolism		1.0309	1.0688	1.1646	1.172	0.93255	1.0455	1.0394	1.0153
195	A0A087X1H5	Arf-GAP with coiled-coil, ANK repeat and PH domain-containing protein 2	ACAP2	S520	KYSISLSPPEQQK	Casein kinase II substrate motif;ERK1,2 kinase substrate motif;GSK-3, ERK1, ERK2, CDK5 substrate motif;MAPKAPK2 kinase substrate motif;WW domain binding motif					0.90912	0.93399	0.86851	0.85647	1.0141	1.0233	0.78222	0.77576
6267	Q96P50-1	Arf-GAP with coiled-coil, ANK repeat and PH domain-containing protein 3	ACAP3	S362	RGVKGESVLQRVQ	b-Adrenergic Receptor kinase substrate motif;Phosphorylase kinase substrate motif;PKA kinase substrate motif;PKC kinase substrate motif			Endocytosis		1.0256	0.65466	0.37433	1.0973	0.89433	0.50207	0.35309	1.3034			+
6756	Q9H3P7	Golgi resident protein GCP60	ACBD3	S43	PPLPPPSPPGSGR	DNA dependent Protein kinase substrate motif;ERK1,2 kinase substrate motif;G protein-coupled receptor kinase 1 substrate motif;GSK3 kinase substrate motif;GSK-3, ERK1, ERK2, CDK5 substrate motif;WW domain binding motif	biosynthetic process;establishment of localization;lipid metabolic process;metabolic process;primary metabolic process;transport	cell part;Golgi apparatus;intracellular membrane-bounded organelle;intracellular organelle;membrane;mitochondrion;organelle			1.7397	1.4413	1.3202	1.5416	1.1113	1.3093	0.8814	0.94907
1449	S4R3H4	Apoptotic chromatin condensation inducer in the nucleus	ACIN1	S652	VQARRLSQPESAE	14-3-3 domain binding motif;ATM kinase substrate motif;Calmodulin-dependent protein kinase II substrate motif;Casein kinase II substrate motif;DNA dependent Protein kinase substrate motif;G protein-coupled receptor kinase 1 substrate motif;GSK3 kinase substrate motif;PAK2 kinase substrate motif;PKA kinase substrate motif;PKC epsilon kinase substrate motif;PKC kinase substrate motif		cell part;cytoplasm;membrane;nucleoplasm;plasma membrane			1.9549	1.7743	1.9456	2.0037	1.1379	1.3032	1.6528	1.966
1441	S4R3H4	Apoptotic chromatin condensation inducer in the nucleus	ACIN1	S182	ARAAKLSEGSQPA	Casein kinase II substrate motif;G protein-coupled receptor kinase 1 substrate motif;PKA kinase substrate motif;PKC kinase substrate motif		cell part;cytoplasm;membrane;nucleoplasm;plasma membrane						1.4436				1.4612	+
1442	S4R3H4	Apoptotic chromatin condensation inducer in the nucleus	ACIN1	S185	AKLSEGSQPAEEE	ATM kinase substrate motif;DNA dependent Protein kinase substrate motif		cell part;cytoplasm;membrane;nucleoplasm;plasma membrane						1.4436				1.4612	+
1456	S4R3H4	Apoptotic chromatin condensation inducer in the nucleus	ACIN1	S307	KEMKTTSPLEEEE	Casein kinase II substrate motif;ERK1,2 kinase substrate motif;GSK-3, ERK1, ERK2, CDK5 substrate motif;PKA kinase substrate motif;PKC kinase substrate motif;WW domain binding motif		cell part;cytoplasm;membrane;nucleoplasm;plasma membrane			1.3197	1.4257	1.1157	1.6213	0.81282	1.1321	1.2007	1.7271
1453	S4R3H4	Apoptotic chromatin condensation inducer in the nucleus	ACIN1	S597	SSNSRKSLSPGVS	Casein kinase II substrate motif;PKA kinase substrate motif;PKC kinase substrate motif		cell part;cytoplasm;membrane;nucleoplasm;plasma membrane			1.1124	1.2275	1.2958	1.3939	0.67906	0.79578	1.2924	1.2776
1455	S4R3H4	Apoptotic chromatin condensation inducer in the nucleus	ACIN1	S946	RTAQVPSPPRGKI	Cdc2 kinase substrate motif;CDK kinase substrate motif;CDK1,2,4,6 kinase substrate motif;DNA dependent Protein kinase substrate motif;ERK1,2 kinase substrate motif;GSK-3, ERK1, ERK2, CDK5 substrate motif;WW domain binding motif		cell part;cytoplasm;membrane;nucleoplasm;plasma membrane					1.0792	1.0451			1.2497	1.2311
1446	S4R3H4	Apoptotic chromatin condensation inducer in the nucleus	ACIN1	S424	GLSPLSSPSDTKA	Casein kinase II substrate motif;ERK1,2 kinase substrate motif;G protein-coupled receptor kinase 1 substrate motif;GSK-3, ERK1, ERK2, CDK5 substrate motif;MAPKAPK2 kinase substrate motif;MDC1 BRCT domain binding motif;Plk1 PBD domain binding motif;Pyruvate dehydrogenase kinase substrate motif;WW domain binding motif		cell part;cytoplasm;membrane;nucleoplasm;plasma membrane			0.99285	1.0889	0.86306	1.1991	0.78655	0.92837	1.1459	1.22
1444	S4R3H4	Apoptotic chromatin condensation inducer in the nucleus	ACIN1	S352	LPEQTASEEETPP	BARD1 BRCT domain binding motif;Casein kinase II substrate motif;G protein-coupled receptor kinase 1 substrate motif		cell part;cytoplasm;membrane;nucleoplasm;plasma membrane			1.0438	1.0842	1.082	1.1089	0.81541	0.79882	1.151	1.1188
7970	S4R3H4	Apoptotic chromatin condensation inducer in the nucleus	ACIN1	T356	TASEEETPPPLLT	b-Adrenergic Receptor kinase substrate motif;Casein kinase I substrate motif;GSK-3, ERK1, ERK2, CDK5 substrate motif;MAPKAPK2 kinase substrate motif;WW domain binding motif		cell part;cytoplasm;membrane;nucleoplasm;plasma membrane				0.82142	0.75678			0.78053	1.1019			+
1451	S4R3H4	Apoptotic chromatin condensation inducer in the nucleus	ACIN1	S328	LKEKSKSPSPPRL	Akt kinase substrate motif;Casein kinase II substrate motif;ERK1,2 kinase substrate motif;G protein-coupled receptor kinase 1 substrate motif;Growth associated histone HI kinase substrate motif;GSK-3, ERK1, ERK2, CDK5 substrate motif;PKA kinase substrate motif;PKC kinase substrate motif;WW domain binding motif		cell part;cytoplasm;membrane;nucleoplasm;plasma membrane			1.1799	1.01	1.1714	1.1345	0.8995	0.79536	1.0974	1.0716
1445	S4R3H4	Apoptotic chromatin condensation inducer in the nucleus	ACIN1	S420	QLVGGLSPLSSPS	Casein kinase II substrate motif;ERK1,2 kinase substrate motif;G protein-coupled receptor kinase 1 substrate motif;GSK3 kinase substrate motif;GSK-3, ERK1, ERK2, CDK5 substrate motif;WW domain binding motif		cell part;cytoplasm;membrane;nucleoplasm;plasma membrane			1.0766	1.0642	1.2322	1.1226	0.78849	0.75519	1.0805	1.0745
1454	S4R3H4	Apoptotic chromatin condensation inducer in the nucleus	ACIN1	S599	NSRKSLSPGVSRD	ERK1,2 kinase substrate motif;G protein-coupled receptor kinase 1 substrate motif;GSK3 kinase substrate motif;GSK-3, ERK1, ERK2, CDK5 substrate motif;PKA kinase substrate motif;PKC kinase substrate motif;WW domain binding motif		cell part;cytoplasm;membrane;nucleoplasm;plasma membrane			4.1638	3.9819	3.9024	4.3993	0.70993	0.74979	1.0228	1.078				+
1452	S4R3H4	Apoptotic chromatin condensation inducer in the nucleus	ACIN1	S330	EKSKSPSPPRLTE	Akt kinase substrate motif;Cdc2 kinase substrate motif;CDK kinase substrate motif;CDK1,2,4,6 kinase substrate motif;DNA dependent Protein kinase substrate motif;ERK1,2 kinase substrate motif;GSK-3, ERK1, ERK2, CDK5 substrate motif;MAPKAPK2 kinase substrate motif;PKA kinase substrate motif;PKC kinase substrate motif;WW domain binding motif		cell part;cytoplasm;membrane;nucleoplasm;plasma membrane			1.1799	1.01	1.1234	1.1345	0.8995	0.79536	1.0479	1.0716
1450	S4R3H4	Apoptotic chromatin condensation inducer in the nucleus	ACIN1	S326	QGLKEKSKSPSPP	Casein kinase II substrate motif;G protein-coupled receptor kinase 1 substrate motif;GSK3 kinase substrate motif;PKA kinase substrate motif;PKC kinase substrate motif		cell part;cytoplasm;membrane;nucleoplasm;plasma membrane					1.0774				1.0007		+
1448	S4R3H4	Apoptotic chromatin condensation inducer in the nucleus	ACIN1	S840	ADDSRISEDETER	BARD1 BRCT domain binding motif;Casein kinase II substrate motif;G protein-coupled receptor kinase 1 substrate motif;PKA kinase substrate motif;PKC kinase substrate motif		cell part;cytoplasm;membrane;nucleoplasm;plasma membrane			1.1311		1.0945	1.6359	0.89916		1.1359	0.7666
1443	S4R3H4	Apoptotic chromatin condensation inducer in the nucleus	ACIN1	S432	SDTKAESPAEKVP	b-Adrenergic Receptor kinase substrate motif;Casein kinase II substrate motif;ERK1,2 kinase substrate motif;GSK-3, ERK1, ERK2, CDK5 substrate motif;PKA kinase substrate motif;PKC kinase substrate motif;WW domain binding motif		cell part;cytoplasm;membrane;nucleoplasm;plasma membrane				0.92515		1.1753		0.78717		0.75713
1447	S4R3H4	Apoptotic chromatin condensation inducer in the nucleus	ACIN1	S837	DLHADDSRISEDE	b-Adrenergic Receptor kinase substrate motif;Casein kinase II substrate motif		cell part;cytoplasm;membrane;nucleoplasm;plasma membrane				1.0395	1.3307	0.98043		0.4479	0.85951	0.73697
7252	Q9UKV3-5	Apoptotic chromatin condensation inducer in the nucleus	ACIN1	S882	DLHADDSRISEDE	b-Adrenergic Receptor kinase substrate motif;Casein kinase II substrate motif	biological regulation;cell death;cell differentiation;cellular component disassembly;cellular component organization;cellular metabolic process;cellular nitrogen compound metabolic process;cellular process;chromosome organization;death;developmental process;DNA metabolic process;DNA packaging;macromolecule metabolic process;metabolic process;mRNA metabolic process;mRNA processing;nitrogen compoun…	cell part;cytoplasm;cytosol;intracellular membrane-bounded organelle;intracellular non-membrane-bounded organelle;intracellular organelle;membrane;nucleolus;nucleoplasm;nucleus;organelle;plasma membrane	mRNA surveillance pathway;RNA transport;Spliceosome		1.1009		0.84369		0.40129		0.72773					+
3791	P53396	ATP-citrate synthase	ACLY	S455	APSRTASFSESRA	14-3-3 domain binding motif;Calmodulin-dependent protein kinase II substrate motif;Casein kinase II substrate motif;G protein-coupled receptor kinase 1 substrate motif;GSK3 kinase substrate motif;MAPKAPK2 kinase substrate motif;PKA kinase substrate motif;PKC kinase substrate motif	biological regulation;biosynthetic process;carbohydrate metabolic process;cellular ketone metabolic process;cellular lipid metabolic process;cellular metabolic process;cellular nitrogen compound metabolic process;cellular process;cofactor metabolic process;energy reserve metabolic process;generation of precursor metabolites and energy;glycerol ether metabolic process;heterocycle metabolic process…	cell part;cytoplasm;cytosol;extracellular organelle;intracellular membrane-bounded organelle;intracellular organelle;macromolecular complex;membrane;mitochondrion;nucleoplasm;organelle;plasma membrane;protein complex;vesicle	Carbon fixation pathways in prokaryotes;Citrate cycle (TCA cycle)		0.8587	0.86312	0.93919	0.93917	1.1056	1.1004	0.95156	0.94711
3789	P53396	ATP-citrate synthase	ACLY	S481	PQDSVPSPRSLQG	Casein kinase II substrate motif;DNA dependent Protein kinase substrate motif;ERK1,2 kinase substrate motif;Growth associated histone HI kinase substrate motif;GSK-3, ERK1, ERK2, CDK5 substrate motif;PKA kinase substrate motif;PKC kinase substrate motif;WW domain binding motif	biological regulation;biosynthetic process;carbohydrate metabolic process;cellular ketone metabolic process;cellular lipid metabolic process;cellular metabolic process;cellular nitrogen compound metabolic process;cellular process;cofactor metabolic process;energy reserve metabolic process;generation of precursor metabolites and energy;glycerol ether metabolic process;heterocycle metabolic process…	cell part;cytoplasm;cytosol;extracellular organelle;intracellular membrane-bounded organelle;intracellular organelle;macromolecular complex;membrane;mitochondrion;nucleoplasm;organelle;plasma membrane;protein complex;vesicle	Carbon fixation pathways in prokaryotes;Citrate cycle (TCA cycle)		0.64991	0.70054	0.68618	0.70457	0.95965	0.97402	0.77204	0.77719
7787	A0A087X0W7	Acyl-coenzyme A thioesterase 1;Acyl-coenzyme A thioesterase 2, mitochondrial	ACOT2;ACOT1	T56	ARYRADTLGELDL	Akt kinase substrate motif;b-Adrenergic Receptor kinase substrate motif;Calmodulin-dependent protein kinase II substrate motif;Casein kinase II substrate motif;p70 Ribosomal S6 kinase substrate motif;PKC kinase substrate motif	cellular metabolic process;cellular process;cofactor metabolic process;metabolic process						1.2549	1.2048			0.83086	0.65068
6918	Q9NR19	Acetyl-coenzyme A synthetase, cytoplasmic	ACSS2	S267	GDSTSQSPPIKRS	ERK1,2 kinase substrate motif;GSK-3, ERK1, ERK2, CDK5 substrate motif;MAPKAPK2 kinase substrate motif;WW domain binding motif	alcohol metabolic process;biosynthetic process;cellular ketone metabolic process;cellular metabolic process;cellular process;cofactor metabolic process;lipid metabolic process;metabolic process;organic acid metabolic process;primary metabolic process;small molecule metabolic process;xenobiotic metabolic process	cell part;cytoplasm;cytosol;intracellular membrane-bounded organelle;intracellular organelle;nucleoplasm;organelle	Carbon fixation pathways in prokaryotes;Glycolysis / Gluconeogenesis;Methane metabolism;Propanoate metabolism;Pyruvate metabolism		1.0996	1.0717	1.0029	1.0471	1.1097	1.1349	1.0411	1.0801
6920	Q9NR19	Acetyl-coenzyme A synthetase, cytoplasmic	ACSS2	S30	GRARSWSPPPEVS	14-3-3 domain binding motif;Akt kinase substrate motif;Calmodulin-dependent protein kinase II substrate motif;ERK1,2 kinase substrate motif;GSK-3, ERK1, ERK2, CDK5 substrate motif;MAPKAPK1 kinase substrate motif;PKA kinase substrate motif;PKC kinase substrate motif;WW domain binding motif	alcohol metabolic process;biosynthetic process;cellular ketone metabolic process;cellular metabolic process;cellular process;cofactor metabolic process;lipid metabolic process;metabolic process;organic acid metabolic process;primary metabolic process;small molecule metabolic process;xenobiotic metabolic process	cell part;cytoplasm;cytosol;intracellular membrane-bounded organelle;intracellular organelle;nucleoplasm;organelle	Carbon fixation pathways in prokaryotes;Glycolysis / Gluconeogenesis;Methane metabolism;Propanoate metabolism;Pyruvate metabolism		1.109	1.1012	1.0603	1.0946	1.0035	1.0897	1.0694	1.0331				+
9037	P68133	Actin, alpha skeletal muscle;Actin, alpha cardiac muscle 1;Actin, gamma-enteric smooth muscle;Actin, aortic smooth muscle	ACTA1;ACTC1;ACTG2;ACTA2	Y71	GILTLKYPIEHGI		anatomical structure development;cell development;cell growth;cellular component movement;cellular component organization;cellular process;cytoskeleton organization;developmental process;growth;multicellular organismal process;muscle adaptation;muscle contraction;organelle organization;response to abiotic stimulus;response to chemical stimulus;response to endogenous stimulus;response to external …	cell part;cytoskeleton;cytosol;extracellular organelle;extracellular space;intracellular non-membrane-bounded organelle;intracellular organelle;macromolecular complex;membrane;organelle;plasma membrane;protein complex;vesicle				0.59843		0.86277		1.0059		0.60638
9034	P60709	Actin, cytoplasmic 1;Actin, cytoplasmic 1, N-terminally processed;Actin, cytoplasmic 2;Actin, cytoplasmic 2, N-terminally processed	ACTB;ACTG1	Y198	ILTERGYSFTTTA	ALK kinase substrate motif;Src kinase substrate motif	anatomical structure development;biological adhesion;biological regulation;cell adhesion;cell junction organization;cellular component assembly;cellular component movement;cellular component organization;cellular metabolic process;cellular process;chromatin modification;chromatin organization;chromosome organization;coagulation;developmental process;homeostatic process;immune system process;locom…	cell part;cell projection;cytoplasm;cytoskeleton;cytosol;extracellular organelle;extracellular space;histone methyltransferase complex;intracellular non-membrane-bounded organelle;intracellular organelle;macromolecular complex;membrane;neuron projection;nucleoplasm;organelle;plasma membrane;protein complex;ribonucleoprotein complex;vesicle	Adherens junction;Arrhythmogenic right ventricular cardiomyopathy (ARVC);Bacterial invasion of epithelial cells;Dilated cardiomyopathy;Focal adhesion;Hypertrophic cardiomyopathy (HCM);Leukocyte transendothelial migration;Pathogenic Escherichia coli infection;Phagosome;Phototransduction - fly;Regulation of actin cytoskeleton;Shigellosis;Tight junction;Vibrio cholerae infection;Viral myocarditis		0.70547	0.72048	1.0358	0.87524	1.3481	1.2969	0.89717	0.81972
3842	P60709	Actin, cytoplasmic 1;Actin, cytoplasmic 1, N-terminally processed;Actin, cytoplasmic 2;Actin, cytoplasmic 2, N-terminally processed;Actin, alpha skeletal muscle;Actin, alpha cardiac muscle 1;Actin, gamma-enteric smooth muscle;Actin, aortic smooth muscle	ACTB;ACTG1;ACTA1;ACTC1;ACTG2;ACTA2	S323	ITALAPSTMKIKI	DNA dependent Protein kinase substrate motif	anatomical structure development;biological adhesion;biological regulation;cell adhesion;cell junction organization;cellular component assembly;cellular component movement;cellular component organization;cellular metabolic process;cellular process;chromatin modification;chromatin organization;chromosome organization;coagulation;developmental process;homeostatic process;immune system process;locom…	cell part;cell projection;cytoplasm;cytoskeleton;cytosol;extracellular organelle;extracellular space;histone methyltransferase complex;intracellular non-membrane-bounded organelle;intracellular organelle;macromolecular complex;membrane;neuron projection;nucleoplasm;organelle;plasma membrane;protein complex;ribonucleoprotein complex;vesicle	Adherens junction;Arrhythmogenic right ventricular cardiomyopathy (ARVC);Bacterial invasion of epithelial cells;Dilated cardiomyopathy;Focal adhesion;Hypertrophic cardiomyopathy (HCM);Leukocyte transendothelial migration;Pathogenic Escherichia coli infection;Phagosome;Phototransduction - fly;Regulation of actin cytoskeleton;Shigellosis;Tight junction;Vibrio cholerae infection;Viral myocarditis		0.62972	0.61501	0.70361	0.70938	1.3032	1.2524	0.7462	0.71889
9033	P60709	Actin, cytoplasmic 1;Actin, cytoplasmic 1, N-terminally processed;Actin, cytoplasmic 2;Actin, cytoplasmic 2, N-terminally processed;Actin, alpha skeletal muscle;Actin, alpha cardiac muscle 1;Actin, gamma-enteric smooth muscle;Actin, aortic smooth muscle	ACTB;ACTG1;ACTA1;ACTC1;ACTG2;ACTA2	Y53	MGQKDSYVGDEAQ	SHP1 phosphatase substrate motif	anatomical structure development;biological adhesion;biological regulation;cell adhesion;cell junction organization;cellular component assembly;cellular component movement;cellular component organization;cellular metabolic process;cellular process;chromatin modification;chromatin organization;chromosome organization;coagulation;developmental process;homeostatic process;immune system process;locom…	cell part;cell projection;cytoplasm;cytoskeleton;cytosol;extracellular organelle;extracellular space;histone methyltransferase complex;intracellular non-membrane-bounded organelle;intracellular organelle;macromolecular complex;membrane;neuron projection;nucleoplasm;organelle;plasma membrane;protein complex;ribonucleoprotein complex;vesicle	Adherens junction;Arrhythmogenic right ventricular cardiomyopathy (ARVC);Bacterial invasion of epithelial cells;Dilated cardiomyopathy;Focal adhesion;Hypertrophic cardiomyopathy (HCM);Leukocyte transendothelial migration;Pathogenic Escherichia coli infection;Phagosome;Phototransduction - fly;Regulation of actin cytoskeleton;Shigellosis;Tight junction;Vibrio cholerae infection;Viral myocarditis			0.38501		0.6973		0.94451		0.67535
9035	P60709	Actin, cytoplasmic 1;Actin, cytoplasmic 1, N-terminally processed;POTE ankyrin domain family member E;POTE ankyrin domain family member F;POTE ankyrin domain family member I;POTE ankyrin domain family member J;Putative beta-actin-like protein 3;Putative beta-actin-like protein 3, N-terminally processed;Actin, cytoplasmic 2;Actin, cytoplasmic 2, N-terminally processed;Actin, alpha skeletal muscle;…	ACTB;POTEE;POTEF;POTEI;POTEJ;POTEKP;ACTG1;ACTA1;ACTC1	Y91	IWHHTFYNELRVA	JAK2 kinase substrate motif	anatomical structure development;biological adhesion;biological regulation;cell adhesion;cell junction organization;cellular component assembly;cellular component movement;cellular component organization;cellular metabolic process;cellular process;chromatin modification;chromatin organization;chromosome organization;coagulation;developmental process;homeostatic process;immune system process;locom…	cell part;cell projection;cytoplasm;cytoskeleton;cytosol;extracellular organelle;extracellular space;histone methyltransferase complex;intracellular non-membrane-bounded organelle;intracellular organelle;macromolecular complex;membrane;neuron projection;nucleoplasm;organelle;plasma membrane;protein complex;ribonucleoprotein complex;vesicle	Adherens junction;Arrhythmogenic right ventricular cardiomyopathy (ARVC);Bacterial invasion of epithelial cells;Dilated cardiomyopathy;Focal adhesion;Hypertrophic cardiomyopathy (HCM);Leukocyte transendothelial migration;Pathogenic Escherichia coli infection;Phagosome;Phototransduction - fly;Regulation of actin cytoskeleton;Shigellosis;Tight junction;Vibrio cholerae infection;Viral myocarditis		0.6217	0.66185	1.0382	0.89537	1.0156	1.026	0.75322	0.85344
3843	P60709	Actin, cytoplasmic 1;Actin, cytoplasmic 1, N-terminally processed;POTE ankyrin domain family member E;POTE ankyrin domain family member F;Putative beta-actin-like protein 3;Putative beta-actin-like protein 3, N-terminally processed;Actin, cytoplasmic 2;Actin, cytoplasmic 2, N-terminally processed;Actin, alpha skeletal muscle;Actin, alpha cardiac muscle 1;Actin, gamma-enteric smooth muscle;Actin, …	ACTB;POTEE;POTEF;POTEKP;ACTG1;ACTA1;ACTC1;ACTG2;ACTA2;ACTBL2	S239	SSSLEKSYELPDG	Casein kinase II substrate motif;G protein-coupled receptor kinase 1 substrate motif;MAPKAPK2 kinase substrate motif	anatomical structure development;biological adhesion;biological regulation;cell adhesion;cell junction organization;cellular component assembly;cellular component movement;cellular component organization;cellular metabolic process;cellular process;chromatin modification;chromatin organization;chromosome organization;coagulation;developmental process;homeostatic process;immune system process;locom…	cell part;cell projection;cytoplasm;cytoskeleton;cytosol;extracellular organelle;extracellular space;histone methyltransferase complex;intracellular non-membrane-bounded organelle;intracellular organelle;macromolecular complex;membrane;neuron projection;nucleoplasm;organelle;plasma membrane;protein complex;ribonucleoprotein complex;vesicle	Adherens junction;Arrhythmogenic right ventricular cardiomyopathy (ARVC);Bacterial invasion of epithelial cells;Dilated cardiomyopathy;Focal adhesion;Hypertrophic cardiomyopathy (HCM);Leukocyte transendothelial migration;Pathogenic Escherichia coli infection;Phagosome;Phototransduction - fly;Regulation of actin cytoskeleton;Shigellosis;Tight junction;Vibrio cholerae infection;Viral myocarditis		0.86706	0.89293	1.1588	0.88227	1.298	1.2066	0.72658	0.69146
3016	O96019-2	Actin-like protein 6A	ACTL6A	S191	EAVREGSPANWKR	14-3-3 domain binding motif;Calmodulin-dependent protein kinase II substrate motif;ERK1,2 kinase substrate motif;GSK-3, ERK1, ERK2, CDK5 substrate motif;PKA kinase substrate motif;PKC epsilon kinase substrate motif;PKC kinase substrate motif;WW domain binding motif	anatomical structure development;biological regulation;biosynthetic process;cellular component organization;cellular metabolic process;cellular nitrogen compound metabolic process;cellular process;chromatin modification;chromatin organization;chromosome organization;developmental process;DNA metabolic process;DNA recombination;DNA repair;histone modification;macromolecule metabolic process;macrom…	cell part;chromatin remodeling complex;DNA helicase complex;intracellular membrane-bounded organelle;intracellular organelle;macromolecular complex;membrane;nucleoplasm;nucleus;organelle;plasma membrane;protein complex			0.59765	0.40618	0.80709	0.86336	0.88098	0.67931	0.59372	0.60983
2656	O43707	Alpha-actinin-4;Alpha-actinin-3;Alpha-actinin-1;Alpha-actinin-2	ACTN4;ACTN3;ACTN1;ACTN2	S159	FAIQDISVEETSA	Casein kinase II substrate motif;G protein-coupled receptor kinase 1 substrate motif;Plk1 kinase substrate motif	biological regulation;cell activation;cell junction organization;cellular component assembly;cellular component organization;cellular process;coagulation;cytoskeleton organization;establishment of localization;exocytosis;multicellular organismal process;organelle organization;protein transport;regulation of body fluid levels;regulation of transport;response to chemical stimulus;response to stimul…	cell part;cell projection;cytoplasm;cytoskeleton;extracellular organelle;extracellular region;extracellular space;intracellular membrane-bounded organelle;intracellular non-membrane-bounded organelle;intracellular organelle;macromolecular complex;neuron projection;nucleus;organelle;protein complex;pseudopodium;ribonucleoprotein complex;vesicle	Adherens junction;Amoebiasis;Arrhythmogenic right ventricular cardiomyopathy (ARVC);Focal adhesion;Leukocyte transendothelial migration;Regulation of actin cytoskeleton;Systemic lupus erythematosus;Tight junction		1.2824				1.0511
3898	P78536	Disintegrin and metalloproteinase domain-containing protein 17	ADAM17	S791	SSTAAKSFEDLTD	Casein kinase II substrate motif;Pyruvate dehydrogenase kinase substrate motif	anatomical structure development;biological adhesion;biological regulation;cell activation;cell adhesion;cell differentiation;cell motility;cellular component disassembly;cellular component movement;cellular component organization;cellular metabolic process;cellular process;developmental process;extracellular matrix organization;extracellular structure organization;immune system process;locomotio…	cell part;cell surface;cytoplasm;cytoskeleton;intracellular non-membrane-bounded organelle;intracellular organelle;membrane;organelle;plasma membrane	Alzheimer's disease;Epithelial cell signaling in Helicobacter pylori infection;Notch signaling pathway		0.46857	0.47781	0.57872	0.60174	0.69582	0.68425	0.53617	0.53302
4308	Q13443	Disintegrin and metalloproteinase domain-containing protein 9	ADAM9	S758	SVPRHVSPVTPPR	14-3-3 domain binding motif;Calmodulin-dependent protein kinase II substrate motif;Calmodulin-dependent protein kinase IV substrate motif;Casein kinase II substrate motif;Chk1 kinase substrate motif;ERK1,2 kinase substrate motif;G protein-coupled receptor kinase 1 substrate motif;GSK-3, ERK1, ERK2, CDK5 substrate motif;PKA kinase substrate motif;PKC kinase substrate motif;WW domain binding motif	biological adhesion;biological regulation;cell activation;cell adhesion;cell differentiation;cellular component disassembly;cellular component organization;cellular metabolic process;cellular process;developmental process;extracellular matrix organization;extracellular structure organization;immune system process;macromolecule metabolic process;macromolecule modification;metabolic process;multice…	cell part;cell surface;cytoplasm;extracellular organelle;extracellular space;organelle;vesicle			0.88071	0.92315		0.91786	1.2559	1.2696		0.86115
8362	Q13443	Disintegrin and metalloproteinase domain-containing protein 9	ADAM9	T761	RHVSPVTPPREVP	Cdc2 kinase substrate motif;CDK1,2,4,6 kinase substrate motif;ERK1,2 kinase substrate motif;GSK3, Erk1, Erk2 and CDK5 kinase motif;GSK-3, ERK1, ERK2, CDK5 substrate motif;WW domain binding motif	biological adhesion;biological regulation;cell activation;cell adhesion;cell differentiation;cellular component disassembly;cellular component organization;cellular metabolic process;cellular process;developmental process;extracellular matrix organization;extracellular structure organization;immune system process;macromolecule metabolic process;macromolecule modification;metabolic process;multice…	cell part;cell surface;cytoplasm;extracellular organelle;extracellular space;organelle;vesicle			0.87144	0.77044	0.72788	0.77541	1.0275	1.0381	0.72406	0.7292
8291	P55265-5	Double-stranded RNA-specific adenosine deaminase	ADAR	T306	KTAESQTPTPSAT	Casein kinase I substrate motif;G protein-coupled receptor kinase 1 substrate motif;GSK-3, ERK1, ERK2, CDK5 substrate motif;WW domain binding motif	anatomical structure development;biological regulation;cell differentiation;cellular component assembly;cellular component organization;cellular macromolecular complex assembly;cellular metabolic process;cellular nitrogen compound metabolic process;cellular process;developmental process;embryo development;establishment of localization;immune system process;macromolecular complex assembly;macromol…	cell part;cytoplasm;intracellular membrane-bounded organelle;intracellular non-membrane-bounded organelle;intracellular organelle;membrane;nucleolus;nucleoplasm;nucleus;organelle	Cytosolic DNA-sensing pathway;Measles		1.9032	1.8224	1.7437	1.6008	1.7075	1.5761	1.4946	1.6034				+
3814	P55265-5	Double-stranded RNA-specific adenosine deaminase	ADAR	S530	MLLLSRSPEAQPK	Casein kinase II substrate motif;ERK1,2 kinase substrate motif;Growth associated histone HI kinase substrate motif;GSK-3, ERK1, ERK2, CDK5 substrate motif;WW domain binding motif	anatomical structure development;biological regulation;cell differentiation;cellular component assembly;cellular component organization;cellular macromolecular complex assembly;cellular metabolic process;cellular nitrogen compound metabolic process;cellular process;developmental process;embryo development;establishment of localization;immune system process;macromolecular complex assembly;macromol…	cell part;cytoplasm;intracellular membrane-bounded organelle;intracellular non-membrane-bounded organelle;intracellular organelle;membrane;nucleolus;nucleoplasm;nucleus;organelle	Cytosolic DNA-sensing pathway;Measles		0.96844	1.043	1.0078	1.5484	0.90129	0.98254	0.94225	0.92765				+
2630	O43306-2	Adenylate cyclase type 6	ADCY6	S54	RDAEPPSPTPAGP	Casein kinase I substrate motif;Casein kinase II substrate motif;DNA dependent Protein kinase substrate motif;ERK1,2 kinase substrate motif;G protein-coupled receptor kinase 1 substrate motif;GSK-3, ERK1, ERK2, CDK5 substrate motif;WW domain binding motif	biological regulation;biosynthetic process;cell communication;cell-cell signaling;cellular metabolic process;cellular nitrogen compound metabolic process;cellular process;energy reserve metabolic process;establishment of localization;fluid transport;generation of precursor metabolites and energy;heterocycle metabolic process;homeostatic process;immune system process;metabolic process;multicellula…	cell part;cell projection;cilium;membrane;plasma membrane	Bile secretion;Chemokine signaling pathway;Dilated cardiomyopathy;Endocrine and other factor-regulated calcium reabsorption;Gap junction;Gastric acid secretion;GnRH signaling pathway;Melanogenesis;Oocyte meiosis;Pancreatic secretion;Progesterone-mediated oocyte maturation;Purine metabolism;Salivary secretion;Taste transduction;Vascular smooth muscle contraction;Vasopressin-regulated water reabsor…		1.0663	1.0932	1.0129	1.0876	0.99858	1.0559	0.96592	1.0264				+
2629	O43306-2	Adenylate cyclase type 6	ADCY6	S576	QRTRANSMEGLMP	14-3-3 domain binding motif;Akt kinase substrate motif;Calmodulin-dependent protein kinase II substrate motif;Casein kinase II substrate motif;MAPKAPK1 kinase substrate motif;p70 Ribosomal S6 kinase substrate motif;PKA kinase substrate motif;PKC kinase substrate motif	biological regulation;biosynthetic process;cell communication;cell-cell signaling;cellular metabolic process;cellular nitrogen compound metabolic process;cellular process;energy reserve metabolic process;establishment of localization;fluid transport;generation of precursor metabolites and energy;heterocycle metabolic process;homeostatic process;immune system process;metabolic process;multicellula…	cell part;cell projection;cilium;membrane;plasma membrane	Bile secretion;Chemokine signaling pathway;Dilated cardiomyopathy;Endocrine and other factor-regulated calcium reabsorption;Gap junction;Gastric acid secretion;GnRH signaling pathway;Melanogenesis;Oocyte meiosis;Pancreatic secretion;Progesterone-mediated oocyte maturation;Purine metabolism;Salivary secretion;Taste transduction;Vascular smooth muscle contraction;Vasopressin-regulated water reabsor…		0.94215	1.0494	0.96268	0.94857	0.98609	1.0125	1.0358	1.016		+
2221	I3NI20	Adenylate cyclase type 9	ADCY9	S138	RGQGTASSGNVSD		biological regulation;biosynthetic process;cellular metabolic process;cellular nitrogen compound metabolic process;cellular process;metabolic process;nitrogen compound metabolic process;nucleobase-containing compound metabolic process;nucleobase-containing small molecule metabolic process;nucleotide metabolic process;primary metabolic process;response to stimulus;signal transduction;small molecul…				0.7608	0.73795	0.89774	0.6752	0.59582	0.75797	0.57359	0.59329
3484	P35611	Alpha-adducin	ADD1	S358	KSRSPGSPVGEGT	ERK1,2 kinase substrate motif;GSK-3, ERK1, ERK2, CDK5 substrate motif;WW domain binding motif	anatomical structure morphogenesis;biological regulation;cell communication;cell death;cell differentiation;cell morphogenesis;cellular component assembly;cellular component disassembly;cellular component morphogenesis;cellular component organization;cellular homeostasis;cellular metabolic process;cellular process;cytoskeleton organization;death;developmental process;embryo development;establishm…	cell part;cell projection;cytoskeleton;cytosol;F-actin capping protein complex;intracellular membrane-bounded organelle;intracellular non-membrane-bounded organelle;intracellular organelle;macromolecular complex;membrane;neuron projection;nucleoplasm;nucleus;organelle;plasma membrane;protein complex			1.5034	1.5255	1.8362	1.6374	1.1813	1.1326	1.0879	1.1378
3486	P35611	Alpha-adducin	ADD1	S465	EGQNGSSPKSKTK	Casein kinase II substrate motif;ERK1,2 kinase substrate motif;Growth associated histone HI kinase substrate motif;GSK-3, ERK1, ERK2, CDK5 substrate motif;MDC1 BRCT domain binding motif;PKA kinase substrate motif;PKC kinase substrate motif;Plk1 PBD domain binding motif;WW domain binding motif	anatomical structure morphogenesis;biological regulation;cell communication;cell death;cell differentiation;cell morphogenesis;cellular component assembly;cellular component disassembly;cellular component morphogenesis;cellular component organization;cellular homeostasis;cellular metabolic process;cellular process;cytoskeleton organization;death;developmental process;embryo development;establishm…	cell part;cell projection;cytoskeleton;cytosol;F-actin capping protein complex;intracellular membrane-bounded organelle;intracellular non-membrane-bounded organelle;intracellular organelle;macromolecular complex;membrane;neuron projection;nucleoplasm;nucleus;organelle;plasma membrane;protein complex			0.98537	1.0452	0.96665	1.031	0.91235	0.96537	0.8944	0.83751
3483	P35611	Alpha-adducin	ADD1	S586	ERKQKGSEENLDE	Casein kinase II substrate motif;G protein-coupled receptor kinase 1 substrate motif;PKA kinase substrate motif;PKC kinase substrate motif	anatomical structure morphogenesis;biological regulation;cell communication;cell death;cell differentiation;cell morphogenesis;cellular component assembly;cellular component disassembly;cellular component morphogenesis;cellular component organization;cellular homeostasis;cellular metabolic process;cellular process;cytoskeleton organization;death;developmental process;embryo development;establishm…	cell part;cell projection;cytoskeleton;cytosol;F-actin capping protein complex;intracellular membrane-bounded organelle;intracellular non-membrane-bounded organelle;intracellular organelle;macromolecular complex;membrane;neuron projection;nucleoplasm;nucleus;organelle;plasma membrane;protein complex				0.60484		2.0373		0.48873		0.43032
7152	Q9UEY8-2	Gamma-adducin	ADD3	S649	EGSPSKSPSKKKK	Casein kinase II substrate motif;Cdc2 kinase substrate motif;CDK kinase substrate motif;CDK1,2,4,6 kinase substrate motif;ERK1,2 kinase substrate motif;Growth associated histone HI kinase substrate motif;GSK-3, ERK1, ERK2, CDK5 substrate motif;MAPKAPK2 kinase substrate motif;WW domain binding motif	cellular process;establishment of localization;transmembrane transport;transport	cell cortex;cell part;chromosome;cytoplasm;cytoskeleton;cytosol;intracellular non-membrane-bounded organelle;intracellular organelle;membrane;nuclear chromosome;nucleoplasm;organelle;plasma membrane			0.77078	0.81823	1.0349	0.44028	0.89792	0.89476	0.99311	0.26705		+
7150	Q9UEY8-2	Gamma-adducin	ADD3	S645	VLSPEGSPSKSPS	Casein kinase II substrate motif;Cdc2 kinase substrate motif;CDK kinase substrate motif;CDK1,2,4,6 kinase substrate motif;ERK1,2 kinase substrate motif;G protein-coupled receptor kinase 1 substrate motif;GSK3 kinase substrate motif;GSK-3, ERK1, ERK2, CDK5 substrate motif;MAPKAPK2 kinase substrate motif;WW domain binding motif	cellular process;establishment of localization;transmembrane transport;transport	cell cortex;cell part;chromosome;cytoplasm;cytoskeleton;cytosol;intracellular non-membrane-bounded organelle;intracellular organelle;membrane;nuclear chromosome;nucleoplasm;organelle;plasma membrane			0.81245	0.84703	0.84606	0.83213	0.83003	0.81523	0.83994	0.86421	+
7149	Q9UEY8-2	Gamma-adducin	ADD3	S641	KIEEVLSPEGSPS	Casein kinase I substrate motif;Casein kinase II substrate motif;ERK1,2 kinase substrate motif;G protein-coupled receptor kinase 1 substrate motif;GSK3 kinase substrate motif;GSK-3, ERK1, ERK2, CDK5 substrate motif;WW domain binding motif	cellular process;establishment of localization;transmembrane transport;transport	cell cortex;cell part;chromosome;cytoplasm;cytoskeleton;cytosol;intracellular non-membrane-bounded organelle;intracellular organelle;membrane;nuclear chromosome;nucleoplasm;organelle;plasma membrane						0.58222				0.76092	+
6742	Q9H2P0	Activity-dependent neuroprotector homeobox protein	ADNP	S921	VIPEDASESEEKL	Casein kinase I substrate motif;Casein kinase II substrate motif;G protein-coupled receptor kinase 1 substrate motif	biological regulation;biosynthetic process;cellular metabolic process;cellular nitrogen compound metabolic process;cellular process;macromolecule metabolic process;metabolic process;nitrogen compound metabolic process;nucleobase-containing compound metabolic process;primary metabolic process;RNA metabolic process	cell part;extracellular space;intracellular membrane-bounded organelle;intracellular organelle;nucleus;organelle			1.0173	0.98055	0.99984	1.0757	0.96034	0.98373	1.2425	1.1528			+
6741	Q9H2P0	Activity-dependent neuroprotector homeobox protein	ADNP	S1071	QNSTIDSEDGEQF	b-Adrenergic Receptor kinase substrate motif;G protein-coupled receptor kinase 1 substrate motif;MAPKAPK2 kinase substrate motif	biological regulation;biosynthetic process;cellular metabolic process;cellular nitrogen compound metabolic process;cellular process;macromolecule metabolic process;metabolic process;nitrogen compound metabolic process;nucleobase-containing compound metabolic process;primary metabolic process;RNA metabolic process	cell part;extracellular space;intracellular membrane-bounded organelle;intracellular organelle;nucleus;organelle			2.1293		1.1609	1.6722	1.6121		1.3643	1.3012
6740	Q9H2P0	Activity-dependent neuroprotector homeobox protein	ADNP	S955	MHNASDSEVDQDD	b-Adrenergic Receptor kinase substrate motif;Casein kinase II substrate motif;G protein-coupled receptor kinase 1 substrate motif;Pyruvate dehydrogenase kinase substrate motif	biological regulation;biosynthetic process;cellular metabolic process;cellular nitrogen compound metabolic process;cellular process;macromolecule metabolic process;metabolic process;nitrogen compound metabolic process;nucleobase-containing compound metabolic process;primary metabolic process;RNA metabolic process	cell part;extracellular space;intracellular membrane-bounded organelle;intracellular organelle;nucleus;organelle			1.0862	1.0662	1.038	1.0454	0.89256	0.95353	1.0535	1.0684
6739	Q9H2P0	Activity-dependent neuroprotector homeobox protein	ADNP	S953	KLMHNASDSEVDQ	AMP-activated protein kinase substrate motif;Casein kinase II substrate motif;HMGCoA Reductase kinase substrate motif	biological regulation;biosynthetic process;cellular metabolic process;cellular nitrogen compound metabolic process;cellular process;macromolecule metabolic process;metabolic process;nitrogen compound metabolic process;nucleobase-containing compound metabolic process;primary metabolic process;RNA metabolic process	cell part;extracellular space;intracellular membrane-bounded organelle;intracellular organelle;nucleus;organelle			1.0762	0.87411	0.98917	1.0325	0.91754	0.90177	0.93436	0.97209
4648	Q16186	Proteasomal ubiquitin receptor ADRM1	ADRM1	S405	DEEEDMSLD____	Casein kinase I substrate motif	biological regulation;biosynthetic process;cellular component assembly;cellular component organization;cellular macromolecular complex assembly;cellular metabolic process;cellular nitrogen compound metabolic process;cellular process;macromolecular complex assembly;macromolecule metabolic process;metabolic process;nitrogen compound metabolic process;nucleobase-containing compound metabolic process…	cell part;cytoplasm;macromolecular complex;membrane;nucleoplasm;plasma membrane;proteasome complex;protein complex			0.92126	0.91872	1.1844	1.0824	1.0654	1.0305	0.81591	0.80781
545	A0A1B0GWJ0	Adenylosuccinate lyase	ADSL	S9	AGGDHGSPDSYRS	Casein kinase I substrate motif;Casein kinase II substrate motif;ERK1,2 kinase substrate motif;GSK-3, ERK1, ERK2, CDK5 substrate motif;WW domain binding motif					1.116	1.2246	1.2163	1.182	1.1995	1.4072	1.3669	1.227		+
5209	Q6ZN18-2	Zinc finger protein AEBP2	AEBP2	S18	EELSRLSPLPPGS	ERK1,2 kinase substrate motif;G protein-coupled receptor kinase 1 substrate motif;GSK-3, ERK1, ERK2, CDK5 substrate motif;PKA kinase substrate motif;PKC kinase substrate motif;WW domain binding motif	biological regulation;cellular component organization;cellular process;chromatin modification;chromatin organization;chromosome organization;macromolecule metabolic process;metabolic process;organelle organization;regulation of gene expression, epigenetic	cell part;histone methyltransferase complex;macromolecular complex;nucleoplasm;PcG protein complex;protein complex					1.1768	1.4179			1.0425	1.3886
5210	Q6ZN18-2	Zinc finger protein AEBP2	AEBP2	S24	SPLPPGSPGSAAR	Casein kinase II substrate motif;ERK1,2 kinase substrate motif;G protein-coupled receptor kinase 1 substrate motif;GSK-3, ERK1, ERK2, CDK5 substrate motif;WW domain binding motif	biological regulation;cellular component organization;cellular process;chromatin modification;chromatin organization;chromosome organization;macromolecule metabolic process;metabolic process;organelle organization;regulation of gene expression, epigenetic	cell part;histone methyltransferase complex;macromolecular complex;nucleoplasm;PcG protein complex;protein complex					1.1768	1.4179			1.0425	1.3886
5211	Q6ZN18-2	Zinc finger protein AEBP2	AEBP2	S206	SGGRRGSLEMSSD	14-3-3 domain binding motif;Aurora-A kinase substrate motif;Calmodulin-dependent protein kinase II substrate motif;Casein kinase II substrate motif;G protein-coupled receptor kinase 1 substrate motif;GSK3 kinase substrate motif;PAK2 kinase substrate motif;Phosphorylase kinase substrate motif;PKA kinase substrate motif;PKC epsilon kinase substrate motif;PKC kinase substrate motif	biological regulation;cellular component organization;cellular process;chromatin modification;chromatin organization;chromosome organization;macromolecule metabolic process;metabolic process;organelle organization;regulation of gene expression, epigenetic	cell part;histone methyltransferase complex;macromolecular complex;nucleoplasm;PcG protein complex;protein complex			0.84793	0.88526	0.76962	0.97529	1.0138	0.99014	0.97058	0.97803		+
3759	P51826	AF4/FMR2 family member 3	AFF3	S881	MLRSPISPLSDAS	Casein kinase II substrate motif;ERK1,2 kinase substrate motif;GSK-3, ERK1, ERK2, CDK5 substrate motif;WW domain binding motif	anatomical structure morphogenesis;biological regulation;biosynthetic process;cellular metabolic process;cellular nitrogen compound metabolic process;cellular process;developmental process;macromolecule metabolic process;metabolic process;nitrogen compound metabolic process;nucleobase-containing compound metabolic process;primary metabolic process;response to chemical stimulus;response to stimulu…	cell part;cytoplasm;intracellular membrane-bounded organelle;intracellular organelle;nucleoplasm;nucleus;organelle			1.3295	1.2261	1.0948	1.1951	0.78261	0.8286	0.96577	0.94862				+
7174	Q9UHB7	AF4/FMR2 family member 4	AFF4	S694	FRQRMFSPMEEKE	14-3-3 domain binding motif;Akt kinase substrate motif;Calmodulin-dependent protein kinase II substrate motif;Casein kinase II substrate motif;ERK1,2 kinase substrate motif;GSK-3, ERK1, ERK2, CDK5 substrate motif;MAPKAPK1 kinase substrate motif;PKA kinase substrate motif;PKC kinase substrate motif;WW domain binding motif	anatomical structure development;biosynthetic process;cell development;cellular metabolic process;cellular nitrogen compound metabolic process;cellular process;developmental process;macromolecule metabolic process;metabolic process;nitrogen compound metabolic process;nucleobase-containing compound metabolic process;primary metabolic process;RNA metabolic process;transcription from RNA polymerase …	cell part;intracellular membrane-bounded organelle;intracellular non-membrane-bounded organelle;intracellular organelle;macromolecular complex;mitochondrion;nucleolus;nucleoplasm;nucleus;organelle;protein complex;transcription elongation factor complex			1.2083	1.2223	1.2592	1.2433	1.0624	1.1548	1.4324	1.3637			+
7170	Q9UHB7	AF4/FMR2 family member 4	AFF4	S1058	GMPSPVSPKLSPG	ERK1,2 kinase substrate motif;G protein-coupled receptor kinase 1 substrate motif;Growth associated histone HI kinase substrate motif;GSK3 kinase substrate motif;GSK-3, ERK1, ERK2, CDK5 substrate motif;PKA kinase substrate motif;PKC kinase substrate motif;WW domain binding motif	anatomical structure development;biosynthetic process;cell development;cellular metabolic process;cellular nitrogen compound metabolic process;cellular process;developmental process;macromolecule metabolic process;metabolic process;nitrogen compound metabolic process;nucleobase-containing compound metabolic process;primary metabolic process;RNA metabolic process;transcription from RNA polymerase …	cell part;intracellular membrane-bounded organelle;intracellular non-membrane-bounded organelle;intracellular organelle;macromolecular complex;mitochondrion;nucleolus;nucleoplasm;nucleus;organelle;protein complex;transcription elongation factor complex			1.1571	1.0238	1.0286	1.2776	1.078	1.1437	1.2655	1.1477			+
7175	Q9UHB7	AF4/FMR2 family member 4	AFF4	S1043	NNSQAPSPGLGSK	DNA dependent Protein kinase substrate motif;ERK1,2 kinase substrate motif;GSK-3, ERK1, ERK2, CDK5 substrate motif;MAPKAPK2 kinase substrate motif;WW domain binding motif	anatomical structure development;biosynthetic process;cell development;cellular metabolic process;cellular nitrogen compound metabolic process;cellular process;developmental process;macromolecule metabolic process;metabolic process;nitrogen compound metabolic process;nucleobase-containing compound metabolic process;primary metabolic process;RNA metabolic process;transcription from RNA polymerase …	cell part;intracellular membrane-bounded organelle;intracellular non-membrane-bounded organelle;intracellular organelle;macromolecular complex;mitochondrion;nucleolus;nucleoplasm;nucleus;organelle;protein complex;transcription elongation factor complex			1.7139	1.5932	1.5108	1.6767	1.5574	1.6449	2.0933	2.213
7172	Q9UHB7	AF4/FMR2 family member 4	AFF4	S703	EEKELLSPLSEPD	Casein kinase I substrate motif;Casein kinase II substrate motif;ERK1,2 kinase substrate motif;GSK-3, ERK1, ERK2, CDK5 substrate motif;PKA kinase substrate motif;WW domain binding motif	anatomical structure development;biosynthetic process;cell development;cellular metabolic process;cellular nitrogen compound metabolic process;cellular process;developmental process;macromolecule metabolic process;metabolic process;nitrogen compound metabolic process;nucleobase-containing compound metabolic process;primary metabolic process;RNA metabolic process;transcription from RNA polymerase …	cell part;intracellular membrane-bounded organelle;intracellular non-membrane-bounded organelle;intracellular organelle;macromolecular complex;mitochondrion;nucleolus;nucleoplasm;nucleus;organelle;protein complex;transcription elongation factor complex			0.97653	1.2528	1.0232		0.99501	0.89817	1.4895
7169	Q9UHB7	AF4/FMR2 family member 4	AFF4	S1055	KAVGMPSPVSPKL	Casein kinase II substrate motif;DNA dependent Protein kinase substrate motif;ERK1,2 kinase substrate motif;G protein-coupled receptor kinase 1 substrate motif;GSK-3, ERK1, ERK2, CDK5 substrate motif;WW domain binding motif	anatomical structure development;biosynthetic process;cell development;cellular metabolic process;cellular nitrogen compound metabolic process;cellular process;developmental process;macromolecule metabolic process;metabolic process;nitrogen compound metabolic process;nucleobase-containing compound metabolic process;primary metabolic process;RNA metabolic process;transcription from RNA polymerase …	cell part;intracellular membrane-bounded organelle;intracellular non-membrane-bounded organelle;intracellular organelle;macromolecular complex;mitochondrion;nucleolus;nucleoplasm;nucleus;organelle;protein complex;transcription elongation factor complex			1.1571	1.0238	1.0286	1.0747	1.078	1.1437	1.2655	1.2603
7171	Q9UHB7	AF4/FMR2 family member 4	AFF4	S814	EKDLLPSPAGPVP	DNA dependent Protein kinase substrate motif;ERK1,2 kinase substrate motif;G protein-coupled receptor kinase 1 substrate motif;GSK-3, ERK1, ERK2, CDK5 substrate motif;WW domain binding motif	anatomical structure development;biosynthetic process;cell development;cellular metabolic process;cellular nitrogen compound metabolic process;cellular process;developmental process;macromolecule metabolic process;metabolic process;nitrogen compound metabolic process;nucleobase-containing compound metabolic process;primary metabolic process;RNA metabolic process;transcription from RNA polymerase …	cell part;intracellular membrane-bounded organelle;intracellular non-membrane-bounded organelle;intracellular organelle;macromolecular complex;mitochondrion;nucleolus;nucleoplasm;nucleus;organelle;protein complex;transcription elongation factor complex			1.034	0.99171	0.90316	0.89455	0.98722	1.0465	1.1533	1.1562
7173	Q9UHB7	AF4/FMR2 family member 4	AFF4	S706	ELLSPLSEPDDRY	Casein kinase II substrate motif;G protein-coupled receptor kinase 1 substrate motif;Pyruvate dehydrogenase kinase substrate motif	anatomical structure development;biosynthetic process;cell development;cellular metabolic process;cellular nitrogen compound metabolic process;cellular process;developmental process;macromolecule metabolic process;metabolic process;nitrogen compound metabolic process;nucleobase-containing compound metabolic process;primary metabolic process;RNA metabolic process;transcription from RNA polymerase …	cell part;intracellular membrane-bounded organelle;intracellular non-membrane-bounded organelle;intracellular organelle;macromolecular complex;mitochondrion;nucleolus;nucleoplasm;nucleus;organelle;protein complex;transcription elongation factor complex				2.015				1.8072
5175	Q6ULP2-7	Aftiphilin	AFTPH	S226	NLDSVPSPAEEFA	Casein kinase II substrate motif;DNA dependent Protein kinase substrate motif;ERK1,2 kinase substrate motif;GSK-3, ERK1, ERK2, CDK5 substrate motif;WW domain binding motif	establishment of localization;protein transport;transport	AP-type membrane coat adaptor complex;cell part;cytoplasm;cytosol;Golgi apparatus;intracellular membrane-bounded organelle;intracellular organelle;macromolecular complex;nucleoplasm;nucleus;organelle;protein complex						1.6714				1.6194
5174	Q6ULP2-7	Aftiphilin	AFTPH	S411	DLDDSLSVKNGDS	Casein kinase I substrate motif;PKA kinase substrate motif;PKC kinase substrate motif	establishment of localization;protein transport;transport	AP-type membrane coat adaptor complex;cell part;cytoplasm;cytosol;Golgi apparatus;intracellular membrane-bounded organelle;intracellular organelle;macromolecular complex;nucleoplasm;nucleus;organelle;protein complex			1.0499	0.93761	1.0563	0.99099	1.2324	0.88642	1.353	1.0696		+
8745	Q9UPQ3-2	Arf-GAP with GTPase, ANK repeat and PH domain-containing protein 1	AGAP1	T783	RFVLMATPNLSRR	G protein-coupled receptor kinase 1 substrate motif;GSK-3, ERK1, ERK2, CDK5 substrate motif;WW domain binding motif	biological regulation;cellular process;establishment of localization;protein transport;response to stimulus;signal transduction;transport	cell part;cytoplasm	Endocytosis		0.80948	0.84536	0.89849	0.82406	0.93204	0.88542	0.93989	0.96055		+
9029	P52594-2	Arf-GAP domain and FG repeat-containing protein 1	AGFG1	Y287	LQTADKYAALANL	JAK2 kinase substrate motif;SHP1 phosphatase substrate motif;Src kinase substrate motif	anatomical structure formation involved in morphogenesis;cellular component assembly;cellular component organization;cellular process;cytoskeleton organization;developmental process;establishment of localization;multicellular organismal development;multicellular organismal process;nuclear transport;nucleobase-containing compound transport;nucleocytoplasmic transport;nucleus organization;organelle…	cell body;cell part;cell projection;cytoplasmic membrane-bounded vesicle;intracellular membrane-bounded organelle;intracellular organelle;macromolecular complex;neuronal cell body;nuclear pore;organelle;protein complex;vesicle			1.328	1.16	1.3071	1.166	1.1832	1.0273	1.0478	1.0233
8287	P52594-2	Arf-GAP domain and FG repeat-containing protein 1	AGFG1	T177	LHLNKGTPSQSPV	G protein-coupled receptor kinase 1 substrate motif;GSK-3, ERK1, ERK2, CDK5 substrate motif;PKA kinase substrate motif;PKC kinase substrate motif;WW domain binding motif	anatomical structure formation involved in morphogenesis;cellular component assembly;cellular component organization;cellular process;cytoskeleton organization;developmental process;establishment of localization;multicellular organismal development;multicellular organismal process;nuclear transport;nucleobase-containing compound transport;nucleocytoplasmic transport;nucleus organization;organelle…	cell body;cell part;cell projection;cytoplasmic membrane-bounded vesicle;intracellular membrane-bounded organelle;intracellular organelle;macromolecular complex;neuronal cell body;nuclear pore;organelle;protein complex;vesicle			1.0304	1.1142	0.88995	0.91201	1.0235	1.007	0.97325	1.0426
3767	P52594-2	Arf-GAP domain and FG repeat-containing protein 1	AGFG1	S181	KGTPSQSPVVGRS	ERK1,2 kinase substrate motif;GSK-3, ERK1, ERK2, CDK5 substrate motif;WW domain binding motif	anatomical structure formation involved in morphogenesis;cellular component assembly;cellular component organization;cellular process;cytoskeleton organization;developmental process;establishment of localization;multicellular organismal development;multicellular organismal process;nuclear transport;nucleobase-containing compound transport;nucleocytoplasmic transport;nucleus organization;organelle…	cell body;cell part;cell projection;cytoplasmic membrane-bounded vesicle;intracellular membrane-bounded organelle;intracellular organelle;macromolecular complex;neuronal cell body;nuclear pore;organelle;protein complex;vesicle			0.88073	0.91467	0.89589	0.89407	0.9704	0.99153	1.0008	0.99472		+
3768	P52594-2	Arf-GAP domain and FG repeat-containing protein 1	AGFG1	S167	KSLLGDSAPTLHL	b-Adrenergic Receptor kinase substrate motif;Casein kinase II substrate motif	anatomical structure formation involved in morphogenesis;cellular component assembly;cellular component organization;cellular process;cytoskeleton organization;developmental process;establishment of localization;multicellular organismal development;multicellular organismal process;nuclear transport;nucleobase-containing compound transport;nucleocytoplasmic transport;nucleus organization;organelle…	cell body;cell part;cell projection;cytoplasmic membrane-bounded vesicle;intracellular membrane-bounded organelle;intracellular organelle;macromolecular complex;neuronal cell body;nuclear pore;organelle;protein complex;vesicle			0.93472	0.89313	0.79384	0.85444	0.87693	0.91951	0.92017	0.90538
5606	Q8N302	Angiogenic factor with G patch and FHA domains 1	AGGF1	S344	SGNTIESPLHENI	b-Adrenergic Receptor kinase substrate motif;ERK1,2 kinase substrate motif;GSK-3, ERK1, ERK2, CDK5 substrate motif;WW domain binding motif	anatomical structure formation involved in morphogenesis;biological adhesion;biological regulation;cell adhesion;cell differentiation;cellular metabolic process;cellular nitrogen compound metabolic process;cellular process;developmental process;macromolecule metabolic process;metabolic process;nitrogen compound metabolic process;nucleobase-containing compound metabolic process;primary metabolic p…	cell part;cytoplasm;extracellular region			1.155	1.1345	1.3028	1.1017	1.2268	1.0368	1.2205	1.2215
5603	Q8N302	Angiogenic factor with G patch and FHA domains 1	AGGF1	S7	MASEAPSPPRSPP	Casein kinase I substrate motif;Cdc2 kinase substrate motif;CDK kinase substrate motif;CDK1,2,4,6 kinase substrate motif;DNA dependent Protein kinase substrate motif;ERK1,2 kinase substrate motif;G protein-coupled receptor kinase 1 substrate motif;GSK3 kinase substrate motif;GSK-3, ERK1, ERK2, CDK5 substrate motif;MAPKAPK2 kinase substrate motif;WW domain binding motif	anatomical structure formation involved in morphogenesis;biological adhesion;biological regulation;cell adhesion;cell differentiation;cellular metabolic process;cellular nitrogen compound metabolic process;cellular process;developmental process;macromolecule metabolic process;metabolic process;nitrogen compound metabolic process;nucleobase-containing compound metabolic process;primary metabolic p…	cell part;cytoplasm;extracellular region			1.2573				0.76387
5604	Q8N302	Angiogenic factor with G patch and FHA domains 1	AGGF1	S11	APSPPRSPPPPTS	ERK1,2 kinase substrate motif;G protein-coupled receptor kinase 1 substrate motif;Growth associated histone HI kinase substrate motif;GSK-3, ERK1, ERK2, CDK5 substrate motif;MAPKAPK2 kinase substrate motif;WW domain binding motif	anatomical structure formation involved in morphogenesis;biological adhesion;biological regulation;cell adhesion;cell differentiation;cellular metabolic process;cellular nitrogen compound metabolic process;cellular process;developmental process;macromolecule metabolic process;metabolic process;nitrogen compound metabolic process;nucleobase-containing compound metabolic process;primary metabolic p…	cell part;cytoplasm;extracellular region			1.2573				0.76387
5953	Q8WYP5	Protein ELYS	AHCTF1	S1142	QQSSMKSPLYLVS	Casein kinase II substrate motif;ERK1,2 kinase substrate motif;Growth associated histone HI kinase substrate motif;GSK-3, ERK1, ERK2, CDK5 substrate motif;MAPKAPK2 kinase substrate motif;WW domain binding motif	biological regulation;cell cycle;cellular component assembly;cellular component organization;cellular macromolecular complex assembly;cellular process;cytokinesis;establishment of localization;macromolecular complex assembly;mitotic cell cycle;nucleobase-containing compound transport;nucleus organization;organelle organization;protein complex assembly;protein transport;response to stimulus;signal…	cell part;cytosol;extracellular organelle;intracellular membrane-bounded organelle;intracellular non-membrane-bounded organelle;intracellular organelle;kinetochore;macromolecular complex;membrane;nuclear pore;nucleoplasm;nucleus;organelle;protein complex;vesicle			1.0554	1.0959	1.253	1.1057	0.55993	0.59212	0.81306	0.88691
8333	Q09666	Neuroblast differentiation-associated protein AHNAK	AHNAK	T3716	PKVDIDTPDINIE	b-Adrenergic Receptor kinase substrate motif;Casein kinase I substrate motif;GSK-3, ERK1, ERK2, CDK5 substrate motif;WW domain binding motif	biological regulation;cellular component assembly;cellular component organization;macromolecular complex assembly;protein complex assembly	cell part;cytoplasm;cytoskeleton;cytosol;extracellular organelle;intracellular membrane-bounded organelle;intracellular non-membrane-bounded organelle;intracellular organelle;membrane;nucleus;organelle;plasma membrane;vesicle			0.81047	0.71592	9.1729	15.375	1.0302	0.83689	9.8285	20.4			+
4104	Q09666	Neuroblast differentiation-associated protein AHNAK	AHNAK	S135	IKPRLKSEDGVEG	14-3-3 domain binding motif;Calmodulin-dependent protein kinase II substrate motif;G protein-coupled receptor kinase 1 substrate motif;MAPKAPK1 kinase substrate motif;PKA kinase substrate motif;PKC kinase substrate motif	biological regulation;cellular component assembly;cellular component organization;macromolecular complex assembly;protein complex assembly	cell part;cytoplasm;cytoskeleton;cytosol;extracellular organelle;intracellular membrane-bounded organelle;intracellular non-membrane-bounded organelle;intracellular organelle;membrane;nucleus;organelle;plasma membrane;vesicle			1.4207	2.3102	2.5419	2.4417	1.2393	1.8088	2.7777	2.5959			+
4103	Q09666	Neuroblast differentiation-associated protein AHNAK	AHNAK	S570	TGTCRISMSEVDL	Casein kinase II substrate motif;PKA kinase substrate motif;PKC kinase substrate motif	biological regulation;cellular component assembly;cellular component organization;macromolecular complex assembly;protein complex assembly	cell part;cytoplasm;cytoskeleton;cytosol;extracellular organelle;intracellular membrane-bounded organelle;intracellular non-membrane-bounded organelle;intracellular organelle;membrane;nucleus;organelle;plasma membrane;vesicle			0.98726	0.99648	1.0256	0.92383	1.0342	0.97097	1.1451	1.0553			+
4084	Q09666	Neuroblast differentiation-associated protein AHNAK	AHNAK	S5752	SKASLGSLEGEAE	Casein kinase II substrate motif	biological regulation;cellular component assembly;cellular component organization;macromolecular complex assembly;protein complex assembly	cell part;cytoplasm;cytoskeleton;cytosol;extracellular organelle;intracellular membrane-bounded organelle;intracellular non-membrane-bounded organelle;intracellular organelle;membrane;nucleus;organelle;plasma membrane;vesicle			1.0047	1.0267	1.0129	1.0476	1.0159	0.99813	1.0367	1.1038			+
4106	Q09666	Neuroblast differentiation-associated protein AHNAK	AHNAK	S212	IRLPSGSGAASPT	G protein-coupled receptor kinase 1 substrate motif;GSK3 kinase substrate motif	biological regulation;cellular component assembly;cellular component organization;macromolecular complex assembly;protein complex assembly	cell part;cytoplasm;cytoskeleton;cytosol;extracellular organelle;intracellular membrane-bounded organelle;intracellular non-membrane-bounded organelle;intracellular organelle;membrane;nucleus;organelle;plasma membrane;vesicle			2.0355	1.8758	0.81375	2.0159	1.9224	1.6924	0.85994	1.9926
4099	Q09666	Neuroblast differentiation-associated protein AHNAK	AHNAK	S5780	KKPRHRSNSFSDE	14-3-3 domain binding motif;Calmodulin-dependent protein kinase II substrate motif;Casein kinase II substrate motif;G protein-coupled receptor kinase 1 substrate motif;GSK3 kinase substrate motif;MAPKAPK1 kinase substrate motif;PKA kinase substrate motif;PKC kinase substrate motif	biological regulation;cellular component assembly;cellular component organization;macromolecular complex assembly;protein complex assembly	cell part;cytoplasm;cytoskeleton;cytosol;extracellular organelle;intracellular membrane-bounded organelle;intracellular non-membrane-bounded organelle;intracellular organelle;membrane;nucleus;organelle;plasma membrane;vesicle			2.0288	0.64606	1.925	1.6786	2.169	0.48574	1.9798	1.5898
4082	Q09666	Neuroblast differentiation-associated protein AHNAK	AHNAK	S5110	AEAPLPSPKLEGE	DNA dependent Protein kinase substrate motif;ERK1,2 kinase substrate motif;Growth associated histone HI kinase substrate motif;GSK-3, ERK1, ERK2, CDK5 substrate motif;PKA kinase substrate motif;PKC kinase substrate motif;WW domain binding motif	biological regulation;cellular component assembly;cellular component organization;macromolecular complex assembly;protein complex assembly	cell part;cytoplasm;cytoskeleton;cytosol;extracellular organelle;intracellular membrane-bounded organelle;intracellular non-membrane-bounded organelle;intracellular organelle;membrane;nucleus;organelle;plasma membrane;vesicle			1.4416	1.8291	1.4703	1.4922	1.5802	1.8659	1.6153	1.2524		+
4086	Q09666	Neuroblast differentiation-associated protein AHNAK	AHNAK	S5763	AEAEASSPKGKFS	Casein kinase I substrate motif;ERK1,2 kinase substrate motif;Growth associated histone HI kinase substrate motif;GSK-3, ERK1, ERK2, CDK5 substrate motif;MDC1 BRCT domain binding motif;PKA kinase substrate motif;PKC kinase substrate motif;Plk1 PBD domain binding motif;WW domain binding motif	biological regulation;cellular component assembly;cellular component organization;macromolecular complex assembly;protein complex assembly	cell part;cytoplasm;cytoskeleton;cytosol;extracellular organelle;intracellular membrane-bounded organelle;intracellular non-membrane-bounded organelle;intracellular organelle;membrane;nucleus;organelle;plasma membrane;vesicle			1.545	1.6119	1.6079	1.6388	1.4272	1.3907	1.5452	1.5025
4105	Q09666	Neuroblast differentiation-associated protein AHNAK	AHNAK	S210	TVIRLPSGSGAAS	14-3-3 domain binding motif;Calmodulin-dependent protein kinase II substrate motif;Calmodulin-dependent protein kinase IV substrate motif;Casein kinase II substrate motif;Chk1 kinase substrate motif;DNA dependent Protein kinase substrate motif;G protein-coupled receptor kinase 1 substrate motif;PKA kinase substrate motif;PKC kinase substrate motif	biological regulation;cellular component assembly;cellular component organization;macromolecular complex assembly;protein complex assembly	cell part;cytoplasm;cytoskeleton;cytosol;extracellular organelle;intracellular membrane-bounded organelle;intracellular non-membrane-bounded organelle;intracellular organelle;membrane;nucleus;organelle;plasma membrane;vesicle			1.5606	1.5484	1.6853	1.6717	1.441	1.3525	1.507	1.5653
4102	Q09666	Neuroblast differentiation-associated protein AHNAK	AHNAK	S511	VDLSLGSPKLKGD	ERK1,2 kinase substrate motif;Growth associated histone HI kinase substrate motif;GSK-3, ERK1, ERK2, CDK5 substrate motif;PKA kinase substrate motif;PKC kinase substrate motif;WW domain binding motif	biological regulation;cellular component assembly;cellular component organization;macromolecular complex assembly;protein complex assembly	cell part;cytoplasm;cytoskeleton;cytosol;extracellular organelle;intracellular membrane-bounded organelle;intracellular non-membrane-bounded organelle;intracellular organelle;membrane;nucleus;organelle;plasma membrane;vesicle			1.5535	1.3478	1.2434	1.2389	1.4039	1.2867	1.3864	1.4023
8329	Q09666	Neuroblast differentiation-associated protein AHNAK	AHNAK	T5794	EFSGPSTPTGTLE	ERK1,2 kinase substrate motif;G protein-coupled receptor kinase 1 substrate motif;GSK3, Erk1, Erk2 and CDK5 kinase motif;GSK-3, ERK1, ERK2, CDK5 substrate motif;MAPKAPK2 kinase substrate motif;MDC1 BRCT domain binding motif;Plk1 PBD domain binding motif;WW domain binding motif	biological regulation;cellular component assembly;cellular component organization;macromolecular complex assembly;protein complex assembly	cell part;cytoplasm;cytoskeleton;cytosol;extracellular organelle;intracellular membrane-bounded organelle;intracellular non-membrane-bounded organelle;intracellular organelle;membrane;nucleus;organelle;plasma membrane;vesicle			1.5143	1.2086	1.5021	1.7509	1.404	1.103	1.4089	1.2825
4089	Q09666	Neuroblast differentiation-associated protein AHNAK	AHNAK	S5790	SDEREFSGPSTPT	14-3-3 domain binding motif;Calmodulin-dependent protein kinase II substrate motif;Casein kinase II substrate motif;G protein-coupled receptor kinase 1 substrate motif;PKA kinase substrate motif;PKC epsilon kinase substrate motif;PKC kinase substrate motif	biological regulation;cellular component assembly;cellular component organization;macromolecular complex assembly;protein complex assembly	cell part;cytoplasm;cytoskeleton;cytosol;extracellular organelle;intracellular membrane-bounded organelle;intracellular non-membrane-bounded organelle;intracellular organelle;membrane;nucleus;organelle;plasma membrane;vesicle			1.3564	1.4514	1.2992	1.5199	1.0048	1.083	1.3289	1.2821
4087	Q09666	Neuroblast differentiation-associated protein AHNAK	AHNAK	S41	QEVTQNSPAARTG	ERK1,2 kinase substrate motif;GSK-3, ERK1, ERK2, CDK5 substrate motif;WW domain binding motif	biological regulation;cellular component assembly;cellular component organization;macromolecular complex assembly;protein complex assembly	cell part;cytoplasm;cytoskeleton;cytosol;extracellular organelle;intracellular membrane-bounded organelle;intracellular non-membrane-bounded organelle;intracellular organelle;membrane;nucleus;organelle;plasma membrane;vesicle			1.2307	1.3083	1.1413	1.3061	1.1142	0.98302	1.2332	1.2176
4093	Q09666	Neuroblast differentiation-associated protein AHNAK	AHNAK	S93	HRKGDRSPEPGQT	Casein kinase II substrate motif;ERK1,2 kinase substrate motif;Growth associated histone HI kinase substrate motif;GSK-3, ERK1, ERK2, CDK5 substrate motif;PKA kinase substrate motif;WW domain binding motif	biological regulation;cellular component assembly;cellular component organization;macromolecular complex assembly;protein complex assembly	cell part;cytoplasm;cytoskeleton;cytosol;extracellular organelle;intracellular membrane-bounded organelle;intracellular non-membrane-bounded organelle;intracellular organelle;membrane;nucleus;organelle;plasma membrane;vesicle			1.0194	1.0737	0.82182	0.95414	1.0887	1.0776	1.1978	1.1732
8330	Q09666	Neuroblast differentiation-associated protein AHNAK	AHNAK	T4430	PSLDIDTPDVNIE	b-Adrenergic Receptor kinase substrate motif;Casein kinase I substrate motif;GSK-3, ERK1, ERK2, CDK5 substrate motif;WW domain binding motif	biological regulation;cellular component assembly;cellular component organization;macromolecular complex assembly;protein complex assembly	cell part;cytoplasm;cytoskeleton;cytosol;extracellular organelle;intracellular membrane-bounded organelle;intracellular non-membrane-bounded organelle;intracellular organelle;membrane;nucleus;organelle;plasma membrane;vesicle			2.4309	1.2586	3.8038	1.4979	1.1425	1.1166	1.0585	1.1154
9055	Q09666	Neuroblast differentiation-associated protein AHNAK	AHNAK	Y715	TKVKGEYDVTVPK	EGFR kinase substrate motif;Src kinase substrate motif;TC-PTP phosphatase substrate motif	biological regulation;cellular component assembly;cellular component organization;macromolecular complex assembly;protein complex assembly	cell part;cytoplasm;cytoskeleton;cytosol;extracellular organelle;intracellular membrane-bounded organelle;intracellular non-membrane-bounded organelle;intracellular organelle;membrane;nucleus;organelle;plasma membrane;vesicle				0.62159				0.95759				+
4115	Q09666	Neuroblast differentiation-associated protein AHNAK	AHNAK	S1042	TNAPDLSLEGPEG	Casein kinase II substrate motif;G protein-coupled receptor kinase 1 substrate motif	biological regulation;cellular component assembly;cellular component organization;macromolecular complex assembly;protein complex assembly	cell part;cytoplasm;cytoskeleton;cytosol;extracellular organelle;intracellular membrane-bounded organelle;intracellular non-membrane-bounded organelle;intracellular organelle;membrane;nucleus;organelle;plasma membrane;vesicle			1.2128	1.0711	1.2454	1.2729	1.1944	1.0345	1.177	0.91721
4088	Q09666	Neuroblast differentiation-associated protein AHNAK	AHNAK	S177	KDIDISSPEFKIK	Casein kinase I substrate motif;Casein kinase II substrate motif;ERK1,2 kinase substrate motif;GSK-3, ERK1, ERK2, CDK5 substrate motif;MDC1 BRCT domain binding motif;Plk1 PBD domain binding motif;WW domain binding motif	biological regulation;cellular component assembly;cellular component organization;macromolecular complex assembly;protein complex assembly	cell part;cytoplasm;cytoskeleton;cytosol;extracellular organelle;intracellular membrane-bounded organelle;intracellular non-membrane-bounded organelle;intracellular organelle;membrane;nucleus;organelle;plasma membrane;vesicle			1.1044	1.1279	1.0514	1.0038	1.036	0.93061	1.0575	1.0334
4112	Q09666	Neuroblast differentiation-associated protein AHNAK	AHNAK	S3411	MPFLSISSPKVSM		biological regulation;cellular component assembly;cellular component organization;macromolecular complex assembly;protein complex assembly	cell part;cytoplasm;cytoskeleton;cytosol;extracellular organelle;intracellular membrane-bounded organelle;intracellular non-membrane-bounded organelle;intracellular organelle;membrane;nucleus;organelle;plasma membrane;vesicle			1.1052	1.1468		1.0569	1.1363	1.1023		1.0263
4095	Q09666	Neuroblast differentiation-associated protein AHNAK	AHNAK	S5731	KGGVTGSPEASIS	Casein kinase II substrate motif;ERK1,2 kinase substrate motif;G protein-coupled receptor kinase 1 substrate motif;GSK3 kinase substrate motif;GSK-3, ERK1, ERK2, CDK5 substrate motif;WW domain binding motif	biological regulation;cellular component assembly;cellular component organization;macromolecular complex assembly;protein complex assembly	cell part;cytoplasm;cytoskeleton;cytosol;extracellular organelle;intracellular membrane-bounded organelle;intracellular non-membrane-bounded organelle;intracellular organelle;membrane;nucleus;organelle;plasma membrane;vesicle			1.0365	1.0293	0.96097	0.95491	0.98294	0.97968	1.0256	1.0334
4113	Q09666	Neuroblast differentiation-associated protein AHNAK	AHNAK	S3412	PFLSISSPKVSMP	ERK1,2 kinase substrate motif;G protein-coupled receptor kinase 1 substrate motif;Growth associated histone HI kinase substrate motif;GSK3 kinase substrate motif;GSK-3, ERK1, ERK2, CDK5 substrate motif;MDC1 BRCT domain binding motif;PKA kinase substrate motif;PKC kinase substrate motif;Plk1 PBD domain binding motif;WW domain binding motif	biological regulation;cellular component assembly;cellular component organization;macromolecular complex assembly;protein complex assembly	cell part;cytoplasm;cytoskeleton;cytosol;extracellular organelle;intracellular membrane-bounded organelle;intracellular non-membrane-bounded organelle;intracellular organelle;membrane;nucleus;organelle;plasma membrane;vesicle			1.1857	1.167	1.076		1.2194	1.1157	1.0325
4098	Q09666	Neuroblast differentiation-associated protein AHNAK	AHNAK	S5448	LKGPRISAPNVDF	PKA kinase substrate motif;PKC kinase substrate motif	biological regulation;cellular component assembly;cellular component organization;macromolecular complex assembly;protein complex assembly	cell part;cytoplasm;cytoskeleton;cytosol;extracellular organelle;intracellular membrane-bounded organelle;intracellular non-membrane-bounded organelle;intracellular organelle;membrane;nucleus;organelle;plasma membrane;vesicle			0.81736	0.83548	0.89704	1.0265	0.84836	1.0302	0.98501	1.0783	+
4107	Q09666	Neuroblast differentiation-associated protein AHNAK	AHNAK	S216	SGSGAASPTGSAV	Casein kinase II substrate motif;ERK1,2 kinase substrate motif;G protein-coupled receptor kinase 1 substrate motif;GSK3 kinase substrate motif;GSK-3, ERK1, ERK2, CDK5 substrate motif;MAPKAPK2 kinase substrate motif;WW domain binding motif	biological regulation;cellular component assembly;cellular component organization;macromolecular complex assembly;protein complex assembly	cell part;cytoplasm;cytoskeleton;cytosol;extracellular organelle;intracellular membrane-bounded organelle;intracellular non-membrane-bounded organelle;intracellular organelle;membrane;nucleus;organelle;plasma membrane;vesicle			0.92149	0.92342	0.81577	0.86834	0.89257	0.85608	0.94061	0.94506
4097	Q09666	Neuroblast differentiation-associated protein AHNAK	AHNAK	S5841	HYEVTGSDDETGK	BARD1 BRCT domain binding motif;Casein kinase II substrate motif;G protein-coupled receptor kinase 1 substrate motif	biological regulation;cellular component assembly;cellular component organization;macromolecular complex assembly;protein complex assembly	cell part;cytoplasm;cytoskeleton;cytosol;extracellular organelle;intracellular membrane-bounded organelle;intracellular non-membrane-bounded organelle;intracellular organelle;membrane;nucleus;organelle;plasma membrane;vesicle			0.88454	0.8396	0.82483	0.90491	0.93297	0.89502	0.9047	0.97002
4111	Q09666	Neuroblast differentiation-associated protein AHNAK	AHNAK	S5857	SGVSLASKKSRLS	Casein kinase II substrate motif;PKA kinase substrate motif;PKC kinase substrate motif	biological regulation;cellular component assembly;cellular component organization;macromolecular complex assembly;protein complex assembly	cell part;cytoplasm;cytoskeleton;cytosol;extracellular organelle;intracellular membrane-bounded organelle;intracellular non-membrane-bounded organelle;intracellular organelle;membrane;nucleus;organelle;plasma membrane;vesicle			0.73674	0.81154	0.75534	0.74405	0.87816	1.0733	0.92128	1.0077		+
4116	Q09666	Neuroblast differentiation-associated protein AHNAK	AHNAK	S1298	VEVPDVSLEGPEG	Casein kinase II substrate motif;G protein-coupled receptor kinase 1 substrate motif	biological regulation;cellular component assembly;cellular component organization;macromolecular complex assembly;protein complex assembly	cell part;cytoplasm;cytoskeleton;cytosol;extracellular organelle;intracellular membrane-bounded organelle;intracellular non-membrane-bounded organelle;intracellular organelle;membrane;nucleus;organelle;plasma membrane;vesicle			0.96362	1.0093	1.0769	1.1721	0.85394	0.91295	0.89443	0.92073
8334	Q09666	Neuroblast differentiation-associated protein AHNAK	AHNAK	T4766	PKVDINTPDVDVH	Casein kinase I substrate motif;GSK-3, ERK1, ERK2, CDK5 substrate motif;WW domain binding motif	biological regulation;cellular component assembly;cellular component organization;macromolecular complex assembly;protein complex assembly	cell part;cytoplasm;cytoskeleton;cytosol;extracellular organelle;intracellular membrane-bounded organelle;intracellular non-membrane-bounded organelle;intracellular organelle;membrane;nucleus;organelle;plasma membrane;vesicle			0.83041	0.94258	0.87803	0.84702	1.0786	1	0.78724	0.90286
4117	Q09666	Neuroblast differentiation-associated protein AHNAK	AHNAK	S4960	LDVHMDSPDINIE	b-Adrenergic Receptor kinase substrate motif;ERK1,2 kinase substrate motif;GSK-3, ERK1, ERK2, CDK5 substrate motif;WW domain binding motif	biological regulation;cellular component assembly;cellular component organization;macromolecular complex assembly;protein complex assembly	cell part;cytoplasm;cytoskeleton;cytosol;extracellular organelle;intracellular membrane-bounded organelle;intracellular non-membrane-bounded organelle;intracellular organelle;membrane;nucleus;organelle;plasma membrane;vesicle			1.1852	1.1376	1.1472	1.1026	1.0385	0.90352	0.92424	0.85607				+
4119	Q09666	Neuroblast differentiation-associated protein AHNAK	AHNAK	S5400	LEASEGSIKLPKM	G protein-coupled receptor kinase 1 substrate motif;PKA kinase substrate motif;PKC kinase substrate motif	biological regulation;cellular component assembly;cellular component organization;macromolecular complex assembly;protein complex assembly	cell part;cytoplasm;cytoskeleton;cytosol;extracellular organelle;intracellular membrane-bounded organelle;intracellular non-membrane-bounded organelle;intracellular organelle;membrane;nucleus;organelle;plasma membrane;vesicle			0.67685	0.9385	0.65462	0.64734	0.80229	0.85715	0.91497	0.86487		+
8332	Q09666	Neuroblast differentiation-associated protein AHNAK	AHNAK	T4100	PKVDIDTPDIDIH	b-Adrenergic Receptor kinase substrate motif;Casein kinase I substrate motif;GSK-3, ERK1, ERK2, CDK5 substrate motif;WW domain binding motif	biological regulation;cellular component assembly;cellular component organization;macromolecular complex assembly;protein complex assembly	cell part;cytoplasm;cytoskeleton;cytosol;extracellular organelle;intracellular membrane-bounded organelle;intracellular non-membrane-bounded organelle;intracellular organelle;membrane;nucleus;organelle;plasma membrane;vesicle			1.3821	1.2387	1.333	1.1095	1.0483	0.99134	0.89226	0.85819
4110	Q09666	Neuroblast differentiation-associated protein AHNAK	AHNAK	S5854	LQGSGVSLASKKS	Casein kinase II substrate motif	biological regulation;cellular component assembly;cellular component organization;macromolecular complex assembly;protein complex assembly	cell part;cytoplasm;cytoskeleton;cytosol;extracellular organelle;intracellular membrane-bounded organelle;intracellular non-membrane-bounded organelle;intracellular organelle;membrane;nucleus;organelle;plasma membrane;vesicle			0.47506	0.57548	0.55471	0.58889	0.66393	0.84569	0.7715	0.84873		+
4094	Q09666	Neuroblast differentiation-associated protein AHNAK	AHNAK	S5577	DVSGGVSAPDISL	Casein kinase II substrate motif;MAPKAPK2 kinase substrate motif;Pyruvate dehydrogenase kinase substrate motif	biological regulation;cellular component assembly;cellular component organization;macromolecular complex assembly;protein complex assembly	cell part;cytoplasm;cytoskeleton;cytosol;extracellular organelle;intracellular membrane-bounded organelle;intracellular non-membrane-bounded organelle;intracellular organelle;membrane;nucleus;organelle;plasma membrane;vesicle			0.4793	1.1459	0.80598	0.43142	0.74261	0.76334	0.83416	0.84632		+
4096	Q09666	Neuroblast differentiation-associated protein AHNAK	AHNAK	S5739	EASISGSKGDLKS	Casein kinase II substrate motif;MAPKAPK2 kinase substrate motif;Pyruvate dehydrogenase kinase substrate motif	biological regulation;cellular component assembly;cellular component organization;macromolecular complex assembly;protein complex assembly	cell part;cytoplasm;cytoskeleton;cytosol;extracellular organelle;intracellular membrane-bounded organelle;intracellular non-membrane-bounded organelle;intracellular organelle;membrane;nucleus;organelle;plasma membrane;vesicle			0.66902	0.66501	0.62676	0.64225	0.67959	0.69366	0.78715	0.77713
4083	Q09666	Neuroblast differentiation-associated protein AHNAK	AHNAK	S5749	LKSSKASLGSLEG	Casein kinase II substrate motif;MAPKAPK2 kinase substrate motif;PKA kinase substrate motif;PKC kinase substrate motif	biological regulation;cellular component assembly;cellular component organization;macromolecular complex assembly;protein complex assembly	cell part;cytoplasm;cytoskeleton;cytosol;extracellular organelle;intracellular membrane-bounded organelle;intracellular non-membrane-bounded organelle;intracellular organelle;membrane;nucleus;organelle;plasma membrane;vesicle			0.77298	1.027	0.77144	0.61803	0.72028	0.69621	0.72712	1.0029				+
4100	Q09666	Neuroblast differentiation-associated protein AHNAK	AHNAK	S5782	PRHRSNSFSDERE	14-3-3 domain binding motif;Akt kinase substrate motif;Calmodulin-dependent protein kinase II substrate motif;Casein kinase II substrate motif;MAPKAPK1 kinase substrate motif;PKA kinase substrate motif;PKC kinase substrate motif;Pyruvate dehydrogenase kinase substrate motif	biological regulation;cellular component assembly;cellular component organization;macromolecular complex assembly;protein complex assembly	cell part;cytoplasm;cytoskeleton;cytosol;extracellular organelle;intracellular membrane-bounded organelle;intracellular non-membrane-bounded organelle;intracellular organelle;membrane;nucleus;organelle;plasma membrane;vesicle			0.68264	0.70019	0.7431	0.88764	0.51762	0.56251	0.67885	0.63099
4109	Q09666	Neuroblast differentiation-associated protein AHNAK	AHNAK	S5851	TGKLQGSGVSLAS	Casein kinase II substrate motif;PKA kinase substrate motif	biological regulation;cellular component assembly;cellular component organization;macromolecular complex assembly;protein complex assembly	cell part;cytoplasm;cytoskeleton;cytosol;extracellular organelle;intracellular membrane-bounded organelle;intracellular non-membrane-bounded organelle;intracellular organelle;membrane;nucleus;organelle;plasma membrane;vesicle			0.50209	0.50481	0.46932	0.442	0.52496	0.53458	0.55757	0.55414
4091	Q09666	Neuroblast differentiation-associated protein AHNAK	AHNAK	S5745	SKGDLKSSKASLG	Casein kinase I substrate motif;G protein-coupled receptor kinase 1 substrate motif;GSK3 kinase substrate motif;PKA kinase substrate motif;PKC kinase substrate motif	biological regulation;cellular component assembly;cellular component organization;macromolecular complex assembly;protein complex assembly	cell part;cytoplasm;cytoskeleton;cytosol;extracellular organelle;intracellular membrane-bounded organelle;intracellular non-membrane-bounded organelle;intracellular organelle;membrane;nucleus;organelle;plasma membrane;vesicle
4092	Q09666	Neuroblast differentiation-associated protein AHNAK	AHNAK	S5746	KGDLKSSKASLGS	Casein kinase II substrate motif;MDC1 BRCT domain binding motif;PKA kinase substrate motif;PKC kinase substrate motif;Plk1 PBD domain binding motif	biological regulation;cellular component assembly;cellular component organization;macromolecular complex assembly;protein complex assembly	cell part;cytoplasm;cytoskeleton;cytosol;extracellular organelle;intracellular membrane-bounded organelle;intracellular non-membrane-bounded organelle;intracellular organelle;membrane;nucleus;organelle;plasma membrane;vesicle				0.53547				0.81425
5498	Q8IVF2-3	Protein AHNAK2	AHNAK2	S493	IPSLGWSPSKHTK	Casein kinase II substrate motif;Cdc2 kinase substrate motif;CDK kinase substrate motif;CDK1,2,4,6 kinase substrate motif;ERK1,2 kinase substrate motif;GSK-3, ERK1, ERK2, CDK5 substrate motif;MAPKAPK2 kinase substrate motif;WW domain binding motif		cell part;cytoplasm;intracellular membrane-bounded organelle;intracellular organelle;membrane;nucleus;organelle;plasma membrane			0.53408		0.59753	0.79811	0.61406		0.60234	1.0303			+
5500	Q8IVF2-3	Protein AHNAK2	AHNAK2	S4377	PSFGMLSPGKSIE	Cdc2 kinase substrate motif;CDK kinase substrate motif;CDK1,2,4,6 kinase substrate motif;ERK1,2 kinase substrate motif;G protein-coupled receptor kinase 1 substrate motif;GSK3 kinase substrate motif;GSK-3, ERK1, ERK2, CDK5 substrate motif;WW domain binding motif		cell part;cytoplasm;intracellular membrane-bounded organelle;intracellular organelle;membrane;nucleus;organelle;plasma membrane			1.4641	1.4873	1.8166	1.677	1.2185	1.219	1.3174	1.4602
5497	Q8IVF2-3	Protein AHNAK2	AHNAK2	S194	RDAHDVSPTSTDT	Casein kinase II substrate motif;ERK1,2 kinase substrate motif;G protein-coupled receptor kinase 1 substrate motif;GSK-3, ERK1, ERK2, CDK5 substrate motif;WW domain binding motif		cell part;cytoplasm;intracellular membrane-bounded organelle;intracellular organelle;membrane;nucleus;organelle;plasma membrane			0.8342	0.93233	0.79227	0.78644	0.82483	0.82019	0.80072	0.89864
5499	Q8IVF2-3	Protein AHNAK2	AHNAK2	S5607	KLGFSSSPTKKSK	Casein kinase II substrate motif;Cdc2 kinase substrate motif;CDK kinase substrate motif;CDK1,2,4,6 kinase substrate motif;ERK1,2 kinase substrate motif;Growth associated histone HI kinase substrate motif;GSK-3, ERK1, ERK2, CDK5 substrate motif;MDC1 BRCT domain binding motif;Plk1 PBD domain binding motif;WW domain binding motif		cell part;cytoplasm;intracellular membrane-bounded organelle;intracellular organelle;membrane;nucleus;organelle;plasma membrane				1.0651	0.88554			0.24839	0.60092					+
3005	O95831-3	Apoptosis-inducing factor 1, mitochondrial	AIFM1	S264	GTPRSLSAIDRAG	14-3-3 domain binding motif;Calmodulin-dependent protein kinase II substrate motif;Casein kinase II substrate motif;PKA kinase substrate motif;PKC kinase substrate motif;Pyruvate dehydrogenase kinase substrate motif	biological regulation;catabolic process;cell death;cell differentiation;cellular component assembly;cellular component organization;cellular homeostasis;cellular macromolecular complex assembly;cellular metabolic process;cellular nitrogen compound metabolic process;cellular process;chromosome organization;death;developmental process;DNA metabolic process;DNA packaging;homeostatic process;macromol…	cell part;cytosol;intracellular membrane-bounded organelle;intracellular organelle;membrane;mitochondrion;nucleus;organelle	Apoptosis		1.207	1.1665	1.0874	1.1106	1.2758	1.2639	1.0654	1.1432
512	A0A0J9YWL0	Absent in melanoma 1 protein	AIM1	S430	SQKSTDSPGADAE	b-Adrenergic Receptor kinase substrate motif;ERK1,2 kinase substrate motif;GSK-3, ERK1, ERK2, CDK5 substrate motif;PKA kinase substrate motif;WW domain binding motif					0.53924	0.55033	0.48082	0.56145	3.13	4.3355	4.3436	3.2099		+
514	A0A0J9YWL0	Absent in melanoma 1 protein	AIM1	S756	ETKVTVSEEEILP	BARD1 BRCT domain binding motif;Casein kinase II substrate motif;G protein-coupled receptor kinase 1 substrate motif;PKA kinase substrate motif					0.86367		0.9698		1.0047		1.1891				+
509	A0A0J9YWL0	Absent in melanoma 1 protein	AIM1	S864	TFSDSQSPAESSP	Casein kinase I substrate motif;Casein kinase II substrate motif;ERK1,2 kinase substrate motif;G protein-coupled receptor kinase 1 substrate motif;GSK3 kinase substrate motif;GSK-3, ERK1, ERK2, CDK5 substrate motif;MAPKAPK2 kinase substrate motif;WW domain binding motif					0.95497		1.3281		0.96854		1.087
7839	A0A0J9YWL0	Absent in melanoma 1 protein	AIM1	T933	ELGGETTPPLSTE	G protein-coupled receptor kinase 1 substrate motif;GSK-3, ERK1, ERK2, CDK5 substrate motif;WW domain binding motif					0.85387	0.88629	0.86818	0.9444	0.9852	1.0472	0.95599	0.94392	+
513	A0A0J9YWL0	Absent in melanoma 1 protein	AIM1	S737	KKVMPNSPQNGVL	ERK1,2 kinase substrate motif;GSK-3, ERK1, ERK2, CDK5 substrate motif;WW domain binding motif					0.9108	0.92236	1.0566	1.0186	0.98663	0.94193	0.85215	0.94577
1483	E9PIR9	Absent in melanoma 1-like protein	AIM1L	S224	PPVVVGSPPGSPS	ERK1,2 kinase substrate motif;G protein-coupled receptor kinase 1 substrate motif;GSK3 kinase substrate motif;GSK-3, ERK1, ERK2, CDK5 substrate motif;WW domain binding motif					0.9329	0.97446	1.156	0.81184	0.85771	0.75416	1.031	0.83107
1484	E9PIR9	Absent in melanoma 1-like protein	AIM1L	S228	VGSPPGSPSRSQA	Casein kinase II substrate motif;Cdc2 kinase substrate motif;CDK kinase substrate motif;CDK1,2,4,6 kinase substrate motif;ERK1,2 kinase substrate motif;G protein-coupled receptor kinase 1 substrate motif;GSK3 kinase substrate motif;GSK-3, ERK1, ERK2, CDK5 substrate motif;MAPKAPK2 kinase substrate motif;WW domain binding motif						0.97446	1.4972	0.81184		0.75416	0.76917	0.83107
6172	Q96IF1	LIM domain-containing protein ajuba	AJUBA	S119	PTAPALSPRSSFA	Casein kinase II substrate motif;ERK1,2 kinase substrate motif;G protein-coupled receptor kinase 1 substrate motif;Growth associated histone HI kinase substrate motif;GSK3 kinase substrate motif;GSK-3, ERK1, ERK2, CDK5 substrate motif;PKA kinase substrate motif;PKC kinase substrate motif;WW domain binding motif	biological adhesion;biological regulation;biosynthetic process;cell adhesion;cell cycle;cell junction organization;cell motility;cellular component assembly;cellular component movement;cellular component organization;cellular lipid metabolic process;cellular localization;cellular metabolic process;cellular nitrogen compound metabolic process;cellular process;gene silencing;lipid metabolic process…	cell part;cell projection;cytosol;intracellular membrane-bounded organelle;intracellular non-membrane-bounded organelle;intracellular organelle;macromolecular complex;membrane;microtubule organizing center;nucleus;organelle;plasma membrane;protein complex;ribonucleoprotein complex;transcription factor complex			0.9367	0.94464	1.116	1.0932	0.91064	1.1101	0.70425	1.0163
6021	Q92667-2	A-kinase anchor protein 1, mitochondrial	AKAP1	S151	LECPLSSPKGVLF	ERK1,2 kinase substrate motif;Growth associated histone HI kinase substrate motif;GSK-3, ERK1, ERK2, CDK5 substrate motif;MDC1 BRCT domain binding motif;PKA kinase substrate motif;PKC kinase substrate motif;Plk1 PBD domain binding motif;WW domain binding motif	biological regulation;coagulation;multicellular organismal process;regulation of body fluid levels	cell part;cytosol;intracellular membrane-bounded organelle;intracellular organelle;membrane;mitochondrion;organelle			1.2876	1.4802	1.8983	1.8613	1.4368	1.5701	1.4363	1.3375
6023	Q92667-2	A-kinase anchor protein 1, mitochondrial	AKAP1	S429	GLPAEGSPPPKTY	ERK1,2 kinase substrate motif;GSK-3, ERK1, ERK2, CDK5 substrate motif;WW domain binding motif	biological regulation;coagulation;multicellular organismal process;regulation of body fluid levels	cell part;cytosol;intracellular membrane-bounded organelle;intracellular organelle;membrane;mitochondrion;organelle											+
6022	Q92667-2	A-kinase anchor protein 1, mitochondrial	AKAP1	S445	LKSLLSSPTKDSK	Casein kinase II substrate motif;Cdc2 kinase substrate motif;CDK kinase substrate motif;CDK1,2,4,6 kinase substrate motif;ERK1,2 kinase substrate motif;Growth associated histone HI kinase substrate motif;GSK-3, ERK1, ERK2, CDK5 substrate motif;MAPKAPK2 kinase substrate motif;MDC1 BRCT domain binding motif;Plk1 PBD domain binding motif;WW domain binding motif	biological regulation;coagulation;multicellular organismal process;regulation of body fluid levels	cell part;cytosol;intracellular membrane-bounded organelle;intracellular organelle;membrane;mitochondrion;organelle			0.89992	0.87724	0.94027	0.91594	0.79425	0.8045	0.7525	0.78043				+
1413	E7EMD6	A-kinase anchor protein 10, mitochondrial	AKAP10	S187	SLAEPVSPSKKHE	Casein kinase I substrate motif;Casein kinase II substrate motif;Cdc2 kinase substrate motif;CDK kinase substrate motif;CDK1,2,4,6 kinase substrate motif;ERK1,2 kinase substrate motif;GSK-3, ERK1, ERK2, CDK5 substrate motif;WW domain binding motif	biological regulation	cell part;cytoplasm;membrane;plasma membrane			1.8562	1.7479	1.9381	1.8981	1.6991	1.5803	1.8031	1.9083
7233	Q9UKA4	A-kinase anchor protein 11	AKAP11	S444	KASREDSGLFSPI	14-3-3 domain binding motif;b-Adrenergic Receptor kinase substrate motif;Calmodulin-dependent protein kinase II substrate motif;G protein-coupled receptor kinase 1 substrate motif;GSK3 kinase substrate motif;MAPKAPK2 kinase substrate motif;PKA kinase substrate motif;PKC epsilon kinase substrate motif;PKC kinase substrate motif	biological regulation;cellular process;response to stimulus;signal transduction	cell part;intracellular membrane-bounded organelle;intracellular organelle;microbody;microtubule organizing center;organelle;peroxisome			1.2441		1.1685	1.1254	0.97827		1.2595	1.3026
7234	Q9UKA4	A-kinase anchor protein 11	AKAP11	S448	EDSGLFSPIRSSA	Beta-TrCP1 domain binding motif;Cdc2 kinase substrate motif;CDK kinase substrate motif;CDK1,2,4,6 kinase substrate motif;ERK1,2 kinase substrate motif;G protein-coupled receptor kinase 1 substrate motif;GSK3 kinase substrate motif;GSK-3, ERK1, ERK2, CDK5 substrate motif;MAPKAPK2 kinase substrate motif;WW domain binding motif	biological regulation;cellular process;response to stimulus;signal transduction	cell part;intracellular membrane-bounded organelle;intracellular organelle;microbody;microtubule organizing center;organelle;peroxisome			1.435	1.4026	1.3647	1.4325	1.0535	1.2027	1.215	1.2581				+
7235	Q9UKA4	A-kinase anchor protein 11	AKAP11	S1242	QSQRSVSPTFLNP	14-3-3 domain binding motif;Calmodulin-dependent protein kinase II substrate motif;Casein kinase II substrate motif;ERK1,2 kinase substrate motif;GSK-3, ERK1, ERK2, CDK5 substrate motif;PKA kinase substrate motif;PKC kinase substrate motif;WW domain binding motif	biological regulation;cellular process;response to stimulus;signal transduction	cell part;intracellular membrane-bounded organelle;intracellular organelle;microbody;microtubule organizing center;organelle;peroxisome			1.0116	1.0528	0.99508	0.98276	0.97048	1.0616	1.1024	1.118
4137	Q12802-4	A-kinase anchor protein 13	AKAP13	S2708	DSELSVSPKRNSI	Cdc2 kinase substrate motif;CDK kinase substrate motif;CDK1,2,4,6 kinase substrate motif;ERK1,2 kinase substrate motif;Growth associated histone HI kinase substrate motif;GSK-3, ERK1, ERK2, CDK5 substrate motif;PKA kinase substrate motif;PKC kinase substrate motif;WW domain binding motif	biological regulation;cellular metabolic process;cellular process;establishment of localization;macromolecule metabolic process;macromolecule modification;metabolic process;nuclear transport;nucleocytoplasmic transport;phosphorus metabolic process;primary metabolic process;protein metabolic process;protein modification process;protein phosphorylation;regulation of protein modification process;res…	cell part;cytoplasm;cytosol;intracellular membrane-bounded organelle;intracellular organelle;membrane;nucleus;organelle						0.96662				1.0723			+
4138	Q12802-4	A-kinase anchor protein 13	AKAP13	S1559	SSMRSLSPFRRHS	14-3-3 domain binding motif;Calmodulin-dependent protein kinase II substrate motif;Cdc2 kinase substrate motif;CDK kinase substrate motif;CDK1,2,4,6 kinase substrate motif;CLK1 kinase substrate motif;ERK1,2 kinase substrate motif;GSK-3, ERK1, ERK2, CDK5 substrate motif;PKA kinase substrate motif;PKC kinase substrate motif;WW domain binding motif	biological regulation;cellular metabolic process;cellular process;establishment of localization;macromolecule metabolic process;macromolecule modification;metabolic process;nuclear transport;nucleocytoplasmic transport;phosphorus metabolic process;primary metabolic process;protein metabolic process;protein modification process;protein phosphorylation;regulation of protein modification process;res…	cell part;cytoplasm;cytosol;intracellular membrane-bounded organelle;intracellular organelle;membrane;nucleus;organelle			0.73957		0.73154	0.79678	0.77549		0.8664	0.8761			+
4136	Q12802-4	A-kinase anchor protein 13	AKAP13	S1584	MNHRSFSLEGLTG	14-3-3 domain binding motif;Calmodulin-dependent protein kinase II substrate motif;Casein kinase II substrate motif;Phosphorylase kinase substrate motif;PKA kinase substrate motif;PKC kinase substrate motif	biological regulation;cellular metabolic process;cellular process;establishment of localization;macromolecule metabolic process;macromolecule modification;metabolic process;nuclear transport;nucleocytoplasmic transport;phosphorus metabolic process;primary metabolic process;protein metabolic process;protein modification process;protein phosphorylation;regulation of protein modification process;res…	cell part;cytoplasm;cytosol;intracellular membrane-bounded organelle;intracellular organelle;membrane;nucleus;organelle
4135	Q12802-4	A-kinase anchor protein 13	AKAP13	S1914	LSHSTDSLNKISK	b-Adrenergic Receptor kinase substrate motif	biological regulation;cellular metabolic process;cellular process;establishment of localization;macromolecule metabolic process;macromolecule modification;metabolic process;nuclear transport;nucleocytoplasmic transport;phosphorus metabolic process;primary metabolic process;protein metabolic process;protein modification process;protein phosphorylation;regulation of protein modification process;res…	cell part;cytoplasm;cytosol;intracellular membrane-bounded organelle;intracellular organelle;membrane;nucleus;organelle			1.1649	1.0473	0.92309	0.99006	1.0883	1.0619	1.1031	1.13
4134	Q12802-4	A-kinase anchor protein 13	AKAP13	S1911	WKFLSHSTDSLNK	Casein kinase II substrate motif	biological regulation;cellular metabolic process;cellular process;establishment of localization;macromolecule metabolic process;macromolecule modification;metabolic process;nuclear transport;nucleocytoplasmic transport;phosphorus metabolic process;primary metabolic process;protein metabolic process;protein modification process;protein phosphorylation;regulation of protein modification process;res…	cell part;cytoplasm;cytosol;intracellular membrane-bounded organelle;intracellular organelle;membrane;nucleus;organelle			1.2993	1.4189	2.4426	3.2488	0.8944	0.90605	1.0942	1.0266
4133	Q12802-4	A-kinase anchor protein 13	AKAP13	S983	ALQLSNSPGASSA	ERK1,2 kinase substrate motif;G protein-coupled receptor kinase 1 substrate motif;GSK3 kinase substrate motif;GSK-3, ERK1, ERK2, CDK5 substrate motif;WW domain binding motif	biological regulation;cellular metabolic process;cellular process;establishment of localization;macromolecule metabolic process;macromolecule modification;metabolic process;nuclear transport;nucleocytoplasmic transport;phosphorus metabolic process;primary metabolic process;protein metabolic process;protein modification process;protein phosphorylation;regulation of protein modification process;res…	cell part;cytoplasm;cytosol;intracellular membrane-bounded organelle;intracellular organelle;membrane;nucleus;organelle			0.87761	0.84679	0.85007	0.86101	0.92276	0.89289	0.86225	0.91519
3973	Q02040	A-kinase anchor protein 17A	AKAP17A	S537	VVPEDGSPEKRCP	Casein kinase I substrate motif;Casein kinase II substrate motif;Cdc2 kinase substrate motif;CDK kinase substrate motif;CDK1,2,4,6 kinase substrate motif;ERK1,2 kinase substrate motif;GSK-3, ERK1, ERK2, CDK5 substrate motif;WW domain binding motif	biological regulation;cell activation;cellular metabolic process;cellular nitrogen compound metabolic process;cellular process;immune system process;macromolecule metabolic process;metabolic process;mRNA metabolic process;mRNA processing;nitrogen compound metabolic process;nucleobase-containing compound metabolic process;primary metabolic process;response to stimulus;RNA metabolic process;RNA pro…	cell part;cytoplasm;intracellular membrane-bounded organelle;intracellular organelle;macromolecular complex;nucleoplasm;nucleus;organelle;ribonucleoprotein complex;spliceosomal complex			1.3128	1.2659	1.3266	1.2113	0.956	1.0573	1.3862	1.2371
2373	M0QYL4	A-kinase anchor protein 8	AKAP8	S142	DSEGDFSENDDAA	Casein kinase II substrate motif;G protein-coupled receptor kinase 1 substrate motif;Pyruvate dehydrogenase kinase substrate motif		cell part;intracellular membrane-bounded organelle;intracellular organelle;nucleus;organelle			0.93552	1.1041	0.94466	0.91284	1.0211	0.73833	0.89702	0.81427				+
7303	Q9ULX6-2	A-kinase anchor protein 8-like	AKAP8L	S491	ENPFTDSPEEEKE	b-Adrenergic Receptor kinase substrate motif;Casein kinase II substrate motif;ERK1,2 kinase substrate motif;GSK-3, ERK1, ERK2, CDK5 substrate motif;WW domain binding motif		cell part;cytoplasm;intracellular membrane-bounded organelle;intracellular organelle;nucleoplasm;nucleus;organelle			0.83877	0.83879	0.82492	0.85602	0.95143	0.95529	0.81278	0.8949		+
2039	H3BLU7	Aflatoxin B1 aldehyde reductase member 2	AKR7A2	S210	GRFFGNSWAETYR	Casein kinase II substrate motif;G protein-coupled receptor kinase 1 substrate motif						0.33704		0.9353		1.2305		0.69106
3444	P31749	RAC-alpha serine/threonine-protein kinase	AKT1	S477	QFSYSASGTA___	Casein kinase II substrate motif;MAPKAPK2 kinase substrate motif	aging;alcohol metabolic process;amine metabolic process;anatomical structure development;biological regulation;biosynthetic process;carbohydrate metabolic process;carbohydrate transport;catabolic process;cell activation;cell death;cell development;cell differentiation;cell proliferation;cellular component organization;cellular membrane organization;cellular metabolic process;cellular nitrogen com…	cell part;cytoplasm;cytoskeleton;cytosol;intracellular membrane-bounded organelle;intracellular non-membrane-bounded organelle;intracellular organelle;membrane;mitochondrion;nucleoplasm;nucleus;organelle;plasma membrane	Acute myeloid leukemia;Adipocytokine signaling pathway;Apoptosis;B cell receptor signaling pathway;Carbohydrate digestion and absorption;Chagas disease (American trypanosomiasis);Chemokine signaling pathway;Chronic myeloid leukemia;Colorectal cancer;Endometrial cancer;ErbB signaling pathway;Fc epsilon RI signaling pathway;Fc gamma R-mediated phagocytosis;Focal adhesion;Glioma;Hepatitis C;Insulin …	+		1.4785	1.0707			1.0007	8.0184				+
8230	P31749	RAC-alpha serine/threonine-protein kinase	AKT1	T479	SYSASGTA_____	MAPKAPK2 kinase substrate motif	aging;alcohol metabolic process;amine metabolic process;anatomical structure development;biological regulation;biosynthetic process;carbohydrate metabolic process;carbohydrate transport;catabolic process;cell activation;cell death;cell development;cell differentiation;cell proliferation;cellular component organization;cellular membrane organization;cellular metabolic process;cellular nitrogen com…	cell part;cytoplasm;cytoskeleton;cytosol;intracellular membrane-bounded organelle;intracellular non-membrane-bounded organelle;intracellular organelle;membrane;mitochondrion;nucleoplasm;nucleus;organelle;plasma membrane	Acute myeloid leukemia;Adipocytokine signaling pathway;Apoptosis;B cell receptor signaling pathway;Carbohydrate digestion and absorption;Chagas disease (American trypanosomiasis);Chemokine signaling pathway;Chronic myeloid leukemia;Colorectal cancer;Endometrial cancer;ErbB signaling pathway;Fc epsilon RI signaling pathway;Fc gamma R-mediated phagocytosis;Focal adhesion;Glioma;Hepatitis C;Insulin …	+		1.0017	1.0707	1.0601		4.5087	8.0184	7.2971		+
3447	P31749	RAC-alpha serine/threonine-protein kinase	AKT1	S129	GSPSDNSGAEEME	Casein kinase II substrate motif	aging;alcohol metabolic process;amine metabolic process;anatomical structure development;biological regulation;biosynthetic process;carbohydrate metabolic process;carbohydrate transport;catabolic process;cell activation;cell death;cell development;cell differentiation;cell proliferation;cellular component organization;cellular membrane organization;cellular metabolic process;cellular nitrogen com…	cell part;cytoplasm;cytoskeleton;cytosol;intracellular membrane-bounded organelle;intracellular non-membrane-bounded organelle;intracellular organelle;membrane;mitochondrion;nucleoplasm;nucleus;organelle;plasma membrane	Acute myeloid leukemia;Adipocytokine signaling pathway;Apoptosis;B cell receptor signaling pathway;Carbohydrate digestion and absorption;Chagas disease (American trypanosomiasis);Chemokine signaling pathway;Chronic myeloid leukemia;Colorectal cancer;Endometrial cancer;ErbB signaling pathway;Fc epsilon RI signaling pathway;Fc gamma R-mediated phagocytosis;Focal adhesion;Glioma;Hepatitis C;Insulin …	+	1.0654	1.0616	1.1622	1.0635	1.0965	1.1409	1.0941	1.0915
3445	P31749	RAC-alpha serine/threonine-protein kinase	AKT1	S124	MDFRSGSPSDNSG	14-3-3 domain binding motif;Calmodulin-dependent protein kinase II substrate motif;Casein kinase II substrate motif;ERK1,2 kinase substrate motif;GSK-3, ERK1, ERK2, CDK5 substrate motif;PKA kinase substrate motif;PKC kinase substrate motif;Pyruvate dehydrogenase kinase substrate motif;WW domain binding motif	aging;alcohol metabolic process;amine metabolic process;anatomical structure development;biological regulation;biosynthetic process;carbohydrate metabolic process;carbohydrate transport;catabolic process;cell activation;cell death;cell development;cell differentiation;cell proliferation;cellular component organization;cellular membrane organization;cellular metabolic process;cellular nitrogen com…	cell part;cytoplasm;cytoskeleton;cytosol;intracellular membrane-bounded organelle;intracellular non-membrane-bounded organelle;intracellular organelle;membrane;mitochondrion;nucleoplasm;nucleus;organelle;plasma membrane	Acute myeloid leukemia;Adipocytokine signaling pathway;Apoptosis;B cell receptor signaling pathway;Carbohydrate digestion and absorption;Chagas disease (American trypanosomiasis);Chemokine signaling pathway;Chronic myeloid leukemia;Colorectal cancer;Endometrial cancer;ErbB signaling pathway;Fc epsilon RI signaling pathway;Fc gamma R-mediated phagocytosis;Focal adhesion;Glioma;Hepatitis C;Insulin …	+	1.0432	1.0416	1.0366	0.96537	1.0671	1.0847	1.0103	1.0885
3443	P31749	RAC-alpha serine/threonine-protein kinase	AKT1	S473	PHFPQFSYSASGT	Casein kinase II substrate motif;G protein-coupled receptor kinase 1 substrate motif;GSK3 kinase substrate motif;PDK1 kinase substrate motif	aging;alcohol metabolic process;amine metabolic process;anatomical structure development;biological regulation;biosynthetic process;carbohydrate metabolic process;carbohydrate transport;catabolic process;cell activation;cell death;cell development;cell differentiation;cell proliferation;cellular component organization;cellular membrane organization;cellular metabolic process;cellular nitrogen com…	cell part;cytoplasm;cytoskeleton;cytosol;intracellular membrane-bounded organelle;intracellular non-membrane-bounded organelle;intracellular organelle;membrane;mitochondrion;nucleoplasm;nucleus;organelle;plasma membrane	Acute myeloid leukemia;Adipocytokine signaling pathway;Apoptosis;B cell receptor signaling pathway;Carbohydrate digestion and absorption;Chagas disease (American trypanosomiasis);Chemokine signaling pathway;Chronic myeloid leukemia;Colorectal cancer;Endometrial cancer;ErbB signaling pathway;Fc epsilon RI signaling pathway;Fc gamma R-mediated phagocytosis;Focal adhesion;Glioma;Hepatitis C;Insulin …	+	0.67059	1.0304	0.86808	0.89572	0.65246	0.95069	0.87566	0.8868
8619	Q96B36	Proline-rich AKT1 substrate 1	AKT1S1	T246	PRPRLNTSDFQKL	Akt kinase substrate motif;Calmodulin-dependent protein kinase II substrate motif;PKC kinase substrate motif	biological regulation;cellular component organization;cellular process;immune system process;regulation of protein modification process;response to abiotic stimulus;response to chemical stimulus;response to endogenous stimulus;response to heat;response to stimulus;response to stress;signal transduction	cell part;cytoplasm;cytosol;macromolecular complex;nucleoplasm;protein complex			0.79843	0.74015	0.88595	0.85377	1.0417	1.014	0.75823	0.77625
6111	Q96B36	Proline-rich AKT1 substrate 1	AKT1S1	S183	TQQYAKSLPVSVP	G protein-coupled receptor kinase 1 substrate motif;GSK3 kinase substrate motif	biological regulation;cellular component organization;cellular process;immune system process;regulation of protein modification process;response to abiotic stimulus;response to chemical stimulus;response to endogenous stimulus;response to heat;response to stimulus;response to stress;signal transduction	cell part;cytoplasm;cytosol;macromolecular complex;nucleoplasm;protein complex			0.61516	0.5834	0.74333	0.71945	0.70317	0.69002	0.69122	0.67528
6110	Q96B36	Proline-rich AKT1 substrate 1	AKT1S1	S212	ENGPPSSPDLDRI	ERK1,2 kinase substrate motif;GSK-3, ERK1, ERK2, CDK5 substrate motif;MDC1 BRCT domain binding motif;Plk1 PBD domain binding motif;WW domain binding motif	biological regulation;cellular component organization;cellular process;immune system process;regulation of protein modification process;response to abiotic stimulus;response to chemical stimulus;response to endogenous stimulus;response to heat;response to stimulus;response to stress;signal transduction	cell part;cytoplasm;cytosol;macromolecular complex;nucleoplasm;protein complex			0.76372	0.8068	0.79791	0.98886	0.91769	0.83612	0.60443	0.63994
6108	Q96B36	Proline-rich AKT1 substrate 1	AKT1S1	S203	RTEARSSDEENGP	BARD1 BRCT domain binding motif;Casein kinase II substrate motif;MDC1 BRCT domain binding motif;PKA kinase substrate motif;PKC kinase substrate motif;Plk1 PBD domain binding motif	biological regulation;cellular component organization;cellular process;immune system process;regulation of protein modification process;response to abiotic stimulus;response to chemical stimulus;response to endogenous stimulus;response to heat;response to stimulus;response to stress;signal transduction	cell part;cytoplasm;cytosol;macromolecular complex;nucleoplasm;protein complex			0.65001	0.70697	0.79112	0.70398	1.0895	0.86091	0.6664	0.61651
6106	Q96B36	Proline-rich AKT1 substrate 1	AKT1S1	S92	PPSPTPSPPRPTL	Cdc2 kinase substrate motif;CDK kinase substrate motif;CDK1,2,4,6 kinase substrate motif;DNA dependent Protein kinase substrate motif;ERK1,2 kinase substrate motif;G protein-coupled receptor kinase 1 substrate motif;GSK-3, ERK1, ERK2, CDK5 substrate motif;MAPKAPK2 kinase substrate motif;WW domain binding motif	biological regulation;cellular component organization;cellular process;immune system process;regulation of protein modification process;response to abiotic stimulus;response to chemical stimulus;response to endogenous stimulus;response to heat;response to stimulus;response to stress;signal transduction	cell part;cytoplasm;cytosol;macromolecular complex;nucleoplasm;protein complex			0.62158	0.75709	0.69409	0.62546	0.88118	0.80326	0.4448	0.54514
6105	Q96B36	Proline-rich AKT1 substrate 1	AKT1S1	S88	PAPQPPSPTPSPP	Casein kinase II substrate motif;DNA dependent Protein kinase substrate motif;ERK1,2 kinase substrate motif;G protein-coupled receptor kinase 1 substrate motif;GSK3 kinase substrate motif;GSK-3, ERK1, ERK2, CDK5 substrate motif;WW domain binding motif	biological regulation;cellular component organization;cellular process;immune system process;regulation of protein modification process;response to abiotic stimulus;response to chemical stimulus;response to endogenous stimulus;response to heat;response to stimulus;response to stress;signal transduction	cell part;cytoplasm;cytosol;macromolecular complex;nucleoplasm;protein complex			0.58958	0.74285	0.66833	0.66275	0.79586	0.81816	0.47818	0.54346
6109	Q96B36	Proline-rich AKT1 substrate 1	AKT1S1	S211	EENGPPSSPDLDR	Casein kinase II substrate motif;DNA dependent Protein kinase substrate motif;Pyruvate dehydrogenase kinase substrate motif	biological regulation;cellular component organization;cellular process;immune system process;regulation of protein modification process;response to abiotic stimulus;response to chemical stimulus;response to endogenous stimulus;response to heat;response to stimulus;response to stress;signal transduction	cell part;cytoplasm;cytosol;macromolecular complex;nucleoplasm;protein complex			0.65001	0.70697			1.0895	0.86091
3036	P04075	Fructose-bisphosphate aldolase A;Fructose-bisphosphate aldolase	ALDOA	S36	ILAADESTGSIAK	b-Adrenergic Receptor kinase substrate motif;Casein kinase II substrate motif	alcohol metabolic process;biological regulation;biosynthetic process;carbohydrate metabolic process;catabolic process;cell activation;cellular component assembly;cellular component organization;cellular homeostasis;cellular metabolic process;cellular nitrogen compound metabolic process;cellular process;coagulation;cytoskeleton organization;establishment of localization;exocytosis;generation of pr…	cell part;cytoskeleton;cytosol;extracellular organelle;extracellular region;extracellular space;intracellular membrane-bounded organelle;intracellular non-membrane-bounded organelle;intracellular organelle;membrane;nucleus;organelle;vesicle	Carbon fixation in photosynthetic organisms;Fructose and mannose metabolism;Glycolysis / Gluconeogenesis;Pentose phosphate pathway		0.55254	0.60479	0.79411	0.81336	1.3147	1.2682	0.67222	0.68788
3037	P04075	Fructose-bisphosphate aldolase A;Fructose-bisphosphate aldolase	ALDOA	S39	ADESTGSIAKRLQ		alcohol metabolic process;biological regulation;biosynthetic process;carbohydrate metabolic process;catabolic process;cell activation;cellular component assembly;cellular component organization;cellular homeostasis;cellular metabolic process;cellular nitrogen compound metabolic process;cellular process;coagulation;cytoskeleton organization;establishment of localization;exocytosis;generation of pr…	cell part;cytoskeleton;cytosol;extracellular organelle;extracellular region;extracellular space;intracellular membrane-bounded organelle;intracellular non-membrane-bounded organelle;intracellular organelle;membrane;nucleus;organelle;vesicle	Carbon fixation in photosynthetic organisms;Fructose and mannose metabolism;Glycolysis / Gluconeogenesis;Pentose phosphate pathway		0.4637	0.44333	0.70647	0.74134	1.157	1.0853	0.62637	0.67239
2101	H7C0X4	Dol-P-Man:Man(5)GlcNAc(2)-PP-Dol alpha-1,3-mannosyltransferase	ALG3	S12	KRGRSGSAAQAEG	14-3-3 domain binding motif;Akt kinase substrate motif;Calmodulin-dependent protein kinase II substrate motif;G protein-coupled receptor kinase 1 substrate motif;MAPKAPK1 kinase substrate motif;PKA kinase substrate motif;PKC kinase substrate motif		cell part;endoplasmic reticulum;intracellular membrane-bounded organelle;intracellular organelle;organelle			1.1179	1.0585	1.0886		1.1102	1.2673	1.249			+
5119	Q6P6C2-3	RNA demethylase ALKBH5	ALKBH5	S58	DSDPERSDYEEQQ	Casein kinase II substrate motif	biological regulation;cell differentiation;cellular metabolic process;cellular nitrogen compound metabolic process;cellular process;developmental process;establishment of localization;macromolecule metabolic process;macromolecule modification;metabolic process;mRNA metabolic process;mRNA processing;multicellular organismal process;nitrogen compound metabolic process;nuclear transport;nucleobase-c…	cell part;intracellular membrane-bounded organelle;intracellular organelle;nucleus;organelle			0.8158	0.9109	0.90277	0.80608	0.89842	0.93834	0.72384	0.7424
5118	Q6P6C2-3	RNA demethylase ALKBH5	ALKBH5	S53	RKYQEDSDPERSD	b-Adrenergic Receptor kinase substrate motif;Casein kinase II substrate motif	biological regulation;cell differentiation;cellular metabolic process;cellular nitrogen compound metabolic process;cellular process;developmental process;establishment of localization;macromolecule metabolic process;macromolecule modification;metabolic process;mRNA metabolic process;mRNA processing;multicellular organismal process;nitrogen compound metabolic process;nuclear transport;nucleobase-c…	cell part;intracellular membrane-bounded organelle;intracellular organelle;nucleus;organelle			0.8202	0.93402	0.89487	1.0808	0.96352	0.98324	0.69196	0.73425
6289	Q96Q42-3	Alsin	ALS2	S492	GLLSQVSPRLLRK	ERK1,2 kinase substrate motif;Growth associated histone HI kinase substrate motif;GSK-3, ERK1, ERK2, CDK5 substrate motif;PKA kinase substrate motif;PKC kinase substrate motif;WW domain binding motif	anatomical structure morphogenesis;behavior;biological regulation;cell communication;cell-cell signaling;cellular component morphogenesis;cellular component organization;cellular metabolic process;cellular process;developmental process;endosome organization;endosome transport;establishment of localization;localization;macromolecule metabolic process;metabolic process;multicellular organismal proc…	cell part;cell projection;centrosome;cytosol;endosome;intracellular membrane-bounded organelle;intracellular non-membrane-bounded organelle;intracellular organelle;macromolecular complex;microtubule organizing center;neuron projection;organelle;protein complex;site of polarized growth;vesicle	Amyotrophic lateral sclerosis (ALS)		0.93451	1.0371	1.0485	0.77823	1.0499	1.0047	1.0531	1.0118			+
6290	Q96Q42-3	Alsin	ALS2	S466	QGKKSSSLVDIRE	Casein kinase II substrate motif;MDC1 BRCT domain binding motif;Phosphorylase kinase substrate motif;PKA kinase substrate motif;PKC kinase substrate motif;Plk1 PBD domain binding motif;Pyruvate dehydrogenase kinase substrate motif	anatomical structure morphogenesis;behavior;biological regulation;cell communication;cell-cell signaling;cellular component morphogenesis;cellular component organization;cellular metabolic process;cellular process;developmental process;endosome organization;endosome transport;establishment of localization;localization;macromolecule metabolic process;metabolic process;multicellular organismal proc…	cell part;cell projection;centrosome;cytosol;endosome;intracellular membrane-bounded organelle;intracellular non-membrane-bounded organelle;intracellular organelle;macromolecular complex;microtubule organizing center;neuron projection;organelle;protein complex;site of polarized growth;vesicle	Amyotrophic lateral sclerosis (ALS)		1.0627		0.86931		1.3966		1.3533			+
6288	Q96Q42-3	Alsin	ALS2	S483	GGSRRLSLPGLLS	14-3-3 domain binding motif;Aurora-A kinase substrate motif;Calmodulin-dependent protein kinase II substrate motif;MAPKAPK2 kinase substrate motif;PAK2 kinase substrate motif;Phosphorylase kinase substrate motif;PKA kinase substrate motif;PKC epsilon kinase substrate motif;PKC kinase substrate motif	anatomical structure morphogenesis;behavior;biological regulation;cell communication;cell-cell signaling;cellular component morphogenesis;cellular component organization;cellular metabolic process;cellular process;developmental process;endosome organization;endosome transport;establishment of localization;localization;macromolecule metabolic process;metabolic process;multicellular organismal proc…	cell part;cell projection;centrosome;cytosol;endosome;intracellular membrane-bounded organelle;intracellular non-membrane-bounded organelle;intracellular organelle;macromolecular complex;microtubule organizing center;neuron projection;organelle;protein complex;site of polarized growth;vesicle	Amyotrophic lateral sclerosis (ALS)			1.1021	0.983	0.82186		1.1934	1.0786	0.96704
7254	Q9UKV5	E3 ubiquitin-protein ligase AMFR	AMFR	S542	RVPLDLSPRLEET	ERK1,2 kinase substrate motif;Growth associated histone HI kinase substrate motif;GSK-3, ERK1, ERK2, CDK5 substrate motif;PKA kinase substrate motif;PKC kinase substrate motif;WW domain binding motif	aging;behavior;biological regulation;catabolic process;cellular component assembly;cellular component movement;cellular component organization;cellular metabolic process;cellular process;developmental process;macromolecular complex assembly;macromolecule metabolic process;macromolecule modification;metabolic process;multicellular organismal process;neurological system process;primary metabolic pr…	cell body;cell part;cell projection;intracellular membrane-bounded organelle;intracellular organelle;macromolecular complex;membrane;neuron projection;neuronal cell body;nucleus;organelle;protein complex;site of polarized growth;ubiquitin ligase complex	Protein processing in endoplasmic reticulum		1.7363	1.6087	2.0169	1.9519	1.4697	1.6337	1.6984	1.6775
7499	Q9Y2J4	Angiomotin-like protein 2	AMOTL2	S540	SSGSGGSPELSAL	Casein kinase II substrate motif;ERK1,2 kinase substrate motif;G protein-coupled receptor kinase 1 substrate motif;GSK3 kinase substrate motif;GSK-3, ERK1, ERK2, CDK5 substrate motif;WW domain binding motif	biological regulation;cellular process;response to stimulus;signal transduction	cell part;cytosol;endosome;intracellular membrane-bounded organelle;intracellular organelle;organelle;vesicle			0.96556	1.0781	1.0299	0.95707	1.1194	1.1498	1.0088	1.0345
7497	Q9Y2J4	Angiomotin-like protein 2	AMOTL2	S759	SSQRAASLDSVAT	14-3-3 domain binding motif;Calmodulin-dependent protein kinase II substrate motif;Casein kinase II substrate motif;Phosphorylase kinase substrate motif;PKA kinase substrate motif;PKC kinase substrate motif	biological regulation;cellular process;response to stimulus;signal transduction	cell part;cytosol;endosome;intracellular membrane-bounded organelle;intracellular organelle;organelle;vesicle			0.8611	0.87797	0.75651	0.80319	0.86141	0.80991	0.844	0.8938
7501	Q9Y2J4	Angiomotin-like protein 2	AMOTL2	S670	PAKSVPSVFAAAA	DNA dependent Protein kinase substrate motif;G protein-coupled receptor kinase 1 substrate motif;PKA kinase substrate motif	biological regulation;cellular process;response to stimulus;signal transduction	cell part;cytosol;endosome;intracellular membrane-bounded organelle;intracellular organelle;organelle;vesicle			0.87851	0.76915	0.94837	0.93128	0.85599	0.72738	0.80568	0.83945
7498	Q9Y2J4	Angiomotin-like protein 2	AMOTL2	S183	HMSSSHSFPQLAR	MAPKAPK2 kinase substrate motif	biological regulation;cellular process;response to stimulus;signal transduction	cell part;cytosol;endosome;intracellular membrane-bounded organelle;intracellular organelle;organelle;vesicle			0.8796	0.86013	0.76841	0.75343	1.0014	0.80207	0.73821	0.83318
1935	H0Y360	AMP deaminase 2	AMPD2	S139	RLERQISQDVKLE	14-3-3 domain binding motif;ATM kinase substrate motif;Calmodulin-dependent protein kinase II substrate motif;Calmodulin-dependent protein kinase IV substrate motif;Chk1 kinase substrate motif;DNA dependent Protein kinase substrate motif;PKA kinase substrate motif;PKC kinase substrate motif	biosynthetic process;cellular metabolic compound salvage;cellular metabolic process;cellular nitrogen compound metabolic process;cellular process;heterocycle metabolic process;metabolic process;nitrogen compound metabolic process;nucleobase-containing compound metabolic process;nucleobase-containing small molecule metabolic process;nucleotide metabolic process;primary metabolic process;purine-con…				0.56021	0.60665	0.68758	0.6356	0.81461	0.64113	0.52483	0.38528
1950	H0Y564	Anaphase-promoting complex subunit 1	ANAPC1	S223	DFEGSLSPVIAPK	ERK1,2 kinase substrate motif;G protein-coupled receptor kinase 1 substrate motif;GSK-3, ERK1, ERK2, CDK5 substrate motif;WW domain binding motif		cell part;macromolecular complex;protein complex;ubiquitin ligase complex			1.67	1.3725	1.6971	1.5423	1.6267	1.3912	1.7093	1.7389
7216	Q9UJX5	Anaphase-promoting complex subunit 4	ANAPC4	S777	IKEEVLSESEAEN	Casein kinase I substrate motif;Casein kinase II substrate motif;G protein-coupled receptor kinase 1 substrate motif	biological regulation;catabolic process;cell cycle;cell division;cellular component organization;cellular metabolic process;cellular process;macromolecule metabolic process;macromolecule modification;metabolic process;mitosis;mitotic cell cycle;nuclear division;organelle fission;organelle organization;primary metabolic process;protein metabolic process;protein modification by small protein conjug…	cell part;cytosol;intracellular membrane-bounded organelle;intracellular organelle;macromolecular complex;nucleoplasm;nucleus;organelle;protein complex;ubiquitin ligase complex	Cell cycle;Cell cycle - yeast;Meiosis - yeast;Oocyte meiosis;Progesterone-mediated oocyte maturation;Ubiquitin mediated proteolysis		1.1377	1.4667	1.0413	1.2329	1.0111	1.0643	0.87939	0.98518
4200	Q12955-4	Ankyrin-3	ANK3	S850	SDGEYISDVEEGN	Casein kinase I substrate motif;Casein kinase II substrate motif	anatomical structure morphogenesis;biological regulation;cellular component assembly;cellular component morphogenesis;cellular component organization;cellular homeostasis;cellular ion homeostasis;cellular localization;cellular membrane organization;cellular process;cytokinesis;cytoskeleton organization;developmental process;establishment of localization;Golgi vesicle transport;homeostatic process…	cell part;cell projection;cell surface;cytoskeleton;endoplasmic reticulum;Golgi apparatus;intracellular membrane-bounded organelle;intracellular non-membrane-bounded organelle;intracellular organelle;lysosome;membrane;neuron projection;organelle;plasma membrane;synapse;vacuole			1.1871	1.1375	1.5408	1.0672	0.73215	0.67827	0.63155	0.44876				+
4198	Q12955	Ankyrin-3	ANK3	S1789	HVEEPASPLAAYQ	Casein kinase I substrate motif;ERK1,2 kinase substrate motif;G protein-coupled receptor kinase 1 substrate motif;GSK-3, ERK1, ERK2, CDK5 substrate motif;WW domain binding motif	anatomical structure morphogenesis;biological regulation;cellular component assembly;cellular component morphogenesis;cellular component organization;cellular homeostasis;cellular ion homeostasis;cellular localization;cellular membrane organization;cellular process;cytokinesis;cytoskeleton organization;developmental process;establishment of localization;Golgi vesicle transport;homeostatic process…	cell part;cell projection;cell surface;cytoskeleton;endoplasmic reticulum;Golgi apparatus;intracellular membrane-bounded organelle;intracellular non-membrane-bounded organelle;intracellular organelle;lysosome;membrane;neuron projection;organelle;plasma membrane;synapse;vacuole			2.071	1.8422	2.2583	2.1907	2.7439	2.6586	2.9644	2.4688		+
4197	Q12955	Ankyrin-3	ANK3	S960	REFDSDSLRHYSW	b-Adrenergic Receptor kinase substrate motif;Casein kinase I substrate motif;PKA kinase substrate motif;PKC kinase substrate motif	anatomical structure morphogenesis;biological regulation;cellular component assembly;cellular component morphogenesis;cellular component organization;cellular homeostasis;cellular ion homeostasis;cellular localization;cellular membrane organization;cellular process;cytokinesis;cytoskeleton organization;developmental process;establishment of localization;Golgi vesicle transport;homeostatic process…	cell part;cell projection;cell surface;cytoskeleton;endoplasmic reticulum;Golgi apparatus;intracellular membrane-bounded organelle;intracellular non-membrane-bounded organelle;intracellular organelle;lysosome;membrane;neuron projection;organelle;plasma membrane;synapse;vacuole			1.5247	1.1294	1.3788	1.3092	1.3723	1.1915	1.3514	1.0057
4201	Q12955-4	Ankyrin-3	ANK3	S1658	VTAEDASLEDSKL	Casein kinase I substrate motif;Casein kinase II substrate motif;G protein-coupled receptor kinase 1 substrate motif;GSK3 kinase substrate motif;Plk1 kinase substrate motif;Pyruvate dehydrogenase kinase substrate motif	anatomical structure morphogenesis;biological regulation;cellular component assembly;cellular component morphogenesis;cellular component organization;cellular homeostasis;cellular ion homeostasis;cellular localization;cellular membrane organization;cellular process;cytokinesis;cytoskeleton organization;developmental process;establishment of localization;Golgi vesicle transport;homeostatic process…	cell part;cell projection;cell surface;cytoskeleton;endoplasmic reticulum;Golgi apparatus;intracellular membrane-bounded organelle;intracellular non-membrane-bounded organelle;intracellular organelle;lysosome;membrane;neuron projection;organelle;plasma membrane;synapse;vacuole			1.5233	1.4852		1.8274	1.2452	1.2396		0.90325
4199	Q12955	Ankyrin-3	ANK3	S830	NEVLDMSDDEVRK	BARD1 BRCT domain binding motif;Casein kinase II substrate motif	anatomical structure morphogenesis;biological regulation;cellular component assembly;cellular component morphogenesis;cellular component organization;cellular homeostasis;cellular ion homeostasis;cellular localization;cellular membrane organization;cellular process;cytokinesis;cytoskeleton organization;developmental process;establishment of localization;Golgi vesicle transport;homeostatic process…	cell part;cell projection;cell surface;cytoskeleton;endoplasmic reticulum;Golgi apparatus;intracellular membrane-bounded organelle;intracellular non-membrane-bounded organelle;intracellular organelle;lysosome;membrane;neuron projection;organelle;plasma membrane;synapse;vacuole			0.82883	1.0824	0.8856	0.88317	0.89232	0.97661	0.81017	0.88929
5520	Q8IWZ3	Ankyrin repeat and KH domain-containing protein 1	ANKHD1	S1670	VSLPLSSPNIKLN	ERK1,2 kinase substrate motif;GSK-3, ERK1, ERK2, CDK5 substrate motif;MDC1 BRCT domain binding motif;Plk1 PBD domain binding motif;WW domain binding motif		cell part;cytoplasm			1.0525	1.0978	1.0092		0.88728	0.61853	0.90124
5518	Q8IWZ3	Ankyrin repeat and KH domain-containing protein 1	ANKHD1	S1679	IKLNLTSPKRGQK	Cdc2 kinase substrate motif;CDK kinase substrate motif;CDK1,2,4,6 kinase substrate motif;ERK1,2 kinase substrate motif;Growth associated histone HI kinase substrate motif;GSK-3, ERK1, ERK2, CDK5 substrate motif;PKA kinase substrate motif;PKC kinase substrate motif;WW domain binding motif		cell part;cytoplasm			0.86973	0.86899	0.80998	0.81801	0.91419	0.82433	0.87132	0.86471
5519	Q8IWZ3	Ankyrin repeat and KH domain-containing protein 1	ANKHD1	S1669	TVSLPLSSPNIKL	MAPKAPK2 kinase substrate motif		cell part;cytoplasm						0.81236				0.8085
7118	Q9P2G1	Ankyrin repeat and IBR domain-containing protein 1	ANKIB1	S737	GVAPADSPEAPRR	b-Adrenergic Receptor kinase substrate motif;Casein kinase II substrate motif;ERK1,2 kinase substrate motif;G protein-coupled receptor kinase 1 substrate motif;GSK-3, ERK1, ERK2, CDK5 substrate motif;WW domain binding motif					0.92247	0.88			1.3257	1.3213
5454	Q86XL3	Ankyrin repeat and LEM domain-containing protein 2	ANKLE2	S662	NAARNNSPPTVGA	14-3-3 domain binding motif;Calmodulin-dependent protein kinase II substrate motif;Casein kinase II substrate motif;ERK1,2 kinase substrate motif;GSK-3, ERK1, ERK2, CDK5 substrate motif;PKA kinase substrate motif;PKC kinase substrate motif;WW domain binding motif	biological regulation;cell cycle;cell division;cellular component organization;cellular membrane organization;cellular process;membrane organization;mitosis;mitotic cell cycle;nuclear division;organelle fission;organelle organization;regulation of protein modification process	cell part;membrane			0.92725	0.93784	0.95419	0.90584	0.92321	0.86991	0.92285	0.92082
5173	Q6UB99	Ankyrin repeat domain-containing protein 11	ANKRD11	S1792	NLYRSVSVDIRRT	14-3-3 domain binding motif;Calmodulin-dependent protein kinase II alpha substrate motif;Calmodulin-dependent protein kinase II substrate motif;Calmodulin-dependent protein kinase IV substrate motif;Chk1 kinase substrate motif;Phosphorylase kinase substrate motif;PKA kinase substrate motif;PKC kinase substrate motif	anatomical structure development;anatomical structure morphogenesis;biological regulation;developmental process;embryo development;growth;homeostatic process;multicellular organismal process	cell part;cytoplasm;intracellular membrane-bounded organelle;intracellular organelle;membrane;nucleoplasm;nucleus;organelle;plasma membrane			1.1447	1.0357	1.2324	1.1891	1.0585	1.1607	1.4222	1.21
5172	Q6UB99	Ankyrin repeat domain-containing protein 11	ANKRD11	S1990	PQRFPESPKRFCP	b-Adrenergic Receptor kinase substrate motif;Cdc2 kinase substrate motif;CDK kinase substrate motif;CDK1,2,4,6 kinase substrate motif;ERK1,2 kinase substrate motif;Growth associated histone HI kinase substrate motif;GSK-3, ERK1, ERK2, CDK5 substrate motif;PKA kinase substrate motif;PKC kinase substrate motif;WW domain binding motif	anatomical structure development;anatomical structure morphogenesis;biological regulation;developmental process;embryo development;growth;homeostatic process;multicellular organismal process	cell part;cytoplasm;intracellular membrane-bounded organelle;intracellular organelle;membrane;nucleoplasm;nucleus;organelle;plasma membrane			1.0517	0.48316		1.2599	0.91537	0.43714		1.2001
5171	Q6UB99	Ankyrin repeat domain-containing protein 11	ANKRD11	S1983	SDLLLKSPQRFPE	Cdc2 kinase substrate motif;CDK kinase substrate motif;CDK1,2,4,6 kinase substrate motif;ERK1,2 kinase substrate motif;Growth associated histone HI kinase substrate motif;GSK-3, ERK1, ERK2, CDK5 substrate motif;WW domain binding motif	anatomical structure development;anatomical structure morphogenesis;biological regulation;developmental process;embryo development;growth;homeostatic process;multicellular organismal process	cell part;cytoplasm;intracellular membrane-bounded organelle;intracellular organelle;membrane;nucleoplasm;nucleus;organelle;plasma membrane			1.0517	0.48316		1.2599	0.91537	0.43714		1.2001
5170	Q6UB99	Ankyrin repeat domain-containing protein 11	ANKRD11	S505	SGCLKGSPLVLKD	ERK1,2 kinase substrate motif;GSK-3, ERK1, ERK2, CDK5 substrate motif;PKA kinase substrate motif;PKC kinase substrate motif;WW domain binding motif	anatomical structure development;anatomical structure morphogenesis;biological regulation;developmental process;embryo development;growth;homeostatic process;multicellular organismal process	cell part;cytoplasm;intracellular membrane-bounded organelle;intracellular organelle;membrane;nucleoplasm;nucleus;organelle;plasma membrane			1.0976	1.1044	1.0509	0.96239	0.94289	1.175	1.3398	1.1981
5217	Q6ZTN6-2	Ankyrin repeat domain-containing protein 13D	ANKRD13D	S202	EPRGPGSPPRTPP	Cdc2 kinase substrate motif;CDK kinase substrate motif;CDK1,2,4,6 kinase substrate motif;ERK1,2 kinase substrate motif;G protein-coupled receptor kinase 1 substrate motif;GSK-3, ERK1, ERK2, CDK5 substrate motif;WW domain binding motif		cell part;endosome;intracellular membrane-bounded organelle;intracellular organelle;membrane;organelle;plasma membrane			0.92209	0.73755	0.91169	1.0299	1.3587	1.4361	0.71352	1.0196
8499	Q6ZTN6-2	Ankyrin repeat domain-containing protein 13D	ANKRD13D	T206	PGSPPRTPPAPGP	ERK1,2 kinase substrate motif;G protein-coupled receptor kinase 1 substrate motif;Growth associated histone HI kinase substrate motif;GSK3, Erk1, Erk2 and CDK5 kinase motif;GSK-3, ERK1, ERK2, CDK5 substrate motif;MAPKAPK2 kinase substrate motif;WW domain binding motif		cell part;endosome;intracellular membrane-bounded organelle;intracellular organelle;membrane;organelle;plasma membrane			0.92209	0.73755	0.91169	1.0299	1.3587	1.4361	0.71352	1.0196
2810	O75179-6	Ankyrin repeat domain-containing protein 17	ANKRD17	S1445	CTKSGPSPLSSPN	Casein kinase II substrate motif;DNA dependent Protein kinase substrate motif;ERK1,2 kinase substrate motif;G protein-coupled receptor kinase 1 substrate motif;GSK3 kinase substrate motif;GSK-3, ERK1, ERK2, CDK5 substrate motif;PKA kinase substrate motif;WW domain binding motif	biological regulation;developmental maturation;developmental process;immune system process;multi-organism process;regulation of cell cycle;regulation of DNA metabolic process;response to biotic stimulus;response to stimulus;response to stress;viral reproduction	cell part;cytoplasm;intracellular membrane-bounded organelle;intracellular organelle;membrane;nucleus;organelle			1.0054	1.0193	0.95037	0.94583	0.94034	0.95838	1.0826	1.1073
2811	O75179-6	Ankyrin repeat domain-containing protein 17	ANKRD17	S1449	GPSPLSSPNGKLT	ERK1,2 kinase substrate motif;GSK-3, ERK1, ERK2, CDK5 substrate motif;MAPKAPK2 kinase substrate motif;MDC1 BRCT domain binding motif;Plk1 PBD domain binding motif;WW domain binding motif	biological regulation;developmental maturation;developmental process;immune system process;multi-organism process;regulation of cell cycle;regulation of DNA metabolic process;response to biotic stimulus;response to stimulus;response to stress;viral reproduction	cell part;cytoplasm;intracellular membrane-bounded organelle;intracellular organelle;membrane;nucleus;organelle			1.0054	1.0193	0.95037	0.94583	0.94034	0.95838	1.0826	1.1073
2802	O75179-6	Ankyrin repeat domain-containing protein 17	ANKRD17	S2150	SGVRAPSPAPSSV	14-3-3 domain binding motif;Calmodulin-dependent protein kinase II substrate motif;DNA dependent Protein kinase substrate motif;ERK1,2 kinase substrate motif;G protein-coupled receptor kinase 1 substrate motif;GSK3 kinase substrate motif;GSK-3, ERK1, ERK2, CDK5 substrate motif;PKA kinase substrate motif;PKC kinase substrate motif;WW domain binding motif	biological regulation;developmental maturation;developmental process;immune system process;multi-organism process;regulation of cell cycle;regulation of DNA metabolic process;response to biotic stimulus;response to stimulus;response to stress;viral reproduction	cell part;cytoplasm;intracellular membrane-bounded organelle;intracellular organelle;membrane;nucleus;organelle			0.85582	0.80036	0.82958	0.81529	0.9258	0.92474	0.97543	1.0173		+
8138	O75179-6	Ankyrin repeat domain-containing protein 17	ANKRD17	T5	__MEKATVPVAAA	Casein kinase I substrate motif;G protein-coupled receptor kinase 1 substrate motif;PKA kinase substrate motif;PKC kinase substrate motif	biological regulation;developmental maturation;developmental process;immune system process;multi-organism process;regulation of cell cycle;regulation of DNA metabolic process;response to biotic stimulus;response to stimulus;response to stress;viral reproduction	cell part;cytoplasm;intracellular membrane-bounded organelle;intracellular organelle;membrane;nucleus;organelle			1.0539	1.1711	0.98563	0.91075	0.94847	0.95556	1.0684	0.96376
2809	O75179-6	Ankyrin repeat domain-containing protein 17	ANKRD17	S1458	GKLTVASPKRGQK	Cdc2 kinase substrate motif;CDK kinase substrate motif;CDK1,2,4,6 kinase substrate motif;ERK1,2 kinase substrate motif;Growth associated histone HI kinase substrate motif;GSK-3, ERK1, ERK2, CDK5 substrate motif;PKA kinase substrate motif;PKC kinase substrate motif;WW domain binding motif	biological regulation;developmental maturation;developmental process;immune system process;multi-organism process;regulation of cell cycle;regulation of DNA metabolic process;response to biotic stimulus;response to stimulus;response to stress;viral reproduction	cell part;cytoplasm;intracellular membrane-bounded organelle;intracellular organelle;membrane;nucleus;organelle			0.91775	0.95146	0.81115	0.90976	0.84697	0.89152	0.8997	0.94551
2804	O75179-6	Ankyrin repeat domain-containing protein 17	ANKRD17	S1790	KEHYPVSSPSSPS	Casein kinase II substrate motif;G protein-coupled receptor kinase 1 substrate motif;GSK3 kinase substrate motif	biological regulation;developmental maturation;developmental process;immune system process;multi-organism process;regulation of cell cycle;regulation of DNA metabolic process;response to biotic stimulus;response to stimulus;response to stress;viral reproduction	cell part;cytoplasm;intracellular membrane-bounded organelle;intracellular organelle;membrane;nucleus;organelle						0.8345				0.8626		+
2808	O75179-6	Ankyrin repeat domain-containing protein 17	ANKRD17	S1796	SSPSSPSPPAQPG	DNA dependent Protein kinase substrate motif;ERK1,2 kinase substrate motif;GSK-3, ERK1, ERK2, CDK5 substrate motif;WW domain binding motif	biological regulation;developmental maturation;developmental process;immune system process;multi-organism process;regulation of cell cycle;regulation of DNA metabolic process;response to biotic stimulus;response to stimulus;response to stress;viral reproduction	cell part;cytoplasm;intracellular membrane-bounded organelle;intracellular organelle;membrane;nucleus;organelle			1.1129	0.9961			0.8189	0.95749
2807	O75179-6	Ankyrin repeat domain-containing protein 17	ANKRD17	S1794	PVSSPSSPSPPAQ	Casein kinase II substrate motif;ERK1,2 kinase substrate motif;G protein-coupled receptor kinase 1 substrate motif;GSK-3, ERK1, ERK2, CDK5 substrate motif;MAPKAPK2 kinase substrate motif;MDC1 BRCT domain binding motif;Plk1 PBD domain binding motif;WW domain binding motif	biological regulation;developmental maturation;developmental process;immune system process;multi-organism process;regulation of cell cycle;regulation of DNA metabolic process;response to biotic stimulus;response to stimulus;response to stress;viral reproduction	cell part;cytoplasm;intracellular membrane-bounded organelle;intracellular organelle;membrane;nucleus;organelle				0.9961				0.95749
1473	E7ESJ3	Ankyrin repeat domain-containing protein 26	ANKRD26	S546	HDLEVASEEEQER	BARD1 BRCT domain binding motif;Casein kinase I substrate motif;Casein kinase II substrate motif;G protein-coupled receptor kinase 1 substrate motif							0.9207				0.98472			+
1474	E7ESJ3	Ankyrin repeat domain-containing protein 26	ANKRD26	S647	SKESVNSPVFGKA	ERK1,2 kinase substrate motif;GSK-3, ERK1, ERK2, CDK5 substrate motif;WW domain binding motif					0.92935	1.1893	0.79363	0.89447	1.1951	1.1722	1.0454	1.1525		+
2540	O15084-2	Serine/threonine-protein phosphatase 6 regulatory ankyrin repeat subunit A	ANKRD28	S857	NTSKTVSFEALPI	Casein kinase II substrate motif;MAPKAPK2 kinase substrate motif;PKA kinase substrate motif;PKC kinase substrate motif		cell part;nucleoplasm			0.79389	0.77526			1.0826	0.6999
5058	Q69YU3	Ankyrin repeat domain-containing protein 34A	ANKRD34A	S461	YAGAPGSPRTKRK	Casein kinase II substrate motif;ERK1,2 kinase substrate motif;Growth associated histone HI kinase substrate motif;GSK-3, ERK1, ERK2, CDK5 substrate motif;PKA kinase substrate motif;PKC kinase substrate motif;WW domain binding motif		cell part;cytoplasm			0.83688				0.93472
7287	Q9ULJ7-2	Ankyrin repeat domain-containing protein 50	ANKRD50	S988	FSSPSESPDSTVD	b-Adrenergic Receptor kinase substrate motif;Casein kinase II substrate motif;ERK1,2 kinase substrate motif;G protein-coupled receptor kinase 1 substrate motif;GSK-3, ERK1, ERK2, CDK5 substrate motif;MAPKAPK2 kinase substrate motif;WW domain binding motif	establishment of localization;protein transport;transport	cell part;endosome;intracellular membrane-bounded organelle;intracellular organelle;organelle				0.92103	1.2132			0.90717	0.87487
1280	H7BZV9	Ankyrin repeat domain-containing protein 54	ANKRD54	S76	ASGGAQSPLRYLH	Cdc2 kinase substrate motif;CDK kinase substrate motif;CDK1,2,4,6 kinase substrate motif;ERK1,2 kinase substrate motif;GSK-3, ERK1, ERK2, CDK5 substrate motif;WW domain binding motif													+
8885	A0A3B3ISP1	Ankyrin repeat and SAM domain-containing protein 1A	ANKS1A	Y476	EEDEHPYELLLTA	3BP2 SH2 domain binding motif;ALK kinase substrate motif;Fes SH2 domain binding motif;JAK2 kinase substrate motif;SHC SH2 domain binding motif;Src kinase substrate motif						1.1026	1.0203	1.1246		1.0318	1.032	0.98618
812	A0A3B3ISP1	Ankyrin repeat and SAM domain-containing protein 1A	ANKS1A	S684	RLEKSPSFASEWD	Calmodulin-dependent protein kinase II substrate motif;Casein kinase II substrate motif;Chk1 kinase substrate motif;DNA dependent Protein kinase substrate motif;PKA kinase substrate motif;PKC kinase substrate motif					0.8947	0.93979	0.90559	0.88121	0.99924	0.99161	0.86465	0.85981
810	A0A3B3ISP1	Ankyrin repeat and SAM domain-containing protein 1A	ANKS1A	S668	MGSRSESLSNCSI	14-3-3 domain binding motif;b-Adrenergic Receptor kinase substrate motif;Calmodulin-dependent protein kinase II substrate motif;Casein kinase II substrate motif;MAPKAPK2 kinase substrate motif;Phosphorylase kinase substrate motif;PKA kinase substrate motif;PKC kinase substrate motif					0.91073	1.2206	0.80561		0.85027	1.2164	0.88109
807	A0A3B3ISP1	Ankyrin repeat and SAM domain-containing protein 1A	ANKS1A	S698	IEKIMSSIGEGID	Casein kinase II substrate motif;MDC1 BRCT domain binding motif;PKA kinase substrate motif;Plk1 PBD domain binding motif					0.651	0.54685	0.64827	0.65201	0.78367	0.5569	0.58976	0.64055
6913	Q9NQW6-2	Actin-binding protein anillin	ANLN	S524	DDDDINSSKVIND	Casein kinase I substrate motif;PKA kinase substrate motif;PKC kinase substrate motif	biological regulation;cell differentiation;cellular component assembly;cellular component organization;cellular macromolecular complex assembly;cellular process;cytokinesis;developmental process;macromolecular complex assembly;mitosis;nuclear division;organelle fission;organelle organization;protein complex assembly;regulation of cell cycle;regulation of mitotic cell cycle	cell part;cytoskeleton;intracellular membrane-bounded organelle;intracellular non-membrane-bounded organelle;intracellular organelle;nucleoplasm;organelle			1.4224	1.5265	1.3637	1.4005	1.0404	1.1069	1.0814	0.99888				+
6915	Q9NQW6-2	Actin-binding protein anillin	ANLN	S449	DKGNIWSAEKGGN	Casein kinase II substrate motif	biological regulation;cell differentiation;cellular component assembly;cellular component organization;cellular macromolecular complex assembly;cellular process;cytokinesis;developmental process;macromolecular complex assembly;mitosis;nuclear division;organelle fission;organelle organization;protein complex assembly;regulation of cell cycle;regulation of mitotic cell cycle	cell part;cytoskeleton;intracellular membrane-bounded organelle;intracellular non-membrane-bounded organelle;intracellular organelle;nucleoplasm;organelle			1.6315	1.8846	1.2116	1.4472	0.9674	1.0904	0.80732	1.0688				+
6916	Q9NQW6-2	Actin-binding protein anillin	ANLN	S323	LPKTPISPLKTGV	Cdc2 kinase substrate motif;CDK kinase substrate motif;CDK1,2,4,6 kinase substrate motif;CDK4 kinase substrate motif;ERK1,2 kinase substrate motif;G protein-coupled receptor kinase 1 substrate motif;GSK-3, ERK1, ERK2, CDK5 substrate motif;PKA kinase substrate motif;WW domain binding motif	biological regulation;cell differentiation;cellular component assembly;cellular component organization;cellular macromolecular complex assembly;cellular process;cytokinesis;developmental process;macromolecular complex assembly;mitosis;nuclear division;organelle fission;organelle organization;protein complex assembly;regulation of cell cycle;regulation of mitotic cell cycle	cell part;cytoskeleton;intracellular membrane-bounded organelle;intracellular non-membrane-bounded organelle;intracellular organelle;nucleoplasm;organelle			1.0815	1.0631	1.039	1.077	0.97367	0.90442	0.9183	0.91957				+
6912	Q9NQW6-2	Actin-binding protein anillin	ANLN	S182	SEEKAASPPRPLL	Cdc2 kinase substrate motif;CDK kinase substrate motif;CDK1,2,4,6 kinase substrate motif;ERK1,2 kinase substrate motif;G protein-coupled receptor kinase 1 substrate motif;GSK-3, ERK1, ERK2, CDK5 substrate motif;PKA kinase substrate motif;PKC kinase substrate motif;WW domain binding motif	biological regulation;cell differentiation;cellular component assembly;cellular component organization;cellular macromolecular complex assembly;cellular process;cytokinesis;developmental process;macromolecular complex assembly;mitosis;nuclear division;organelle fission;organelle organization;protein complex assembly;regulation of cell cycle;regulation of mitotic cell cycle	cell part;cytoskeleton;intracellular membrane-bounded organelle;intracellular non-membrane-bounded organelle;intracellular organelle;nucleoplasm;organelle			0.89096	0.88118	0.91479	0.90113	0.87794	0.88483	0.79552	0.81067
8943	H0YN26	Acidic leucine-rich nuclear phosphoprotein 32 family member A	ANP32A	Y148	LTYLDGYDRDDKE	SHP1 phosphatase substrate motif;Src kinase substrate motif					0.86217	0.83429	1.0304	1.02	1.0792	1.354	0.87797	0.95736
8985	P07355	Annexin A2;Annexin;Putative annexin A2-like protein	ANXA2;ANXA2P2	Y238	YKSYSPYDMLESI	ALK kinase substrate motif;JAK2 kinase substrate motif;SHIP2 SH2 domain binding motif;Src family kinase substrate motif;Src kinase substrate motif	anatomical structure formation involved in morphogenesis;biological regulation;cellular component assembly;cellular component organization;cellular membrane organization;cellular process;developmental process;establishment of localization;extracellular matrix organization;extracellular structure organization;macromolecular complex assembly;membrane organization;multicellular organismal process;or…	cell cortex;cell part;cell projection;cell surface;cytoplasmic membrane-bounded vesicle;endosome;extracellular organelle;extracellular space;intracellular membrane-bounded organelle;intracellular organelle;lipid particle;membrane;midbody;nucleus;organelle;plasma membrane;vesicle			1.1038	0.86025	1.0158	1.0149	1.061	0.91473	1.2272	1.2285			+
8984	P07355	Annexin A2;Annexin;Putative annexin A2-like protein	ANXA2;ANXA2P2	Y24	STPPSAYGSVKAY	JAK2 kinase substrate motif;Src kinase substrate motif	anatomical structure formation involved in morphogenesis;biological regulation;cellular component assembly;cellular component organization;cellular membrane organization;cellular process;developmental process;establishment of localization;extracellular matrix organization;extracellular structure organization;macromolecular complex assembly;membrane organization;multicellular organismal process;or…	cell cortex;cell part;cell projection;cell surface;cytoplasmic membrane-bounded vesicle;endosome;extracellular organelle;extracellular space;intracellular membrane-bounded organelle;intracellular organelle;lipid particle;membrane;midbody;nucleus;organelle;plasma membrane;vesicle			1.0489	1.0112	1.016	1.1383	0.92694	0.83631	1.0186	1.0769
8990	P08758	Annexin A5;Annexin	ANXA5	Y94	SRLYDAYELKHAL	3BP2 SH2 domain binding motif;SHP1 phosphatase substrate motif;Src kinase substrate motif	biological regulation;cellular process;coagulation;multicellular organismal process;regulation of body fluid levels;response to chemical stimulus;response to stimulus;signal transduction	cell part;cytoplasm;extracellular organelle;intracellular;membrane;organelle;vesicle			0.94686	1.2153	1.1833	0.7695	1.1298	1.1631	0.88008	0.78631
8810	Q9Y6Q5	AP-1 complex subunit mu-2	AP1M2	T223	RVLFELTGRSKNK	Casein kinase II substrate motif;PKA kinase substrate motif;PKC kinase substrate motif	biological regulation;cellular component organization;cellular process;establishment of localization;Golgi vesicle transport;immune system process;membrane organization;protein targeting;protein transport;transport;vesicle-mediated transport;viral reproduction	AP-type membrane coat adaptor complex;cell part;cytosol;intracellular membrane-bounded organelle;intracellular organelle;macromolecular complex;membrane;organelle;protein complex	Lysosome		0.96783	1.0167	1.0002	1.0613	0.99611	1.1087	1.1878	1.1982			+
2995	O95782-2	AP-2 complex subunit alpha-1	AP2A1	S655	STVSTPSPSADLL	Casein kinase II substrate motif;DNA dependent Protein kinase substrate motif;ERK1,2 kinase substrate motif;GSK-3, ERK1, ERK2, CDK5 substrate motif;WW domain binding motif	biological regulation;cell communication;cell-cell signaling;cellular component organization;cellular membrane organization;cellular process;endocytosis;endosome transport;establishment of localization;Golgi vesicle transport;immune system process;locomotion;membrane invagination;membrane organization;protein transport;response to chemical stimulus;response to external stimulus;response to stimul…	AP-type membrane coat adaptor complex;cell part;cytosol;macromolecular complex;membrane;plasma membrane;protein complex	Endocrine and other factor-regulated calcium reabsorption;Endocytosis;Huntington's disease		1.3026	1.4726	1.358	1.3177	1.2272	1.1117	0.68672	0.86136
2412	O00203-3	AP-3 complex subunit beta-1	AP3B1	S227	GKNFYESDDDQKE	b-Adrenergic Receptor kinase substrate motif;Casein kinase II substrate motif;Pyruvate dehydrogenase kinase substrate motif	biological regulation;cellular component movement;cellular component organization;cellular process;coagulation;cytoskeleton-dependent intracellular transport;establishment of localization;immune system process;multicellular organismal process;organelle organization;pigment granule organization;protein targeting;protein transport;regulation of body fluid levels;transport;vacuolar transport;vesicle…	AP-type membrane coat adaptor complex;cell part;Golgi apparatus;intracellular membrane-bounded organelle;intracellular organelle;macromolecular complex;membrane;organelle;protein complex	Lysosome		1.1229	1.1245	1.1196	1.111	0.9882	1.0465	1.221	1.2448			+
2413	O00203-3	AP-3 complex subunit beta-1	AP3B1	S560	PAPLLESPFKDRD	b-Adrenergic Receptor kinase substrate motif;Cdc2 kinase substrate motif;CDK kinase substrate motif;CDK1,2,4,6 kinase substrate motif;ERK1,2 kinase substrate motif;GSK-3, ERK1, ERK2, CDK5 substrate motif;WW domain binding motif	biological regulation;cellular component movement;cellular component organization;cellular process;coagulation;cytoskeleton-dependent intracellular transport;establishment of localization;immune system process;multicellular organismal process;organelle organization;pigment granule organization;protein targeting;protein transport;regulation of body fluid levels;transport;vacuolar transport;vesicle…	AP-type membrane coat adaptor complex;cell part;Golgi apparatus;intracellular membrane-bounded organelle;intracellular organelle;macromolecular complex;membrane;organelle;protein complex	Lysosome		0.86933	0.943	0.93145	0.92508	0.70578	0.80909	0.97229	0.93325
2454	O14617-5	AP-3 complex subunit delta-1	AP3D1	S764	SSLPTESDEDIAP	b-Adrenergic Receptor kinase substrate motif;Casein kinase II substrate motif;Pyruvate dehydrogenase kinase substrate motif	biological regulation;biosynthetic process;cellular component movement;cellular component organization;cellular localization;cellular membrane organization;cellular process;cytoskeleton-dependent intracellular transport;endosome transport;establishment of localization;immune system process;localization;membrane organization;metabolic process;organelle organization;pigment granule organization;pig…	cell part;Golgi apparatus;intracellular membrane-bounded organelle;intracellular organelle;macromolecular complex;membrane;nucleoplasm;organelle;protein complex	Lysosome		0.64652	0.83734	0.83924	0.56746	0.45465	0.62711	0.56088	0.44187
2455	O14617-5	AP-3 complex subunit delta-1	AP3D1	S788	PENALPSDEDDKD	Casein kinase II substrate motif;DNA dependent Protein kinase substrate motif;Pyruvate dehydrogenase kinase substrate motif	biological regulation;biosynthetic process;cellular component movement;cellular component organization;cellular localization;cellular membrane organization;cellular process;cytoskeleton-dependent intracellular transport;endosome transport;establishment of localization;immune system process;localization;membrane organization;metabolic process;organelle organization;pigment granule organization;pig…	cell part;Golgi apparatus;intracellular membrane-bounded organelle;intracellular organelle;macromolecular complex;membrane;nucleoplasm;organelle;protein complex	Lysosome		0.64652	0.83734	0.83924	0.56746	0.45465	0.62711	0.56088	0.44187
804	A0A3B3ISJ0	AP-5 complex subunit zeta-1	AP5Z1	S267	LDTDDRSEQEGST	Casein kinase I substrate motif;Casein kinase II substrate motif;G protein-coupled receptor kinase 1 substrate motif								1.0409				1.2392
1376	D6RB55	Amyloid beta A4 precursor protein-binding family B member 2	APBB2	S106	DPNKNLSPTAVIN	Casein kinase II substrate motif;ERK1,2 kinase substrate motif;GSK-3, ERK1, ERK2, CDK5 substrate motif;PKA kinase substrate motif;PKC kinase substrate motif;WW domain binding motif					1.7701	1.7077	2.2152	2.2509	1.4956	1.4429	1.3758	1.462
3386	P25054-2	Adenomatous polyposis coli protein	APC	S1270	GAQTPKSPPEHYV	Casein kinase II substrate motif;ERK1, ERK2, SAPK, CDK5 and GSK3 kinase substrate motif;ERK1,2 kinase substrate motif;Growth associated histone HI kinase substrate motif;GSK-3, ERK1, ERK2, CDK5 substrate motif;WW domain binding motif	anatomical structure development;anatomical structure morphogenesis;biological adhesion;biological regulation;cell activation;cell adhesion;cell death;cell differentiation;cell junction organization;cell motility;cellular component assembly;cellular component disassembly;cellular component morphogenesis;cellular component movement;cellular component organization;cellular homeostasis;cellular proc…	cell part;cell projection;centrosome;cytoplasm;cytosol;intracellular membrane-bounded organelle;intracellular non-membrane-bounded organelle;intracellular organelle;kinetochore;macromolecular complex;membrane;microtubule organizing center;nucleoplasm;nucleus;organelle;plasma membrane;protein complex;site of polarized growth	Basal cell carcinoma;Colorectal cancer;Endometrial cancer;Pathways in cancer;Regulation of actin cytoskeleton;Wnt signaling pathway				1.1404				1.1864				+
3380	P25054-2	Adenomatous polyposis coli protein	APC	S1992	DSEHGLSPDSENF	Casein kinase II substrate motif;ERK1,2 kinase substrate motif;GSK-3, ERK1, ERK2, CDK5 substrate motif;WW domain binding motif	anatomical structure development;anatomical structure morphogenesis;biological adhesion;biological regulation;cell activation;cell adhesion;cell death;cell differentiation;cell junction organization;cell motility;cellular component assembly;cellular component disassembly;cellular component morphogenesis;cellular component movement;cellular component organization;cellular homeostasis;cellular proc…	cell part;cell projection;centrosome;cytoplasm;cytosol;intracellular membrane-bounded organelle;intracellular non-membrane-bounded organelle;intracellular organelle;kinetochore;macromolecular complex;membrane;microtubule organizing center;nucleoplasm;nucleus;organelle;plasma membrane;protein complex;site of polarized growth	Basal cell carcinoma;Colorectal cancer;Endometrial cancer;Pathways in cancer;Regulation of actin cytoskeleton;Wnt signaling pathway		1.7413	1.6613	2.0786	2.2849	1.3252	1.3641	1.792	1.7245
3379	P25054-2	Adenomatous polyposis coli protein	APC	S1987	DIQRPDSEHGLSP	14-3-3 domain binding motif;b-Adrenergic Receptor kinase substrate motif;Calmodulin-dependent protein kinase I substrate motif;Calmodulin-dependent protein kinase II substrate motif;Calmodulin-dependent protein kinase IV substrate motif;Chk1 kinase substrate motif;G protein-coupled receptor kinase 1 substrate motif;PKA kinase substrate motif;PKC kinase substrate motif	anatomical structure development;anatomical structure morphogenesis;biological adhesion;biological regulation;cell activation;cell adhesion;cell death;cell differentiation;cell junction organization;cell motility;cellular component assembly;cellular component disassembly;cellular component morphogenesis;cellular component movement;cellular component organization;cellular homeostasis;cellular proc…	cell part;cell projection;centrosome;cytoplasm;cytosol;intracellular membrane-bounded organelle;intracellular non-membrane-bounded organelle;intracellular organelle;kinetochore;macromolecular complex;membrane;microtubule organizing center;nucleoplasm;nucleus;organelle;plasma membrane;protein complex;site of polarized growth	Basal cell carcinoma;Colorectal cancer;Endometrial cancer;Pathways in cancer;Regulation of actin cytoskeleton;Wnt signaling pathway			1.9688	1.8857	2.5819		1.3421	1.6745	1.5976
3378	P25054-2	Adenomatous polyposis coli protein	APC	S679	DNIDNLSPKASHR	Casein kinase I substrate motif;ERK1,2 kinase substrate motif;G protein-coupled receptor kinase 1 substrate motif;Growth associated histone HI kinase substrate motif;GSK3 kinase substrate motif;GSK-3, ERK1, ERK2, CDK5 substrate motif;PKA kinase substrate motif;PKC kinase substrate motif;WW domain binding motif	anatomical structure development;anatomical structure morphogenesis;biological adhesion;biological regulation;cell activation;cell adhesion;cell death;cell differentiation;cell junction organization;cell motility;cellular component assembly;cellular component disassembly;cellular component morphogenesis;cellular component movement;cellular component organization;cellular homeostasis;cellular proc…	cell part;cell projection;centrosome;cytoplasm;cytosol;intracellular membrane-bounded organelle;intracellular non-membrane-bounded organelle;intracellular organelle;kinetochore;macromolecular complex;membrane;microtubule organizing center;nucleoplasm;nucleus;organelle;plasma membrane;protein complex;site of polarized growth	Basal cell carcinoma;Colorectal cancer;Endometrial cancer;Pathways in cancer;Regulation of actin cytoskeleton;Wnt signaling pathway		1.3223	1.1465	1.1091	1.0359	1.0249	0.97694	1.0019	1.1104
3385	P25054-2	Adenomatous polyposis coli protein	APC	S2182	SVKSELSPVARQT	ERK1,2 kinase substrate motif;GSK-3, ERK1, ERK2, CDK5 substrate motif;PKA kinase substrate motif;WW domain binding motif	anatomical structure development;anatomical structure morphogenesis;biological adhesion;biological regulation;cell activation;cell adhesion;cell death;cell differentiation;cell junction organization;cell motility;cellular component assembly;cellular component disassembly;cellular component morphogenesis;cellular component movement;cellular component organization;cellular homeostasis;cellular proc…	cell part;cell projection;centrosome;cytoplasm;cytosol;intracellular membrane-bounded organelle;intracellular non-membrane-bounded organelle;intracellular organelle;kinetochore;macromolecular complex;membrane;microtubule organizing center;nucleoplasm;nucleus;organelle;plasma membrane;protein complex;site of polarized growth	Basal cell carcinoma;Colorectal cancer;Endometrial cancer;Pathways in cancer;Regulation of actin cytoskeleton;Wnt signaling pathway										+
3382	P25054-2	Adenomatous polyposis coli protein	APC	S886	PSIESYSEDDESK	Casein kinase I substrate motif;Casein kinase II substrate motif;G protein-coupled receptor kinase 1 substrate motif;Pyruvate dehydrogenase kinase substrate motif	anatomical structure development;anatomical structure morphogenesis;biological adhesion;biological regulation;cell activation;cell adhesion;cell death;cell differentiation;cell junction organization;cell motility;cellular component assembly;cellular component disassembly;cellular component morphogenesis;cellular component movement;cellular component organization;cellular homeostasis;cellular proc…	cell part;cell projection;centrosome;cytoplasm;cytosol;intracellular membrane-bounded organelle;intracellular non-membrane-bounded organelle;intracellular organelle;kinetochore;macromolecular complex;membrane;microtubule organizing center;nucleoplasm;nucleus;organelle;plasma membrane;protein complex;site of polarized growth	Basal cell carcinoma;Colorectal cancer;Endometrial cancer;Pathways in cancer;Regulation of actin cytoskeleton;Wnt signaling pathway		1.0472	1.0238	1.0539	1.1107	0.84891	0.79245	1.0965	1.0113
3381	P25054-2	Adenomatous polyposis coli protein	APC	S2348	FIKEAPSPTLRRK	Casein kinase I substrate motif;Casein kinase II substrate motif;DNA dependent Protein kinase substrate motif;ERK1,2 kinase substrate motif;GSK-3, ERK1, ERK2, CDK5 substrate motif;PKA kinase substrate motif;WW domain binding motif	anatomical structure development;anatomical structure morphogenesis;biological adhesion;biological regulation;cell activation;cell adhesion;cell death;cell differentiation;cell junction organization;cell motility;cellular component assembly;cellular component disassembly;cellular component morphogenesis;cellular component movement;cellular component organization;cellular homeostasis;cellular proc…	cell part;cell projection;centrosome;cytoplasm;cytosol;intracellular membrane-bounded organelle;intracellular non-membrane-bounded organelle;intracellular organelle;kinetochore;macromolecular complex;membrane;microtubule organizing center;nucleoplasm;nucleus;organelle;plasma membrane;protein complex;site of polarized growth	Basal cell carcinoma;Colorectal cancer;Endometrial cancer;Pathways in cancer;Regulation of actin cytoskeleton;Wnt signaling pathway		0.93779	0.9397	0.95559	0.89375	0.83305	0.94678	0.95394	0.94404
1242	C9JIF9	Acylamino-acid-releasing enzyme	APEH	S187	ALDVSASDDEIAR	BARD1 BRCT domain binding motif;Casein kinase II substrate motif		cell part;cytoplasm;membrane			0.56104	0.62395	0.8594	0.86104	1.0354	1.0614	0.55404	0.65336
1241	C9JIF9	Acylamino-acid-releasing enzyme	APEH	S185	TKALDVSASDDEI	Casein kinase II substrate motif;Pyruvate dehydrogenase kinase substrate motif		cell part;cytoplasm;membrane					0.872				0.58395		+
6572	Q9BZZ5-2	Apoptosis inhibitor 5	API5	S464	EDTTSGSPPKKSS	Cdc2 kinase substrate motif;CDK kinase substrate motif;CDK1,2,4,6 kinase substrate motif;ERK1,2 kinase substrate motif;GSK-3, ERK1, ERK2, CDK5 substrate motif;WW domain binding motif	biological regulation;cell death;cellular process;death	cell part;cytoplasm;intracellular membrane-bounded organelle;intracellular organelle;macromolecular complex;membrane;nucleoplasm;nucleus;organelle;ribonucleoprotein complex;spliceosomal complex						1.0802				1.0133
6159	S4R3D6	Methylthioribulose-1-phosphate dehydratase	APIP	S40	KDISGPSPSKKLK	Casein kinase II substrate motif;Cdc2 kinase substrate motif;CDK kinase substrate motif;CDK1,2,4,6 kinase substrate motif;DNA dependent Protein kinase substrate motif;ERK1,2 kinase substrate motif;GSK-3, ERK1, ERK2, CDK5 substrate motif;WW domain binding motif	amine metabolic process;biosynthetic process;cellular amino acid metabolic process;cellular ketone metabolic process;cellular metabolic compound salvage;cellular metabolic process;cellular nitrogen compound metabolic process;cellular process;metabolic process;nitrogen compound metabolic process;organic acid metabolic process;primary metabolic process;small molecule metabolic process;sulfur compou…	cell part;cytoplasm			0.55108	0.53937	0.61814	0.54512	1.0078	0.98468	0.53567	0.62341
1579	E9PG40	Amyloid beta A4 protein;N-APP;Soluble APP-alpha;Soluble APP-beta;C99;Beta-amyloid protein 42;Beta-amyloid protein 40;C83;P3(42);P3(40);C80;Gamma-secretase C-terminal fragment 59;Gamma-secretase C-terminal fragment 57;Gamma-secretase C-terminal fragment 50;C31	APP	S385	FQEKVESLEQEAA	b-Adrenergic Receptor kinase substrate motif;Casein kinase II substrate motif;Phosphorylase kinase substrate motif;PKA kinase substrate motif;PKC kinase substrate motif	anatomical structure development;developmental process	cell part;Golgi apparatus;intracellular membrane-bounded organelle;intracellular organelle;organelle	Alzheimer's disease		0.96897	0.86184	1.018	0.87808	1.0364	0.86314	0.80511	0.76631
7242	Q9UKG1	DCC-interacting protein 13-alpha	APPL1	S401	LEAVTPSPSFQQR	Casein kinase II substrate motif;DNA dependent Protein kinase substrate motif;ERK1,2 kinase substrate motif;GSK-3, ERK1, ERK2, CDK5 substrate motif;WW domain binding motif	biological regulation;cell cycle;cell death;cell proliferation;cellular process;death;regulation of transport;response to chemical stimulus;response to endogenous stimulus;response to stimulus;signal transduction	cell part;cytoplasm;cytosol;extracellular organelle;intracellular membrane-bounded organelle;intracellular organelle;membrane;nucleus;organelle;vesicle	Colorectal cancer;Pathways in cancer		0.78271	0.89306	0.69375	0.65036	0.85152	0.87264	0.64453	0.66882
3098	P07741	Adenine phosphoribosyltransferase	APRT	S30	VVFRDISPVLKDP	14-3-3 domain binding motif;Calmodulin-dependent protein kinase II substrate motif;Calmodulin-dependent protein kinase IV substrate motif;Chk1 kinase substrate motif;ERK1,2 kinase substrate motif;GSK-3, ERK1, ERK2, CDK5 substrate motif;PKA kinase substrate motif;PKC kinase substrate motif;WW domain binding motif	behavior;biological regulation;biosynthetic process;cellular aromatic compound metabolic process;cellular metabolic compound salvage;cellular metabolic process;cellular nitrogen compound metabolic process;cellular process;establishment of localization;heterocycle metabolic process;metabolic process;multicellular organismal process;nitrogen compound metabolic process;nucleobase-containing compound…	cell part;cytoplasm;cytosol;extracellular organelle;nucleoplasm;organelle;vesicle	Purine metabolism		0.89288	0.83656	0.80534	0.85752	0.99048	0.80573	0.77779	0.80564
3099	P07741	Adenine phosphoribosyltransferase	APRT	S66	YIAGLDSRGFLFG	b-Adrenergic Receptor kinase substrate motif	behavior;biological regulation;biosynthetic process;cellular aromatic compound metabolic process;cellular metabolic compound salvage;cellular metabolic process;cellular nitrogen compound metabolic process;cellular process;establishment of localization;heterocycle metabolic process;metabolic process;multicellular organismal process;nitrogen compound metabolic process;nucleobase-containing compound…	cell part;cytoplasm;cytosol;extracellular organelle;nucleoplasm;organelle;vesicle	Purine metabolism		0.62807	0.76172		0.70173	1.0912	1.1986		0.78602
8185	P10398	Serine/threonine-protein kinase A-Raf	ARAF	T181	PLNELLTPQGPSP	Casein kinase I substrate motif;G protein-coupled receptor kinase 1 substrate motif;GSK-3, ERK1, ERK2, CDK5 substrate motif;RAF1 kinase substrate motif;WW domain binding motif	biological regulation;cellular metabolic process;cellular process;macromolecule metabolic process;macromolecule modification;metabolic process;primary metabolic process;protein metabolic process;protein modification process;regulation of protein modification process		Acute myeloid leukemia;Bladder cancer;Chronic myeloid leukemia;Colorectal cancer;Endometrial cancer;ErbB signaling pathway;Glioma;Hepatitis C;Insulin signaling pathway;Long-term depression;Long-term potentiation;Melanoma;Natural killer cell mediated cytotoxicity;Non-small cell lung cancer;Pancreatic cancer;Pathways in cancer;Progesterone-mediated oocyte maturation;Prostate cancer;Regulation of ac…	+	3.5882	3.095	2.7971	3.5852	2.907	2.6779	2.7042	3.5091
3159	P10398	Serine/threonine-protein kinase A-Raf	ARAF	S186	LTPQGPSPRTQHC	Casein kinase II substrate motif;DNA dependent Protein kinase substrate motif;ERK1,2 kinase substrate motif;Growth associated histone HI kinase substrate motif;GSK-3, ERK1, ERK2, CDK5 substrate motif;PKA kinase substrate motif;PKC kinase substrate motif;WW domain binding motif	biological regulation;cellular metabolic process;cellular process;macromolecule metabolic process;macromolecule modification;metabolic process;primary metabolic process;protein metabolic process;protein modification process;regulation of protein modification process		Acute myeloid leukemia;Bladder cancer;Chronic myeloid leukemia;Colorectal cancer;Endometrial cancer;ErbB signaling pathway;Glioma;Hepatitis C;Insulin signaling pathway;Long-term depression;Long-term potentiation;Melanoma;Natural killer cell mediated cytotoxicity;Non-small cell lung cancer;Pancreatic cancer;Pathways in cancer;Progesterone-mediated oocyte maturation;Prostate cancer;Regulation of ac…	+	2.5259	2.5181	2.6564	2.7751	2.556	2.5408	2.7506	2.636
3161	P10398	Serine/threonine-protein kinase A-Raf	ARAF	S162	HSVQDLSGGSRQH	Casein kinase II substrate motif	biological regulation;cellular metabolic process;cellular process;macromolecule metabolic process;macromolecule modification;metabolic process;primary metabolic process;protein metabolic process;protein modification process;regulation of protein modification process		Acute myeloid leukemia;Bladder cancer;Chronic myeloid leukemia;Colorectal cancer;Endometrial cancer;ErbB signaling pathway;Glioma;Hepatitis C;Insulin signaling pathway;Long-term depression;Long-term potentiation;Melanoma;Natural killer cell mediated cytotoxicity;Non-small cell lung cancer;Pancreatic cancer;Pathways in cancer;Progesterone-mediated oocyte maturation;Prostate cancer;Regulation of ac…	+	1.712		3.6607	2.2976	1.2917		3.4135	3.722
3160	P10398	Serine/threonine-protein kinase A-Raf	ARAF	S157	RQQFYHSVQDLSG	Casein kinase II substrate motif;Pyruvate dehydrogenase kinase substrate motif	biological regulation;cellular metabolic process;cellular process;macromolecule metabolic process;macromolecule modification;metabolic process;primary metabolic process;protein metabolic process;protein modification process;regulation of protein modification process		Acute myeloid leukemia;Bladder cancer;Chronic myeloid leukemia;Colorectal cancer;Endometrial cancer;ErbB signaling pathway;Glioma;Hepatitis C;Insulin signaling pathway;Long-term depression;Long-term potentiation;Melanoma;Natural killer cell mediated cytotoxicity;Non-small cell lung cancer;Pancreatic cancer;Pathways in cancer;Progesterone-mediated oocyte maturation;Prostate cancer;Regulation of ac…	+	0.90183	0.84791	0.89614	0.8471	1.0178	1.0208	1.1274	1.0248		+
6264	Q96P48-3	Arf-GAP with Rho-GAP domain, ANK repeat and PH domain-containing protein 1	ARAP1	S229	FPEFDDSDYDEVP	b-Adrenergic Receptor kinase substrate motif;Casein kinase II substrate motif;Pyruvate dehydrogenase kinase substrate motif	biological regulation;cellular component organization;cellular process;cytoskeleton organization;organelle organization;regulation of organelle organization;response to stimulus;signal transduction	cell part;cytosol;Golgi apparatus;intracellular membrane-bounded organelle;intracellular organelle;membrane;organelle;plasma membrane;vesicle	Endocytosis		1.0617	0.93132	0.9728	0.9297	1.0092	0.92538	0.8331	0.87167
9090	Q8WZ64	Arf-GAP with Rho-GAP domain, ANK repeat and PH domain-containing protein 2	ARAP2	Y77	MQDIPIYANVHKT	Csk SH2 domain binding motif;Grb2 SH2 domain binding motif;JAK2 kinase substrate motif;Src kinase substrate motif	biological regulation;cellular process;response to stimulus;signal transduction	cell part;cytosol	Endocytosis		0.83467	0.825	0.86384	0.90688	0.72659	0.69353	0.67151	0.73562
3608	P48444	Coatomer subunit delta	ARCN1	S253	ETIMSSSMGKRTS	MDC1 BRCT domain binding motif;Plk1 PBD domain binding motif	behavior;cellular component organization;cellular process;developmental maturation;developmental process;establishment of localization;Golgi vesicle transport;membrane organization;multicellular organismal process;organelle organization;pigmentation;protein transport;response to stimulus;transport;vesicle organization;vesicle-mediated transport	AP-type membrane coat adaptor complex;cell part;cytoplasm;cytosol;endoplasmic reticulum;Golgi apparatus;intracellular membrane-bounded organelle;intracellular organelle;macromolecular complex;membrane;organelle;protein complex			0.67118	0.85188	0.5672	0.63704	0.72834	0.84418	0.74065	0.71052
3282	P18085	ADP-ribosylation factor 4	ARF4	S147	DKLGLQSLRNRTW	PKA kinase substrate motif;PKC kinase substrate motif	anatomical structure development;biological regulation;cell motility;cellular component movement;cellular component organization;cellular metabolic process;cellular process;developmental process;establishment of localization;locomotion;macromolecule metabolic process;macromolecule modification;metabolic process;organelle organization;primary metabolic process;protein metabolic process;protein mod…	cell part;cytosol;extracellular organelle;Golgi apparatus;intracellular membrane-bounded organelle;intracellular organelle;membrane;organelle;vesicle					0.89047				1.1933		+
5645	Q8N6T3	ADP-ribosylation factor GTPase-activating protein 1	ARFGAP1	S361	STERRSSDSWEVW	14-3-3 domain binding motif;Calmodulin-dependent protein kinase II substrate motif;Casein kinase II substrate motif;MDC1 BRCT domain binding motif;PAK2 kinase substrate motif;PKA kinase substrate motif;PKA, PKG kinase substrate motif;PKC epsilon kinase substrate motif;PKC kinase substrate motif;PKG kinase substrate motif;Plk1 PBD domain binding motif	biological regulation;cellular component organization;cellular metabolic process;cellular process;establishment of localization;Golgi vesicle transport;macromolecule metabolic process;membrane organization;metabolic process;organelle organization;primary metabolic process;protein metabolic process;protein transport;response to chemical stimulus;response to stimulus;response to stress;signal trans…	cell part;cytosol;membrane;synapse	Endocytosis		1.1997	1.4419	2.5099	1.9606	1.3931	1.324	1.1713	1.1223
5642	Q8N6H7	ADP-ribosylation factor GTPase-activating protein 2	ARFGAP2	S368	PFSLGESFGSRWD	b-Adrenergic Receptor kinase substrate motif;Casein kinase II substrate motif;MAPKAPK2 kinase substrate motif	cellular process;establishment of localization;protein transport;transport;vesicle-mediated transport	cell part;cytoplasm;Golgi apparatus;intracellular membrane-bounded organelle;intracellular non-membrane-bounded organelle;intracellular organelle;membrane;nucleolus;organelle;plasma membrane	Endocytosis					1.153				0.91416
1671	E9PN48	ADP-ribosylation factor GTPase-activating protein 2	ARFGAP2	S146	SAVPNHSPEKKDS	Casein kinase II substrate motif;Cdc2 kinase substrate motif;CDK kinase substrate motif;CDK1,2,4,6 kinase substrate motif;ERK1,2 kinase substrate motif;GSK-3, ERK1, ERK2, CDK5 substrate motif;WW domain binding motif		cell part;cytoplasm;Golgi apparatus;intracellular membrane-bounded organelle;intracellular organelle;membrane;organelle;plasma membrane			0.85774	0.80161	0.76539	0.88204	0.97373	0.92698	0.82139	0.83732		+
5641	Q8N6H7	ADP-ribosylation factor GTPase-activating protein 2	ARFGAP2	S432	AGAKAISSDMFFG	PKA kinase substrate motif;PKC kinase substrate motif	cellular process;establishment of localization;protein transport;transport;vesicle-mediated transport	cell part;cytoplasm;Golgi apparatus;intracellular membrane-bounded organelle;intracellular non-membrane-bounded organelle;intracellular organelle;membrane;nucleolus;organelle;plasma membrane	Endocytosis		0.58584	0.51003	0.50388	0.49625	0.79515	0.59187	0.49395	0.50808
6879	Q9NP61-2	ADP-ribosylation factor GTPase-activating protein 3	ARFGAP3	S287	QTIEQESPIMAKP	b-Adrenergic Receptor kinase substrate motif;Casein kinase I substrate motif;ERK1,2 kinase substrate motif;G protein-coupled receptor kinase 1 substrate motif;GSK-3, ERK1, ERK2, CDK5 substrate motif;WW domain binding motif	biological regulation;cellular process;establishment of localization;protein transport;secretion;transport;vesicle-mediated transport	cell part;cytoplasm;cytosol;Golgi apparatus;intracellular membrane-bounded organelle;intracellular organelle;membrane;organelle	Endocytosis		0.90991	0.84909	0.8453	0.8129	0.9126	0.92371	0.79832	0.84301
7660	Q9Y6D6	Brefeldin A-inhibited guanine nucleotide-exchange protein 1	ARFGEF1	S1555	TAPPPPSPVSEKP	Casein kinase II substrate motif;DNA dependent Protein kinase substrate motif;ERK1,2 kinase substrate motif;GSK-3, ERK1, ERK2, CDK5 substrate motif;WW domain binding motif	biological regulation;cellular component organization;cellular membrane organization;cellular process;establishment of localization;exocytosis;Golgi organization;membrane organization;organelle organization;protein transport;regulation of organelle organization;regulation of protein modification process;secretion;transport;vesicle-mediated transport	cell part;cytoplasm;cytosol;Golgi apparatus;intracellular membrane-bounded organelle;intracellular non-membrane-bounded organelle;intracellular organelle;macromolecular complex;membrane;nucleolus;nucleoplasm;organelle;ribonucleoprotein complex;small nuclear ribonucleoprotein complex			2.1687	2.0177	2.636	2.1057	1.7433	2.0554	2.6804	2.5914			+
7656	Q9Y6D6	Brefeldin A-inhibited guanine nucleotide-exchange protein 1	ARFGEF1	S397	DRLSVSSNDTQES	Casein kinase II substrate motif;MDC1 BRCT domain binding motif;Plk1 PBD domain binding motif	biological regulation;cellular component organization;cellular membrane organization;cellular process;establishment of localization;exocytosis;Golgi organization;membrane organization;organelle organization;protein transport;regulation of organelle organization;regulation of protein modification process;secretion;transport;vesicle-mediated transport	cell part;cytoplasm;cytosol;Golgi apparatus;intracellular membrane-bounded organelle;intracellular non-membrane-bounded organelle;intracellular organelle;macromolecular complex;membrane;nucleolus;nucleoplasm;organelle;ribonucleoprotein complex;small nuclear ribonucleoprotein complex			0.83458	2.7856	1.0047	1.1164	1.3892	1.1363	2.7425	2.3299			+
7655	Q9Y6D6	Brefeldin A-inhibited guanine nucleotide-exchange protein 1	ARFGEF1	S396	DDRLSVSSNDTQE	Casein kinase II substrate motif;G protein-coupled receptor kinase 1 substrate motif;Pyruvate dehydrogenase kinase substrate motif	biological regulation;cellular component organization;cellular membrane organization;cellular process;establishment of localization;exocytosis;Golgi organization;membrane organization;organelle organization;protein transport;regulation of organelle organization;regulation of protein modification process;secretion;transport;vesicle-mediated transport	cell part;cytoplasm;cytosol;Golgi apparatus;intracellular membrane-bounded organelle;intracellular non-membrane-bounded organelle;intracellular organelle;macromolecular complex;membrane;nucleolus;nucleoplasm;organelle;ribonucleoprotein complex;small nuclear ribonucleoprotein complex			0.83458	1.1167	1.0047	1.1164	1.3892	1.6018	2.7425	2.3299			+
7658	Q9Y6D6	Brefeldin A-inhibited guanine nucleotide-exchange protein 1	ARFGEF1	S1569	DTISQKSVDIHDS		biological regulation;cellular component organization;cellular membrane organization;cellular process;establishment of localization;exocytosis;Golgi organization;membrane organization;organelle organization;protein transport;regulation of organelle organization;regulation of protein modification process;secretion;transport;vesicle-mediated transport	cell part;cytoplasm;cytosol;Golgi apparatus;intracellular membrane-bounded organelle;intracellular non-membrane-bounded organelle;intracellular organelle;macromolecular complex;membrane;nucleolus;nucleoplasm;organelle;ribonucleoprotein complex;small nuclear ribonucleoprotein complex			1.1074	1.0798	1.111	1.1348	1.0655	1.2298	1.2671	1.2845			+
7659	Q9Y6D6	Brefeldin A-inhibited guanine nucleotide-exchange protein 1	ARFGEF1	S308	TAAETLSKNEVLY	Casein kinase I substrate motif;Casein kinase II substrate motif	biological regulation;cellular component organization;cellular membrane organization;cellular process;establishment of localization;exocytosis;Golgi organization;membrane organization;organelle organization;protein transport;regulation of organelle organization;regulation of protein modification process;secretion;transport;vesicle-mediated transport	cell part;cytoplasm;cytosol;Golgi apparatus;intracellular membrane-bounded organelle;intracellular non-membrane-bounded organelle;intracellular organelle;macromolecular complex;membrane;nucleolus;nucleoplasm;organelle;ribonucleoprotein complex;small nuclear ribonucleoprotein complex			1.1492		1.2005	1.2549	0.91361	1.1039	1.1223	1.0557
7657	Q9Y6D6	Brefeldin A-inhibited guanine nucleotide-exchange protein 1	ARFGEF1	S1566	KPLDTISQKSVDI	ATM kinase substrate motif;Casein kinase I substrate motif;Casein kinase II substrate motif;DNA dependent Protein kinase substrate motif;PKA kinase substrate motif;PKC kinase substrate motif	biological regulation;cellular component organization;cellular membrane organization;cellular process;establishment of localization;exocytosis;Golgi organization;membrane organization;organelle organization;protein transport;regulation of organelle organization;regulation of protein modification process;secretion;transport;vesicle-mediated transport	cell part;cytoplasm;cytosol;Golgi apparatus;intracellular membrane-bounded organelle;intracellular non-membrane-bounded organelle;intracellular organelle;macromolecular complex;membrane;nucleolus;nucleoplasm;organelle;ribonucleoprotein complex;small nuclear ribonucleoprotein complex			0.78645	0.74393	0.75933	0.75956	0.88608	0.94874	0.91639	0.90824		+
7643	Q9Y6D5	Brefeldin A-inhibited guanine nucleotide-exchange protein 2	ARFGEF2	S1528	RGQSQLSNPTDDS	Casein kinase II substrate motif	biological regulation;cellular component organization;cellular membrane organization;cellular metabolic process;cellular process;endosome organization;establishment of localization;exocytosis;Golgi vesicle transport;macromolecule metabolic process;membrane organization;metabolic process;organelle organization;protein transport;response to stimulus;secretion;signal transduction;transport;vesicle-m…	cell part;cell projection;cytoplasmic membrane-bounded vesicle;cytosol;endosome;intracellular membrane-bounded organelle;intracellular organelle;macromolecular complex;membrane;microtubule organizing center;neuron projection;organelle;protein complex;synapse;vesicle			0.96489	1.0767	1.0131	1.0511	0.87206	1.0107	0.99052	0.88284				+
7649	Q9Y6D5	Brefeldin A-inhibited guanine nucleotide-exchange protein 2	ARFGEF2	S218	IQSKPQSPVIQAA	ERK1,2 kinase substrate motif;GSK-3, ERK1, ERK2, CDK5 substrate motif;MAPKAPK2 kinase substrate motif;PKA kinase substrate motif;PKC kinase substrate motif;WW domain binding motif	biological regulation;cellular component organization;cellular membrane organization;cellular metabolic process;cellular process;endosome organization;establishment of localization;exocytosis;Golgi vesicle transport;macromolecule metabolic process;membrane organization;metabolic process;organelle organization;protein transport;response to stimulus;secretion;signal transduction;transport;vesicle-m…	cell part;cell projection;cytoplasmic membrane-bounded vesicle;cytosol;endosome;intracellular membrane-bounded organelle;intracellular organelle;macromolecular complex;membrane;microtubule organizing center;neuron projection;organelle;protein complex;synapse;vesicle			1.3282	1.3856	1.386	1.3794	1.4224	1.5546	1.4921	1.553			+
7645	Q9Y6D5	Brefeldin A-inhibited guanine nucleotide-exchange protein 2	ARFGEF2	S1511	VDLDRQSLSSIDK	Casein kinase I substrate motif;Casein kinase II substrate motif;PKA kinase substrate motif;PKC kinase substrate motif	biological regulation;cellular component organization;cellular membrane organization;cellular metabolic process;cellular process;endosome organization;establishment of localization;exocytosis;Golgi vesicle transport;macromolecule metabolic process;membrane organization;metabolic process;organelle organization;protein transport;response to stimulus;secretion;signal transduction;transport;vesicle-m…	cell part;cell projection;cytoplasmic membrane-bounded vesicle;cytosol;endosome;intracellular membrane-bounded organelle;intracellular organelle;macromolecular complex;membrane;microtubule organizing center;neuron projection;organelle;protein complex;synapse;vesicle			1.0541	1.0141	1.0231	1.3965	1.0542	1.1632	1.2907	1.3319			+
7641	Q9Y6D5	Brefeldin A-inhibited guanine nucleotide-exchange protein 2	ARFGEF2	S277	PRERGSSLSGTDD	14-3-3 domain binding motif;Akt kinase substrate motif;Calmodulin-dependent protein kinase II substrate motif;Casein kinase II substrate motif;G protein-coupled receptor kinase 1 substrate motif;MAPKAPK1 kinase substrate motif;MDC1 BRCT domain binding motif;p70 Ribosomal S6 kinase substrate motif;Phosphorylase kinase substrate motif;PKA kinase substrate motif;PKC kinase substrate motif;Plk1 PBD d…	biological regulation;cellular component organization;cellular membrane organization;cellular metabolic process;cellular process;endosome organization;establishment of localization;exocytosis;Golgi vesicle transport;macromolecule metabolic process;membrane organization;metabolic process;organelle organization;protein transport;response to stimulus;secretion;signal transduction;transport;vesicle-m…	cell part;cell projection;cytoplasmic membrane-bounded vesicle;cytosol;endosome;intracellular membrane-bounded organelle;intracellular organelle;macromolecular complex;membrane;microtubule organizing center;neuron projection;organelle;protein complex;synapse;vesicle			1.0567	1.0217	1.0761	1.1355	1.1287	1.1198	1.188	1.2634			+
7647	Q9Y6D5	Brefeldin A-inhibited guanine nucleotide-exchange protein 2	ARFGEF2	S1514	DRQSLSSIDKNPS	MDC1 BRCT domain binding motif;Plk1 PBD domain binding motif	biological regulation;cellular component organization;cellular membrane organization;cellular metabolic process;cellular process;endosome organization;establishment of localization;exocytosis;Golgi vesicle transport;macromolecule metabolic process;membrane organization;metabolic process;organelle organization;protein transport;response to stimulus;secretion;signal transduction;transport;vesicle-m…	cell part;cell projection;cytoplasmic membrane-bounded vesicle;cytosol;endosome;intracellular membrane-bounded organelle;intracellular organelle;macromolecular complex;membrane;microtubule organizing center;neuron projection;organelle;protein complex;synapse;vesicle			0.81249	0.76878	1.053	0.95003	1.0228	0.95728	1.2119	1.1938			+
7652	Q9Y6D5	Brefeldin A-inhibited guanine nucleotide-exchange protein 2	ARFGEF2	S348	DDRQSLSSADNLE	Casein kinase II substrate motif;Pyruvate dehydrogenase kinase substrate motif	biological regulation;cellular component organization;cellular membrane organization;cellular metabolic process;cellular process;endosome organization;establishment of localization;exocytosis;Golgi vesicle transport;macromolecule metabolic process;membrane organization;metabolic process;organelle organization;protein transport;response to stimulus;secretion;signal transduction;transport;vesicle-m…	cell part;cell projection;cytoplasmic membrane-bounded vesicle;cytosol;endosome;intracellular membrane-bounded organelle;intracellular organelle;macromolecular complex;membrane;microtubule organizing center;neuron projection;organelle;protein complex;synapse;vesicle				2.0676	0.57337	2.6513		1.2879	1.0469	1.469
7648	Q9Y6D5	Brefeldin A-inhibited guanine nucleotide-exchange protein 2	ARFGEF2	S1520	SIDKNPSERGQSQ	Calmodulin-dependent protein kinase II substrate motif;Chk1 kinase substrate motif;DNA dependent Protein kinase substrate motif;G protein-coupled receptor kinase 1 substrate motif;PKA kinase substrate motif;PKC kinase substrate motif	biological regulation;cellular component organization;cellular membrane organization;cellular metabolic process;cellular process;endosome organization;establishment of localization;exocytosis;Golgi vesicle transport;macromolecule metabolic process;membrane organization;metabolic process;organelle organization;protein transport;response to stimulus;secretion;signal transduction;transport;vesicle-m…	cell part;cell projection;cytoplasmic membrane-bounded vesicle;cytosol;endosome;intracellular membrane-bounded organelle;intracellular organelle;macromolecular complex;membrane;microtubule organizing center;neuron projection;organelle;protein complex;synapse;vesicle			1.2668	1.0229			1.387	1.1879
7646	Q9Y6D5	Brefeldin A-inhibited guanine nucleotide-exchange protein 2	ARFGEF2	S1513	LDRQSLSSIDKNP	Casein kinase II substrate motif;Pyruvate dehydrogenase kinase substrate motif	biological regulation;cellular component organization;cellular membrane organization;cellular metabolic process;cellular process;endosome organization;establishment of localization;exocytosis;Golgi vesicle transport;macromolecule metabolic process;membrane organization;metabolic process;organelle organization;protein transport;response to stimulus;secretion;signal transduction;transport;vesicle-m…	cell part;cell projection;cytoplasmic membrane-bounded vesicle;cytosol;endosome;intracellular membrane-bounded organelle;intracellular organelle;macromolecular complex;membrane;microtubule organizing center;neuron projection;organelle;protein complex;synapse;vesicle				1.1152	1.1355	1.1427		1.3112	1.206	1.1809
7653	Q9Y6D5	Brefeldin A-inhibited guanine nucleotide-exchange protein 2	ARFGEF2	S349	DRQSLSSADNLES	MDC1 BRCT domain binding motif;Plk1 PBD domain binding motif	biological regulation;cellular component organization;cellular membrane organization;cellular metabolic process;cellular process;endosome organization;establishment of localization;exocytosis;Golgi vesicle transport;macromolecule metabolic process;membrane organization;metabolic process;organelle organization;protein transport;response to stimulus;secretion;signal transduction;transport;vesicle-m…	cell part;cell projection;cytoplasmic membrane-bounded vesicle;cytosol;endosome;intracellular membrane-bounded organelle;intracellular organelle;macromolecular complex;membrane;microtubule organizing center;neuron projection;organelle;protein complex;synapse;vesicle			1.0105	0.99824	2.3994	0.82588	0.96495	0.93358	1.3409	1.016
7642	Q9Y6D5	Brefeldin A-inhibited guanine nucleotide-exchange protein 2	ARFGEF2	S1525	PSERGQSQLSNPT	14-3-3 domain binding motif;ATM kinase substrate motif;Calmodulin-dependent protein kinase II substrate motif;Casein kinase II substrate motif;DNA dependent Protein kinase substrate motif;PKA kinase substrate motif;PKC kinase substrate motif	biological regulation;cellular component organization;cellular membrane organization;cellular metabolic process;cellular process;endosome organization;establishment of localization;exocytosis;Golgi vesicle transport;macromolecule metabolic process;membrane organization;metabolic process;organelle organization;protein transport;response to stimulus;secretion;signal transduction;transport;vesicle-m…	cell part;cell projection;cytoplasmic membrane-bounded vesicle;cytosol;endosome;intracellular membrane-bounded organelle;intracellular organelle;macromolecular complex;membrane;microtubule organizing center;neuron projection;organelle;protein complex;synapse;vesicle			0.87018	0.743	0.78739	0.82468	0.9126	0.96723	1.0031	0.99167		+
7650	Q9Y6D5	Brefeldin A-inhibited guanine nucleotide-exchange protein 2	ARFGEF2	S227	IQAAAVSPKFVRL	ERK1,2 kinase substrate motif;Growth associated histone HI kinase substrate motif;GSK-3, ERK1, ERK2, CDK5 substrate motif;PKA kinase substrate motif;PKC kinase substrate motif;WW domain binding motif	biological regulation;cellular component organization;cellular membrane organization;cellular metabolic process;cellular process;endosome organization;establishment of localization;exocytosis;Golgi vesicle transport;macromolecule metabolic process;membrane organization;metabolic process;organelle organization;protein transport;response to stimulus;secretion;signal transduction;transport;vesicle-m…	cell part;cell projection;cytoplasmic membrane-bounded vesicle;cytosol;endosome;intracellular membrane-bounded organelle;intracellular organelle;macromolecular complex;membrane;microtubule organizing center;neuron projection;organelle;protein complex;synapse;vesicle			0.87967	0.8448	0.85389	0.85638	0.96524	1.0454	0.97725	1.0026		+
7644	Q9Y6D5	Brefeldin A-inhibited guanine nucleotide-exchange protein 2	ARFGEF2	S1534	SNPTDDSWKGRPY	b-Adrenergic Receptor kinase substrate motif;PKA kinase substrate motif;PKC kinase substrate motif	biological regulation;cellular component organization;cellular membrane organization;cellular metabolic process;cellular process;endosome organization;establishment of localization;exocytosis;Golgi vesicle transport;macromolecule metabolic process;membrane organization;metabolic process;organelle organization;protein transport;response to stimulus;secretion;signal transduction;transport;vesicle-m…	cell part;cell projection;cytoplasmic membrane-bounded vesicle;cytosol;endosome;intracellular membrane-bounded organelle;intracellular organelle;macromolecular complex;membrane;microtubule organizing center;neuron projection;organelle;protein complex;synapse;vesicle			0.89761	0.94275	0.8223	0.94227	0.87944	0.99334	0.80624	1.0949
7639	Q9Y6D5	Brefeldin A-inhibited guanine nucleotide-exchange protein 2	ARFGEF2	S590	NPNHQTSLGQERL		biological regulation;cellular component organization;cellular membrane organization;cellular metabolic process;cellular process;endosome organization;establishment of localization;exocytosis;Golgi vesicle transport;macromolecule metabolic process;membrane organization;metabolic process;organelle organization;protein transport;response to stimulus;secretion;signal transduction;transport;vesicle-m…	cell part;cell projection;cytoplasmic membrane-bounded vesicle;cytosol;endosome;intracellular membrane-bounded organelle;intracellular organelle;macromolecular complex;membrane;microtubule organizing center;neuron projection;organelle;protein complex;synapse;vesicle			0.96329		0.80306	0.82511	0.8145		0.88619	0.85961
4927	Q5TH69	Brefeldin A-inhibited guanine nucleotide-exchange protein 3	ARFGEF3	S2097	KRPRSGSTGSSLS	14-3-3 domain binding motif;Akt kinase substrate motif;Calmodulin-dependent protein kinase II substrate motif;Casein kinase II substrate motif;G protein-coupled receptor kinase 1 substrate motif;GSK3 kinase substrate motif;MAPKAPK1 kinase substrate motif;PKA kinase substrate motif;PKC kinase substrate motif	biological regulation;cellular process;establishment of localization;transport;vesicle-mediated transport	cell part			0.91926	0.97035	0.84444		0.77222	0.73652	0.83613					+
4925	Q5TH69	Brefeldin A-inhibited guanine nucleotide-exchange protein 3	ARFGEF3	S1991	DLLLPPSPKVEKK	DNA dependent Protein kinase substrate motif;ERK1,2 kinase substrate motif;Growth associated histone HI kinase substrate motif;GSK-3, ERK1, ERK2, CDK5 substrate motif;PKA kinase substrate motif;PKC kinase substrate motif;WW domain binding motif	biological regulation;cellular process;establishment of localization;transport;vesicle-mediated transport	cell part			0.87453	0.79817	0.80709	0.81348	0.79823	0.78389	0.88292	0.93821			+
4926	Q5TH69	Brefeldin A-inhibited guanine nucleotide-exchange protein 3	ARFGEF3	S2061	GPRGQDSPLLQRP	b-Adrenergic Receptor kinase substrate motif;ERK1,2 kinase substrate motif;GSK-3, ERK1, ERK2, CDK5 substrate motif;WW domain binding motif	biological regulation;cellular process;establishment of localization;transport;vesicle-mediated transport	cell part			0.64294	0.76703	0.6495	0.73502	0.70434	0.85868	0.59901	0.83568			+
4928	Q5TH69	Brefeldin A-inhibited guanine nucleotide-exchange protein 3	ARFGEF3	S597	YSESNFSVDDQDL	Casein kinase II substrate motif;Pyruvate dehydrogenase kinase substrate motif	biological regulation;cellular process;establishment of localization;transport;vesicle-mediated transport	cell part			0.87804	0.76739	0.82505	0.655	0.99951	1.0161	0.98536	1.0396		+
6998	Q9NWB6-2	Arginine and glutamate-rich protein 1	ARGLU1	S77	DRERASSPPDRID	14-3-3 domain binding motif;Akt kinase substrate motif;AMP-activated protein kinase 2 substrate motif;Calmodulin-dependent protein kinase II substrate motif;Casein kinase II substrate motif;ERK1,2 kinase substrate motif;GSK-3, ERK1, ERK2, CDK5 substrate motif;MAPKAPK1 kinase substrate motif;MDC1 BRCT domain binding motif;PKA kinase substrate motif;PKC kinase substrate motif;Plk1 PBD domain bindin…	biological regulation;biosynthetic process;cellular metabolic process;cellular nitrogen compound metabolic process;cellular process;macromolecule metabolic process;metabolic process;nitrogen compound metabolic process;nucleobase-containing compound metabolic process;primary metabolic process;RNA metabolic process	cell part;intracellular membrane-bounded organelle;intracellular organelle;mitochondrion;nucleoplasm;organelle			1.1228	1.0776	1.0411	1.0509	1.0137	1.1506	1.4575	1.4371			+
4050	Q07960	Rho GTPase-activating protein 1	ARHGAP1	S51	DDSKSSSPELVTH	Casein kinase II substrate motif;ERK1,2 kinase substrate motif;GSK-3, ERK1, ERK2, CDK5 substrate motif;MAPKAPK2 kinase substrate motif;MDC1 BRCT domain binding motif;PKA kinase substrate motif;PKC kinase substrate motif;Plk1 PBD domain binding motif;WW domain binding motif	biological regulation;cellular process;response to stimulus;signal transduction	cell part;cell projection;cytoplasm;cytosol;extracellular organelle;membrane;organelle;plasma membrane;vesicle			0.98299	0.9666	1.0772	1.054	1.6449	1.4036	1.3558	1.1949
4048	Q07960	Rho GTPase-activating protein 1	ARHGAP1	S27	NQLKLASIDEKNW	Casein kinase II substrate motif;Phosphorylase kinase substrate motif;PKA kinase substrate motif;PKC kinase substrate motif	biological regulation;cellular process;response to stimulus;signal transduction	cell part;cell projection;cytoplasm;cytosol;extracellular organelle;membrane;organelle;plasma membrane;vesicle			1.022	1.0551	1.0393	1.07	1.1055	1.1314	0.98823	1.0215
5514	Q8IWW6-2	Rho GTPase-activating protein 12	ARHGAP12	S240	NQGRPDSPVYANL	14-3-3 domain binding motif;b-Adrenergic Receptor kinase substrate motif;Calmodulin-dependent protein kinase II substrate motif;Casein kinase II substrate motif;ERK1,2 kinase substrate motif;G protein-coupled receptor kinase 1 substrate motif;GSK-3, ERK1, ERK2, CDK5 substrate motif;PKA kinase substrate motif;PKC kinase substrate motif;WW domain binding motif	anatomical structure morphogenesis;biological regulation;cellular process;developmental process;response to stimulus;signal transduction	cell part;cytosol			3.6344	1.2471	3.969	3.8395	0.97063	0.99165	0.98352	1.026				+
8540	Q8IWW6-2	Rho GTPase-activating protein 12	ARHGAP12	T231	EQIRATTPPNQGR	Calmodulin-dependent protein kinase II substrate motif;GSK-3, ERK1, ERK2, CDK5 substrate motif;PKC kinase substrate motif;WW domain binding motif	anatomical structure morphogenesis;biological regulation;cellular process;developmental process;response to stimulus;signal transduction	cell part;cytosol			3.6344	1.2471	3.969	3.8395	0.97063	0.99165	0.98352	1.026				+
5515	Q8IWW6-2	Rho GTPase-activating protein 12	ARHGAP12	S215	IHQDSESGDELSS	b-Adrenergic Receptor kinase substrate motif;Casein kinase I substrate motif;Casein kinase II substrate motif	anatomical structure morphogenesis;biological regulation;cellular process;developmental process;response to stimulus;signal transduction	cell part;cytosol			0.72251	0.82556	0.70991	0.74784	0.79039	0.7549	0.78974	0.81167			+
5517	Q8IWW6-2	Rho GTPase-activating protein 12	ARHGAP12	S562	EEEIPDSPGIEKH	b-Adrenergic Receptor kinase substrate motif;ERK1,2 kinase substrate motif;GSK-3, ERK1, ERK2, CDK5 substrate motif;WW domain binding motif	anatomical structure morphogenesis;biological regulation;cellular process;developmental process;response to stimulus;signal transduction	cell part;cytosol			1.4925	1.255	1.4815	1.8945	1.7454	1.4166	1.2957	1.4754	+
5051	Q68EM7-6	Rho GTPase-activating protein 17	ARHGAP17	S625	HNAAGPSPHTLRR	Casein kinase II substrate motif;DNA dependent Protein kinase substrate motif;ERK1,2 kinase substrate motif;GSK-3, ERK1, ERK2, CDK5 substrate motif;WW domain binding motif	biological regulation;cellular process;response to stimulus;signal transduction	cell part;cytosol;membrane;plasma membrane			1.1168	1.0957	1.1235	1.0187	1.117	1.1569	1.3012	1.2445			+
5053	Q68EM7-6	Rho GTPase-activating protein 17	ARHGAP17	S676	PPTRSPSPPTQHT	14-3-3 domain binding motif;Calmodulin-dependent protein kinase II substrate motif;Casein kinase II substrate motif;DNA dependent Protein kinase substrate motif;ERK1,2 kinase substrate motif;GSK-3, ERK1, ERK2, CDK5 substrate motif;PKA kinase substrate motif;PKC kinase substrate motif;WW domain binding motif	biological regulation;cellular process;response to stimulus;signal transduction	cell part;cytosol;membrane;plasma membrane			0.94558	0.96376	0.88191	0.88824	1.0376	1.0089	1.0369	1.0949		+
5050	Q68EM7-6	Rho GTPase-activating protein 17	ARHGAP17	S575	PSPGDGSPPKPKD	Cdc2 kinase substrate motif;CDK kinase substrate motif;CDK1,2,4,6 kinase substrate motif;ERK1,2 kinase substrate motif;G protein-coupled receptor kinase 1 substrate motif;GSK-3, ERK1, ERK2, CDK5 substrate motif;WW domain binding motif	biological regulation;cellular process;response to stimulus;signal transduction	cell part;cytosol;membrane;plasma membrane			0.95355	0.86954	1.0012	0.96536	0.80249	0.69651	0.68827	0.73216
608	E7ESW5	Rho GTPase-activating protein 21	ARHGAP21	S881	KTERSKSYDEGLD	14-3-3 domain binding motif;Calmodulin-dependent protein kinase II substrate motif;Casein kinase II substrate motif;PKA kinase substrate motif;PKC kinase substrate motif					0.69806		0.5151	0.82174	0.99287		0.61255	0.95139	+
607	E7ESW5	Rho GTPase-activating protein 21	ARHGAP21	S477	YCPRSASQGALTS	14-3-3 domain binding motif;ATM kinase substrate motif;Calmodulin-dependent protein kinase II substrate motif;DNA dependent Protein kinase substrate motif;PKA kinase substrate motif;PKC kinase substrate motif					2.8891				0.74521
5220	Q6ZUM4-3	Rho GTPase-activating protein 27	ARHGAP27	S239	RQPRATSPGAAAA	14-3-3 domain binding motif;Calmodulin-dependent protein kinase II substrate motif;ERK1,2 kinase substrate motif;G protein-coupled receptor kinase 1 substrate motif;GSK-3, ERK1, ERK2, CDK5 substrate motif;PKA kinase substrate motif;PKC kinase substrate motif;WW domain binding motif	biological regulation;cellular component organization;cellular membrane organization;cellular process;endocytosis;establishment of localization;membrane invagination;membrane organization;response to stimulus;signal transduction;transport;vesicle-mediated transport	cell part;cytoplasm;intracellular;membrane			1.5347		1.9847	2.1771	1.3098		1.6236	1.2283
5221	Q6ZUM4-3	Rho GTPase-activating protein 27	ARHGAP27	S249	AAAPLPSPVWETH	DNA dependent Protein kinase substrate motif;ERK1,2 kinase substrate motif;GSK-3, ERK1, ERK2, CDK5 substrate motif;WW domain binding motif	biological regulation;cellular component organization;cellular membrane organization;cellular process;endocytosis;establishment of localization;membrane invagination;membrane organization;response to stimulus;signal transduction;transport;vesicle-mediated transport	cell part;cytoplasm;intracellular;membrane			1.5347		1.9847	2.1771	1.3098		1.6236	1.2283
5219	Q6ZUM4-3	Rho GTPase-activating protein 27	ARHGAP27	S605	SRVDFGSSERLGS	Casein kinase I substrate motif;Casein kinase II substrate motif	biological regulation;cellular component organization;cellular membrane organization;cellular process;endocytosis;establishment of localization;membrane invagination;membrane organization;response to stimulus;signal transduction;transport;vesicle-mediated transport	cell part;cytoplasm;intracellular;membrane			0.98533	1.0449	0.90958	0.96106	0.93524	0.94722	0.97848	0.98558
5224	Q6ZUM4-3	Rho GTPase-activating protein 27	ARHGAP27	S439	DTPAQASPPEEKV	Casein kinase II substrate motif;ERK1,2 kinase substrate motif;GSK-3, ERK1, ERK2, CDK5 substrate motif;WW domain binding motif	biological regulation;cellular component organization;cellular membrane organization;cellular process;endocytosis;establishment of localization;membrane invagination;membrane organization;response to stimulus;signal transduction;transport;vesicle-mediated transport	cell part;cytoplasm;intracellular;membrane			0.94837	0.89804	0.90705	0.75272	1.0381	0.96077	0.94432	0.97478		+
5225	Q6ZUM4-3	Rho GTPase-activating protein 27	ARHGAP27	S454	ELDEVGSWEEVSP	Casein kinase I substrate motif;Casein kinase II substrate motif	biological regulation;cellular component organization;cellular membrane organization;cellular process;endocytosis;establishment of localization;membrane invagination;membrane organization;response to stimulus;signal transduction;transport;vesicle-mediated transport	cell part;cytoplasm;intracellular;membrane											+
4765	Q52LW3	Rho GTPase-activating protein 29	ARHGAP29	S930	KSLFFSSKEDIHT	Casein kinase II substrate motif;MDC1 BRCT domain binding motif;Plk1 PBD domain binding motif;Pyruvate dehydrogenase kinase substrate motif	biological regulation;cellular process;response to stimulus;signal transduction	cell part;cytosol			2.4994		1.4532	2.5017	1.6399		1.1824	1.8829
4763	Q52LW3	Rho GTPase-activating protein 29	ARHGAP29	S913	FPKPLLSPEERDI	Casein kinase II substrate motif;ERK1,2 kinase substrate motif;GSK-3, ERK1, ERK2, CDK5 substrate motif;PKA kinase substrate motif;WW domain binding motif	biological regulation;cellular process;response to stimulus;signal transduction	cell part;cytosol			1.5675	1.5774	1.7791	1.6478	1.2278	1.2956	1.4452	1.4568
4762	Q52LW3	Rho GTPase-activating protein 29	ARHGAP29	S1029	DRLLLASPPNERN	ERK1,2 kinase substrate motif;GSK-3, ERK1, ERK2, CDK5 substrate motif;WW domain binding motif	biological regulation;cellular process;response to stimulus;signal transduction	cell part;cytosol			0.94515	0.98601	1.1714	1.071	0.85895	0.94642	1.019	1.0108
980	A7KAX9-2	Rho GTPase-activating protein 32	ARHGAP32	S507	ASSEPVSPLQEKL	Casein kinase I substrate motif;ERK1,2 kinase substrate motif;GSK-3, ERK1, ERK2, CDK5 substrate motif;MAPKAPK2 kinase substrate motif;WW domain binding motif	biological regulation;cellular process;response to stimulus;signal transduction	cell cortex;cell part;cell projection;cytoskeleton;cytosol;intracellular non-membrane-bounded organelle;intracellular organelle;membrane;neuron projection;organelle			1.1025	0.98111	1.1286	1.0858	1.0632	0.90312	1.3097	1.0595
987	A7KAX9-2	Rho GTPase-activating protein 32	ARHGAP32	S306	QNKMKKSPVGSWR	ERK1,2 kinase substrate motif;G protein-coupled receptor kinase 1 substrate motif;Growth associated histone HI kinase substrate motif;GSK3 kinase substrate motif;GSK-3, ERK1, ERK2, CDK5 substrate motif;PKA kinase substrate motif;PKC kinase substrate motif;WW domain binding motif	biological regulation;cellular process;response to stimulus;signal transduction	cell cortex;cell part;cell projection;cytoskeleton;cytosol;intracellular non-membrane-bounded organelle;intracellular organelle;membrane;neuron projection;organelle			0.9725	0.98849	1.1104	1.1585	1.0215	0.88244	1.093	1.1921
8888	A7KAX9-2	Rho GTPase-activating protein 32	ARHGAP32	Y1674	VTVVSQYDNLEDY	ALK kinase substrate motif;Grb2 SH2 domain binding motif;JAK2 kinase substrate motif;SHIP2 SH2 domain binding motif;Src family kinase substrate motif;Src kinase substrate motif	biological regulation;cellular process;response to stimulus;signal transduction	cell cortex;cell part;cell projection;cytoskeleton;cytosol;intracellular non-membrane-bounded organelle;intracellular organelle;membrane;neuron projection;organelle				0.80946	1.2474			0.64446	0.93673
8890	A7KAX9-2	Rho GTPase-activating protein 32	ARHGAP32	Y1208	PCSRVEYVSSLSS	EGFR kinase substrate motif;TC-PTP phosphatase substrate motif	biological regulation;cellular process;response to stimulus;signal transduction	cell cortex;cell part;cell projection;cytoskeleton;cytosol;intracellular non-membrane-bounded organelle;intracellular organelle;membrane;neuron projection;organelle					0.87077				1.0628			+
985	A7KAX9-2	Rho GTPase-activating protein 32	ARHGAP32	S360	SAKSEESLTSLHA	b-Adrenergic Receptor kinase substrate motif;Casein kinase II substrate motif;PKA kinase substrate motif	biological regulation;cellular process;response to stimulus;signal transduction	cell cortex;cell part;cell projection;cytoskeleton;cytosol;intracellular non-membrane-bounded organelle;intracellular organelle;membrane;neuron projection;organelle			1.0063	0.65951	0.94629	0.54926	1.0795	1.1539	1.0264	1.0095
981	A7KAX9-2	Rho GTPase-activating protein 32	ARHGAP32	S603	RDATNRSPTQIVK	Casein kinase II substrate motif;ERK1,2 kinase substrate motif;Growth associated histone HI kinase substrate motif;GSK-3, ERK1, ERK2, CDK5 substrate motif;WW domain binding motif	biological regulation;cellular process;response to stimulus;signal transduction	cell cortex;cell part;cell projection;cytoskeleton;cytosol;intracellular non-membrane-bounded organelle;intracellular organelle;membrane;neuron projection;organelle			0.91671	0.94629	0.52298	1.0987	1.0585	1.1857	0.60497	1.3753		+
991	A7KAX9-2	Rho GTPase-activating protein 32	ARHGAP32	S543	KVVYAFSPKIGRK	ERK1,2 kinase substrate motif;Growth associated histone HI kinase substrate motif;GSK-3, ERK1, ERK2, CDK5 substrate motif;PKA kinase substrate motif;PKC kinase substrate motif;WW domain binding motif	biological regulation;cellular process;response to stimulus;signal transduction	cell cortex;cell part;cell projection;cytoskeleton;cytosol;intracellular non-membrane-bounded organelle;intracellular organelle;membrane;neuron projection;organelle			0.87356	0.84465	0.84013	0.81585	1.0466	1.0717	1.0224	0.96999		+
8889	A7KAX9-2	Rho GTPase-activating protein 32	ARHGAP32	Y1353	LQGKSLYSYAGLA	Src kinase substrate motif	biological regulation;cellular process;response to stimulus;signal transduction	cell cortex;cell part;cell projection;cytoskeleton;cytosol;intracellular non-membrane-bounded organelle;intracellular organelle;membrane;neuron projection;organelle						0.31711				0.91886	+
984	A7KAX9-2	Rho GTPase-activating protein 32	ARHGAP32	S357	TLRSAKSEESLTS	AMP-activated protein kinase substrate motif;Casein kinase II substrate motif;G protein-coupled receptor kinase 1 substrate motif	biological regulation;cellular process;response to stimulus;signal transduction	cell cortex;cell part;cell projection;cytoskeleton;cytosol;intracellular non-membrane-bounded organelle;intracellular organelle;membrane;neuron projection;organelle			0.70448	0.71017	0.65449	0.77842	0.94308	0.96602	0.88292	0.86577		+
983	A7KAX9-2	Rho GTPase-activating protein 32	ARHGAP32	S854	FLDQDQSPPRFYS	Cdc2 kinase substrate motif;CDK kinase substrate motif;CDK1,2,4,6 kinase substrate motif;ERK1,2 kinase substrate motif;GSK-3, ERK1, ERK2, CDK5 substrate motif;WW domain binding motif	biological regulation;cellular process;response to stimulus;signal transduction	cell cortex;cell part;cell projection;cytoskeleton;cytosol;intracellular non-membrane-bounded organelle;intracellular organelle;membrane;neuron projection;organelle			0.83181	0.70429	0.9143	0.57651	0.72348	0.82184	0.86944	0.89892
982	A7KAX9-2	Rho GTPase-activating protein 32	ARHGAP32	S871	PSYLGASVDKLHH		biological regulation;cellular process;response to stimulus;signal transduction	cell cortex;cell part;cell projection;cytoskeleton;cytosol;intracellular non-membrane-bounded organelle;intracellular organelle;membrane;neuron projection;organelle			0.99521	0.73043	0.75478	0.78949	0.93296	0.8232	0.85479	0.85768		+
986	A7KAX9-2	Rho GTPase-activating protein 32	ARHGAP32	S238	SLSRPKSLLVSSP	14-3-3 domain binding motif;Calmodulin-dependent protein kinase II alpha substrate motif;Calmodulin-dependent protein kinase II substrate motif;Calmodulin-dependent protein kinase IV substrate motif;Chk1 kinase substrate motif;G protein-coupled receptor kinase 1 substrate motif;GSK3 kinase substrate motif;MAPKAPK2 kinase substrate motif;Phosphorylase kinase substrate motif;PKA kinase substrate mo…	biological regulation;cellular process;response to stimulus;signal transduction	cell cortex;cell part;cell projection;cytoskeleton;cytosol;intracellular non-membrane-bounded organelle;intracellular organelle;membrane;neuron projection;organelle			0.8942				1.0926
6933	Q9NRY4	Rho GTPase-activating protein 35	ARHGAP35	S589	DRNQKNSLSDPNI	Casein kinase II substrate motif;G protein-coupled receptor kinase 1 substrate motif;PKA kinase substrate motif;PKC kinase substrate motif;Pyruvate dehydrogenase kinase substrate motif	anatomical structure development;anatomical structure formation involved in morphogenesis;biological regulation;biosynthetic process;cellular metabolic process;cellular nitrogen compound metabolic process;cellular process;circulatory system process;developmental process;locomotion;macromolecule metabolic process;metabolic process;multicellular organismal process;nitrogen compound metabolic proces…	cell part;cytoskeleton;cytosol;intracellular membrane-bounded organelle;intracellular non-membrane-bounded organelle;intracellular organelle;nucleus;organelle	Focal adhesion;Leukocyte transendothelial migration;Regulation of actin cytoskeleton		1.6265	1.7617	1.6328	1.9794	1.3893	1.7246	1.4177	1.8936
9110	Q9NRY4	Rho GTPase-activating protein 35	ARHGAP35	Y1105	NEEENIYSVPHDS	Abl kinase substrate motif;ALK kinase substrate motif;Crk SH2 domain binding motif;RasGAP C-terminal SH2 domain binding motif;Src kinase substrate motif	anatomical structure development;anatomical structure formation involved in morphogenesis;biological regulation;biosynthetic process;cellular metabolic process;cellular nitrogen compound metabolic process;cellular process;circulatory system process;developmental process;locomotion;macromolecule metabolic process;metabolic process;multicellular organismal process;nitrogen compound metabolic proces…	cell part;cytoskeleton;cytosol;intracellular membrane-bounded organelle;intracellular non-membrane-bounded organelle;intracellular organelle;nucleus;organelle	Focal adhesion;Leukocyte transendothelial migration;Regulation of actin cytoskeleton		1.0161	0.99426	1.0561	1.118	1.0101	1.0969	1.1163	1.1593
6936	Q9NRY4	Rho GTPase-activating protein 35	ARHGAP35	S1179	TSFSVGSDDELGP	BARD1 BRCT domain binding motif;Casein kinase II substrate motif	anatomical structure development;anatomical structure formation involved in morphogenesis;biological regulation;biosynthetic process;cellular metabolic process;cellular nitrogen compound metabolic process;cellular process;circulatory system process;developmental process;locomotion;macromolecule metabolic process;metabolic process;multicellular organismal process;nitrogen compound metabolic proces…	cell part;cytoskeleton;cytosol;intracellular membrane-bounded organelle;intracellular non-membrane-bounded organelle;intracellular organelle;nucleus;organelle	Focal adhesion;Leukocyte transendothelial migration;Regulation of actin cytoskeleton		1.0135	1.0579	1.0251	1.0672	1.0313	1.1625	1.1466	1.1144		+
6931	Q9NRY4	Rho GTPase-activating protein 35	ARHGAP35	S1134	NGSGNGSDSEMDT	Casein kinase II substrate motif;MAPKAPK2 kinase substrate motif	anatomical structure development;anatomical structure formation involved in morphogenesis;biological regulation;biosynthetic process;cellular metabolic process;cellular nitrogen compound metabolic process;cellular process;circulatory system process;developmental process;locomotion;macromolecule metabolic process;metabolic process;multicellular organismal process;nitrogen compound metabolic proces…	cell part;cytoskeleton;cytosol;intracellular membrane-bounded organelle;intracellular non-membrane-bounded organelle;intracellular organelle;nucleus;organelle	Focal adhesion;Leukocyte transendothelial migration;Regulation of actin cytoskeleton		0.93319	0.91991	0.9983	1.0043	0.89972	0.9761	0.98506	0.99847
6932	Q9NRY4	Rho GTPase-activating protein 35	ARHGAP35	S970	TEEVFNSPRAGSP	ERK1,2 kinase substrate motif;Growth associated histone HI kinase substrate motif;GSK-3, ERK1, ERK2, CDK5 substrate motif;PKA kinase substrate motif;PKC kinase substrate motif;WW domain binding motif	anatomical structure development;anatomical structure formation involved in morphogenesis;biological regulation;biosynthetic process;cellular metabolic process;cellular nitrogen compound metabolic process;cellular process;circulatory system process;developmental process;locomotion;macromolecule metabolic process;metabolic process;multicellular organismal process;nitrogen compound metabolic proces…	cell part;cytoskeleton;cytosol;intracellular membrane-bounded organelle;intracellular non-membrane-bounded organelle;intracellular organelle;nucleus;organelle	Focal adhesion;Leukocyte transendothelial migration;Regulation of actin cytoskeleton		0.88428		1.2506		1.0019		0.91214
6666	Q9C0H5	Rho GTPase-activating protein 39	ARHGAP39	S690	TLRKPSSETDIEN	AMP-activated protein kinase substrate motif;Calmodulin-dependent protein kinase II substrate motif;Casein kinase II substrate motif;Chk1 kinase substrate motif;G protein-coupled receptor kinase 1 substrate motif;MDC1 BRCT domain binding motif;PKA kinase substrate motif;PKC kinase substrate motif;Plk1 PBD domain binding motif;Pyruvate dehydrogenase kinase substrate motif	biological regulation;cellular process;locomotion;response to chemical stimulus;response to external stimulus;response to stimulus;signal transduction	cell part;cytoskeleton;cytosol;intracellular membrane-bounded organelle;intracellular non-membrane-bounded organelle;intracellular organelle;nucleus;organelle					2.1897				1.8725					+
6668	Q9C0H5	Rho GTPase-activating protein 39	ARHGAP39	S407	VEQAGSSPKLRAG	ERK1,2 kinase substrate motif;Growth associated histone HI kinase substrate motif;GSK-3, ERK1, ERK2, CDK5 substrate motif;MDC1 BRCT domain binding motif;PKA kinase substrate motif;PKC kinase substrate motif;Plk1 PBD domain binding motif;WW domain binding motif	biological regulation;cellular process;locomotion;response to chemical stimulus;response to external stimulus;response to stimulus;signal transduction	cell part;cytoskeleton;cytosol;intracellular membrane-bounded organelle;intracellular non-membrane-bounded organelle;intracellular organelle;nucleus;organelle			1.4525	1.4545	1.4398	1.003	1.2405	1.1816	1.1637	0.92642				+
6665	Q9C0H5	Rho GTPase-activating protein 39	ARHGAP39	S604	PVVRAFSEDEALA	14-3-3 domain binding motif;BARD1 BRCT domain binding motif;Calmodulin-dependent protein kinase II substrate motif;Calmodulin-dependent protein kinase IV substrate motif;Casein kinase II substrate motif;Chk1 kinase substrate motif;G protein-coupled receptor kinase 1 substrate motif;PKA kinase substrate motif;PKC kinase substrate motif	biological regulation;cellular process;locomotion;response to chemical stimulus;response to external stimulus;response to stimulus;signal transduction	cell part;cytoskeleton;cytosol;intracellular membrane-bounded organelle;intracellular non-membrane-bounded organelle;intracellular organelle;nucleus;organelle						1.1963				1.1798	+
4204	Q13017-2	Rho GTPase-activating protein 5	ARHGAP5	S1195	KGRHRGSEEDPLL	Casein kinase II substrate motif;G protein-coupled receptor kinase 1 substrate motif;PKA kinase substrate motif;PKC kinase substrate motif;Pyruvate dehydrogenase kinase substrate motif	anatomical structure development;biological adhesion;biological regulation;cell adhesion;cellular component organization;cellular process;developmental process;metabolic process;response to stimulus;signal transduction	cell part;cytoplasm;cytosol;membrane	Focal adhesion;Leukocyte transendothelial migration		1.1928	1.7096	1.9392	2.3916	0.93068	2.7302	2.8416	2.7935			+
4205	Q13017-2	Rho GTPase-activating protein 5	ARHGAP5	S1124	RIKIRNSFVNNTQ	PKA kinase substrate motif;PKC kinase substrate motif	anatomical structure development;biological adhesion;biological regulation;cell adhesion;cellular component organization;cellular process;developmental process;metabolic process;response to stimulus;signal transduction	cell part;cytoplasm;cytosol;membrane	Focal adhesion;Leukocyte transendothelial migration		1.4827	1.5167	1.7178		1.5954	1.3949	1.1224
4207	Q13017-2	Rho GTPase-activating protein 5	ARHGAP5	S1176	RTHSDASDDEAFT	BARD1 BRCT domain binding motif;Casein kinase II substrate motif;G protein-coupled receptor kinase 1 substrate motif	anatomical structure development;biological adhesion;biological regulation;cell adhesion;cellular component organization;cellular process;developmental process;metabolic process;response to stimulus;signal transduction	cell part;cytoplasm;cytosol;membrane	Focal adhesion;Leukocyte transendothelial migration		1.0455	0.99413	1.0493	0.98947	1.0941	1.2923	1.1609	1.0967
4206	Q13017-2	Rho GTPase-activating protein 5	ARHGAP5	S1173	YYRRTHSDASDDE	14-3-3 domain binding motif;Calmodulin-dependent protein kinase II substrate motif;Calmodulin-dependent protein kinase IV substrate motif;Casein kinase II substrate motif;PKA kinase substrate motif;PKC kinase substrate motif;ZIP kinase substrate motif	anatomical structure development;biological adhesion;biological regulation;cell adhesion;cellular component organization;cellular process;developmental process;metabolic process;response to stimulus;signal transduction	cell part;cytoplasm;cytosol;membrane	Focal adhesion;Leukocyte transendothelial migration		1.0455	0.99413	1.0493	0.98947	1.0941	1.2923	1.1609	1.0967
4203	Q13017-2	Rho GTPase-activating protein 5	ARHGAP5	S1218	DNPAITSDQELDD	Casein kinase II substrate motif	anatomical structure development;biological adhesion;biological regulation;cell adhesion;cellular component organization;cellular process;developmental process;metabolic process;response to stimulus;signal transduction	cell part;cytoplasm;cytosol;membrane	Focal adhesion;Leukocyte transendothelial migration		0.71096	0.70178	0.80027	0.49379	1.0191	1.1018	0.96027	1.0451		+
3765	P52565	Rho GDP-dissociation inhibitor 1	ARHGDIA	S24	NEEDEHSVNYKPP	Casein kinase I substrate motif;Casein kinase II substrate motif	biological regulation;cellular component movement;cellular process;response to stimulus;signal transduction	cell part;cytoskeleton;cytosol;extracellular organelle;intracellular non-membrane-bounded organelle;intracellular organelle;organelle;vesicle	Neurotrophin signaling pathway;Vasopressin-regulated water reabsorption		0.67349	0.65541	0.82548	0.77953	0.78695	0.72483	0.47434	0.43905
2372	M0QYC1	Rho guanine nucleotide exchange factor 1	ARHGEF1	S534	RPKPRPSPSSTRE	Casein kinase II substrate motif;DNA dependent Protein kinase substrate motif;ERK1,2 kinase substrate motif;G protein-coupled receptor kinase 1 substrate motif;GSK-3, ERK1, ERK2, CDK5 substrate motif;PKA kinase substrate motif;PKC kinase substrate motif;WW domain binding motif					0.94027				1.8158
1992	H0YAN8	Rho guanine nucleotide exchange factor 10	ARHGEF10	S906	LSSSSGSLSLSHG	Casein kinase II substrate motif;G protein-coupled receptor kinase 1 substrate motif;GSK3 kinase substrate motif;MAPKAPK2 kinase substrate motif	cellular component assembly;cellular component organization;cellular process;cytoskeleton organization;organelle assembly;organelle organization	cell part;centrosome;cytosol;intracellular non-membrane-bounded organelle;intracellular organelle;microtubule organizing center;organelle			1.0314	0.89943	1.047	0.97031	1.0538	1.0263	1.2063	1.1814
1991	H0YAN8	Rho guanine nucleotide exchange factor 10	ARHGEF10	S903	KSDLSSSSGSLSL	Casein kinase II substrate motif;MDC1 BRCT domain binding motif;Plk1 PBD domain binding motif	cellular component assembly;cellular component organization;cellular process;cytoskeleton organization;organelle assembly;organelle organization	cell part;centrosome;cytosol;intracellular non-membrane-bounded organelle;intracellular organelle;microtubule organizing center;organelle			0.99503	1.2136	1.1731	0.91512	0.88894	0.85897	1.1364	0.99417
2547	O15085	Rho guanine nucleotide exchange factor 11	ARHGEF11	S1458	SLGGESSGGTTPV	Casein kinase II substrate motif;G protein-coupled receptor kinase 1 substrate motif;MDC1 BRCT domain binding motif;Plk1 PBD domain binding motif	biological regulation;cellular component movement;cellular component organization;cellular process;cytokinesis;cytoskeleton organization;establishment or maintenance of cell polarity;locomotion;multicellular organismal process;muscle contraction;organelle organization;response to chemical stimulus;response to external stimulus;response to stimulus;signal transduction	cell part;cytoplasm;cytosol;intracellular;membrane	ko05152;Vascular smooth muscle contraction		0.92075	0.95764	1.0184	0.95953	0.98023	1.0006	1.1426	1.1715			+
8103	O15085	Rho guanine nucleotide exchange factor 11	ARHGEF11	T668	RSLENPTPPFTPK	Casein kinase I substrate motif;DNA dependent Protein kinase substrate motif;G protein-coupled receptor kinase 1 substrate motif;GSK-3, ERK1, ERK2, CDK5 substrate motif;WW domain binding motif	biological regulation;cellular component movement;cellular component organization;cellular process;cytokinesis;cytoskeleton organization;establishment or maintenance of cell polarity;locomotion;multicellular organismal process;muscle contraction;organelle organization;response to chemical stimulus;response to external stimulus;response to stimulus;signal transduction	cell part;cytoplasm;cytosol;intracellular;membrane	ko05152;Vascular smooth muscle contraction		1.0982	1.0418	1.1419	1.0689	1.1044	1.0113	1.1566	1.0907			+
8105	O15085	Rho guanine nucleotide exchange factor 11	ARHGEF11	T1462	ESSGGTTPVGSFH	G protein-coupled receptor kinase 1 substrate motif;GSK-3, ERK1, ERK2, CDK5 substrate motif;MAPKAPK2 kinase substrate motif;WW domain binding motif	biological regulation;cellular component movement;cellular component organization;cellular process;cytokinesis;cytoskeleton organization;establishment or maintenance of cell polarity;locomotion;multicellular organismal process;muscle contraction;organelle organization;response to chemical stimulus;response to external stimulus;response to stimulus;signal transduction	cell part;cytoplasm;cytosol;intracellular;membrane	ko05152;Vascular smooth muscle contraction		1.2599	1.2704	1.4053	1.3339	1.1684	1.4042	1.4107	1.3941
2545	O15085	Rho guanine nucleotide exchange factor 11	ARHGEF11	S663	SSLSTRSLENPTP	Casein kinase II substrate motif;G protein-coupled receptor kinase 1 substrate motif	biological regulation;cellular component movement;cellular component organization;cellular process;cytokinesis;cytoskeleton organization;establishment or maintenance of cell polarity;locomotion;multicellular organismal process;muscle contraction;organelle organization;response to chemical stimulus;response to external stimulus;response to stimulus;signal transduction	cell part;cytoplasm;cytosol;intracellular;membrane	ko05152;Vascular smooth muscle contraction			1.0418	1.1581	1.2316		1.0113	1.1794	1.1346
8104	O15085	Rho guanine nucleotide exchange factor 11	ARHGEF11	T672	NPTPPFTPKMGRR	ERK1,2 kinase substrate motif;Growth associated histone HI kinase substrate motif;GSK3, Erk1, Erk2 and CDK5 kinase motif;GSK-3, ERK1, ERK2, CDK5 substrate motif;PKA kinase substrate motif;PKC kinase substrate motif;WW domain binding motif	biological regulation;cellular component movement;cellular component organization;cellular process;cytokinesis;cytoskeleton organization;establishment or maintenance of cell polarity;locomotion;multicellular organismal process;muscle contraction;organelle organization;response to chemical stimulus;response to external stimulus;response to stimulus;signal transduction	cell part;cytoplasm;cytosol;intracellular;membrane	ko05152;Vascular smooth muscle contraction		1.0982		1.1259	0.92772	1.1044		1.1342	1.0485
2541	O15085	Rho guanine nucleotide exchange factor 11	ARHGEF11	S1295	PPRTRNSGIWESP	PKA kinase substrate motif;PKC kinase substrate motif	biological regulation;cellular component movement;cellular component organization;cellular process;cytokinesis;cytoskeleton organization;establishment or maintenance of cell polarity;locomotion;multicellular organismal process;muscle contraction;organelle organization;response to chemical stimulus;response to external stimulus;response to stimulus;signal transduction	cell part;cytoplasm;cytosol;intracellular;membrane	ko05152;Vascular smooth muscle contraction					0.72783				1.0769	+
2544	O15085	Rho guanine nucleotide exchange factor 11	ARHGEF11	S255	LDSPRTSPVIMAR	ERK1,2 kinase substrate motif;GSK-3, ERK1, ERK2, CDK5 substrate motif;MAPKAPK2 kinase substrate motif;PKA kinase substrate motif;PKC kinase substrate motif;WW domain binding motif	biological regulation;cellular component movement;cellular component organization;cellular process;cytokinesis;cytoskeleton organization;establishment or maintenance of cell polarity;locomotion;multicellular organismal process;muscle contraction;organelle organization;response to chemical stimulus;response to external stimulus;response to stimulus;signal transduction	cell part;cytoplasm;cytosol;intracellular;membrane	ko05152;Vascular smooth muscle contraction		1.0639	1.1486	0.8254	0.81311	1.0762	1.0705	0.91465	1.0914
2543	O15085	Rho guanine nucleotide exchange factor 11	ARHGEF11	S251	SDPGLDSPRTSPV	b-Adrenergic Receptor kinase substrate motif;Casein kinase II substrate motif;ERK1,2 kinase substrate motif;G protein-coupled receptor kinase 1 substrate motif;Growth associated histone HI kinase substrate motif;GSK3 kinase substrate motif;GSK-3, ERK1, ERK2, CDK5 substrate motif;PKA kinase substrate motif;PKC kinase substrate motif;WW domain binding motif	biological regulation;cellular component movement;cellular component organization;cellular process;cytokinesis;cytoskeleton organization;establishment or maintenance of cell polarity;locomotion;multicellular organismal process;muscle contraction;organelle organization;response to chemical stimulus;response to external stimulus;response to stimulus;signal transduction	cell part;cytoplasm;cytosol;intracellular;membrane	ko05152;Vascular smooth muscle contraction		1.0639	1.1708	1.0695	1.0015	1.0762	1.0524	0.92612	0.82714
1666	E9PMR6	Rho guanine nucleotide exchange factor 12	ARHGEF12	S1185	PRYRTASQGPQTD	14-3-3 domain binding motif;Akt kinase substrate motif;ATM kinase substrate motif;Calmodulin-dependent protein kinase II substrate motif;DNA dependent Protein kinase substrate motif;MAPKAPK1 kinase substrate motif;PKA kinase substrate motif;PKC kinase substrate motif	biological regulation;cellular process;response to stimulus;signal transduction	cell part;cytoplasm	Axon guidance;ko05152;Regulation of actin cytoskeleton;Vascular smooth muscle contraction		1.1661	1.1919	1.1515	1.2086	1.1207	1.1715	1.2568	1.312			+
1664	E9PMR6	Rho guanine nucleotide exchange factor 12	ARHGEF12	S238	TQSLVGSPSTRIA	Casein kinase II substrate motif;ERK1,2 kinase substrate motif;GSK-3, ERK1, ERK2, CDK5 substrate motif;MAPKAPK2 kinase substrate motif;WW domain binding motif	biological regulation;cellular process;response to stimulus;signal transduction	cell part;cytoplasm	Axon guidance;ko05152;Regulation of actin cytoskeleton;Vascular smooth muscle contraction		1.7313	1.5409	1.5549	1.3325	1.499	1.3557	1.7002	1.652
1663	E9PMR6	Rho guanine nucleotide exchange factor 12	ARHGEF12	S534	STPSSVSPEPQDS	Casein kinase II substrate motif;ERK1,2 kinase substrate motif;GSK-3, ERK1, ERK2, CDK5 substrate motif;WW domain binding motif	biological regulation;cellular process;response to stimulus;signal transduction	cell part;cytoplasm	Axon guidance;ko05152;Regulation of actin cytoskeleton;Vascular smooth muscle contraction
4964	Q5VV41	Rho guanine nucleotide exchange factor 16	ARHGEF16	S230	LNTSQESDDDILD	b-Adrenergic Receptor kinase substrate motif;Casein kinase II substrate motif;Pyruvate dehydrogenase kinase substrate motif	biological regulation;cell motility;cellular component movement;cellular process;locomotion;response to chemical stimulus;response to external stimulus;response to stimulus;signal transduction	cell part;cytosol			1.1154	1.0991	1.022	1.07	0.95551	0.99505	0.97543	0.93252				+
4965	Q5VV41	Rho guanine nucleotide exchange factor 16	ARHGEF16	S107	TPARHQSFGAAVL	14-3-3 domain binding motif;Calmodulin-dependent protein kinase II substrate motif;G protein-coupled receptor kinase 1 substrate motif;PKA kinase substrate motif;PKC kinase substrate motif	biological regulation;cell motility;cellular component movement;cellular process;locomotion;response to chemical stimulus;response to external stimulus;response to stimulus;signal transduction	cell part;cytosol			0.82362	1.0148	1.064	1.2344	0.96012	0.97432	1.1766	1.242			+
4967	Q5VV41	Rho guanine nucleotide exchange factor 16	ARHGEF16	S577	GGGNRSSSVPHPF	MDC1 BRCT domain binding motif;PKA kinase substrate motif;PKC kinase substrate motif;Plk1 PBD domain binding motif	biological regulation;cell motility;cellular component movement;cellular process;locomotion;response to chemical stimulus;response to external stimulus;response to stimulus;signal transduction	cell part;cytosol			1.1545	1.1565	1.3704	1.1865	1.0328	0.99776	1.239	1.1481
4963	Q5VV41	Rho guanine nucleotide exchange factor 16	ARHGEF16	S227	ERGLNTSQESDDD	ATM kinase substrate motif;Casein kinase II substrate motif;DNA dependent Protein kinase substrate motif	biological regulation;cell motility;cellular component movement;cellular process;locomotion;response to chemical stimulus;response to external stimulus;response to stimulus;signal transduction	cell part;cytosol			1.2083	1.1689	1.2961	0.96423	1.0734	1.0947	1.1212	1.0519
4961	Q5VV41	Rho guanine nucleotide exchange factor 16	ARHGEF16	S6	_MAQRHSDSSLEE	AMP-activated protein kinase substrate motif;Casein kinase II substrate motif;PKA kinase substrate motif;PKC kinase substrate motif	biological regulation;cell motility;cellular component movement;cellular process;locomotion;response to chemical stimulus;response to external stimulus;response to stimulus;signal transduction	cell part;cytosol					0.95374				0.80033		+
4962	Q5VV41	Rho guanine nucleotide exchange factor 16	ARHGEF16	S174	GDAIQLSPKLQAL	ERK1,2 kinase substrate motif;Growth associated histone HI kinase substrate motif;GSK-3, ERK1, ERK2, CDK5 substrate motif;PKA kinase substrate motif;PKC kinase substrate motif;WW domain binding motif	biological regulation;cell motility;cellular component movement;cellular process;locomotion;response to chemical stimulus;response to external stimulus;response to stimulus;signal transduction	cell part;cytosol			0.70662	0.81627	0.72527	0.36261	0.89426	0.9134	0.78973	0.75596
6273	Q96PE2	Rho guanine nucleotide exchange factor 17	ARHGEF17	S829	PKKKSLSDPSRRG	Akt kinase substrate motif;Casein kinase II substrate motif;PKA kinase substrate motif;PKC kinase substrate motif	biological regulation;cellular component organization;cellular process;cytoskeleton organization;organelle organization;response to stimulus;signal transduction	cell part;cytosol			1.231	1.0682	1.1493	1.0656	0.88101	1.0237	1.2473	1.0802			+
6274	Q96PE2	Rho guanine nucleotide exchange factor 17	ARHGEF17	S79	RPLRSLSPSVRQL	14-3-3 domain binding motif;Calmodulin-dependent protein kinase II substrate motif;Casein kinase II substrate motif;ERK1,2 kinase substrate motif;GSK-3, ERK1, ERK2, CDK5 substrate motif;PKA kinase substrate motif;PKC kinase substrate motif;WW domain binding motif	biological regulation;cellular component organization;cellular process;cytoskeleton organization;organelle organization;response to stimulus;signal transduction	cell part;cytosol			1.0391	1.1485	1.0362	1.371	1.0102	1.0868	1.1508	1.1693			+
6272	Q96PE2	Rho guanine nucleotide exchange factor 17	ARHGEF17	S735	EAYRSLSDPIPQR	14-3-3 domain binding motif;Calmodulin-dependent protein kinase II substrate motif;G protein-coupled receptor kinase 1 substrate motif;PKA kinase substrate motif;PKC kinase substrate motif	biological regulation;cellular component organization;cellular process;cytoskeleton organization;organelle organization;response to stimulus;signal transduction	cell part;cytosol			0.98314	0.96264	1.0385	1.0473	1.0398	1.0463	1.0727	1.1348			+
6270	Q96PE2	Rho guanine nucleotide exchange factor 17	ARHGEF17	S619	SDAPPGSPDWAGD	ERK1,2 kinase substrate motif;G protein-coupled receptor kinase 1 substrate motif;GSK-3, ERK1, ERK2, CDK5 substrate motif;WW domain binding motif	biological regulation;cellular component organization;cellular process;cytoskeleton organization;organelle organization;response to stimulus;signal transduction	cell part;cytosol			1.1472	1.2111	1.2481	1.2724	1.3616	1.3707	1.4251	1.3911		+
6275	Q96PE2	Rho guanine nucleotide exchange factor 17	ARHGEF17	S420	GVYRSPSFGAGEG	14-3-3 domain binding motif;Calmodulin-dependent protein kinase II alpha substrate motif;Calmodulin-dependent protein kinase II substrate motif;Calmodulin-dependent protein kinase IV substrate motif;Chk1 kinase substrate motif;DNA dependent Protein kinase substrate motif;PKA kinase substrate motif;PKC kinase substrate motif	biological regulation;cellular component organization;cellular process;cytoskeleton organization;organelle organization;response to stimulus;signal transduction	cell part;cytosol			1.0324	1.1106	1.0231	0.99527	1.2361	1.247	1.2821	1.2766		+
6268	Q96PE2	Rho guanine nucleotide exchange factor 17	ARHGEF17	S1002	PTLQAPSLEDVTK	Casein kinase II substrate motif;DNA dependent Protein kinase substrate motif;Pyruvate dehydrogenase kinase substrate motif	biological regulation;cellular component organization;cellular process;cytoskeleton organization;organelle organization;response to stimulus;signal transduction	cell part;cytosol			0.56212	0.77486	0.49906	0.77044	0.89231	0.99113	0.91056	0.97873		+
6276	Q96PE2	Rho guanine nucleotide exchange factor 17	ARHGEF17	S395	GSSRYSSTETLKD	14-3-3 domain binding motif;Calmodulin-dependent protein kinase II substrate motif;Casein kinase II substrate motif;MAPKAPK2 kinase substrate motif;MDC1 BRCT domain binding motif;PKA kinase substrate motif;PKC kinase substrate motif;Plk1 PBD domain binding motif	biological regulation;cellular component organization;cellular process;cytoskeleton organization;organelle organization;response to stimulus;signal transduction	cell part;cytosol			0.79811	0.77305	0.76097	0.80835	1.0297	0.95569	0.89594	1.028		+
157	M0QZS0	Rho guanine nucleotide exchange factor 18	ARHGEF18	S742	RNRRSLSPILPGR	14-3-3 domain binding motif;Calmodulin-dependent protein kinase II substrate motif;ERK1,2 kinase substrate motif;G protein-coupled receptor kinase 1 substrate motif;GSK-3, ERK1, ERK2, CDK5 substrate motif;PKA kinase substrate motif;PKC kinase substrate motif;WW domain binding motif;ZIP kinase substrate motif					0.77122	0.81042	0.78625	0.80546	0.65511	0.6542	0.70334	0.59715				+
5504	Q8IW93-2	Rho guanine nucleotide exchange factor 19	ARHGEF19	S336	PPRANLSPSSSFR	Casein kinase II substrate motif;ERK1,2 kinase substrate motif;G protein-coupled receptor kinase 1 substrate motif;GSK3 kinase substrate motif;GSK-3, ERK1, ERK2, CDK5 substrate motif;WW domain binding motif	biological regulation;regulation of organelle organization;response to stimulus;response to stress				1.3702	1.1732	1.2393	0.90742	0.94261	0.89203	0.94103	0.90529				+
6069	V9GYM8	Rho guanine nucleotide exchange factor 2	ARHGEF2	S741	DSGGNTSPGVTAN	ERK1,2 kinase substrate motif;G protein-coupled receptor kinase 1 substrate motif;GSK-3, ERK1, ERK2, CDK5 substrate motif;WW domain binding motif	biological regulation;cellular process;response to stimulus;signal transduction				1.3091	1.2814	1.3463	1.39	1.1736	1.1898	1.4377	1.3991
6077	V9GYM8	Rho guanine nucleotide exchange factor 2	ARHGEF2	S977	ERQELGSPEERLQ	Casein kinase I substrate motif;Casein kinase II substrate motif;ERK1,2 kinase substrate motif;GSK-3, ERK1, ERK2, CDK5 substrate motif;WW domain binding motif	biological regulation;cellular process;response to stimulus;signal transduction				1.2105	1.2051	1.3857	1.3747	1.0573	1.0669	1.3443	1.2889
6076	V9GYM8	Rho guanine nucleotide exchange factor 2	ARHGEF2	S1005	RLSPPHSPRDFTR	Casein kinase II substrate motif;ERK1,2 kinase substrate motif;Growth associated histone HI kinase substrate motif;GSK-3, ERK1, ERK2, CDK5 substrate motif;MAPKAPK2 kinase substrate motif;PKA kinase substrate motif;PKC kinase substrate motif;Pyruvate dehydrogenase kinase substrate motif;WW domain binding motif	biological regulation;cellular process;response to stimulus;signal transduction				1.15	1.2204	1.4627	1.2702	1.1671	1.3035	1.1038	1.3102
6075	V9GYM8	Rho guanine nucleotide exchange factor 2	ARHGEF2	S1001	EGSSRLSPPHSPR	ERK1,2 kinase substrate motif;G protein-coupled receptor kinase 1 substrate motif;GSK3 kinase substrate motif;GSK-3, ERK1, ERK2, CDK5 substrate motif;MAPKAPK2 kinase substrate motif;PKA kinase substrate motif;PKC kinase substrate motif;WW domain binding motif	biological regulation;cellular process;response to stimulus;signal transduction				1.15	1.2204	1.4627	1.0731	1.1671	1.3035	1.1038	1.3513
6070	V9GYM8	Rho guanine nucleotide exchange factor 2	ARHGEF2	S219	RRILSQSTDSLNM	Casein kinase II substrate motif	biological regulation;cellular process;response to stimulus;signal transduction				1.3291	1.3088	1.1198	1.113	1.1587	1.039	1.2892	1.3185
6071	V9GYM8	Rho guanine nucleotide exchange factor 2	ARHGEF2	S986	ERLQDSSDPDTGS	Casein kinase II substrate motif;G protein-coupled receptor kinase 1 substrate motif;MDC1 BRCT domain binding motif;Plk1 PBD domain binding motif;Pyruvate dehydrogenase kinase substrate motif	biological regulation;cellular process;response to stimulus;signal transduction					0.27381		0.26096		0.31098		0.33235		+
6136	Q96DR7-3	Rho guanine nucleotide exchange factor 26	ARHGEF26	S392	KALDIDSDEESEP	b-Adrenergic Receptor kinase substrate motif;BARD1 BRCT domain binding motif;Casein kinase I substrate motif;Casein kinase II substrate motif;G protein-coupled receptor kinase 1 substrate motif;GSK3 kinase substrate motif	anatomical structure morphogenesis;cell morphogenesis;cellular component morphogenesis;cellular component organization;cellular process;developmental process	cell part;cell projection	Bacterial invasion of epithelial cells		1.03	1.0429	0.98858	0.95465	0.87422	0.89678	0.85739	0.89524				+
8882	A0A2R8YFR7	Rho guanine nucleotide exchange factor 5	ARHGEF5	Y656	RRSGRDYSTVSAS	EGFR kinase substrate motif;JAK2 kinase substrate motif;Src kinase substrate motif;TC-PTP phosphatase substrate motif					1.9765	2.1672	2.6332	2.5654	2.411	2.448	3.2145	2.7911			+
4520	Q15052-2	Rho guanine nucleotide exchange factor 6	ARHGEF6	S530	SSTRKDSIPQVLL	14-3-3 domain binding motif;b-Adrenergic Receptor kinase substrate motif;Calmodulin-dependent protein kinase II substrate motif;Phosphorylase kinase substrate motif;PKA kinase substrate motif;PKC epsilon kinase substrate motif;PKC kinase substrate motif	biological regulation;cell death;cell junction organization;cellular component assembly;cellular component organization;cellular process;death;response to stimulus;response to stress;signal transduction	cell part;cell projection;cytosol;intracellular	Pancreatic cancer;Regulation of actin cytoskeleton		1.5736	1.5031	1.5735		1.1905	1.2965	1.6892				+
753	B1ALK7	Rho guanine nucleotide exchange factor 7	ARHGEF7	S619	SRSRKESAPQVLL	14-3-3 domain binding motif;Akt kinase substrate motif;b-Adrenergic Receptor kinase substrate motif;Calmodulin-dependent protein kinase II substrate motif;MAPKAPK1 kinase substrate motif;MAPKAPK2 kinase substrate motif;PKA kinase substrate motif;PKC epsilon kinase substrate motif;PKC kinase substrate motif	biological regulation;cellular process;response to stimulus;signal transduction				1.1519	1.6346			1.71	1.9171
755	B1ALK7	Rho guanine nucleotide exchange factor 7;Rho guanine nucleotide exchange factor 6	ARHGEF7;ARHGEF6	S525	EFASRKSTAALEE	PKA kinase substrate motif;PKC kinase substrate motif	biological regulation;cellular process;response to stimulus;signal transduction				1.1171	1.2644	1.2957	1.3108	1.1614	1.1187	1.4488	1.3717			+
754	B1ALK7	Rho guanine nucleotide exchange factor 7;Rho guanine nucleotide exchange factor 6	ARHGEF7;ARHGEF6	S340	SASPRMSGFIYQG	MAPKAPK2 kinase substrate motif;PKA kinase substrate motif;PKC kinase substrate motif	biological regulation;cellular process;response to stimulus;signal transduction				1.0839	1.0809	0.96186	1.006	1.1413	1.0909	1.2097	1.2056
6403	Q99856	AT-rich interactive domain-containing protein 3A	ARID3A	S81	PASPGGSEDGPPG	G protein-coupled receptor kinase 1 substrate motif;MAPKAPK2 kinase substrate motif		cell part;cytoplasm;Golgi apparatus;intracellular membrane-bounded organelle;intracellular non-membrane-bounded organelle;intracellular organelle;nucleolus;nucleoplasm;organelle			0.92168	0.90511	0.88758	0.92917	0.84598	0.76882	0.74968	0.81381				+
6404	Q99856	AT-rich interactive domain-containing protein 3A	ARID3A	S88	EDGPPGSEEEDAA	BARD1 BRCT domain binding motif;Casein kinase II substrate motif;G protein-coupled receptor kinase 1 substrate motif		cell part;cytoplasm;Golgi apparatus;intracellular membrane-bounded organelle;intracellular non-membrane-bounded organelle;intracellular organelle;nucleolus;nucleoplasm;organelle				0.78004		1.6465		0.69707		1.0796
6402	Q99856	AT-rich interactive domain-containing protein 3A	ARID3A	S77	GLGHPASPGGSED	ERK1,2 kinase substrate motif;G protein-coupled receptor kinase 1 substrate motif;GSK3 kinase substrate motif;GSK-3, ERK1, ERK2, CDK5 substrate motif;WW domain binding motif		cell part;cytoplasm;Golgi apparatus;intracellular membrane-bounded organelle;intracellular non-membrane-bounded organelle;intracellular organelle;nucleolus;nucleoplasm;organelle			0.9772	0.98268	1.096	1.0738	0.84942	0.88269	0.82072	0.84467
6405	Q99856	AT-rich interactive domain-containing protein 3A	ARID3A	S119	HFEDMASDEDMKP	Casein kinase I substrate motif;Casein kinase II substrate motif;Pyruvate dehydrogenase kinase substrate motif		cell part;cytoplasm;Golgi apparatus;intracellular membrane-bounded organelle;intracellular non-membrane-bounded organelle;intracellular organelle;nucleolus;nucleoplasm;organelle			0.87148	0.69512	0.90843	0.99177	0.8853	0.87145	0.74506	0.72966
6406	Q99856	AT-rich interactive domain-containing protein 3A	ARID3A	S101	REGTPGSPGRGRE	Cdc2 kinase substrate motif;CDK kinase substrate motif;CDK1,2,4,6 kinase substrate motif;ERK1,2 kinase substrate motif;GSK-3, ERK1, ERK2, CDK5 substrate motif;WW domain binding motif		cell part;cytoplasm;Golgi apparatus;intracellular membrane-bounded organelle;intracellular non-membrane-bounded organelle;intracellular organelle;nucleolus;nucleoplasm;organelle					1.1637				0.64482		+
3409	P29374-3	AT-rich interactive domain-containing protein 4A	ARID4A	S864	KILGQSSPEKKIR	Casein kinase II substrate motif;Cdc2 kinase substrate motif;CDK kinase substrate motif;CDK1,2,4,6 kinase substrate motif;ERK1,2 kinase substrate motif;Growth associated histone HI kinase substrate motif;GSK-3, ERK1, ERK2, CDK5 substrate motif;MDC1 BRCT domain binding motif;Plk1 PBD domain binding motif;WW domain binding motif	anatomical structure development;biological regulation;biosynthetic process;cell development;cellular component organization;cellular metabolic process;cellular nitrogen compound metabolic process;cellular process;chromatin modification;chromatin organization;chromosome organization;developmental process;histone modification;macromolecule metabolic process;macromolecule modification;metabolic pro…	cell part;intracellular membrane-bounded organelle;intracellular organelle;macromolecular complex;nucleoplasm;nucleus;organelle;protein complex;transcriptional repressor complex			1.2285	1.3928	1.0048	1.2154	0.95812	0.99678	1.0771	1.1112				+
8224	P29374-3	AT-rich interactive domain-containing protein 4A	ARID4A	T151	RSSLPVTEDEKEE	Casein kinase II substrate motif;G protein-coupled receptor kinase 1 substrate motif;MAPKAPK2 kinase substrate motif	anatomical structure development;biological regulation;biosynthetic process;cell development;cellular component organization;cellular metabolic process;cellular nitrogen compound metabolic process;cellular process;chromatin modification;chromatin organization;chromosome organization;developmental process;histone modification;macromolecule metabolic process;macromolecule modification;metabolic pro…	cell part;intracellular membrane-bounded organelle;intracellular organelle;macromolecular complex;nucleoplasm;nucleus;organelle;protein complex;transcriptional repressor complex				1.1895	1.2077	1.0079		2.2111	2.5094	2.4964		+
3410	P29374-3	AT-rich interactive domain-containing protein 4A	ARID4A	S147	NRGRRSSLPVTED	14-3-3 domain binding motif;Akt kinase substrate motif;Aurora-A kinase substrate motif;Calmodulin-dependent protein kinase II substrate motif;DMPK1 kinase substrate motif;G protein-coupled receptor kinase 1 substrate motif;MAPKAPK1 kinase substrate motif;MDC1 BRCT domain binding motif;p70 Ribosomal S6 kinase substrate motif;PAK2 kinase substrate motif;Phosphorylase kinase substrate motif;PKA kina…	anatomical structure development;biological regulation;biosynthetic process;cell development;cellular component organization;cellular metabolic process;cellular nitrogen compound metabolic process;cellular process;chromatin modification;chromatin organization;chromosome organization;developmental process;histone modification;macromolecule metabolic process;macromolecule modification;metabolic pro…	cell part;intracellular membrane-bounded organelle;intracellular organelle;macromolecular complex;nucleoplasm;nucleus;organelle;protein complex;transcriptional repressor complex				1.1895	1.2077	1.0079		2.2111	2.5094	2.4964		+
4754	Q4LE39-2	AT-rich interactive domain-containing protein 4B	ARID4B	S296	EKEDNSSEEEEEI	BARD1 BRCT domain binding motif;Casein kinase I substrate motif;Casein kinase II substrate motif;G protein-coupled receptor kinase 1 substrate motif;MDC1 BRCT domain binding motif;Plk1 PBD domain binding motif	biological regulation;biosynthetic process;cellular component organization;cellular metabolic process;cellular nitrogen compound metabolic process;cellular process;chromatin modification;chromatin organization;chromosome organization;histone modification;macromolecule metabolic process;macromolecule modification;metabolic process;multicellular organismal process;nitrogen compound metabolic proces…	cell part;cytoplasm;intracellular membrane-bounded organelle;intracellular organelle;nucleoplasm;nucleus;organelle				1.4526	1.4136	1.0865		1.1204	1.526	1.1473				+
4755	Q4LE39-2	AT-rich interactive domain-containing protein 4B	ARID4B	S1067	GKGTNSSDSEELS	Casein kinase II substrate motif;MDC1 BRCT domain binding motif;Plk1 PBD domain binding motif	biological regulation;biosynthetic process;cellular component organization;cellular metabolic process;cellular nitrogen compound metabolic process;cellular process;chromatin modification;chromatin organization;chromosome organization;histone modification;macromolecule metabolic process;macromolecule modification;metabolic process;multicellular organismal process;nitrogen compound metabolic proces…	cell part;cytoplasm;intracellular membrane-bounded organelle;intracellular organelle;nucleoplasm;nucleus;organelle			1.0432	0.94003	1.0303	1.1058	0.99426	0.96865	1.2688	1.2204			+
8432	Q4LE39-2	AT-rich interactive domain-containing protein 4B	ARID4B	T707	EVLSEDTDYEEDE	b-Adrenergic Receptor kinase substrate motif;Casein kinase II substrate motif;Dual specificity protein phosphatase 6 substrate motif;PP2C delta substrate motif	biological regulation;biosynthetic process;cellular component organization;cellular metabolic process;cellular nitrogen compound metabolic process;cellular process;chromatin modification;chromatin organization;chromosome organization;histone modification;macromolecule metabolic process;macromolecule modification;metabolic process;multicellular organismal process;nitrogen compound metabolic proces…	cell part;cytoplasm;intracellular membrane-bounded organelle;intracellular organelle;nucleoplasm;nucleus;organelle			0.82393	0.66648	0.94031		1.3207	1.1173	1.6746			+
4752	Q4LE39-2	AT-rich interactive domain-containing protein 4B	ARID4B	S704	KDIEVLSEDTDYE	Casein kinase I substrate motif;Casein kinase II substrate motif;G protein-coupled receptor kinase 1 substrate motif	biological regulation;biosynthetic process;cellular component organization;cellular metabolic process;cellular nitrogen compound metabolic process;cellular process;chromatin modification;chromatin organization;chromosome organization;histone modification;macromolecule metabolic process;macromolecule modification;metabolic process;multicellular organismal process;nitrogen compound metabolic proces…	cell part;cytoplasm;intracellular membrane-bounded organelle;intracellular organelle;nucleoplasm;nucleus;organelle			0.82393	0.66648	0.94031		1.3207	1.1173	1.6746			+
4757	Q4LE39-2	AT-rich interactive domain-containing protein 4B	ARID4B	S483	ESIPTHSDQEKEV	Casein kinase II substrate motif	biological regulation;biosynthetic process;cellular component organization;cellular metabolic process;cellular nitrogen compound metabolic process;cellular process;chromatin modification;chromatin organization;chromosome organization;histone modification;macromolecule metabolic process;macromolecule modification;metabolic process;multicellular organismal process;nitrogen compound metabolic proces…	cell part;cytoplasm;intracellular membrane-bounded organelle;intracellular organelle;nucleoplasm;nucleus;organelle			0.99777		0.92891	1.0686	1.0479		1.2511	1.2075
4756	Q4LE39-2	AT-rich interactive domain-containing protein 4B	ARID4B	S589	PFQTNPSPEMVSK	Casein kinase II substrate motif;DNA dependent Protein kinase substrate motif;ERK1,2 kinase substrate motif;GSK-3, ERK1, ERK2, CDK5 substrate motif;WW domain binding motif	biological regulation;biosynthetic process;cellular component organization;cellular metabolic process;cellular nitrogen compound metabolic process;cellular process;chromatin modification;chromatin organization;chromosome organization;histone modification;macromolecule metabolic process;macromolecule modification;metabolic process;multicellular organismal process;nitrogen compound metabolic proces…	cell part;cytoplasm;intracellular membrane-bounded organelle;intracellular organelle;nucleoplasm;nucleus;organelle			0.72802	0.69053	0.68129	0.60601	0.93914	1.024	1.2051	1.2382
396	F5GYV5	ADP-ribosylation factor-like protein 6-interacting protein 4	ARL6IP4	S140	LDQWHRSAGEEED	Casein kinase II substrate motif					0.92068	0.89255	0.83649	0.90192	0.98714	1.0514	1.1585	1.0897			+
3652	P49407-2	Beta-arrestin-1	ARRB1	S404	EEDGTGSPQLNNR	ERK1,2 kinase substrate motif;GSK-3, ERK1, ERK2, CDK5 substrate motif;WW domain binding motif	biological regulation;biosynthetic process;catabolic process;cell activation;cellular component assembly;cellular component organization;cellular membrane organization;cellular metabolic process;cellular nitrogen compound metabolic process;cellular process;coagulation;cytoskeleton organization;detection of stimulus;endocytosis;establishment of localization;Golgi vesicle transport;macromolecule me…	cell part;cell projection;cytoplasm;cytosol;intracellular membrane-bounded organelle;intracellular organelle;membrane;nucleoplasm;nucleus;organelle;plasma membrane;pseudopodium;vesicle	Chemokine signaling pathway;Endocytosis;MAPK signaling pathway;Phototransduction		0.96987	0.94157	0.87466	0.85768	1.0334	1.0403	0.69882	0.70102
1247	C9JJX6	Armadillo repeat protein deleted in velo-cardio-facial syndrome	ARVCF	S272	ERGSMGSLDRLVR		biological adhesion;cell adhesion;cellular process;developmental process;multicellular organismal development;multicellular organismal process	cell part;cytoplasm;membrane;nucleoplasm;plasma membrane			1.225	1.1326	1.1781	1.2646	1.1009	1.019	1.1147	1.1543
1246	C9JJX6	Armadillo repeat protein deleted in velo-cardio-facial syndrome	ARVCF	S269	AQPERGSMGSLDR	Casein kinase I substrate motif;Casein kinase II substrate motif;PKA kinase substrate motif;PKC kinase substrate motif	biological adhesion;cell adhesion;cellular process;developmental process;multicellular organismal development;multicellular organismal process	cell part;cytoplasm;membrane;nucleoplasm;plasma membrane				1.3623	1.522	0.81076		0.80419	0.83725	0.69338
273	H0YBF7	Arf-GAP with SH3 domain, ANK repeat and PH domain-containing protein 1	ASAP1	S664	TLSDPPSPLPHGP	Casein kinase I substrate motif;DNA dependent Protein kinase substrate motif;ERK1,2 kinase substrate motif;GSK-3, ERK1, ERK2, CDK5 substrate motif;MAPKAPK2 kinase substrate motif;WW domain binding motif					1.6395	1.479	1.5734	1.6845	2.1774	1.8777	2.1562	1.9917		+
271	H0YBF7	Arf-GAP with SH3 domain, ANK repeat and PH domain-containing protein 1	ASAP1	S538	QEEIDESDDDLDD	b-Adrenergic Receptor kinase substrate motif;Casein kinase II substrate motif;Pyruvate dehydrogenase kinase substrate motif					0.3732	0.78992			0.52148	1.0704					+
2601	O43150-2	Arf-GAP with SH3 domain, ANK repeat and PH domain-containing protein 2	ASAP2	S701	HEDLDESDDDMDE	b-Adrenergic Receptor kinase substrate motif;Casein kinase II substrate motif;Pyruvate dehydrogenase kinase substrate motif	biological regulation	cell part;membrane;plasma membrane	Endocytosis;Fc gamma R-mediated phagocytosis		1.1982	1.1448	1.0529	1.0984	1.1063	1.0839	1.1431	1.1111
5608	Q8N3C0	Activating signal cointegrator 1 complex subunit 3	ASCC3	S2195	NTKVSDSLTDLAL	b-Adrenergic Receptor kinase substrate motif;Casein kinase II substrate motif;PKA kinase substrate motif;Pyruvate dehydrogenase kinase substrate motif	biological regulation;biosynthetic process;cell proliferation;cellular metabolic process;cellular nitrogen compound metabolic process;cellular process;DNA geometric change;DNA metabolic process;DNA modification;DNA repair;macromolecule metabolic process;macromolecule modification;metabolic process;nitrogen compound metabolic process;nucleobase-containing compound metabolic process;primary metabol…	cell part;cytoplasm;Golgi apparatus;intracellular;intracellular membrane-bounded organelle;intracellular organelle;membrane;nucleoplasm;nucleus;organelle			0.72663	0.81978	0.5973		0.71403	0.86777	0.72727
7488	Q9Y294	Histone chaperone ASF1A	ASF1A	S166	LEDAESSNPNLQS	MDC1 BRCT domain binding motif;Plk1 PBD domain binding motif	biological regulation;biosynthetic process;cell differentiation;cellular component assembly;cellular component organization;cellular macromolecular complex assembly;cellular metabolic process;cellular nitrogen compound metabolic process;cellular process;chromatin modification;chromatin organization;chromosome organization;developmental process;DNA metabolic process;DNA repair;macromolecular compl…	cell part;intracellular membrane-bounded organelle;intracellular organelle;macromolecular complex;nucleoplasm;nucleus;organelle;protein complex			0.6781	0.96188	1.1501	0.97136	1.128	1.3175	0.92137	0.98106
7143	Q9UBL3	Set1/Ash2 histone methyltransferase complex subunit ASH2	ASH2L	S623	EVDGRRSPPWEP_	ERK1,2 kinase substrate motif;Growth associated histone HI kinase substrate motif;GSK-3, ERK1, ERK2, CDK5 substrate motif;PKA kinase substrate motif;PKC kinase substrate motif;WW domain binding motif	anatomical structure development;biological regulation;biosynthetic process;cellular component organization;cellular metabolic process;cellular nitrogen compound metabolic process;cellular process;chromatin modification;chromatin organization;chromosome organization;developmental process;histone modification;macromolecule metabolic process;macromolecule modification;metabolic process;nitrogen com…	cell part;chromatin remodeling complex;histone methyltransferase complex;intracellular membrane-bounded organelle;intracellular organelle;macromolecular complex;nucleoplasm;nucleus;organelle;protein complex			0.78901	0.77104	0.96345	0.91045	0.97932	0.96113	0.91253	0.94329	+
7142	Q9UBL3	Set1/Ash2 histone methyltransferase complex subunit ASH2	ASH2L	S101	MDTQAGSVDEENG	Casein kinase II substrate motif	anatomical structure development;biological regulation;biosynthetic process;cellular component organization;cellular metabolic process;cellular nitrogen compound metabolic process;cellular process;chromatin modification;chromatin organization;chromosome organization;developmental process;histone modification;macromolecule metabolic process;macromolecule modification;metabolic process;nitrogen com…	cell part;chromatin remodeling complex;histone methyltransferase complex;intracellular membrane-bounded organelle;intracellular organelle;macromolecular complex;nucleoplasm;nucleus;organelle;protein complex			0.8236	0.76384	0.89638	0.87741	1.0716	1.0335	0.88458	0.90789
2978	O95671-3	N-acetylserotonin O-methyltransferase-like protein	ASMTL	S181	DTFEDLSDVEGGG	Casein kinase I substrate motif;Casein kinase II substrate motif		cell part;cytoplasm			0.90408	0.92776	0.86115	0.8689	0.9741	1.0508	1.0725	1.1174		+
5566	Q8IZT6	Abnormal spindle-like microcephaly-associated protein	ASPM	S425	NSQVPQSPEDWRK	Casein kinase II substrate motif;ERK1,2 kinase substrate motif;GSK-3, ERK1, ERK2, CDK5 substrate motif;Pyruvate dehydrogenase kinase substrate motif;WW domain binding motif	anatomical structure development;biological regulation;cell division;cell motility;cellular component assembly;cellular component movement;cellular component organization;cellular process;cytoskeleton organization;developmental process;growth;locomotion;mitosis;multicellular organismal process;nuclear division;organelle assembly;organelle fission;organelle organization	cell part;cytoplasm;intracellular membrane-bounded organelle;intracellular non-membrane-bounded organelle;intracellular organelle;macromolecular complex;midbody;nucleus;organelle;protein complex			1.571	1.715	1.0334	1.2455	1.0331	1.2356	0.99508	1.0436				+
6553	Q9BZE9-3	Tether containing UBX domain for GLUT4	ASPSCR1	S448	MSRAAGSPSPLPA	Casein kinase II substrate motif;ERK1,2 kinase substrate motif;GSK-3, ERK1, ERK2, CDK5 substrate motif;WW domain binding motif	biological regulation;cellular component organization;establishment of localization;homeostatic process;membrane organization;protein transport;regulation of transport;transport	cell part;cytosol;endomembrane system;intracellular membrane-bounded organelle;intracellular organelle;membrane;nucleoplasm;organelle;plasma membrane			0.92049	0.9674	0.92749	0.95129	1.2169	1.1512	0.80774	0.82187
6983	Q9NVM9	Protein asunder homolog	ASUN	S626	IKDSPDSPEPPNK	b-Adrenergic Receptor kinase substrate motif;Casein kinase II substrate motif;ERK1,2 kinase substrate motif;G protein-coupled receptor kinase 1 substrate motif;GSK-3, ERK1, ERK2, CDK5 substrate motif;WW domain binding motif	biological regulation;cell division;cell motility;cellular component movement;cellular component organization;cellular localization;cellular process;cytoskeleton organization;localization;locomotion;mitosis;nuclear division;organelle fission;organelle localization;organelle organization;regulation of cell cycle;regulation of mitotic cell cycle	cell part;cytoplasm;intracellular membrane-bounded organelle;intracellular organelle;nucleus;organelle			1.0347	0.94197	0.99718	0.98393	0.9975	0.98737	0.98473	0.95768	+
5664	Q8NBU5	ATPase family AAA domain-containing protein 1	ATAD1	S322	NSTSEESHDEDEI	b-Adrenergic Receptor kinase substrate motif;Casein kinase II substrate motif	behavior;biological regulation;cellular component organization;cellular process;cytoskeleton organization;metabolic process;multicellular organismal process;neurological system process;organelle organization;regulation of transport;response to stimulus	cell part;intracellular membrane-bounded organelle;intracellular organelle;membrane;microbody;mitochondrion;nucleus;organelle			1.4939	1.2069	1.0182	1.3103	1.0243	1.0449	0.89595	0.96108				+
4849	Q5SQI0-7	Alpha-tubulin N-acetyltransferase 1	ATAT1	S253	SSSLGNSPERGPL	Casein kinase II substrate motif;Cdc2 kinase substrate motif;CDK kinase substrate motif;CDK1,2,4,6 kinase substrate motif;ERK1,2 kinase substrate motif;GSK-3, ERK1, ERK2, CDK5 substrate motif;MAPKAPK2 kinase substrate motif;WW domain binding motif	anatomical structure development;biological regulation;cell development;cellular component organization;cellular metabolic process;cellular process;developmental process;macromolecule metabolic process;macromolecule modification;metabolic process;multicellular organismal process;organelle organization;peptidyl-amino acid modification;primary metabolic process;protein acylation;protein metabolic p…	cell part;cell projection;cytosol;intracellular non-membrane-bounded organelle;intracellular organelle;neuron projection;organelle					0.92829	0.86087			0.91845	0.82172	+
3272	P17544-4	Cyclic AMP-dependent transcription factor ATF-7	ATF7	S247	SSEPTGSPAPVIQ	ERK1,2 kinase substrate motif;GSK-3, ERK1, ERK2, CDK5 substrate motif;WW domain binding motif	biological regulation;biosynthetic process;cellular metabolic process;cellular nitrogen compound metabolic process;cellular process;macromolecule metabolic process;metabolic process;nitrogen compound metabolic process;nucleobase-containing compound metabolic process;primary metabolic process;RNA metabolic process;viral reproduction	cell part;cytoplasm;intracellular membrane-bounded organelle;intracellular organelle;nucleoplasm;nucleus;organelle			1.0162	1.007	1.1328	1.1157	1.1264	1.0625	1.0481	1.2062	+
3271	P17544-4	Cyclic AMP-dependent transcription factor ATF-7	ATF7	S97	AGPLDMSLPSTPD	Casein kinase II substrate motif;G protein-coupled receptor kinase 1 substrate motif	biological regulation;biosynthetic process;cellular metabolic process;cellular nitrogen compound metabolic process;cellular process;macromolecule metabolic process;metabolic process;nitrogen compound metabolic process;nucleobase-containing compound metabolic process;primary metabolic process;RNA metabolic process;viral reproduction	cell part;cytoplasm;intracellular membrane-bounded organelle;intracellular organelle;nucleoplasm;nucleus;organelle				1.5735				1.6243
5190	Q6VMQ6-2	Activating transcription factor 7-interacting protein 1	ATF7IP	S558	RRKRSKSEDMDNV	14-3-3 domain binding motif;Akt kinase substrate motif;Calmodulin-dependent protein kinase II substrate motif;G protein-coupled receptor kinase 1 substrate motif;MAPKAPK1 kinase substrate motif;PKA kinase substrate motif;PKC kinase substrate motif	biological regulation;biosynthetic process;cellular component organization;cellular metabolic process;cellular nitrogen compound metabolic process;cellular process;chromatin organization;chromosome organization;DNA metabolic process;DNA modification;macromolecule metabolic process;macromolecule modification;metabolic process;nitrogen compound metabolic process;nucleobase-containing compound metab…	cell part;cytoplasm;intracellular membrane-bounded organelle;intracellular organelle;macromolecular complex;nucleoplasm;nucleus;organelle;protein complex;transcription factor complex			1.1374	1.2102	1.1787	1.354	1.1469	1.133	1.4008	1.491			+
5189	Q6VMQ6-2	Activating transcription factor 7-interacting protein 1	ATF7IP	S477	MESSFGSPSKQES	Casein kinase II substrate motif;Cdc2 kinase substrate motif;CDK kinase substrate motif;CDK1,2,4,6 kinase substrate motif;ERK1,2 kinase substrate motif;GSK-3, ERK1, ERK2, CDK5 substrate motif;MAPKAPK2 kinase substrate motif;WW domain binding motif	biological regulation;biosynthetic process;cellular component organization;cellular metabolic process;cellular nitrogen compound metabolic process;cellular process;chromatin organization;chromosome organization;DNA metabolic process;DNA modification;macromolecule metabolic process;macromolecule modification;metabolic process;nitrogen compound metabolic process;nucleobase-containing compound metab…	cell part;cytoplasm;intracellular membrane-bounded organelle;intracellular organelle;macromolecular complex;nucleoplasm;nucleus;organelle;protein complex;transcription factor complex			0.92288	0.98879	0.89445	0.98614	0.86888	0.84934	1.0109	1.0412			+
5188	Q6VMQ6-2	Activating transcription factor 7-interacting protein 1	ATF7IP	S57	GDLDPTSPLENMD	Casein kinase I substrate motif;Casein kinase II substrate motif;ERK1,2 kinase substrate motif;GSK-3, ERK1, ERK2, CDK5 substrate motif;WW domain binding motif	biological regulation;biosynthetic process;cellular component organization;cellular metabolic process;cellular nitrogen compound metabolic process;cellular process;chromatin organization;chromosome organization;DNA metabolic process;DNA modification;macromolecule metabolic process;macromolecule modification;metabolic process;nitrogen compound metabolic process;nucleobase-containing compound metab…	cell part;cytoplasm;intracellular membrane-bounded organelle;intracellular organelle;macromolecular complex;nucleoplasm;nucleus;organelle;protein complex;transcription factor complex			1.3233		1.0898	1.82	1.2027		1.2378	1.1304
5187	Q6VMQ6-2	Activating transcription factor 7-interacting protein 1	ATF7IP	S496	EAFLVLSDEEDIS	BARD1 BRCT domain binding motif;Casein kinase II substrate motif	biological regulation;biosynthetic process;cellular component organization;cellular metabolic process;cellular nitrogen compound metabolic process;cellular process;chromatin organization;chromosome organization;DNA metabolic process;DNA modification;macromolecule metabolic process;macromolecule modification;metabolic process;nitrogen compound metabolic process;nucleobase-containing compound metab…	cell part;cytoplasm;intracellular membrane-bounded organelle;intracellular organelle;macromolecular complex;nucleoplasm;nucleus;organelle;protein complex;transcription factor complex			0.96724	0.9026	0.91542	0.89124	0.93301	0.92351	1.1024	0.99807
6116	Q96BY7	Autophagy-related protein 2 homolog B	ATG2B	S886	EEGGAHSLKDVCD	Casein kinase II substrate motif;PKA kinase substrate motif;PKC kinase substrate motif;Pyruvate dehydrogenase kinase substrate motif	autophagy;catabolic process;cell communication;cellular component assembly;cellular component organization;cellular metabolic process;cellular process;metabolic process;organelle assembly;organelle organization;response to external stimulus;response to extracellular stimulus;response to starvation;response to stimulus;response to stress;vacuole organization	cell part;lipid particle;membrane			1.429	1.4757	1.2925	1.4129	1.2055	1.232	1.2123	1.1875				+
6119	Q96BY7	Autophagy-related protein 2 homolog B	ATG2B	S1579	PAKSYISPHSSPS	Casein kinase II substrate motif;ERK1,2 kinase substrate motif;G protein-coupled receptor kinase 1 substrate motif;GSK3 kinase substrate motif;GSK-3, ERK1, ERK2, CDK5 substrate motif;PKA kinase substrate motif;WW domain binding motif	autophagy;catabolic process;cell communication;cellular component assembly;cellular component organization;cellular metabolic process;cellular process;metabolic process;organelle assembly;organelle organization;response to external stimulus;response to extracellular stimulus;response to starvation;response to stimulus;response to stress;vacuole organization	cell part;lipid particle;membrane			0.94323	0.86525	0.9698	0.75327	0.82018	0.90238	0.89394	0.89787				+
6118	Q96BY7	Autophagy-related protein 2 homolog B	ATG2B	S497	LPSRSVSVDESRP	14-3-3 domain binding motif;Calmodulin-dependent protein kinase II substrate motif;Casein kinase II substrate motif;G protein-coupled receptor kinase 1 substrate motif;GSK3 kinase substrate motif;MAPKAPK2 kinase substrate motif;Phosphorylase kinase substrate motif;PKA kinase substrate motif;PKC kinase substrate motif	autophagy;catabolic process;cell communication;cellular component assembly;cellular component organization;cellular metabolic process;cellular process;metabolic process;organelle assembly;organelle organization;response to external stimulus;response to extracellular stimulus;response to starvation;response to stimulus;response to stress;vacuole organization	cell part;lipid particle;membrane			1.4123	1.2444	1.2397	1.2995	1.4617	1.4188	1.3478	1.3332
6117	Q96BY7	Autophagy-related protein 2 homolog B	ATG2B	S255	ETEPKLSPSWNPK	Casein kinase II substrate motif;ERK1,2 kinase substrate motif;GSK-3, ERK1, ERK2, CDK5 substrate motif;PKA kinase substrate motif;PKC kinase substrate motif;WW domain binding motif	autophagy;catabolic process;cell communication;cellular component assembly;cellular component organization;cellular metabolic process;cellular process;metabolic process;organelle assembly;organelle organization;response to external stimulus;response to extracellular stimulus;response to starvation;response to stimulus;response to stress;vacuole organization	cell part;lipid particle;membrane			1.2167	1.1535	1.2693	1.1684	1.3247	1.2288	1.3778	1.2664		+
5273	Q7Z3C6	Autophagy-related protein 9A	ATG9A	S18	EASYSDSPPGEED	b-Adrenergic Receptor kinase substrate motif;ERK1,2 kinase substrate motif;GSK-3, ERK1, ERK2, CDK5 substrate motif;MAPKAPK2 kinase substrate motif;WW domain binding motif	autophagy;catabolic process;cellular component assembly;cellular component organization;cellular localization;cellular membrane organization;cellular metabolic process;cellular process;establishment of localization;immune system process;localization;membrane invagination;membrane organization;metabolic process;organelle assembly;organelle organization;protein transport;response to stimulus;respon…	cell part;endosome;intracellular membrane-bounded organelle;intracellular organelle;membrane;organelle;vacuole;vesicle											+
5272	Q7Z3C6	Autophagy-related protein 9A	ATG9A	S828	PVPEEGSEDELPP	BARD1 BRCT domain binding motif;Casein kinase I substrate motif;Casein kinase II substrate motif;G protein-coupled receptor kinase 1 substrate motif	autophagy;catabolic process;cellular component assembly;cellular component organization;cellular localization;cellular membrane organization;cellular metabolic process;cellular process;establishment of localization;immune system process;localization;membrane invagination;membrane organization;metabolic process;organelle assembly;organelle organization;protein transport;response to stimulus;respon…	cell part;endosome;intracellular membrane-bounded organelle;intracellular organelle;membrane;organelle;vacuole;vesicle			0.91231	0.91978	1.0058	0.98536	1.0037	0.96364	0.94176	0.98367
9021	P31939	Bifunctional purine biosynthesis protein PURH;Phosphoribosylaminoimidazolecarboxamide formyltransferase;IMP cyclohydrolase	ATIC	Y208	SQMPLRYGMNPHQ	Src kinase substrate motif	anatomical structure development;anatomical structure morphogenesis;biosynthetic process;cellular aromatic compound metabolic process;cellular metabolic process;cellular nitrogen compound metabolic process;cellular process;cofactor metabolic process;developmental process;heterocycle metabolic process;metabolic process;nitrogen compound metabolic process;nucleobase-containing compound metabolic pr…	cell part;cytosol;extracellular organelle;intracellular membrane-bounded organelle;intracellular organelle;membrane;mitochondrion;organelle;vesicle	One carbon pool by folate;Purine metabolism		0.70498	0.76485	1.1389	1.1242	1.1506	1.154	0.61395	0.59192
4273	Q13315	Serine-protein kinase ATM	ATM	S1891	TPANLDSESEHFF	b-Adrenergic Receptor kinase substrate motif;Casein kinase II substrate motif;G protein-coupled receptor kinase 1 substrate motif	aging;anatomical structure development;anatomical structure formation involved in morphogenesis;biological regulation;catabolic process;cell activation;cell death;cell development;cell differentiation;cellular component organization;cellular metabolic process;cellular nitrogen compound metabolic process;cellular process;chromosome organization;death;developmental process;DNA metabolic process;DNA…	cell part;cytoplasmic membrane-bounded vesicle;intracellular membrane-bounded organelle;intracellular non-membrane-bounded organelle;intracellular organelle;nucleoplasm;organelle;vesicle	Apoptosis;Cell cycle;p53 signaling pathway	+	1.0644	1.0725	1.2137		0.96681	1.1668	0.97294
8359	Q13315	Serine-protein kinase ATM	ATM	T1885	QTSRSTTPANLDS	Calmodulin-dependent protein kinase II substrate motif;GSK-3, ERK1, ERK2, CDK5 substrate motif;MAPKAPK2 kinase substrate motif;PKC kinase substrate motif;WW domain binding motif	aging;anatomical structure development;anatomical structure formation involved in morphogenesis;biological regulation;catabolic process;cell activation;cell death;cell development;cell differentiation;cellular component organization;cellular metabolic process;cellular nitrogen compound metabolic process;cellular process;chromosome organization;death;developmental process;DNA metabolic process;DNA…	cell part;cytoplasmic membrane-bounded vesicle;intracellular membrane-bounded organelle;intracellular non-membrane-bounded organelle;intracellular organelle;nucleoplasm;organelle;vesicle	Apoptosis;Cell cycle;p53 signaling pathway	+	0.90413	1.0908	0.87504	0.89545	0.99443	1.112	1.0889	1.1874		+
4271	Q13315	Serine-protein kinase ATM	ATM	S1981	LAFEEGSQSTTIS	ATM kinase substrate motif;Casein kinase I substrate motif;Casein kinase II substrate motif;DNA dependent Protein kinase substrate motif;G protein-coupled receptor kinase 1 substrate motif	aging;anatomical structure development;anatomical structure formation involved in morphogenesis;biological regulation;catabolic process;cell activation;cell death;cell development;cell differentiation;cellular component organization;cellular metabolic process;cellular nitrogen compound metabolic process;cellular process;chromosome organization;death;developmental process;DNA metabolic process;DNA…	cell part;cytoplasmic membrane-bounded vesicle;intracellular membrane-bounded organelle;intracellular non-membrane-bounded organelle;intracellular organelle;nucleoplasm;organelle;vesicle	Apoptosis;Cell cycle;p53 signaling pathway	+	0.98774	1.0752	0.80857		1.1502	1.0319	1.0137			+
714	A0A2R8Y635	Probable cation-transporting ATPase 13A3	ATP13A3	S38	HRISKYSQTESQQ	ATM kinase substrate motif;Casein kinase II substrate motif;DNA dependent Protein kinase substrate motif;G protein-coupled receptor kinase 1 substrate motif;GSK3 kinase substrate motif;PKA kinase substrate motif;PKC kinase substrate motif					1.024				1.2235						+
713	A0A2R8Y635	Probable cation-transporting ATPase 13A3	ATP13A3	S725	VKLVHDSLEDLQM	b-Adrenergic Receptor kinase substrate motif;Casein kinase II substrate motif;Pyruvate dehydrogenase kinase substrate motif					0.80831	0.76479	0.80702	0.83239	1.0292	1.1176	1.0226	1.0429		+
3255	P16615	Sarcoplasmic/endoplasmic reticulum calcium ATPase 2	ATP2A2	S663	FDELNPSAQRDAC	DNA dependent Protein kinase substrate motif	anatomical structure development;biological adhesion;biological regulation;cell adhesion;cellular homeostasis;cellular ion homeostasis;cellular process;coagulation;developmental process;establishment of localization;homeostatic process;ion transport;multicellular organismal process;regulation of body fluid levels;response to stimulus;response to stress;signal transduction;transmembrane transport;…	cell part;endoplasmic reticulum;intracellular membrane-bounded organelle;intracellular organelle;membrane;organelle	Alzheimer's disease;Calcium signaling pathway;Pancreatic secretion		1.3158	1.4087	1.3836	1.308	1.6353	1.6872	1.6964	1.5199		+
3320	P20020-6	Plasma membrane calcium-transporting ATPase 1;Calcium-transporting ATPase	ATP2B1	S1119	EFRIEDSEPHIPL	AMP-activated protein kinase substrate motif;b-Adrenergic Receptor kinase substrate motif;G protein-coupled receptor kinase 1 substrate motif	biological regulation;cellular process;coagulation;establishment of localization;ion transport;multicellular organismal process;regulation of body fluid levels;transmembrane transport;transport	cell part;extracellular organelle;intracellular membrane-bounded organelle;intracellular organelle;membrane;nucleus;organelle;plasma membrane;vesicle	Calcium signaling pathway;Pancreatic secretion;Salivary secretion		1.0577	1.07	1.0981	1.1528	1.1139	1.1369	1.0309	1.0027
8201	P20020-6	Plasma membrane calcium-transporting ATPase 1;Calcium-transporting ATPase	ATP2B1	T1129	IPLIDDTDAEDDA	b-Adrenergic Receptor kinase substrate motif;Casein kinase II substrate motif	biological regulation;cellular process;coagulation;establishment of localization;ion transport;multicellular organismal process;regulation of body fluid levels;transmembrane transport;transport	cell part;extracellular organelle;intracellular membrane-bounded organelle;intracellular organelle;membrane;nucleus;organelle;plasma membrane;vesicle	Calcium signaling pathway;Pancreatic secretion;Salivary secretion		0.96287	0.93777	1.0735	0.98867	0.85179	1.0064	0.86968	0.89208
3370	P23634-5	Plasma membrane calcium-transporting ATPase 4	ATP2B4	S316	EIQPLNSQEGIDN	ATM kinase substrate motif;Casein kinase II substrate motif;DNA dependent Protein kinase substrate motif	biological regulation;cellular homeostasis;cellular ion homeostasis;cellular process;coagulation;establishment of localization;homeostatic process;ion transport;multicellular organismal process;regulation of body fluid levels;regulation of protein modification process;response to abiotic stimulus;response to chemical stimulus;response to endogenous stimulus;response to stimulus;response to stress…	cell part;macromolecular complex;membrane;plasma membrane;protein complex	Calcium signaling pathway;Pancreatic secretion;Salivary secretion		0.86389	0.98069	0.80348		0.63032	0.84197	0.60961
3392	P25705	ATP synthase subunit alpha, mitochondrial	ATP5A1	S76	ETGRVLSIGDGIA	14-3-3 domain binding motif;Calmodulin-dependent protein kinase II substrate motif;Casein kinase II substrate motif;Phosphorylase kinase substrate motif;PKA kinase substrate motif;PKC kinase substrate motif;Pyruvate dehydrogenase kinase substrate motif	biological regulation;biosynthetic process;cellular metabolic process;cellular nitrogen compound metabolic process;cellular process;developmental process;embryo development;establishment of localization;generation of precursor metabolites and energy;heterocycle metabolic process;hydrogen transport;ion transport;lipid metabolic process;metabolic process;nitrogen compound metabolic process;nucleoba…	cell part;extracellular organelle;intracellular membrane-bounded organelle;intracellular organelle;macromolecular complex;membrane;mitochondrion;organelle;plasma membrane;protein complex;proton-transporting two-sector ATPase complex;vesicle	Alzheimer's disease;Huntington's disease;Oxidative phosphorylation;Parkinson's disease		1.0032	1.1079	0.95766		0.90944	1.0924	1.265
6994	Q9NW81-5	ATP synthase subunit s-like protein	ATP5SL	S226	QPRDTASPVPA__	Casein kinase I substrate motif;ERK1,2 kinase substrate motif;G protein-coupled receptor kinase 1 substrate motif;GSK-3, ERK1, ERK2, CDK5 substrate motif;WW domain binding motif		cell part;intracellular membrane-bounded organelle;intracellular organelle;mitochondrion;organelle			0.92358	1.1953	1.307	1.1419	1.0538	0.91397	1.0604	1.0375
4342	Q13535-2	Serine/threonine-protein kinase ATR	ATR	S435	PKRRRLSSSLNPS	14-3-3 domain binding motif;Calmodulin-dependent protein kinase II substrate motif;Casein kinase II substrate motif;MAPKAPK1 kinase substrate motif;PAK2 kinase substrate motif;Pim1 kinase substrate sequence;PKA kinase substrate motif;PKC epsilon kinase substrate motif;PKC kinase substrate motif;ZIP kinase substrate motif	aging;biological regulation;biosynthetic process;cell cycle;cellular metabolic process;cellular nitrogen compound metabolic process;cellular process;developmental process;DNA metabolic process;DNA recombination;DNA repair;DNA replication;macromolecule metabolic process;macromolecule modification;metabolic process;multicellular organismal development;multicellular organismal process;nitrogen compo…	cell part;chromosome;Golgi apparatus;intracellular membrane-bounded organelle;intracellular non-membrane-bounded organelle;intracellular organelle;nucleoplasm;organelle	Cell cycle;p53 signaling pathway	+	1.3475	1.4531			1.2209	1.6355
3575	P46100-4	Transcriptional regulator ATRX	ATRX	S1489	IEIEDASPTKCPI	Casein kinase I substrate motif;Casein kinase II substrate motif;Cdc2 kinase substrate motif;CDK kinase substrate motif;CDK1,2,4,6 kinase substrate motif;ERK1,2 kinase substrate motif;GSK-3, ERK1, ERK2, CDK5 substrate motif;WW domain binding motif	anatomical structure development;biological regulation;biosynthetic process;cell development;cellular component assembly;cellular component organization;cellular macromolecular complex assembly;cellular metabolic process;cellular nitrogen compound metabolic process;cellular process;chromatin modification;chromatin organization;chromosome organization;developmental process;DNA geometric change;DNA…	cell part;chromatin remodeling complex;intracellular membrane-bounded organelle;intracellular organelle;macromolecular complex;nucleoplasm;nucleus;organelle;protein complex			1.0207	0.76887	1.1161	0.95271	1.2274	0.77359	1.6541	1.2687			+
3577	P46100-4	Transcriptional regulator ATRX	ATRX	S560	PVSLSNSPIKGAD	Cdc2 kinase substrate motif;CDK kinase substrate motif;CDK1,2,4,6 kinase substrate motif;ERK1,2 kinase substrate motif;GSK-3, ERK1, ERK2, CDK5 substrate motif;MAPKAPK2 kinase substrate motif;WW domain binding motif	anatomical structure development;biological regulation;biosynthetic process;cell development;cellular component assembly;cellular component organization;cellular macromolecular complex assembly;cellular metabolic process;cellular nitrogen compound metabolic process;cellular process;chromatin modification;chromatin organization;chromosome organization;developmental process;DNA geometric change;DNA…	cell part;chromatin remodeling complex;intracellular membrane-bounded organelle;intracellular organelle;macromolecular complex;nucleoplasm;nucleus;organelle;protein complex			1.0206	0.98099	0.94116	0.98835	0.8409	0.87127	1.1238	1.1682			+
3578	P46100-4	Transcriptional regulator ATRX	ATRX	S1310	RHKLTVSDGESGE	Casein kinase II substrate motif;G protein-coupled receptor kinase 1 substrate motif;GSK3 kinase substrate motif;PKA kinase substrate motif	anatomical structure development;biological regulation;biosynthetic process;cell development;cellular component assembly;cellular component organization;cellular macromolecular complex assembly;cellular metabolic process;cellular nitrogen compound metabolic process;cellular process;chromatin modification;chromatin organization;chromosome organization;developmental process;DNA geometric change;DNA…	cell part;chromatin remodeling complex;intracellular membrane-bounded organelle;intracellular organelle;macromolecular complex;nucleoplasm;nucleus;organelle;protein complex			1.0549	0.84856	0.94806	0.92794	0.89226	0.9336	1.149	1.1235			+
3579	P46100-4	Transcriptional regulator ATRX	ATRX	S1314	TVSDGESGEEKKT	b-Adrenergic Receptor kinase substrate motif;Casein kinase I substrate motif;Casein kinase II substrate motif;MAPKAPK2 kinase substrate motif	anatomical structure development;biological regulation;biosynthetic process;cell development;cellular component assembly;cellular component organization;cellular macromolecular complex assembly;cellular metabolic process;cellular nitrogen compound metabolic process;cellular process;chromatin modification;chromatin organization;chromosome organization;developmental process;DNA geometric change;DNA…	cell part;chromatin remodeling complex;intracellular membrane-bounded organelle;intracellular organelle;macromolecular complex;nucleoplasm;nucleus;organelle;protein complex			1.0549	0.84856	0.94806	0.92794	0.89226	0.9336	1.149	1.1235			+
3573	P46100-4	Transcriptional regulator ATRX	ATRX	S1023	KKKDELSDYAEKS	Casein kinase I substrate motif;PKA kinase substrate motif	anatomical structure development;biological regulation;biosynthetic process;cell development;cellular component assembly;cellular component organization;cellular macromolecular complex assembly;cellular metabolic process;cellular nitrogen compound metabolic process;cellular process;chromatin modification;chromatin organization;chromosome organization;developmental process;DNA geometric change;DNA…	cell part;chromatin remodeling complex;intracellular membrane-bounded organelle;intracellular organelle;macromolecular complex;nucleoplasm;nucleus;organelle;protein complex			0.86816	0.80428	0.9482	0.7748	0.88861	0.89228	1.1097	0.95425			+
3574	P46100-4	Transcriptional regulator ATRX	ATRX	S851	QERETFSSAEGTV	Casein kinase I substrate motif;Casein kinase II substrate motif	anatomical structure development;biological regulation;biosynthetic process;cell development;cellular component assembly;cellular component organization;cellular macromolecular complex assembly;cellular metabolic process;cellular nitrogen compound metabolic process;cellular process;chromatin modification;chromatin organization;chromosome organization;developmental process;DNA geometric change;DNA…	cell part;chromatin remodeling complex;intracellular membrane-bounded organelle;intracellular organelle;macromolecular complex;nucleoplasm;nucleus;organelle;protein complex			0.63176	0.77748	0.76236	0.75644	0.572	0.71401	0.91119	0.73961			+
3571	P46100-4	Transcriptional regulator ATRX	ATRX	S1952	EESKATSSSNPSS	Casein kinase II substrate motif;G protein-coupled receptor kinase 1 substrate motif;MAPKAPK2 kinase substrate motif;PKA kinase substrate motif;PKC kinase substrate motif	anatomical structure development;biological regulation;biosynthetic process;cell development;cellular component assembly;cellular component organization;cellular macromolecular complex assembly;cellular metabolic process;cellular nitrogen compound metabolic process;cellular process;chromatin modification;chromatin organization;chromosome organization;developmental process;DNA geometric change;DNA…	cell part;chromatin remodeling complex;intracellular membrane-bounded organelle;intracellular organelle;macromolecular complex;nucleoplasm;nucleus;organelle;protein complex			1.0897		1.2706		0.86098		1.1256
3572	P46100-4	Transcriptional regulator ATRX	ATRX	S1958	SSSNPSSPAPDWY	ERK1,2 kinase substrate motif;GSK-3, ERK1, ERK2, CDK5 substrate motif;MAPKAPK2 kinase substrate motif;MDC1 BRCT domain binding motif;Plk1 PBD domain binding motif;WW domain binding motif	anatomical structure development;biological regulation;biosynthetic process;cell development;cellular component assembly;cellular component organization;cellular macromolecular complex assembly;cellular metabolic process;cellular nitrogen compound metabolic process;cellular process;chromatin modification;chromatin organization;chromosome organization;developmental process;DNA geometric change;DNA…	cell part;chromatin remodeling complex;intracellular membrane-bounded organelle;intracellular organelle;macromolecular complex;nucleoplasm;nucleus;organelle;protein complex			1.0897	1.0053	1.2706	1.2397	0.86098	0.87925	1.1256	1.1907
3576	P46100-4	Transcriptional regulator ATRX	ATRX	S556	VKLTPVSLSNSPI	Casein kinase II substrate motif;G protein-coupled receptor kinase 1 substrate motif;GSK3 kinase substrate motif	anatomical structure development;biological regulation;biosynthetic process;cell development;cellular component assembly;cellular component organization;cellular macromolecular complex assembly;cellular metabolic process;cellular nitrogen compound metabolic process;cellular process;chromatin modification;chromatin organization;chromosome organization;developmental process;DNA geometric change;DNA…	cell part;chromatin remodeling complex;intracellular membrane-bounded organelle;intracellular organelle;macromolecular complex;nucleoplasm;nucleus;organelle;protein complex			0.95225	1.0769	1.0969	1.2138	0.72746	0.93731	1.0814	1.01
3580	P46100-4	Transcriptional regulator ATRX	ATRX	S691	ETVDQNSDSDEML	Casein kinase I substrate motif;Casein kinase II substrate motif;Pyruvate dehydrogenase kinase substrate motif	anatomical structure development;biological regulation;biosynthetic process;cell development;cellular component assembly;cellular component organization;cellular macromolecular complex assembly;cellular metabolic process;cellular nitrogen compound metabolic process;cellular process;chromatin modification;chromatin organization;chromosome organization;developmental process;DNA geometric change;DNA…	cell part;chromatin remodeling complex;intracellular membrane-bounded organelle;intracellular organelle;macromolecular complex;nucleoplasm;nucleus;organelle;protein complex				1.227				1.0627
3581	P46100-4	Transcriptional regulator ATRX	ATRX	S693	VDQNSDSDEMLAI	b-Adrenergic Receptor kinase substrate motif;Casein kinase II substrate motif	anatomical structure development;biological regulation;biosynthetic process;cell development;cellular component assembly;cellular component organization;cellular macromolecular complex assembly;cellular metabolic process;cellular nitrogen compound metabolic process;cellular process;chromatin modification;chromatin organization;chromosome organization;developmental process;DNA geometric change;DNA…	cell part;chromatin remodeling complex;intracellular membrane-bounded organelle;intracellular organelle;macromolecular complex;nucleoplasm;nucleus;organelle;protein complex				1.227				1.0627
7129	Q9UBB4-2	Ataxin-10	ATXN10	S366	NLTEDNSQNQDLI	ATM kinase substrate motif;Casein kinase I substrate motif;DNA dependent Protein kinase substrate motif	anatomical structure development;cellular component organization;cellular process;developmental process	cell body;cell part;cell projection;cytoplasm;cytosol;extracellular space;membrane;neuron projection;neuronal cell body;plasma membrane			0.92206	0.93314	0.98798	0.99233	1.0485	1.0177	0.99088	0.87602	+
3144	P0C7T5	Ataxin-1-like	ATXN1L	S206	KAPSATSPSGQLP	Casein kinase II substrate motif;ERK1,2 kinase substrate motif;GSK-3, ERK1, ERK2, CDK5 substrate motif;WW domain binding motif	anatomical structure development;biological regulation;biosynthetic process;cellular component organization;cellular metabolic process;cellular nitrogen compound metabolic process;cellular process;developmental process;extracellular matrix organization;extracellular structure organization;macromolecule metabolic process;metabolic process;nitrogen compound metabolic process;nucleobase-containing c…	cell part;cell projection;intracellular membrane-bounded organelle;intracellular non-membrane-bounded organelle;intracellular organelle;neuron projection;nucleolus;nucleus;organelle			1.0299	0.83514	1.2637	1.0406	1.2543	1.1109	1.0798	1.2487
8180	P0C7T5	Ataxin-1-like	ATXN1L	T330	APAHRGTPDTDLE	GSK-3, ERK1, ERK2, CDK5 substrate motif;PKA kinase substrate motif;PKC kinase substrate motif;WW domain binding motif	anatomical structure development;biological regulation;biosynthetic process;cellular component organization;cellular metabolic process;cellular nitrogen compound metabolic process;cellular process;developmental process;extracellular matrix organization;extracellular structure organization;macromolecule metabolic process;metabolic process;nitrogen compound metabolic process;nucleobase-containing c…	cell part;cell projection;intracellular membrane-bounded organelle;intracellular non-membrane-bounded organelle;intracellular organelle;neuron projection;nucleolus;nucleus;organelle			0.52084	0.5351	0.55182	0.49688	0.68762	0.62171	0.6463	0.57128		+
681	H0YH87	Ataxin-2	ATXN2	S701	GSSKPNSPSISPS	Casein kinase II substrate motif;ERK1,2 kinase substrate motif;G protein-coupled receptor kinase 1 substrate motif;GSK3 kinase substrate motif;GSK-3, ERK1, ERK2, CDK5 substrate motif;MAPKAPK2 kinase substrate motif;PKA kinase substrate motif;PKC kinase substrate motif;WW domain binding motif					0.98197	0.79968	0.88746	1.0821	1.1296	0.96265	1.0078	0.99583
683	H0YH87	Ataxin-2	ATXN2	S705	PNSPSISPSILSN	Casein kinase II substrate motif;ERK1,2 kinase substrate motif;GSK-3, ERK1, ERK2, CDK5 substrate motif;MAPKAPK2 kinase substrate motif;WW domain binding motif					0.8308	0.79968	0.80477	0.82461	0.90936	0.96265	0.90929	0.86442		+
686	H0YH87	Ataxin-2	ATXN2	S507	PPVARTSPSGGTW	Casein kinase II substrate motif;ERK1,2 kinase substrate motif;GSK-3, ERK1, ERK2, CDK5 substrate motif;PKA kinase substrate motif;PKC kinase substrate motif;WW domain binding motif					0.82565	0.76234	0.8239	0.81684	1.0189	0.83749	0.70269	0.90624		+
680	H0YH87	Ataxin-2	ATXN2	S614	PNETSPSFSKAEN	Casein kinase II substrate motif;DNA dependent Protein kinase substrate motif;G protein-coupled receptor kinase 1 substrate motif							0.80193				0.82435		+
7873	H0YH87	Ataxin-2	ATXN2	T611	NIKPNETSPSFSK	AMP-activated protein kinase substrate motif;b-Adrenergic Receptor kinase substrate motif;Casein kinase II substrate motif;PKA kinase substrate motif					0.59183			0.56171	0.94031			0.80692		+
684	H0YH87	Ataxin-2	ATXN2	S568	MPIPAASPTPASP	Casein kinase II substrate motif;ERK1,2 kinase substrate motif;G protein-coupled receptor kinase 1 substrate motif;GSK-3, ERK1, ERK2, CDK5 substrate motif;WW domain binding motif					0.73269	0.81625	0.64677	0.96328	0.80569	0.87206	0.71405	1.0729
679	H0YH87	Ataxin-2	ATXN2	S612	IKPNETSPSFSKA	Casein kinase II substrate motif;ERK1,2 kinase substrate motif;G protein-coupled receptor kinase 1 substrate motif;GSK3 kinase substrate motif;GSK-3, ERK1, ERK2, CDK5 substrate motif;WW domain binding motif					0.79152	0.5418	0.96765	0.91286	0.8017	0.46549	0.76101	0.7981
5933	Q8WWM7	Ataxin-2-like protein	ATXN2L	S449	RMYPPRSPKSAAP	Casein kinase II substrate motif;ERK1,2 kinase substrate motif;G protein-coupled receptor kinase 1 substrate motif;Growth associated histone HI kinase substrate motif;GSK-3, ERK1, ERK2, CDK5 substrate motif;PKA kinase substrate motif;PKC kinase substrate motif;WW domain binding motif	biological regulation;cellular component assembly;cellular component organization;cellular macromolecular complex assembly;cellular process;macromolecular complex assembly;ribonucleoprotein complex assembly	cell part;cytoplasm;intracellular non-membrane-bounded organelle;intracellular organelle;macromolecular complex;membrane;organelle;ribonucleoprotein complex			1.1711	0.91765	1.1938	1.3551	1.402	1.1963	1.2454	1.1963	+
5929	Q8WWM7	Ataxin-2-like protein	ATXN2L	S111	GKGPPQSPVFEGV	ERK1,2 kinase substrate motif;GSK-3, ERK1, ERK2, CDK5 substrate motif;WW domain binding motif	biological regulation;cellular component assembly;cellular component organization;cellular macromolecular complex assembly;cellular process;macromolecular complex assembly;ribonucleoprotein complex assembly	cell part;cytoplasm;intracellular non-membrane-bounded organelle;intracellular organelle;macromolecular complex;membrane;organelle;ribonucleoprotein complex			1.089	1.0985	1.2666	1.3405	1.2111	1.2109	1.1528	1.2275
5937	Q8WWM7	Ataxin-2-like protein	ATXN2L	S684	STSTPTSPGPRTH	ERK1,2 kinase substrate motif;GSK-3, ERK1, ERK2, CDK5 substrate motif;MAPKAPK2 kinase substrate motif;WW domain binding motif	biological regulation;cellular component assembly;cellular component organization;cellular macromolecular complex assembly;cellular process;macromolecular complex assembly;ribonucleoprotein complex assembly	cell part;cytoplasm;intracellular non-membrane-bounded organelle;intracellular organelle;macromolecular complex;membrane;organelle;ribonucleoprotein complex			0.94953	0.96805	0.91443	1.0081	1.0176	0.97216	0.88778	0.89959
5932	Q8WWM7	Ataxin-2-like protein	ATXN2L	S559	KLQPSSSPENSLD	Casein kinase II substrate motif;ERK1,2 kinase substrate motif;G protein-coupled receptor kinase 1 substrate motif;GSK3 kinase substrate motif;GSK-3, ERK1, ERK2, CDK5 substrate motif;MDC1 BRCT domain binding motif;Plk1 PBD domain binding motif;WW domain binding motif	biological regulation;cellular component assembly;cellular component organization;cellular macromolecular complex assembly;cellular process;macromolecular complex assembly;ribonucleoprotein complex assembly	cell part;cytoplasm;intracellular non-membrane-bounded organelle;intracellular organelle;macromolecular complex;membrane;organelle;ribonucleoprotein complex			0.87873	0.89044	1.0133	1.02	0.89485	0.82862	0.83477	0.80977
5927	Q8WWM7	Ataxin-2-like protein	ATXN2L	S594	TSEPMGSPVSSKT	Casein kinase II substrate motif;ERK1,2 kinase substrate motif;G protein-coupled receptor kinase 1 substrate motif;GSK3 kinase substrate motif;GSK-3, ERK1, ERK2, CDK5 substrate motif;WW domain binding motif	biological regulation;cellular component assembly;cellular component organization;cellular macromolecular complex assembly;cellular process;macromolecular complex assembly;ribonucleoprotein complex assembly	cell part;cytoplasm;intracellular non-membrane-bounded organelle;intracellular organelle;macromolecular complex;membrane;organelle;ribonucleoprotein complex			0.80021	0.82056	0.91086	0.90458	0.91827	0.89368	0.80627	0.79307
5923	Q8WWM7	Ataxin-2-like protein	ATXN2L	S634	CPSQTGSPPVGLI	ERK1,2 kinase substrate motif;GSK-3, ERK1, ERK2, CDK5 substrate motif;MAPKAPK2 kinase substrate motif;WW domain binding motif	biological regulation;cellular component assembly;cellular component organization;cellular macromolecular complex assembly;cellular process;macromolecular complex assembly;ribonucleoprotein complex assembly	cell part;cytoplasm;intracellular non-membrane-bounded organelle;intracellular organelle;macromolecular complex;membrane;organelle;ribonucleoprotein complex			0.95877	0.87755	1.0403	1.0426	0.9117	0.88293	0.75988	0.76619
5936	Q8WWM7	Ataxin-2-like protein	ATXN2L	S680	SVNKSTSTPTSPG	Calmodulin-dependent protein kinase II substrate motif;Casein kinase II substrate motif;Chk1 kinase substrate motif;G protein-coupled receptor kinase 1 substrate motif;GSK3 kinase substrate motif;PKA kinase substrate motif;PKC kinase substrate motif	biological regulation;cellular component assembly;cellular component organization;cellular macromolecular complex assembly;cellular process;macromolecular complex assembly;ribonucleoprotein complex assembly	cell part;cytoplasm;intracellular non-membrane-bounded organelle;intracellular organelle;macromolecular complex;membrane;organelle;ribonucleoprotein complex			0.55432	0.57236	0.57712	0.43549	0.68466	0.69423	0.59756	0.56319
5934	Q8WWM7	Ataxin-2-like protein	ATXN2L	S339	QGSGRESPSLASR	b-Adrenergic Receptor kinase substrate motif;Casein kinase II substrate motif;ERK1,2 kinase substrate motif;G protein-coupled receptor kinase 1 substrate motif;GSK-3, ERK1, ERK2, CDK5 substrate motif;MAPKAPK2 kinase substrate motif;PKA kinase substrate motif;PKC kinase substrate motif;WW domain binding motif	biological regulation;cellular component assembly;cellular component organization;cellular macromolecular complex assembly;cellular process;macromolecular complex assembly;ribonucleoprotein complex assembly	cell part;cytoplasm;intracellular non-membrane-bounded organelle;intracellular organelle;macromolecular complex;membrane;organelle;ribonucleoprotein complex			0.56184	0.41498	0.50788	0.62796	0.74108	0.67979	0.61019	0.48569
5928	Q8WWM7	Ataxin-2-like protein	ATXN2L	S409	GGPSRMSPKAQRP	ERK1,2 kinase substrate motif;Growth associated histone HI kinase substrate motif;GSK-3, ERK1, ERK2, CDK5 substrate motif;PKA kinase substrate motif;PKC kinase substrate motif;WW domain binding motif	biological regulation;cellular component assembly;cellular component organization;cellular macromolecular complex assembly;cellular process;macromolecular complex assembly;ribonucleoprotein complex assembly	cell part;cytoplasm;intracellular non-membrane-bounded organelle;intracellular organelle;macromolecular complex;membrane;organelle;ribonucleoprotein complex				0.53222	0.44018	0.54034		0.63215	0.48229	0.33724
5939	Q8WWM7	Ataxin-2-like protein	ATXN2L	S424	GAKTLSSPSNRPS	Casein kinase II substrate motif;ERK1,2 kinase substrate motif;GSK-3, ERK1, ERK2, CDK5 substrate motif;MDC1 BRCT domain binding motif;PKA kinase substrate motif;Plk1 PBD domain binding motif;WW domain binding motif	biological regulation;cellular component assembly;cellular component organization;cellular macromolecular complex assembly;cellular process;macromolecular complex assembly;ribonucleoprotein complex assembly	cell part;cytoplasm;intracellular non-membrane-bounded organelle;intracellular organelle;macromolecular complex;membrane;organelle;ribonucleoprotein complex			0.75323				0.57507
2330	K7EJK2	Ataxin-7-like protein 3	ATXN7L3	S63	DGSSDLSPSDSGS	Casein kinase II substrate motif;ERK1,2 kinase substrate motif;G protein-coupled receptor kinase 1 substrate motif;GSK3 kinase substrate motif;GSK-3, ERK1, ERK2, CDK5 substrate motif;MAPKAPK2 kinase substrate motif;Pyruvate dehydrogenase kinase substrate motif;WW domain binding motif					0.94607	0.94129	1.0067	1.0334	1.0611	0.96205	0.95178	0.93043
6158	Q96GX2	Putative ataxin-7-like protein 3B	ATXN7L3B	S92	DQQLQRSPPEFQ_	Casein kinase II substrate motif;ERK1,2 kinase substrate motif;Growth associated histone HI kinase substrate motif;GSK-3, ERK1, ERK2, CDK5 substrate motif;WW domain binding motif							0.83511				0.90145		+
11	A0A2R8Y568	Autism susceptibility gene 2 protein	AUTS2	S725	MHYPRISPTAGNQ	Casein kinase II substrate motif;ERK1,2 kinase substrate motif;GSK-3, ERK1, ERK2, CDK5 substrate motif;PKA kinase substrate motif;PKC kinase substrate motif;WW domain binding motif					0.92972	0.95164	0.99837	1.0419	1.1441	0.99641	0.97771	0.9938
6905	Q9NQS1	Cell death regulator Aven	AVEN	S94	APVEDDSDAETYG	b-Adrenergic Receptor kinase substrate motif;Casein kinase I substrate motif;Casein kinase II substrate motif;G protein-coupled receptor kinase 1 substrate motif	biological regulation;cell death;cellular process;death	cell part;endomembrane system;intracellular;membrane
3232	P15291-2	Beta-1,4-galactosyltransferase 1;Lactose synthase A protein;N-acetyllactosamine synthase;Beta-N-acetylglucosaminylglycopeptide beta-1,4-galactosyltransferase;Beta-N-acetylglucosaminyl-glycolipid beta-1,4-galactosyltransferase;Processed beta-1,4-galactosyltransferase 1	B4GALT1	S61	AAIGQSSGELRTG	Casein kinase II substrate motif;MDC1 BRCT domain binding motif;Plk1 PBD domain binding motif	alcohol metabolic process;amine metabolic process;anatomical structure development;anatomical structure formation involved in morphogenesis;anatomical structure morphogenesis;biological adhesion;biological regulation;biosynthetic process;carbohydrate metabolic process;cell adhesion;cell development;cell motility;cell recognition;cellular component movement;cellular component organization;cellular…	cell part;cell projection;external encapsulating structure;extracellular organelle;extracellular space;filopodium;glycocalyx;Golgi apparatus;intracellular membrane-bounded organelle;intracellular organelle;membrane;organelle;plasma membrane;vesicle	Galactose metabolism;Glycosaminoglycan biosynthesis - keratan sulfate;Glycosphingolipid biosynthesis - lacto and neolacto series;N-Glycan biosynthesis;Other types of O-glycan biosynthesis;Various types of N-glycan biosynthesis		0.68845	0.70482	0.71689	0.89254	0.93605	1.0534	0.63282	0.65803
2251	M0QXG9	BRISC and BRCA1-A complex member 1	BABAM1	S7	MEVAEPSSPTEEE	Casein kinase II substrate motif;DNA dependent Protein kinase substrate motif	biological regulation;regulation of DNA metabolic process	cell part;macromolecular complex;protein complex					1.344	1.3481			1.1484	1.0752
2252	M0QXG9	BRISC and BRCA1-A complex member 1	BABAM1	S8	EVAEPSSPTEEEE	Casein kinase I substrate motif;Casein kinase II substrate motif;ERK1,2 kinase substrate motif;GSK-3, ERK1, ERK2, CDK5 substrate motif;MDC1 BRCT domain binding motif;Plk1 PBD domain binding motif;WW domain binding motif	biological regulation;regulation of DNA metabolic process	cell part;macromolecular complex;protein complex			1.2574	1.3965	1.2529	1.4176	1.2237	1.1964	0.98667	1.1009
6063	Q92934	Bcl2-associated agonist of cell death	BAD	S75	IRSRHSSYPAGTE	14-3-3 domain binding motif;Akt kinase substrate motif;Calmodulin-dependent protein kinase II substrate motif;MAPKAPK1 kinase substrate motif;MAPKAPK2 kinase substrate motif;MDC1 BRCT domain binding motif;PKA kinase substrate motif;PKC kinase substrate motif;Plk1 PBD domain binding motif	alcohol metabolic process;biological regulation;carbohydrate metabolic process;catabolic process;cell death;cell proliferation;cellular component assembly;cellular component organization;cellular homeostasis;cellular ion homeostasis;cellular membrane organization;cellular metabolic process;cellular nitrogen compound metabolic process;cellular process;death;heterocycle metabolic process;homeostati…	cell part;cytosol;intracellular membrane-bounded organelle;intracellular organelle;membrane;mitochondrion;organelle	Acute myeloid leukemia;Alzheimer's disease;Amyotrophic lateral sclerosis (ALS);Apoptosis;Chronic myeloid leukemia;Colorectal cancer;Endometrial cancer;ErbB signaling pathway;Focal adhesion;Hepatitis C;Insulin signaling pathway;ko05152;Melanoma;Neurotrophin signaling pathway;Non-small cell lung cancer;Pancreatic cancer;Pathways in cancer;Prostate cancer;Toxoplasmosis;VEGF signaling pathway		1.2074	1.2409	1.9214	1.8593	2.2839	2.1436	1.4674	1.4947
6065	Q92934	Bcl2-associated agonist of cell death	BAD	S99	FRGRSRSAPPNLW	14-3-3 domain binding motif;Akt kinase substrate motif;Calmodulin-dependent protein kinase II substrate motif;MAPKAPK1 kinase substrate motif;PKA kinase substrate motif;PKC kinase substrate motif	alcohol metabolic process;biological regulation;carbohydrate metabolic process;catabolic process;cell death;cell proliferation;cellular component assembly;cellular component organization;cellular homeostasis;cellular ion homeostasis;cellular membrane organization;cellular metabolic process;cellular nitrogen compound metabolic process;cellular process;death;heterocycle metabolic process;homeostati…	cell part;cytosol;intracellular membrane-bounded organelle;intracellular organelle;membrane;mitochondrion;organelle	Acute myeloid leukemia;Alzheimer's disease;Amyotrophic lateral sclerosis (ALS);Apoptosis;Chronic myeloid leukemia;Colorectal cancer;Endometrial cancer;ErbB signaling pathway;Focal adhesion;Hepatitis C;Insulin signaling pathway;ko05152;Melanoma;Neurotrophin signaling pathway;Non-small cell lung cancer;Pancreatic cancer;Pathways in cancer;Prostate cancer;Toxoplasmosis;VEGF signaling pathway		0.63216	0.81648	1.0187	1.0178	1.1795	1.2859	0.8001	0.91045
6064	Q92934	Bcl2-associated agonist of cell death	BAD	S118	RELRRMSDEFVDS	14-3-3 domain binding motif;AMP-activated protein kinase substrate motif;Calmodulin-dependent protein kinase II substrate motif;Casein kinase II substrate motif;HMGCoA Reductase kinase substrate motif;PAK2 kinase substrate motif;PKA kinase substrate motif;PKA, PKG kinase substrate motif;PKC epsilon kinase substrate motif;PKC kinase substrate motif;PKG kinase substrate motif	alcohol metabolic process;biological regulation;carbohydrate metabolic process;catabolic process;cell death;cell proliferation;cellular component assembly;cellular component organization;cellular homeostasis;cellular ion homeostasis;cellular membrane organization;cellular metabolic process;cellular nitrogen compound metabolic process;cellular process;death;heterocycle metabolic process;homeostati…	cell part;cytosol;intracellular membrane-bounded organelle;intracellular organelle;membrane;mitochondrion;organelle	Acute myeloid leukemia;Alzheimer's disease;Amyotrophic lateral sclerosis (ALS);Apoptosis;Chronic myeloid leukemia;Colorectal cancer;Endometrial cancer;ErbB signaling pathway;Focal adhesion;Hepatitis C;Insulin signaling pathway;ko05152;Melanoma;Neurotrophin signaling pathway;Non-small cell lung cancer;Pancreatic cancer;Pathways in cancer;Prostate cancer;Toxoplasmosis;VEGF signaling pathway		0.7794	0.5115	0.77499	0.87707	1.4585	1.2168	0.71009	0.74353
3002	O95817	BAG family molecular chaperone regulator 3	BAG3	S377	VPCPPPSPGPSAV	DNA dependent Protein kinase substrate motif;ERK1,2 kinase substrate motif;G protein-coupled receptor kinase 1 substrate motif;GSK3 kinase substrate motif;GSK-3, ERK1, ERK2, CDK5 substrate motif;WW domain binding motif	anatomical structure development;biological regulation;cellular metabolic process;cellular process;developmental process;macromolecule metabolic process;metabolic process;primary metabolic process;protein folding;protein metabolic process;regulation of protein stability;response to abiotic stimulus;response to external stimulus;response to heat;response to stimulus;response to stress	cell part;cell projection;cytoplasm;cytosol;membrane;neuron projection;plasma membrane			0.72097	1.1344	1.9713	1.898	1.2833	1.2039	1.4804	1.5491
2999	O95817	BAG family molecular chaperone regulator 3	BAG3	S289	SSTPLHSPSPIRV	Casein kinase II substrate motif;ERK1,2 kinase substrate motif;GSK-3, ERK1, ERK2, CDK5 substrate motif;WW domain binding motif	anatomical structure development;biological regulation;cellular metabolic process;cellular process;developmental process;macromolecule metabolic process;metabolic process;primary metabolic process;protein folding;protein metabolic process;regulation of protein stability;response to abiotic stimulus;response to external stimulus;response to heat;response to stimulus;response to stress	cell part;cell projection;cytoplasm;cytosol;membrane;neuron projection;plasma membrane			0.99141	1.0345	0.97433	1.0574	1.3609	1.1397	1.0154	1.0707
8164	O95817	BAG family molecular chaperone regulator 3	BAG3	T406	TAPAEATPPKPGE	Cdc2 kinase substrate motif;CDK1,2,4,6 kinase substrate motif;CDK5 kinase substrate motif;G protein-coupled receptor kinase 1 substrate motif;GSK-3, ERK1, ERK2, CDK5 substrate motif;WW domain binding motif	anatomical structure development;biological regulation;cellular metabolic process;cellular process;developmental process;macromolecule metabolic process;metabolic process;primary metabolic process;protein folding;protein metabolic process;regulation of protein stability;response to abiotic stimulus;response to external stimulus;response to heat;response to stimulus;response to stress	cell part;cell projection;cytoplasm;cytosol;membrane;neuron projection;plasma membrane			0.40416	0.43023	0.52007	0.47092	0.96436	0.9977	0.81962	0.73039		+
8165	O95817	BAG family molecular chaperone regulator 3	BAG3	T285	SPARSSTPLHSPS	Calmodulin-dependent protein kinase II substrate motif;G protein-coupled receptor kinase 1 substrate motif;GSK-3, ERK1, ERK2, CDK5 substrate motif;MDC1 BRCT domain binding motif;PKC kinase substrate motif;Plk1 PBD domain binding motif;WW domain binding motif	anatomical structure development;biological regulation;cellular metabolic process;cellular process;developmental process;macromolecule metabolic process;metabolic process;primary metabolic process;protein folding;protein metabolic process;regulation of protein stability;response to abiotic stimulus;response to external stimulus;response to heat;response to stimulus;response to stress	cell part;cell projection;cytoplasm;cytosol;membrane;neuron projection;plasma membrane			0.8755	0.90269	0.80426	0.90393	0.96368	0.93147	0.8128	0.84516
3000	O95817	BAG family molecular chaperone regulator 3	BAG3	S275	SVQGASSREGSPA	Casein kinase II substrate motif;G protein-coupled receptor kinase 1 substrate motif;GSK3 kinase substrate motif;MDC1 BRCT domain binding motif;Plk1 PBD domain binding motif	anatomical structure development;biological regulation;cellular metabolic process;cellular process;developmental process;macromolecule metabolic process;metabolic process;primary metabolic process;protein folding;protein metabolic process;regulation of protein stability;response to abiotic stimulus;response to external stimulus;response to heat;response to stimulus;response to stress	cell part;cell projection;cytoplasm;cytosol;membrane;neuron projection;plasma membrane			0.61912	0.5055	0.75282	0.66937	0.83731	0.91353	0.61044	0.67813
3001	O95817	BAG family molecular chaperone regulator 3	BAG3	S279	ASSREGSPARSST	14-3-3 domain binding motif;Calmodulin-dependent protein kinase II substrate motif;Cdc2 kinase substrate motif;CDK kinase substrate motif;CDK1,2,4,6 kinase substrate motif;CLK1 kinase substrate motif;ERK1,2 kinase substrate motif;G protein-coupled receptor kinase 1 substrate motif;GSK3 kinase substrate motif;GSK-3, ERK1, ERK2, CDK5 substrate motif;MAPKAPK2 kinase substrate motif;PKA kinase substr…	anatomical structure development;biological regulation;cellular metabolic process;cellular process;developmental process;macromolecule metabolic process;metabolic process;primary metabolic process;protein folding;protein metabolic process;regulation of protein stability;response to abiotic stimulus;response to external stimulus;response to heat;response to stimulus;response to stress	cell part;cell projection;cytoplasm;cytosol;membrane;neuron projection;plasma membrane			0.61912	0.5055	0.75282	0.66937	0.83731	0.91353	0.61044	0.67813
2998	O95817	BAG family molecular chaperone regulator 3	BAG3	S173	GPERSQSPAASDC	14-3-3 domain binding motif;Calmodulin-dependent protein kinase II substrate motif;ERK1,2 kinase substrate motif;G protein-coupled receptor kinase 1 substrate motif;GSK3 kinase substrate motif;GSK-3, ERK1, ERK2, CDK5 substrate motif;PKA kinase substrate motif;PKC kinase substrate motif;WW domain binding motif	anatomical structure development;biological regulation;cellular metabolic process;cellular process;developmental process;macromolecule metabolic process;metabolic process;primary metabolic process;protein folding;protein metabolic process;regulation of protein stability;response to abiotic stimulus;response to external stimulus;response to heat;response to stimulus;response to stress	cell part;cell projection;cytoplasm;cytosol;membrane;neuron projection;plasma membrane			5.6102				0.99776
5777	Q8TBE0-3	Bromo adjacent homology domain-containing 1 protein	BAHD1	S184	GGSRDLSPEPAPD	14-3-3 domain binding motif;Calmodulin-dependent protein kinase II substrate motif;Casein kinase II substrate motif;ERK1,2 kinase substrate motif;G protein-coupled receptor kinase 1 substrate motif;GSK-3, ERK1, ERK2, CDK5 substrate motif;MAPKAPK2 kinase substrate motif;PKA kinase substrate motif;PKC kinase substrate motif;WW domain binding motif	biological regulation;biosynthetic process;cellular component assembly;cellular component organization;cellular metabolic process;cellular nitrogen compound metabolic process;cellular process;chromatin modification;chromatin organization;chromosome organization;gene silencing;macromolecule metabolic process;metabolic process;nitrogen compound metabolic process;nucleobase-containing compound metab…	cell part;chromatin remodeling complex;macromolecular complex;nucleoplasm;protein complex						1.1347				0.92152	+
7469	Q9UQB8-5	Brain-specific angiogenesis inhibitor 1-associated protein 2	BAIAP2	S311	PDGEDYSPWADRK	Casein kinase I substrate motif;ERK1,2 kinase substrate motif;GSK-3, ERK1, ERK2, CDK5 substrate motif;WW domain binding motif	anatomical structure development;anatomical structure morphogenesis;biological regulation;cellular component assembly;cellular component morphogenesis;cellular component organization;cellular membrane organization;cellular process;cytoskeleton organization;developmental process;immune system process;membrane organization;multi-organism process;organelle organization;plasma membrane organization;r…	cell part;cell projection;cytoplasm;cytoskeleton;cytosol;extracellular organelle;filopodium;intracellular non-membrane-bounded organelle;intracellular organelle;membrane;neuron projection;nucleoplasm;organelle;plasma membrane;vesicle	Adherens junction;Regulation of actin cytoskeleton		1.2293	0.91747	0.7585	0.68144	0.79272	0.54529	0.58637	0.38183				+
7470	Q9UQB8-5	Brain-specific angiogenesis inhibitor 1-associated protein 2	BAIAP2	S511	YGARSMSSADVEV	14-3-3 domain binding motif;Calmodulin-dependent protein kinase II substrate motif;Casein kinase II substrate motif;PKA kinase substrate motif;PKC kinase substrate motif;Pyruvate dehydrogenase kinase substrate motif	anatomical structure development;anatomical structure morphogenesis;biological regulation;cellular component assembly;cellular component morphogenesis;cellular component organization;cellular membrane organization;cellular process;cytoskeleton organization;developmental process;immune system process;membrane organization;multi-organism process;organelle organization;plasma membrane organization;r…	cell part;cell projection;cytoplasm;cytoskeleton;cytosol;extracellular organelle;filopodium;intracellular non-membrane-bounded organelle;intracellular organelle;membrane;neuron projection;nucleoplasm;organelle;plasma membrane;vesicle	Adherens junction;Regulation of actin cytoskeleton					0.85618				0.90603	+
7468	Q9UQB8-5	Brain-specific angiogenesis inhibitor 1-associated protein 2	BAIAP2	S261	PSALSASKSNLVI	Casein kinase II substrate motif	anatomical structure development;anatomical structure morphogenesis;biological regulation;cellular component assembly;cellular component morphogenesis;cellular component organization;cellular membrane organization;cellular process;cytoskeleton organization;developmental process;immune system process;membrane organization;multi-organism process;organelle organization;plasma membrane organization;r…	cell part;cell projection;cytoplasm;cytoskeleton;cytosol;extracellular organelle;filopodium;intracellular non-membrane-bounded organelle;intracellular organelle;membrane;neuron projection;nucleoplasm;organelle;plasma membrane;vesicle	Adherens junction;Regulation of actin cytoskeleton		1.1152	0.97786	0.9796	1.218	1.1526	1.0364	0.90363	0.89003
7471	Q9UQB8-5	Brain-specific angiogenesis inhibitor 1-associated protein 2	BAIAP2	S366	TLPRSSSMAAGLE	14-3-3 domain binding motif;Calmodulin-dependent protein kinase II alpha substrate motif;Calmodulin-dependent protein kinase II substrate motif;Calmodulin-dependent protein kinase IV substrate motif;Chk1 kinase substrate motif;MDC1 BRCT domain binding motif;PKA kinase substrate motif;PKC kinase substrate motif;Plk1 PBD domain binding motif	anatomical structure development;anatomical structure morphogenesis;biological regulation;cellular component assembly;cellular component morphogenesis;cellular component organization;cellular membrane organization;cellular process;cytoskeleton organization;developmental process;immune system process;membrane organization;multi-organism process;organelle organization;plasma membrane organization;r…	cell part;cell projection;cytoplasm;cytoskeleton;cytosol;extracellular organelle;filopodium;intracellular non-membrane-bounded organelle;intracellular organelle;membrane;neuron projection;nucleoplasm;organelle;plasma membrane;vesicle	Adherens junction;Regulation of actin cytoskeleton		0.78352	0.82213	0.95946	1.0301	1.0796	1.045	0.84595	0.91094
7472	Q9UQB8-5	Brain-specific angiogenesis inhibitor 1-associated protein 2	BAIAP2	S454	QQGKSSSTGNLLD	MDC1 BRCT domain binding motif;PKA kinase substrate motif;PKC kinase substrate motif;Plk1 PBD domain binding motif	anatomical structure development;anatomical structure morphogenesis;biological regulation;cellular component assembly;cellular component morphogenesis;cellular component organization;cellular membrane organization;cellular process;cytoskeleton organization;developmental process;immune system process;membrane organization;multi-organism process;organelle organization;plasma membrane organization;r…	cell part;cell projection;cytoplasm;cytoskeleton;cytosol;extracellular organelle;filopodium;intracellular non-membrane-bounded organelle;intracellular organelle;membrane;neuron projection;nucleoplasm;organelle;plasma membrane;vesicle	Adherens junction;Regulation of actin cytoskeleton		0.3831	0.54477	0.36701	1.3059	0.96631	0.91353	0.70368	0.6708		+
8733	Q9UHR4	Brain-specific angiogenesis inhibitor 1-associated protein 2-like protein 1	BAIAP2L1	T252	IKTPASTPVSGTP	Casein kinase II substrate motif;GSK-3, ERK1, ERK2, CDK5 substrate motif;MDC1 BRCT domain binding motif;Plk1 PBD domain binding motif;WW domain binding motif	biological regulation;cellular component assembly;cellular component organization;cellular membrane organization;cellular process;cytoskeleton organization;membrane organization;multi-organism process;organelle organization;plasma membrane organization;regulation of organelle organization;response to biotic stimulus;response to chemical stimulus;response to endogenous stimulus;response to stimulu…	cell part;cytoplasm;cytoskeleton;cytosol;extracellular organelle;intracellular non-membrane-bounded organelle;intracellular organelle;membrane;nucleoplasm;organelle;plasma membrane;vesicle			1.1012	1.1004	1.1341	1.1877	0.9597	0.93796	0.9547	0.95717
8734	Q9UHR4	Brain-specific angiogenesis inhibitor 1-associated protein 2-like protein 1	BAIAP2L1	T257	STPVSGTPQASPM	G protein-coupled receptor kinase 1 substrate motif;GSK-3, ERK1, ERK2, CDK5 substrate motif;WW domain binding motif	biological regulation;cellular component assembly;cellular component organization;cellular membrane organization;cellular process;cytoskeleton organization;membrane organization;multi-organism process;organelle organization;plasma membrane organization;regulation of organelle organization;response to biotic stimulus;response to chemical stimulus;response to endogenous stimulus;response to stimulu…	cell part;cytoplasm;cytoskeleton;cytosol;extracellular organelle;intracellular non-membrane-bounded organelle;intracellular organelle;membrane;nucleoplasm;organelle;plasma membrane;vesicle			1.0755	1.0674	0.96933	0.89204	0.9194	0.96211	2.4494	0.94124
7202	Q9UHR4	Brain-specific angiogenesis inhibitor 1-associated protein 2-like protein 1	BAIAP2L1	S414	VTVPTPSPTPVRS	Casein kinase II substrate motif;DNA dependent Protein kinase substrate motif;ERK1,2 kinase substrate motif;GSK-3, ERK1, ERK2, CDK5 substrate motif;WW domain binding motif	biological regulation;cellular component assembly;cellular component organization;cellular membrane organization;cellular process;cytoskeleton organization;membrane organization;multi-organism process;organelle organization;plasma membrane organization;regulation of organelle organization;response to biotic stimulus;response to chemical stimulus;response to endogenous stimulus;response to stimulu…	cell part;cytoplasm;cytoskeleton;cytosol;extracellular organelle;intracellular non-membrane-bounded organelle;intracellular organelle;membrane;nucleoplasm;organelle;plasma membrane;vesicle			0.86058	0.94924	0.88395	0.88611	0.85978	0.89162	0.81634	0.88868	+
7201	Q9UHR4	Brain-specific angiogenesis inhibitor 1-associated protein 2-like protein 1	BAIAP2L1	S261	SGTPQASPMIERS	ERK1,2 kinase substrate motif;GSK-3, ERK1, ERK2, CDK5 substrate motif;WW domain binding motif	biological regulation;cellular component assembly;cellular component organization;cellular membrane organization;cellular process;cytoskeleton organization;membrane organization;multi-organism process;organelle organization;plasma membrane organization;regulation of organelle organization;response to biotic stimulus;response to chemical stimulus;response to endogenous stimulus;response to stimulu…	cell part;cytoplasm;cytoskeleton;cytosol;extracellular organelle;intracellular non-membrane-bounded organelle;intracellular organelle;membrane;nucleoplasm;organelle;plasma membrane;vesicle			1.0677	0.9917	1.0979	0.99481	0.9605	0.88669	0.81938	0.83705
7198	Q9UHR4	Brain-specific angiogenesis inhibitor 1-associated protein 2-like protein 1	BAIAP2L1	S278	KDYDTLSKCSPKM	Casein kinase I substrate motif;Casein kinase II substrate motif;G protein-coupled receptor kinase 1 substrate motif	biological regulation;cellular component assembly;cellular component organization;cellular membrane organization;cellular process;cytoskeleton organization;membrane organization;multi-organism process;organelle organization;plasma membrane organization;regulation of organelle organization;response to biotic stimulus;response to chemical stimulus;response to endogenous stimulus;response to stimulu…	cell part;cytoplasm;cytoskeleton;cytosol;extracellular organelle;intracellular non-membrane-bounded organelle;intracellular organelle;membrane;nucleoplasm;organelle;plasma membrane;vesicle			0.81229	0.85573	0.74921	0.65704	0.90486	0.8842	0.69847	0.69607
8732	Q9UHR4	Brain-specific angiogenesis inhibitor 1-associated protein 2-like protein 1	BAIAP2L1	T248	MIEEIKTPASTPV	Casein kinase I substrate motif;Casein kinase II substrate motif;G protein-coupled receptor kinase 1 substrate motif;Growth associated histone HI kinase substrate motif;GSK-3, ERK1, ERK2, CDK5 substrate motif;WW domain binding motif	biological regulation;cellular component assembly;cellular component organization;cellular membrane organization;cellular process;cytoskeleton organization;membrane organization;multi-organism process;organelle organization;plasma membrane organization;regulation of organelle organization;response to biotic stimulus;response to chemical stimulus;response to endogenous stimulus;response to stimulu…	cell part;cytoplasm;cytoskeleton;cytosol;extracellular organelle;intracellular non-membrane-bounded organelle;intracellular organelle;membrane;nucleoplasm;organelle;plasma membrane;vesicle			0.58721		1.1327	1.2502	0.62824		0.78706	0.55744
7203	Q9UHR4	Brain-specific angiogenesis inhibitor 1-associated protein 2-like protein 1	BAIAP2L1	S354	FPHTAGSNKTLLS	Casein kinase II substrate motif;PKA kinase substrate motif;PKC kinase substrate motif	biological regulation;cellular component assembly;cellular component organization;cellular membrane organization;cellular process;cytoskeleton organization;membrane organization;multi-organism process;organelle organization;plasma membrane organization;regulation of organelle organization;response to biotic stimulus;response to chemical stimulus;response to endogenous stimulus;response to stimulu…	cell part;cytoplasm;cytoskeleton;cytosol;extracellular organelle;intracellular non-membrane-bounded organelle;intracellular organelle;membrane;nucleoplasm;organelle;plasma membrane;vesicle			0.67263				0.93362
1828	F8W6N3	Ubiquitin carboxyl-terminal hydrolase;Ubiquitin carboxyl-terminal hydrolase BAP1	BAP1	S565	EGGKGSSPSIRPI	Casein kinase II substrate motif;ERK1,2 kinase substrate motif;GSK-3, ERK1, ERK2, CDK5 substrate motif;MDC1 BRCT domain binding motif;PKA kinase substrate motif;PKC kinase substrate motif;Plk1 PBD domain binding motif;WW domain binding motif	catabolic process;cellular metabolic process;cellular process;macromolecule metabolic process;metabolic process;primary metabolic process;protein metabolic process;proteolysis;proteolysis involved in cellular protein catabolic process	cell part;cytoplasm;nucleoplasm			0.99463	0.97861	0.96114	0.56891	0.99609	0.92683	1.2374	0.58241			+
1831	F8W6N3	Ubiquitin carboxyl-terminal hydrolase;Ubiquitin carboxyl-terminal hydrolase BAP1	BAP1	S579	GSQGSSSPVEKEV	Casein kinase II substrate motif;ERK1,2 kinase substrate motif;GSK-3, ERK1, ERK2, CDK5 substrate motif;MDC1 BRCT domain binding motif;Plk1 PBD domain binding motif;WW domain binding motif	catabolic process;cellular metabolic process;cellular process;macromolecule metabolic process;metabolic process;primary metabolic process;protein metabolic process;proteolysis;proteolysis involved in cellular protein catabolic process	cell part;cytoplasm;nucleoplasm			1.1403	1.1644	0.96114	1.2867	1.0193	1.0181	1.2374	1.1784
1830	F8W6N3	Ubiquitin carboxyl-terminal hydrolase;Ubiquitin carboxyl-terminal hydrolase BAP1	BAP1	S578	QGSQGSSSPVEKE	MAPKAPK2 kinase substrate motif;MDC1 BRCT domain binding motif;Plk1 PBD domain binding motif	catabolic process;cellular metabolic process;cellular process;macromolecule metabolic process;metabolic process;primary metabolic process;protein metabolic process;proteolysis;proteolysis involved in cellular protein catabolic process	cell part;cytoplasm;nucleoplasm				1.1352	1.1236			1.036	1.1364
1832	F8W6N3	Ubiquitin carboxyl-terminal hydrolase;Ubiquitin carboxyl-terminal hydrolase BAP1	BAP1	S351	NHNYAKSPMQEEE	ERK1,2 kinase substrate motif;Growth associated histone HI kinase substrate motif;GSK-3, ERK1, ERK2, CDK5 substrate motif;WW domain binding motif	catabolic process;cellular metabolic process;cellular process;macromolecule metabolic process;metabolic process;primary metabolic process;protein metabolic process;proteolysis;proteolysis involved in cellular protein catabolic process	cell part;cytoplasm;nucleoplasm					1.1645				0.96752		+
7	A0A024RCR6	Large proline-rich protein BAG6	BAT3;BAG6	S113	ATHGGGSPPGTRG	ERK1,2 kinase substrate motif;G protein-coupled receptor kinase 1 substrate motif;GSK-3, ERK1, ERK2, CDK5 substrate motif;WW domain binding motif					1.4191	1.2799	3.1592	1.7836	1.3307	1.1161	1.5478	1.1979
9	A0A024RCR6	Large proline-rich protein BAG6	BAT3;BAG6	S967	PQRENASPAPGTT	Casein kinase I substrate motif;ERK1,2 kinase substrate motif;GSK-3, ERK1, ERK2, CDK5 substrate motif;WW domain binding motif					0.93986	0.91891	0.95725	1.0193	1.1442	1.0773	0.87953	0.90845
6	A0A024RCR6	Large proline-rich protein BAG6	BAT3;BAG6	S1075	GARPLTSPESLSR	Casein kinase II substrate motif;ERK1,2 kinase substrate motif;GSK-3, ERK1, ERK2, CDK5 substrate motif;WW domain binding motif					0.67632	0.70255	0.7947	0.76041	0.99826	0.94943	0.80578	0.82793
8	A0A024RCR6	Large proline-rich protein BAG6	BAT3;BAG6	S958	QGAERASPEPQRE	Casein kinase I substrate motif;Casein kinase II substrate motif;ERK1,2 kinase substrate motif;GSK-3, ERK1, ERK2, CDK5 substrate motif;PKA kinase substrate motif;PKC kinase substrate motif;WW domain binding motif					0.88599	0.84527	0.88475	0.91372	1.0334	1.0302	0.81542	0.73735
10	A0A024RCR6	Large proline-rich protein BAG6	BAT3;BAG6	S1111	QEDPNYSPQRFPN	Cdc2 kinase substrate motif;CDK kinase substrate motif;CDK1,2,4,6 kinase substrate motif;ERK1,2 kinase substrate motif;GSK-3, ERK1, ERK2, CDK5 substrate motif;WW domain binding motif					0.7771	0.78082	0.69909	0.6582	0.98693	0.88415	0.60119	0.70102
8710	Q9NRL2-2	Bromodomain adjacent to zinc finger domain protein 1A	BAZ1A	T699	LDQDMVTEDEDDP	Casein kinase I substrate motif;Casein kinase II substrate motif;G protein-coupled receptor kinase 1 substrate motif	biological regulation;biosynthetic process;cellular component organization;cellular metabolic process;cellular nitrogen compound metabolic process;cellular process;chromatin modification;chromatin organization;chromosome organization;DNA metabolic process;DNA replication;macromolecule metabolic process;metabolic process;nitrogen compound metabolic process;nucleobase-containing compound metabolic …	cell part;chromatin remodeling complex;chromosome;intracellular non-membrane-bounded organelle;intracellular organelle;macromolecular complex;nuclear chromosome;organelle;protein complex			1.0817	1.0692	1.0588	1.0186	0.80011	0.86315	0.92536	0.94248				+
6926	Q9NRL2-2	Bromodomain adjacent to zinc finger domain protein 1A	BAZ1A	S1381	RCRKRQSPEPSPV	Casein kinase II substrate motif;ERK1,2 kinase substrate motif;G protein-coupled receptor kinase 1 substrate motif;GSK3 kinase substrate motif;GSK-3, ERK1, ERK2, CDK5 substrate motif;PAK2 kinase substrate motif;Pim1 kinase substrate sequence;PKA kinase substrate motif;PKC kinase substrate motif;WW domain binding motif	biological regulation;biosynthetic process;cellular component organization;cellular metabolic process;cellular nitrogen compound metabolic process;cellular process;chromatin modification;chromatin organization;chromosome organization;DNA metabolic process;DNA replication;macromolecule metabolic process;metabolic process;nitrogen compound metabolic process;nucleobase-containing compound metabolic …	cell part;chromatin remodeling complex;chromosome;intracellular non-membrane-bounded organelle;intracellular organelle;macromolecular complex;nuclear chromosome;organelle;protein complex			0.77255	0.85498	0.90592	0.77783	0.71915	0.74862	0.88902	0.66315
1795	J3KPG5	Bromodomain adjacent to zinc finger domain protein 2A	BAZ2A	S1367	PGEMPQSPTGLGQ	Casein kinase II substrate motif;ERK1,2 kinase substrate motif;GSK-3, ERK1, ERK2, CDK5 substrate motif;WW domain binding motif		cell part;intracellular membrane-bounded organelle;intracellular organelle;nucleus;organelle			1.731		1.6484	1.5429	0.75438		1.6381	1.4691
1796	J3KPG5	Bromodomain adjacent to zinc finger domain protein 2A	BAZ2A	S135	GSRQPSSPSHNTN	Casein kinase II substrate motif;ERK1,2 kinase substrate motif;GSK-3, ERK1, ERK2, CDK5 substrate motif;MDC1 BRCT domain binding motif;Plk1 PBD domain binding motif;WW domain binding motif		cell part;intracellular membrane-bounded organelle;intracellular organelle;nucleus;organelle			1.1577	1.1822	1.2083	1.3596	0.95819	0.96421	0.94944	1.0088
1216	C9JYU6	HMG box transcription factor BBX	BBX	S159	TNKPVKSPTPTVN	Casein kinase II substrate motif;ERK1,2 kinase substrate motif;G protein-coupled receptor kinase 1 substrate motif;Growth associated histone HI kinase substrate motif;GSK-3, ERK1, ERK2, CDK5 substrate motif;PKA kinase substrate motif;WW domain binding motif					1.4272	1.505	1.7391	1.8807	1.4852	1.4162	1.6431	1.7085
8867	A0A2R8YFK2	Breast cancer anti-estrogen resistance protein 1	BCAR1	Y126	KAQQGLYQVPGPS	Crk SH2 domain binding motif;RasGAP C-terminal SH2 domain binding motif					1.3913	1.3217	1.5328	1.5172	1.3964	1.5992	1.5089	1.7396			+
8869	A0A2R8YFK2	Breast cancer anti-estrogen resistance protein 1	BCAR1	Y265	QYGQEVYDTPPMA	Crk SH2 domain binding motif;RasGAP C-terminal SH2 domain binding motif;SHP1 phosphatase substrate motif;Src kinase substrate motif					1.9416	1.0452	1.3709		1.2397	1.1224	1.3703
8870	A0A2R8YFK2	Breast cancer anti-estrogen resistance protein 1	BCAR1	Y285	DPLLEVYDVPPSV	Crk SH2 domain binding motif;RasGAP C-terminal SH2 domain binding motif;SHP1 phosphatase substrate motif;Src kinase substrate motif													+
8873	A0A2R8YFK2	Breast cancer anti-estrogen resistance protein 1	BCAR1	Y232	QPEQDEYDIPRHL	Crk SH2 domain binding motif;EGFR kinase substrate motif;RasGAP C-terminal SH2 domain binding motif;SHP1 phosphatase substrate motif;Src kinase substrate motif;TC-PTP phosphatase substrate motif					1.0698	0.99557	1.1447	1.0713	1.1288	1.1385	1.1823	1.098
8868	A0A2R8YFK2	Breast cancer anti-estrogen resistance protein 1	BCAR1	Y325	LLREETYDVPPAF	ALK kinase substrate motif;Crk SH2 domain binding motif;RasGAP C-terminal SH2 domain binding motif;SHP1 phosphatase substrate motif;Src kinase substrate motif					1.0173	1.1409			1.0583	1.137
7863	A0A2R8YFK2	Breast cancer anti-estrogen resistance protein 1	BCAR1	T383	RRPGPGTLYDVPR	Casein kinase II substrate motif;Dual specificity protein phosphatase 6 substrate motif;PP2C delta substrate motif					0.90513			1.18	0.99701			1.1001	+
8874	A0A2R8YFK2	Breast cancer anti-estrogen resistance protein 1	BCAR1	Y408	VVDSGVYAVPPPA	Crk SH2 domain binding motif;Itk SH2 domain binding motif;RasGAP C-terminal SH2 domain binding motif;Src kinase substrate motif					1.1644	0.97218	1.0247	0.88447	1.0696	0.8583	1.096	1.0295
8871	A0A2R8YFK2	Breast cancer anti-estrogen resistance protein 1	BCAR1	Y247	PGPQDIYDVPPVR	Crk SH2 domain binding motif;RasGAP C-terminal SH2 domain binding motif;SHP1 phosphatase substrate motif;Src kinase substrate motif					0.96696	1.122	1.1839	1.3002	0.82731	0.95908	1.1205	1.0083
8872	A0A2R8YFK2	Breast cancer anti-estrogen resistance protein 1	BCAR1	Y385	PGPGTLYDVPRER	Crk SH2 domain binding motif;RasGAP C-terminal SH2 domain binding motif;Src kinase substrate motif					0.52694	0.87579	1.0261	0.92792	0.66239	1.117	0.97243	0.88833
7862	A0A2R8YFK2	Breast cancer anti-estrogen resistance protein 1	BCAR1	T324	PLLREETYDVPPA	b-Adrenergic Receptor kinase substrate motif;Calmodulin-dependent protein kinase II alpha substrate motif;Calmodulin-dependent protein kinase II substrate motif;Calmodulin-dependent protein kinase IV substrate motif;Chk1 kinase substrate motif;G protein-coupled receptor kinase 1 substrate motif;PKC kinase substrate motif					0.89626	1.1009	0.93701	4.1515	0.84906	1.0986	0.91257	0.92004
653	A0A2R8YFK2	Breast cancer anti-estrogen resistance protein 1	BCAR1	S637	QSRPLPSPPKFTS	Cdc2 kinase substrate motif;CDK kinase substrate motif;CDK1,2,4,6 kinase substrate motif;DNA dependent Protein kinase substrate motif;ERK1,2 kinase substrate motif;GSK-3, ERK1, ERK2, CDK5 substrate motif;WW domain binding motif					0.79826	0.78628	0.76139	0.80326	0.9345	1.0431	0.82859	0.86392		+
8325	Q05GC8	Transcriptional-regulating factor 1	BCAR2;TRERF1	T787	GSNVTVTPGPGEQ	GSK-3, ERK1, ERK2, CDK5 substrate motif;WW domain binding motif		cell part;cytoplasm;nucleoplasm			1.1649	1.3391	1.2303	0.96849	1.2792	1.0934	1.1007	0.95716				+
4022	Q05GC8	Transcriptional-regulating factor 1	BCAR2;TRERF1	S778	LLCRSNSIDGSNV	14-3-3 domain binding motif;Calmodulin-dependent protein kinase II alpha substrate motif;Calmodulin-dependent protein kinase II substrate motif;Calmodulin-dependent protein kinase IV substrate motif;Chk1 kinase substrate motif;G protein-coupled receptor kinase 1 substrate motif;GSK3 kinase substrate motif;Phosphorylase kinase substrate motif;PKA kinase substrate motif;PKC kinase substrate motif		cell part;cytoplasm;nucleoplasm			1.1649	1.3391	1.2303	0.96849	1.2792	1.0934	1.1007	0.95716				+
8323	Q05GC8	Transcriptional-regulating factor 1	BCAR2;TRERF1	T766	LPLTPLTPTPRVL	ERK1,2 kinase substrate motif;GSK3, Erk1, Erk2 and CDK5 kinase motif;GSK-3, ERK1, ERK2, CDK5 substrate motif;RAF1 kinase substrate motif;WW domain binding motif		cell part;cytoplasm;nucleoplasm					1.8234	0.96836			1.1028	0.60726	+
4021	Q05GC8	Transcriptional-regulating factor 1	BCAR2;TRERF1	S750	FSNVLISGHGPGA	G protein-coupled receptor kinase 1 substrate motif		cell part;cytoplasm;nucleoplasm						0.96836				0.60726	+
8972	O75815	Breast cancer anti-estrogen resistance protein 3	BCAR3	Y117	LDPTVEYVKFSKE	EGFR kinase substrate motif;SHP2 N-terminal SH2 domain binding motif;TC-PTP phosphatase substrate motif	anatomical structure morphogenesis;biological regulation;cellular process;developmental process;regulation of protein modification process;response to chemical stimulus;response to drug;response to stimulus;signal transduction				1.2247	1.3524	1.2756	1.4937	1.6111	1.2052	1.3231	1.2742				+
2856	O75815	Breast cancer anti-estrogen resistance protein 3	BCAR3	S83	KSPRQNSPVTQDG	14-3-3 domain binding motif;Calmodulin-dependent protein kinase II substrate motif;Casein kinase II substrate motif;ERK1,2 kinase substrate motif;GSK-3, ERK1, ERK2, CDK5 substrate motif;PKA kinase substrate motif;PKC kinase substrate motif;WW domain binding motif	anatomical structure morphogenesis;biological regulation;cellular process;developmental process;regulation of protein modification process;response to chemical stimulus;response to drug;response to stimulus;signal transduction				1.4187	1.4451	1.4287	1.4067	1.438	1.5254	1.4242	1.445
2857	O75815	Breast cancer anti-estrogen resistance protein 3	BCAR3	S290	DVAKRLSLTMGGV	Aurora-A kinase substrate motif;Calmodulin-dependent protein kinase II substrate motif;Casein kinase II substrate motif;Chk1 kinase substrate motif;PAK2 kinase substrate motif;Phosphorylase kinase substrate motif;PKA kinase substrate motif;PKC kinase substrate motif	anatomical structure morphogenesis;biological regulation;cellular process;developmental process;regulation of protein modification process;response to chemical stimulus;response to drug;response to stimulus;signal transduction				0.82059	1.0066	1.6451		1.6331	1.2737	1.3554		+
2858	O75815	Breast cancer anti-estrogen resistance protein 3	BCAR3	S370	PVFRTGSEPALSP	14-3-3 domain binding motif;AMP-activated protein kinase substrate motif;Calmodulin-dependent protein kinase I substrate motif;Calmodulin-dependent protein kinase II substrate motif;Calmodulin-dependent protein kinase IV substrate motif;Chk1 kinase substrate motif;G protein-coupled receptor kinase 1 substrate motif;HMGCoA Reductase kinase substrate motif;PKA kinase substrate motif;PKC kinase subs…	anatomical structure morphogenesis;biological regulation;cellular process;developmental process;regulation of protein modification process;response to chemical stimulus;response to drug;response to stimulus;signal transduction				0.97948	0.91965	0.92595	0.99583	1.0328	1.0211	0.99241	1.0012		+
8973	O75815	Breast cancer anti-estrogen resistance protein 3	BCAR3	Y42	EHRPDAYQDVSIH	JAK2 kinase substrate motif;SHP1 phosphatase substrate motif	anatomical structure morphogenesis;biological regulation;cellular process;developmental process;regulation of protein modification process;response to chemical stimulus;response to drug;response to stimulus;signal transduction
6822	Q9H6U6-7	Breast carcinoma-amplified sequence 3	BCAS3	S854	ADAMAESPSRDVV	b-Adrenergic Receptor kinase substrate motif;Casein kinase II substrate motif;Cdc2 kinase substrate motif;CDK kinase substrate motif;CDK1,2,4,6 kinase substrate motif;ERK1,2 kinase substrate motif;GSK-3, ERK1, ERK2, CDK5 substrate motif;WW domain binding motif	anatomical structure formation involved in morphogenesis;biological regulation;biosynthetic process;cellular component organization;cellular metabolic process;cellular nitrogen compound metabolic process;cellular process;developmental process;establishment of localization;Golgi organization;macromolecule metabolic process;metabolic process;microtubule organizing center organization;nitrogen compo…	cell leading edge;cell part;cytoplasm;cytoskeleton;intracellular membrane-bounded organelle;intracellular non-membrane-bounded organelle;intracellular organelle;macromolecular complex;nucleus;organelle;protein complex			1.4057	1.0208	1.2872	0.82467	0.82441	0.61122	0.71419	0.65942				+
2357	K7ESE9	Breast carcinoma-amplified sequence 3	BCAS3	S640	ADAMAESPSRDVV	b-Adrenergic Receptor kinase substrate motif;Casein kinase II substrate motif;Cdc2 kinase substrate motif;CDK kinase substrate motif;CDK1,2,4,6 kinase substrate motif;ERK1,2 kinase substrate motif;GSK-3, ERK1, ERK2, CDK5 substrate motif;WW domain binding motif					0.99594	1.0559	1.163	1.0727	1.1531	1.3393	1.0621	1.0333
2356	K7ESE9	Breast carcinoma-amplified sequence 3	BCAS3	S594	TVIDAASGTFDRS	Casein kinase I substrate motif;Casein kinase II substrate motif					1.2768	1.1509	1.5486	1.4666	1.1247	1.0429	0.99684	0.92005
2358	K7ESE9	Breast carcinoma-amplified sequence 3	BCAS3	S648	SRDVVGSGTELQR	Casein kinase II substrate motif						0.85353	0.63629			0.93073	0.61242
1746	F5H5P2	2-oxoisovalerate dehydrogenase subunit alpha, mitochondrial	BCKDHA	S371	YRIGHHSTSDDSS	Branched chain alpha-ketoacid dehydrogenase kinase substrate motif;Casein kinase II substrate motif;Pyruvate dehydrogenase kinase substrate motif					1.0165	1.1385	1.0579	1.0155	1.4174	1.3632	0.99305	1.0824
1748	F5H5P2	2-oxoisovalerate dehydrogenase subunit alpha, mitochondrial	BCKDHA	S381	DSSAYRSVDEVNY	Branched chain alpha-ketoacid dehydrogenase kinase substrate motif;Casein kinase II substrate motif;MAPKAPK2 kinase substrate motif					1.0924	1.0436	0.92406	0.93241	1.3701	1.3226	1.0395	1.0449
1747	F5H5P2	2-oxoisovalerate dehydrogenase subunit alpha, mitochondrial	BCKDHA	S377	STSDDSSAYRSVD	Casein kinase I substrate motif;G protein-coupled receptor kinase 1 substrate motif;GSK3 kinase substrate motif;MAPKAPK2 kinase substrate motif;MDC1 BRCT domain binding motif;Plk1 PBD domain binding motif						1.2655				1.4031
8041	H3BNP3	[3-methyl-2-oxobutanoate dehydrogenase [lipoamide]] kinase, mitochondrial	BCKDK	T32	ALRARSTSATDTH	MDC1 BRCT domain binding motif;PKA kinase substrate motif;PKC kinase substrate motif;Plk1 PBD domain binding motif				+		0.95154				1.0899
109	A0A087WWW9	B-cell lymphoma/leukemia 10	BCL10	S127	NLSRSNSDESNFS	14-3-3 domain binding motif;Calmodulin-dependent protein kinase II substrate motif;Calmodulin-dependent protein kinase IV substrate motif;Casein kinase II substrate motif;Chk1 kinase substrate motif;MAPKAPK2 kinase substrate motif;PKA kinase substrate motif;PKC kinase substrate motif	biological regulation				0.97094	1.0076	1.1443	1.1508	1.2263	1.2019	1.0238	0.9817
23	A0A087WSV0	Bcl-2-like protein 12	BCL2L12	S158	SKLVRLSSDSFAR	Casein kinase II substrate motif;PKA kinase substrate motif;PKC kinase substrate motif					0.60501	0.62417	0.65242	0.77212	0.87607	0.74928	0.60075	0.62249
111	A0A087WX97	Bcl-2-like protein 13	BCL2L13	S450	SLVEELSPASEKK	Casein kinase I substrate motif;Casein kinase II substrate motif;ERK1,2 kinase substrate motif;GSK-3, ERK1, ERK2, CDK5 substrate motif;WW domain binding motif	biological regulation	cell part;intracellular membrane-bounded organelle;intracellular organelle;mitochondrion;organelle			0.8627	0.81423	0.81449	0.85049	0.84595	0.87837	0.68078	0.68853
3524	P41182-2	B-cell lymphoma 6 protein	BCL6	S333	GLVSPQSPQKSDC	Cdc2 kinase substrate motif;CDK kinase substrate motif;CDK1,2,4,6 kinase substrate motif;ERK1,2 kinase substrate motif;G protein-coupled receptor kinase 1 substrate motif;GSK3 kinase substrate motif;GSK-3, ERK1, ERK2, CDK5 substrate motif;WW domain binding motif	anatomical structure development;anatomical structure morphogenesis;biological regulation;cell activation;cell development;cell differentiation;cell morphogenesis;cellular component morphogenesis;cellular component organization;cellular process;cytoskeleton organization;developmental process;establishment of localization;immune system process;multicellular organismal process;organelle organizatio…	cell part;intracellular membrane-bounded organelle;intracellular organelle;nucleus;organelle			0.99134	1.0575	0.93056	0.91608	1.0678	1.1464	1.0484	1.0245
3523	P41182-2	B-cell lymphoma 6 protein	BCL6	S404	AELGRLSPRAYTA	ERK1,2 kinase substrate motif;Growth associated histone HI kinase substrate motif;GSK-3, ERK1, ERK2, CDK5 substrate motif;PKA kinase substrate motif;PKC kinase substrate motif;WW domain binding motif	anatomical structure development;anatomical structure morphogenesis;biological regulation;cell activation;cell development;cell differentiation;cell morphogenesis;cellular component morphogenesis;cellular component organization;cellular process;cytoskeleton organization;developmental process;establishment of localization;immune system process;multicellular organismal process;organelle organizatio…	cell part;intracellular membrane-bounded organelle;intracellular organelle;nucleus;organelle					0.5711				0.55849		+
1692	F2Z3H6	B-cell CLL/lymphoma 7 protein family member B	BCL7B	S123	DSSTNSSPSPQQS	Casein kinase II substrate motif;ERK1,2 kinase substrate motif;GSK-3, ERK1, ERK2, CDK5 substrate motif;MAPKAPK2 kinase substrate motif;MDC1 BRCT domain binding motif;Plk1 PBD domain binding motif;WW domain binding motif					0.95881	0.87814	1.0093	1.0499	0.76624	0.75876	0.83407	0.85317
1694	F2Z3H6	B-cell CLL/lymphoma 7 protein family member B	BCL7B	S133	QQSESLSPAHTSD	Casein kinase I substrate motif;ERK1,2 kinase substrate motif;G protein-coupled receptor kinase 1 substrate motif;GSK-3, ERK1, ERK2, CDK5 substrate motif;MAPKAPK2 kinase substrate motif;WW domain binding motif					0.90763	0.91688	0.96983	0.99213	0.87443	0.85079	0.83074	0.76137
2195	I3L1Q2	B-cell CLL/lymphoma 7 protein family member C	BCL7C	S114	QKGTEPSPGGTPQ	DNA dependent Protein kinase substrate motif;ERK1,2 kinase substrate motif;G protein-coupled receptor kinase 1 substrate motif;GSK-3, ERK1, ERK2, CDK5 substrate motif;WW domain binding motif						1.2097	1.1693	1.2395	0.84015	0.75568	0.79626	0.75546				+
2194	I3L1Q2	B-cell CLL/lymphoma 7 protein family member C	BCL7C	S97	DLNDENSNQSFHS	Casein kinase I substrate motif;Casein kinase II substrate motif								1.1683				0.85714	+
2197	I3L1Q2	B-cell CLL/lymphoma 7 protein family member C	BCL7C	S126	QPSRPVSPAGPPE	14-3-3 domain binding motif;Calmodulin-dependent protein kinase II substrate motif;ERK1,2 kinase substrate motif;G protein-coupled receptor kinase 1 substrate motif;GSK-3, ERK1, ERK2, CDK5 substrate motif;MAPKAPK2 kinase substrate motif;PKA kinase substrate motif;PKC kinase substrate motif;WW domain binding motif					0.95771	1.2097	1.1693	1.2395	1.0832	0.75568	0.79626	0.75546
8058	I3L1Q2	B-cell CLL/lymphoma 7 protein family member C	BCL7C	T118	EPSPGGTPQPSRP	G protein-coupled receptor kinase 1 substrate motif;GSK-3, ERK1, ERK2, CDK5 substrate motif;MAPKAPK2 kinase substrate motif;WW domain binding motif						1.2097				0.66324
2439	O00512	B-cell CLL/lymphoma 9 protein	BCL9	S104	KRERSISADSFDQ	14-3-3 domain binding motif;Akt kinase substrate motif;Calmodulin-dependent protein kinase II substrate motif;Casein kinase II substrate motif;MAPKAPK1 kinase substrate motif;PKA kinase substrate motif;PKC kinase substrate motif	biological regulation;cell differentiation;cellular process;developmental process;response to stimulus;signal transduction	cell part;Golgi apparatus;intracellular membrane-bounded organelle;intracellular organelle;nucleoplasm;organelle				0.86684	0.71222	0.88972		1.015	0.74772	0.66477
8087	O00512	B-cell CLL/lymphoma 9 protein	BCL9	T115	DQRDPGTPNDDSD	Casein kinase I substrate motif;Casein kinase II substrate motif;ERK1,2 kinase substrate motif;GSK3, Erk1, Erk2 and CDK5 kinase motif;GSK-3, ERK1, ERK2, CDK5 substrate motif;WW domain binding motif	biological regulation;cell differentiation;cellular process;developmental process;response to stimulus;signal transduction	cell part;Golgi apparatus;intracellular membrane-bounded organelle;intracellular organelle;nucleoplasm;organelle				0.86684	0.71222	0.88972		1.015	0.74772	0.66477
2437	O00512	B-cell CLL/lymphoma 9 protein	BCL9	S687	PVEGPLSPSRGDF	Casein kinase II substrate motif;Cdc2 kinase substrate motif;CDK kinase substrate motif;CDK1,2,4,6 kinase substrate motif;CDK4 kinase substrate motif;ERK1,2 kinase substrate motif;GSK-3, ERK1, ERK2, CDK5 substrate motif;WW domain binding motif	biological regulation;cell differentiation;cellular process;developmental process;response to stimulus;signal transduction	cell part;Golgi apparatus;intracellular membrane-bounded organelle;intracellular organelle;nucleoplasm;organelle			0.41927	0.37308	0.62445	0.60977	0.68945	0.63026	0.58145	0.52221
2438	O00512	B-cell CLL/lymphoma 9 protein	BCL9	S278	RPLDRESPGVENK	b-Adrenergic Receptor kinase substrate motif;Casein kinase I substrate motif;ERK1,2 kinase substrate motif;GSK-3, ERK1, ERK2, CDK5 substrate motif;PKA kinase substrate motif;PKC kinase substrate motif;WW domain binding motif	biological regulation;cell differentiation;cellular process;developmental process;response to stimulus;signal transduction	cell part;Golgi apparatus;intracellular membrane-bounded organelle;intracellular organelle;nucleoplasm;organelle			0.25109	0.36987	0.39025	0.49535	0.51223	0.53887	0.33391	0.33991
5370	Q86UU0-3	B-cell CLL/lymphoma 9-like protein	BCL9L	S915	GLGRRPSDLTISI	14-3-3 domain binding motif;AMP-activated protein kinase substrate motif;Calmodulin-dependent protein kinase I substrate motif;Calmodulin-dependent protein kinase II substrate motif;Calmodulin-dependent protein kinase IV substrate motif;Casein kinase II substrate motif;Chk1 kinase substrate motif;DNA dependent Protein kinase substrate motif;PAK2 kinase substrate motif;PKA kinase substrate motif;P…	biological regulation;biosynthetic process;cell differentiation;cellular metabolic process;cellular nitrogen compound metabolic process;cellular process;developmental process;macromolecule metabolic process;metabolic process;nitrogen compound metabolic process;nucleobase-containing compound metabolic process;primary metabolic process;response to stimulus;RNA metabolic process;signal transduction	cell part;intracellular membrane-bounded organelle;intracellular non-membrane-bounded organelle;intracellular organelle;nucleolus;nucleoplasm;nucleus;organelle			1.4619	1.7904	1.509	3.3766	1.8319	2.9677	2.6537	3.0515	+
5371	Q86UU0-3	B-cell CLL/lymphoma 9-like protein	BCL9L	S926	SINQMGSPGMGHL	ERK1,2 kinase substrate motif;GSK-3, ERK1, ERK2, CDK5 substrate motif;WW domain binding motif	biological regulation;biosynthetic process;cell differentiation;cellular metabolic process;cellular nitrogen compound metabolic process;cellular process;developmental process;macromolecule metabolic process;metabolic process;nitrogen compound metabolic process;nucleobase-containing compound metabolic process;primary metabolic process;response to stimulus;RNA metabolic process;signal transduction	cell part;intracellular membrane-bounded organelle;intracellular non-membrane-bounded organelle;intracellular organelle;nucleolus;nucleoplasm;nucleus;organelle			1.4619	0.61428	1.509	3.3766	1.8319	0.838	2.6537	3.0515	+
5373	Q86UU0-3	B-cell CLL/lymphoma 9-like protein	BCL9L	S959	KSPQTPSQMVPLP	ATM kinase substrate motif;DNA dependent Protein kinase substrate motif;G protein-coupled receptor kinase 1 substrate motif	biological regulation;biosynthetic process;cell differentiation;cellular metabolic process;cellular nitrogen compound metabolic process;cellular process;developmental process;macromolecule metabolic process;metabolic process;nitrogen compound metabolic process;nucleobase-containing compound metabolic process;primary metabolic process;response to stimulus;RNA metabolic process;signal transduction	cell part;intracellular membrane-bounded organelle;intracellular non-membrane-bounded organelle;intracellular organelle;nucleolus;nucleoplasm;nucleus;organelle			1.3335	1.6471	1.5872	1.7146	1.8272	1.6241	1.4647	1.3335
5382	Q86UU0-3	B-cell CLL/lymphoma 9-like protein	BCL9L	S118	KRDRSVSVDSGEQ	14-3-3 domain binding motif;Akt kinase substrate motif;Calmodulin-dependent protein kinase II substrate motif;Casein kinase II substrate motif;MAPKAPK1 kinase substrate motif;p70 Ribosomal S6 kinase substrate motif;Phosphorylase kinase substrate motif;PKA kinase substrate motif;PKC kinase substrate motif	biological regulation;biosynthetic process;cell differentiation;cellular metabolic process;cellular nitrogen compound metabolic process;cellular process;developmental process;macromolecule metabolic process;metabolic process;nitrogen compound metabolic process;nucleobase-containing compound metabolic process;primary metabolic process;response to stimulus;RNA metabolic process;signal transduction	cell part;intracellular membrane-bounded organelle;intracellular non-membrane-bounded organelle;intracellular organelle;nucleolus;nucleoplasm;nucleus;organelle			1.4095	1.398	1.4702	1.4571	1.5821	1.4653	1.3313	1.1999
5372	Q86UU0-3	B-cell CLL/lymphoma 9-like protein	BCL9L	S954	PSANLKSPQTPSQ	Casein kinase II substrate motif;ERK1,2 kinase substrate motif;G protein-coupled receptor kinase 1 substrate motif;Growth associated histone HI kinase substrate motif;GSK-3, ERK1, ERK2, CDK5 substrate motif;WW domain binding motif	biological regulation;biosynthetic process;cell differentiation;cellular metabolic process;cellular nitrogen compound metabolic process;cellular process;developmental process;macromolecule metabolic process;metabolic process;nitrogen compound metabolic process;nucleobase-containing compound metabolic process;primary metabolic process;response to stimulus;RNA metabolic process;signal transduction	cell part;intracellular membrane-bounded organelle;intracellular non-membrane-bounded organelle;intracellular organelle;nucleolus;nucleoplasm;nucleus;organelle			1.2512			1.5955	1.7223			1.359
5374	Q86UU0-3	B-cell CLL/lymphoma 9-like protein	BCL9L	S975	PPGPLKSPQVLGS	ERK1,2 kinase substrate motif;Growth associated histone HI kinase substrate motif;GSK-3, ERK1, ERK2, CDK5 substrate motif;WW domain binding motif	biological regulation;biosynthetic process;cell differentiation;cellular metabolic process;cellular nitrogen compound metabolic process;cellular process;developmental process;macromolecule metabolic process;metabolic process;nitrogen compound metabolic process;nucleobase-containing compound metabolic process;primary metabolic process;response to stimulus;RNA metabolic process;signal transduction	cell part;intracellular membrane-bounded organelle;intracellular non-membrane-bounded organelle;intracellular organelle;nucleolus;nucleoplasm;nucleus;organelle			1.0823	1.0853	1.3658	1.3339	1.2427	1.1908	1.1622	1.1126
8518	Q86UU0-3	B-cell CLL/lymphoma 9-like protein	BCL9L	T936	GHLKSPTLSQVHS	AMP-activated protein kinase substrate motif;DNA dependent Protein kinase substrate motif;PKA kinase substrate motif;PKC kinase substrate motif	biological regulation;biosynthetic process;cell differentiation;cellular metabolic process;cellular nitrogen compound metabolic process;cellular process;developmental process;macromolecule metabolic process;metabolic process;nitrogen compound metabolic process;nucleobase-containing compound metabolic process;primary metabolic process;response to stimulus;RNA metabolic process;signal transduction	cell part;intracellular membrane-bounded organelle;intracellular non-membrane-bounded organelle;intracellular organelle;nucleolus;nucleoplasm;nucleus;organelle			1.0019	0.35175	1.3281	1.4083	1.259	0.29444	1.1458	1.0915
5381	Q86UU0-3	B-cell CLL/lymphoma 9-like protein	BCL9L	S947	HSPLVTSPSANLK	Casein kinase II substrate motif;ERK1,2 kinase substrate motif;GSK-3, ERK1, ERK2, CDK5 substrate motif;WW domain binding motif	biological regulation;biosynthetic process;cell differentiation;cellular metabolic process;cellular nitrogen compound metabolic process;cellular process;developmental process;macromolecule metabolic process;metabolic process;nitrogen compound metabolic process;nucleobase-containing compound metabolic process;primary metabolic process;response to stimulus;RNA metabolic process;signal transduction	cell part;intracellular membrane-bounded organelle;intracellular non-membrane-bounded organelle;intracellular organelle;nucleolus;nucleoplasm;nucleus;organelle			0.71346	0.45502	1.3281	0.84561	0.98601	0.79411	1.1458	0.73216
5367	Q86UU0-3	B-cell CLL/lymphoma 9-like protein	BCL9L	S21	RREAPGSPPLSPR	ERK1,2 kinase substrate motif;G protein-coupled receptor kinase 1 substrate motif;GSK3 kinase substrate motif;GSK-3, ERK1, ERK2, CDK5 substrate motif;WW domain binding motif	biological regulation;biosynthetic process;cell differentiation;cellular metabolic process;cellular nitrogen compound metabolic process;cellular process;developmental process;macromolecule metabolic process;metabolic process;nitrogen compound metabolic process;nucleobase-containing compound metabolic process;primary metabolic process;response to stimulus;RNA metabolic process;signal transduction	cell part;intracellular membrane-bounded organelle;intracellular non-membrane-bounded organelle;intracellular organelle;nucleolus;nucleoplasm;nucleus;organelle			0.71825	0.76815	0.90669	0.88003	1.0502	0.98702	0.80409	0.85692
5369	Q86UU0-3	B-cell CLL/lymphoma 9-like protein	BCL9L	S750	GGRGLLSPPMGQS	ERK1,2 kinase substrate motif;GSK-3, ERK1, ERK2, CDK5 substrate motif;WW domain binding motif	biological regulation;biosynthetic process;cell differentiation;cellular metabolic process;cellular nitrogen compound metabolic process;cellular process;developmental process;macromolecule metabolic process;metabolic process;nitrogen compound metabolic process;nucleobase-containing compound metabolic process;primary metabolic process;response to stimulus;RNA metabolic process;signal transduction	cell part;intracellular membrane-bounded organelle;intracellular non-membrane-bounded organelle;intracellular organelle;nucleolus;nucleoplasm;nucleus;organelle			0.64112	0.65288	0.80622	0.77171	0.82521	0.88859	0.84481	0.90945	+
8516	Q86UU0-3	B-cell CLL/lymphoma 9-like protein	BCL9L	T957	NLKSPQTPSQMVP	AMP-activated protein kinase substrate motif;ERK1,2 kinase substrate motif;GSK3, Erk1, Erk2 and CDK5 kinase motif;GSK-3, ERK1, ERK2, CDK5 substrate motif;PKA kinase substrate motif;WW domain binding motif	biological regulation;biosynthetic process;cell differentiation;cellular metabolic process;cellular nitrogen compound metabolic process;cellular process;developmental process;macromolecule metabolic process;metabolic process;nitrogen compound metabolic process;nucleobase-containing compound metabolic process;primary metabolic process;response to stimulus;RNA metabolic process;signal transduction	cell part;intracellular membrane-bounded organelle;intracellular non-membrane-bounded organelle;intracellular organelle;nucleolus;nucleoplasm;nucleus;organelle			0.77523	0.78181	1.0336	0.92683	0.94719	0.92307	0.84612	0.83476
5368	Q86UU0-3	B-cell CLL/lymphoma 9-like protein	BCL9L	S25	PGSPPLSPRGHCP	ERK1,2 kinase substrate motif;Growth associated histone HI kinase substrate motif;GSK-3, ERK1, ERK2, CDK5 substrate motif;MAPKAPK2 kinase substrate motif;PKA kinase substrate motif;PKC kinase substrate motif;WW domain binding motif	biological regulation;biosynthetic process;cell differentiation;cellular metabolic process;cellular nitrogen compound metabolic process;cellular process;developmental process;macromolecule metabolic process;metabolic process;nitrogen compound metabolic process;nucleobase-containing compound metabolic process;primary metabolic process;response to stimulus;RNA metabolic process;signal transduction	cell part;intracellular membrane-bounded organelle;intracellular non-membrane-bounded organelle;intracellular organelle;nucleolus;nucleoplasm;nucleus;organelle			0.78232	0.78481	1.014	0.97851	1.0122	0.95186	0.78934	0.80621
5383	Q86UU0-3	B-cell CLL/lymphoma 9-like protein	BCL9L	S1017	PKTAMPSPGVSQN	DNA dependent Protein kinase substrate motif;ERK1,2 kinase substrate motif;G protein-coupled receptor kinase 1 substrate motif;GSK3 kinase substrate motif;GSK-3, ERK1, ERK2, CDK5 substrate motif;WW domain binding motif	biological regulation;biosynthetic process;cell differentiation;cellular metabolic process;cellular nitrogen compound metabolic process;cellular process;developmental process;macromolecule metabolic process;metabolic process;nitrogen compound metabolic process;nucleobase-containing compound metabolic process;primary metabolic process;response to stimulus;RNA metabolic process;signal transduction	cell part;intracellular membrane-bounded organelle;intracellular non-membrane-bounded organelle;intracellular organelle;nucleolus;nucleoplasm;nucleus;organelle			1.0855		0.73999	1.1723	1.0108		0.69592	0.89657
[truncated: 5,892 more rows]

## Sheet: Legend
Dataset EV6. Identified Phosphorylated Sites in T47D Depleted of EGFR, Transfected with siRNA Resistant EGFR or EGFR_T693A Mutant, and Stimulated with FGF10
