# Supplementary material for: Reciprocal priming between receptor tyrosine kinases at recycling endosomes orchestrates cellular signalling outputs
Source: EMBO J. 2021 Jun 4;40(14):e107182. doi: 10.15252/embj.2020107182 (PMC8447605; doi:10.15252/embj.2020107182)
Supplement: Supplementary file 10 — Dataset EV7 [file EMBJ-40-e107182-s001.xlsx]

## Sheet: Dataset EV7
Kinase	Site	cluster	Regulatory site	Regulatory site process
ABL2	S595	T693 phosphorylation Dependent Response
AKT1	S477	Late Response
AKT1	T479	Acquired Response
ARAF	S157	Acquired Response
ATM	S1981	Acquired Response	+	cell cycle regulation; apoptosis, altered; chromatin organization, altered
ATM	T1885	Acquired Response
BCR	S122	T693 phosphorylation Dependent Response
BUB1	S596	Late Response
CDK1	T161	T693 phosphorylation Dependent Response	+	cell cycle regulation; carcinogenesis, induced; cell growth, altered
CDK11B	S260	Late Response
CDK11B	S47	T693 phosphorylation Dependent Response
CDK11B	S566	Late Response
CDK11B	S224	Late Response
CDK12	S1082	Late Response
CDK12	S274	T693 phosphorylation Dependent Response
CDK12	S276	T693 phosphorylation Dependent Response
CDK12	S332	Late Response
CDK12	S334	Late Response
CDK12	S338	Late Response
CDK12	S422	Late Response
CDK12	S684	Acquired Response
CDK12	T892	Late Response
CDK13	S217	Acquired Response
CDK13	S219	Acquired Response
CDK13	S850	Plasma Membrane Response
CDK13	T1042	Acquired Response
CDK13	T651	Plasma Membrane Response
CDK18	S132	Plasma Membrane Response
CDK5	Y15	Late Response
CDK9	S35	Plasma Membrane Response
CDKL5	Y171	Acquired Response
EEF2K	S470	Acquired Response
EEF2K	S71	Acquired Response
EEF2K	S74e	Acquired Response
EGFR	T693	T693 phosphorylation Dependent Response	+	internalization
EGFR	Y998	Acquired Response	+	kinase activity
EPHA2	Y575	T693 phosphorylation Dependent Response
EPHA2	Y588	T693 phosphorylation Dependent Response	+	cell differentiation, altered; cell motility, altered; cell adhesion, altered
EPHA2	Y594	T693 phosphorylation Dependent Response	+	cell differentiation, altered; cell motility, altered
EPHA4	Y596	Acquired Response	+	cell differentiation, altered; cell motility, altered
EPHA4	Y602	Acquired Response
ERBB3	S170	Acquired Response
ERBB3	Y466	Plasma Membrane Response
ERBB3	Y635	Acquired Response
FGFR2	Y657	Plasma Membrane Response	+
FGFR2	Y658	Plasma Membrane Response	+
LATS1	S464	Late Response
MAP2K2	S23	Late Response
MAP2K2	T394	Late Response
MAP2K2	T396	Late Response
MAP3K1	S923	T693 phosphorylation Dependent Response
MAP3K11	S291	Plasma Membrane Response
MAP3K3	S336	Acquired Response
MAP3K4	T447	T693 phosphorylation Dependent Response
MAP3K9	S270	Late Response
MAPK13	Y182	Plasma Membrane Response
MARK2	S10	T693 phosphorylation Dependent Response
MARK3	S401	Late Response
MAST2	S148	Late Response
MAST2	S74	Acquired Response
MAST2	S855	Late Response
MELK	S162	T693 phosphorylation Dependent Response
MELK	S335	T693 phosphorylation Dependent Response
MLK4	S528	Acquired Response
NEK1	S1057	Late Response
NEK3	S147	Plasma Membrane Response
NEK6	S138	Plasma Membrane Response
NEK7	S195	Acquired Response
NEK9	S2	Acquired Response
NEK9	S827	Acquired Response
NEK9	S869	Acquired Response
PAK1	S174	T693 phosphorylation Dependent Response	+	cell cycle regulation
PAK2	S197	T693 phosphorylation Dependent Response
PAK2	T169	T693 phosphorylation Dependent Response
PKN2	S567	T693 phosphorylation Dependent Response
PTK2	S794	Acquired Response
PTK2	T575	Plasma Membrane Response
PTK2	Y576	Plasma Membrane Response
PTK2	Y577	Plasma Membrane Response
RAF1	S138	Late Response
SGK223	S740	Acquired Response
SGK223	S827	Acquired Response
SGK223	Y864	Plasma Membrane Response
SLK	S728	Acquired Response
SRPK1	S325	Late Response
SRPK1	S327	Acquired Response
SRPK2	S101	Plasma Membrane Response
SRPK2	S104	Plasma Membrane Response
TNIK	S611	Plasma Membrane Response
TNIK	S651	T693 phosphorylation Dependent Response
TNK1	S497	T693 phosphorylation Dependent Response
TNK1	T509	T693 phosphorylation Dependent Response
TYK2	Y71	Late Response
ULK1	S623	Late Response
ULK1	S638	Late Response	+	autophagy, altered
ULK1	T468	Late Response
WNK1	S1050	Plasma Membrane Response
WNK1	S1764	T693 phosphorylation Dependent Response
WNK1	S1779	Plasma Membrane Response
WNK1	S1784	Late Response
ZAK	S727	Late Response

## Sheet: Legend
Dataset EV7. Kinases Enriched from Dataset EV6
